# Supplementary material for: The cuproptosis related genes signature predicts the prognosis and correlates with the immune status of clear cell renal cell carcinoma
Source: Front Genet. 2022 Dec 1;13:1061382. doi: 10.3389/fgene.2022.1061382 (PMC9751702; doi:10.3389/fgene.2022.1061382)
Supplement: Supplementary file 4 [file DataSheet1.ZIP]

Archive with 227 entries (181 files):
- RAW.data/
- RAW.data/11/
- RAW.data/11/gdc_manifest_20220504_041242.txt
- RAW.data/11/m6aDrug11.TMB.pl
- RAW.data/14.model/
- RAW.data/14.model/sxzxw/
- RAW.data/14.model/sxzxw/.Rhistory
- RAW.data/14.model/sxzxw/.Rproj.user/
- RAW.data/14.model/sxzxw/.Rproj.user/4517EFAF/
- RAW.data/14.model/sxzxw/.Rproj.user/4517EFAF/bibliography-index/
- RAW.data/14.model/sxzxw/.Rproj.user/4517EFAF/ctx/
- RAW.data/14.model/sxzxw/.Rproj.user/4517EFAF/explorer-cache/
- RAW.data/14.model/sxzxw/.Rproj.user/4517EFAF/explorer-cache/c05dba452aaa4663af12e0299e88a2f3
- RAW.data/14.model/sxzxw/.Rproj.user/4517EFAF/pcs/
- RAW.data/14.model/sxzxw/.Rproj.user/4517EFAF/pcs/debug-breakpoints.pper
- RAW.data/14.model/sxzxw/.Rproj.user/4517EFAF/pcs/files-pane.pper
- RAW.data/14.model/sxzxw/.Rproj.user/4517EFAF/pcs/packages-pane.pper
- RAW.data/14.model/sxzxw/.Rproj.user/4517EFAF/pcs/source-pane.pper
- RAW.data/14.model/sxzxw/.Rproj.user/4517EFAF/pcs/windowlayoutstate.pper
- RAW.data/14.model/sxzxw/.Rproj.user/4517EFAF/pcs/workbench-pane.pper
- RAW.data/14.model/sxzxw/.Rproj.user/4517EFAF/persistent-state
- RAW.data/14.model/sxzxw/.Rproj.user/4517EFAF/presentation/
- RAW.data/14.model/sxzxw/.Rproj.user/4517EFAF/profiles-cache/
- RAW.data/14.model/sxzxw/.Rproj.user/4517EFAF/rmd-outputs
- RAW.data/14.model/sxzxw/.Rproj.user/4517EFAF/saved_source_markers
- RAW.data/14.model/sxzxw/.Rproj.user/4517EFAF/sources/
- RAW.data/14.model/sxzxw/.Rproj.user/4517EFAF/sources/per/
- RAW.data/14.model/sxzxw/.Rproj.user/4517EFAF/sources/per/t/
- RAW.data/14.model/sxzxw/.Rproj.user/4517EFAF/sources/per/u/
- RAW.data/14.model/sxzxw/.Rproj.user/4517EFAF/sources/prop/
- RAW.data/14.model/sxzxw/.Rproj.user/4517EFAF/sources/prop/8685B139
- RAW.data/14.model/sxzxw/.Rproj.user/4517EFAF/sources/prop/INDEX
- RAW.data/14.model/sxzxw/.Rproj.user/4517EFAF/sources/s-2DA41C86/
- RAW.data/14.model/sxzxw/.Rproj.user/4517EFAF/sources/s-2DA41C86/1CC1851F
- RAW.data/14.model/sxzxw/.Rproj.user/4517EFAF/sources/s-2DA41C86/1CC1851F-contents
- RAW.data/14.model/sxzxw/.Rproj.user/4517EFAF/sources/s-2DA41C86/38547534
- RAW.data/14.model/sxzxw/.Rproj.user/4517EFAF/sources/s-2DA41C86/38547534-contents
- RAW.data/14.model/sxzxw/.Rproj.user/4517EFAF/sources/s-2DA41C86/50B8AC3A
- RAW.data/14.model/sxzxw/.Rproj.user/4517EFAF/sources/s-2DA41C86/50B8AC3A-contents
- RAW.data/14.model/sxzxw/.Rproj.user/4517EFAF/sources/s-2DA41C86/552893BD
- RAW.data/14.model/sxzxw/.Rproj.user/4517EFAF/sources/s-2DA41C86/552893BD-contents
- RAW.data/14.model/sxzxw/.Rproj.user/4517EFAF/sources/s-2DA41C86/A7558DCB
- RAW.data/14.model/sxzxw/.Rproj.user/4517EFAF/sources/s-2DA41C86/A7558DCB-contents
- RAW.data/14.model/sxzxw/.Rproj.user/4517EFAF/sources/s-2DA41C86/B543BD00
- RAW.data/14.model/sxzxw/.Rproj.user/4517EFAF/sources/s-2DA41C86/B543BD00-contents
- RAW.data/14.model/sxzxw/.Rproj.user/4517EFAF/sources/s-2DA41C86/C9BF0DD9
- RAW.data/14.model/sxzxw/.Rproj.user/4517EFAF/sources/s-2DA41C86/C9BF0DD9-contents
- RAW.data/14.model/sxzxw/.Rproj.user/4517EFAF/sources/s-2DA41C86/lock_file
- RAW.data/14.model/sxzxw/.Rproj.user/4517EFAF/tutorial/
- RAW.data/14.model/sxzxw/.Rproj.user/4517EFAF/viewer-cache/
- RAW.data/14.model/sxzxw/.Rproj.user/4517EFAF/viewer-cache/09467F13.Rdata
- RAW.data/14.model/sxzxw/.Rproj.user/4517EFAF/viewer-cache/3980981C.Rdata
- RAW.data/14.model/sxzxw/.Rproj.user/4517EFAF/viewer-cache/6544C57F.Rdata
- RAW.data/14.model/sxzxw/.Rproj.user/4517EFAF/viewer-cache/A4FE3F30.Rdata
- RAW.data/14.model/sxzxw/.Rproj.user/4517EFAF/viewer-cache/A57FC3D7.Rdata
- RAW.data/14.model/sxzxw/.Rproj.user/4517EFAF/viewer-cache/F8AA4A92.Rdata
- RAW.data/14.model/sxzxw/.Rproj.user/4517EFAF/viewer_history/
- RAW.data/14.model/sxzxw/.Rproj.user/shared/
- RAW.data/14.model/sxzxw/.Rproj.user/shared/notebooks/
- RAW.data/14.model/sxzxw/.Rproj.user/shared/notebooks/patch-chunk-names
- RAW.data/14.model/sxzxw/.Rproj.user/shared/notebooks/paths
- RAW.data/14.model/sxzxw/14.model.R
- RAW.data/14.model/sxzxw/MANIFEST.txt
- RAW.data/14.model/sxzxw/data.test.txt
- RAW.data/14.model/sxzxw/data.train.txt
- RAW.data/14.model/sxzxw/expTime.txt
- RAW.data/14.model/sxzxw/lasso.SigExp.txt
- RAW.data/14.model/sxzxw/multiCox.txt
- RAW.data/14.model/sxzxw/risk.all.txt
- RAW.data/14.model/sxzxw/risk.test.txt
- RAW.data/14.model/sxzxw/risk.train.txt
- RAW.data/14.model/sxzxw/sxzxw.Rproj
- RAW.data/14.model/sxzxw/uni.SigExp.txt
- RAW.data/14.model/sxzxw/uni.trainCox.txt
- RAW.data/14.model/╨┬╜¿╬─╝■╝╨/
- RAW.data/14.model/╨┬╜¿╬─╝■╝╨/.Rhistory
- RAW.data/14.model/╨┬╜¿╬─╝■╝╨/clinical.txt
- RAW.data/14.model/╨┬╜¿╬─╝■╝╨/expTime.txt
- RAW.data/14.model/╨┬╜¿╬─╝■╝╨/model_ROC.R
- RAW.data/15.clistat/
- RAW.data/15.clistat/15.cliStat.R
- RAW.data/15.clistat/5.2lasso╫╝▒╕╬─╝■.txt
- RAW.data/15.clistat/cliStat.result.xls
- RAW.data/15.clistat/clinical.txt
- RAW.data/15.clistat/data.test.txt
- RAW.data/15.clistat/data.train.txt
- RAW.data/16/
- RAW.data/17.KM/
- RAW.data/17.KM/risk.all.txt
- RAW.data/17.KM/risk.test.txt
- RAW.data/17.KM/risk.test.xlsx
- RAW.data/17.KM/risk.train.txt
- RAW.data/17.KM/risk.train.xlsx
- RAW.data/17.KM/tarinKM.pdf
- RAW.data/17.KM/testKM.pdf
- RAW.data/18/
- RAW.data/18/18.riskPlot.R
- RAW.data/18/all.heatmap.pdf
- RAW.data/18/all.riskScore.pdf
- RAW.data/18/all.survStat.pdf
- RAW.data/18/risk.all.txt
- RAW.data/18/risk.test.txt
- RAW.data/18/risk.train.txt
- RAW.data/18/test.heatmap.pdf
- RAW.data/18/test.riskScore.pdf
- RAW.data/18/test.survStat.pdf
- RAW.data/18/train.heatmap.pdf
- RAW.data/18/train.riskScore.pdf
- RAW.data/18/train.survStat.pdf
- RAW.data/19/
- RAW.data/19/19.indep.R
- RAW.data/19/all.multiCox.pdf
- RAW.data/19/all.multiCox.txt
- RAW.data/19/all.uniCox.pdf
- RAW.data/19/all.uniCox.txt
- RAW.data/19/clinical.txt
- RAW.data/19/risk.all.txt
- RAW.data/2.mutate/
- RAW.data/2.mutate/1ceRNA/
- RAW.data/2.mutate/1ceRNA/1.cys
- RAW.data/2.mutate/1ceRNA/lncRNA.txt
- RAW.data/2.mutate/1ceRNA/mRNA.txt
- RAW.data/2.mutate/1ceRNA/miRNA.txt
- RAW.data/2.mutate/1ceRNA/n.txt
- RAW.data/2.mutate/1ceRNA/n.txt.pdf
- RAW.data/2.mutate/1ceRNA/no.txt
- RAW.data/2.mutate/1ceRNA/ty.txt
- RAW.data/20/
- RAW.data/20/ROC.R
- RAW.data/20/ROC.pdf
- RAW.data/20/cliROC.pdf
- RAW.data/20/clinical.txt
- RAW.data/20/risk.all.txt
- RAW.data/20/risk.test.txt
- RAW.data/20/risk.train.txt
- RAW.data/20/╩▒╝Σ╥└└╡ROCtest.pdf
- RAW.data/20/╩▒╝Σ╥└└╡ROCtraining.pdf
- RAW.data/20TNM/
- RAW.data/20TNM/ROC.pdf
- RAW.data/20TNM/clinical.txt
- RAW.data/20TNM/m6aDrug20.ROC.R
- RAW.data/20TNM/risk.all.txt
- RAW.data/22/
- RAW.data/22/22.Nomo.R
- RAW.data/22/DCA2.xlsx
- RAW.data/22/calibration.pdf
- RAW.data/22/clinical.txt
- RAW.data/22/cr.txt
- RAW.data/22/cr.xlsx
- RAW.data/22/nomoRisk.txt
- RAW.data/22/risk.all.txt
- RAW.data/22/rt.txt
- RAW.data/22/rt.xlsx
- RAW.data/22/rt1.xlsx
- RAW.data/22/rt_stage.xlsx
- RAW.data/23├Γ╥▀╝∞▓Θ╡π╣▓▒φ┤∩/
- RAW.data/23├Γ╥▀╝∞▓Θ╡π╣▓▒φ┤∩/debug.log
- RAW.data/23├Γ╥▀╝∞▓Θ╡π╣▓▒φ┤∩/gene.txt
- RAW.data/23├Γ╥▀╝∞▓Θ╡π╣▓▒φ┤∩/immAS26.corrplot.R
- RAW.data/23├Γ╥▀╝∞▓Θ╡π╣▓▒φ┤∩/risk.all.txt
- RAW.data/24├Γ╥▀╝∞▓Θ╡π▓ε╥∞/
- RAW.data/24├Γ╥▀╝∞▓Θ╡π▓ε╥∞/gene.txt
- RAW.data/24├Γ╥▀╝∞▓Θ╡π▓ε╥∞/immAS27.checkpoint.R
- RAW.data/24├Γ╥▀╝∞▓Θ╡π▓ε╥∞/risk.all.txt
- RAW.data/25├Γ╥▀╧╕░√╜■╚≤/
- RAW.data/25├Γ╥▀╧╕░√╜■╚≤/immAS21.CIBERSORT.R
- RAW.data/25├Γ╥▀╧╕░√╜■╚≤/immAS21.run.R
- RAW.data/25├Γ╥▀╧╕░√╜■╚≤/ref.txt
- RAW.data/27.├Γ╥▀╧╕░√▓ε╥∞▒φ┤∩/
- RAW.data/27.├Γ╥▀╧╕░√▓ε╥∞▒φ┤∩/CIBERSORT-Results.txt
- RAW.data/27.├Γ╥▀╧╕░√▓ε╥∞▒φ┤∩/immAS22.immCor.R
- RAW.data/27.├Γ╥▀╧╕░√▓ε╥∞▒φ┤∩/risk.txt
- RAW.data/28.ssgsea/
- RAW.data/28.ssgsea/heatmap.pdf
- RAW.data/28.ssgsea/immFunScore.txt
- RAW.data/28.ssgsea/immune.gmt
- RAW.data/28.ssgsea/m6aDrug27.immFunction.R
- RAW.data/28.ssgsea/risk.all.txt
- RAW.data/32/
- RAW.data/32/TIDE.csv
- RAW.data/32/TIDE.pdf
- RAW.data/32/TIDE.txt
- RAW.data/32/m6aDrug32.TIDE.R
- RAW.data/32/risk.all.txt
- RAW.data/33/
- RAW.data/33/debug.log
- RAW.data/33/durgSenstivity.A.443654.pdf
- RAW.data/33/durgSenstivity.ABT.888.pdf
- RAW.data/33/durgSenstivity.AG.014699.pdf
- RAW.data/33/durgSenstivity.AICAR.pdf
- RAW.data/33/durgSenstivity.AKT.inhibitor.VIII.pdf
- RAW.data/33/durgSenstivity.AMG.706.pdf
- RAW.data/33/durgSenstivity.AP.24534.pdf
- RAW.data/33/durgSenstivity.AS601245.pdf
- RAW.data/33/durgSenstivity.AUY922.pdf
- RAW.data/33/durgSenstivity.AZ628.pdf
- RAW.data/33/durgSenstivity.Axitinib.pdf
- RAW.data/33/m6aDrug33.pRRophetic.R
- RAW.data/33/risk.all.txt
- RAW.data/33/╥⌐╬∩╦╡├≈.xlsx
- RAW.data/34ceRNA/
- RAW.data/34ceRNA/debug.log
- RAW.data/34ceRNA/lncRNA_lgFC.txt
- RAW.data/34ceRNA/lncRNA╗≡╔╜═╝.pdf
- RAW.data/34ceRNA/lncRNA╬1⁄4╢≈.xlsx
- RAW.data/34ceRNA/miRNA_lgFC.txt
- RAW.data/34ceRNA/miRNA╗≡╔╜.pdf
- RAW.data/34ceRNA/miRNA╬1⁄4╢≈.xlsx
- RAW.data/34ceRNA/mirtarbase╘ñ▓Γ╡─miRNA.txt
- RAW.data/34ceRNA/n1.txt.pdf
- RAW.data/34ceRNA/▓ε╥∞lncRNA.txt
- RAW.data/34ceRNA/▓ε╥∞miRNA.txt
- RAW.data/34ceRNA/╬1⁄4╢≈═╝lncRNA.pdf
- RAW.data/34ceRNA/╬1⁄4╢≈═╝miRNA.pdf
- RAW.data/34ceRNA/╘ñ▓ΓlncRNA.txt
- RAW.data/3TMB/
- RAW.data/3TMB/TMB.txt
- RAW.data/3TMB/geneMut.txt
- RAW.data/4/
- RAW.data/4/1.pdf
- RAW.data/5TMB.risk/
- RAW.data/5TMB.risk/TMB.txt
- RAW.data/5TMB.risk/TMBprint.txt
- RAW.data/5TMB.risk/m6aDrug30.riskTMB.R
- RAW.data/▓╣│Σ╬─╝■/
- RAW.data/▓╣│Σ╬─╝■/4gene.xlsx
- RAW.data/▓╣│Σ╬─╝■/╕╗╝»═¿┬╖╟░3.xlsx
