# Supplementary material for: The cuproptosis related genes signature predicts the prognosis and correlates with the immune status of clear cell renal cell carcinoma
Source: Front Genet. 2022 Dec 1;13:1061382. doi: 10.3389/fgene.2022.1061382 (PMC9751702; doi:10.3389/fgene.2022.1061382)
Supplement: Supplementary file 4 [file DataSheet1.ZIP › RAW.data/11/gdc_manifest_20220504_041242.txt]

id	filename	md5	size	state
00a2fcba-b1c6-41cc-a4fa-063c4314b548	842593ce-e311-4e9a-9dbe-68def8d445c7.wxs.aliquot_ensemble_masked.maf.gz	5fe82ce7ca73d9f2e961604cf129fbdc	18091	validated
01ae9c22-8304-4d44-bd1a-d73ad2a6804a	11affac6-e233-49fb-baeb-0f4c7efd2c3f.wxs.aliquot_ensemble_masked.maf.gz	f3214159e9a22f09c181b6d82b9f729d	18419	validated
020e414a-faaf-4c23-8a92-fe4ecf224bf8	973e4b4e-4aca-4658-8d49-f1e1702a5209.wxs.aliquot_ensemble_masked.maf.gz	50c0a2257bb89485d5b3318d10c573e8	44014	validated
033fed0e-2017-48e2-9838-625a4b5cfc01	9edbcd4d-c0ec-4b80-9f12-f4b800413504.wxs.aliquot_ensemble_masked.maf.gz	72034421a5bfce9ba4a03545930abbe6	21413	validated
04a61213-bd83-4512-808b-f9064726d4ae	a79a35ba-4aa7-4778-9f94-0036fa238861.wxs.aliquot_ensemble_masked.maf.gz	09fd8ba4b9c15ba15239901880a22872	25158	validated
0537db4b-456f-4d14-9aa2-73cf2caffd8d	7e3dd488-9dfc-4bea-a0db-fc9526c8f930.wxs.aliquot_ensemble_masked.maf.gz	7d4aa9176eef36310bc16f15e759e322	7672	validated
05988253-95b9-468d-8f6a-c7f1968891f9	cb7d7fde-382c-40ef-918e-3ad3e94b3a02.wxs.aliquot_ensemble_masked.maf.gz	ead20d46b6c8b698a45bf91627db2cbd	12306	validated
05d3d440-a05b-41b3-9b3a-fe1de6558858	98ad0aa1-ae75-40c7-bd2f-44f39c4064ca.wxs.aliquot_ensemble_masked.maf.gz	20657ad334f30fc077c9106169dbc597	28692	validated
06c49c32-8657-4b8f-93b3-4fad7159f282	0f0c296e-c763-453f-b57d-1bd8933f178e.wxs.aliquot_ensemble_masked.maf.gz	28cd61a7c2564fa0f75333f703e8f7fd	24966	validated
071907e9-934d-4ea4-beb8-f4f61f715165	8ee5eef8-73ac-4817-b529-3d4110bd7999.wxs.aliquot_ensemble_masked.maf.gz	4c6a510adbbb0004febfd64ce3b250ab	18263	validated
09b9f75d-4fcc-479e-b115-69c1ed0537f2	6ccbeb1d-b9b6-41d6-8c4c-70e5dcc7b9f4.wxs.aliquot_ensemble_masked.maf.gz	2e5425529981909202f4f505363f099b	12496	validated
09bb5029-eee2-47b5-987a-2aae48e69d71	8f6c4a32-c49c-4216-9d9c-c237489c3d7c.wxs.aliquot_ensemble_masked.maf.gz	10226627ab38832498f15c8976f42f55	30267	validated
0a754eaf-1ffc-4d72-b8b7-b1dd8310e8bd	1b75beaa-73fa-4b89-8a98-54b2fbaabe5f.wxs.aliquot_ensemble_masked.maf.gz	abf560914d4a23f5543a706dfb2d3947	22108	validated
0a973342-7a98-47d4-9cce-7e8611217dc6	6d265891-2f40-4403-8256-974f9762119f.wxs.aliquot_ensemble_masked.maf.gz	c39850f75d146bab029034530ce287c5	16426	validated
0b08726f-7a47-44a0-8c21-16b4e5b50c25	9fa8fdd8-b8e0-4f91-b4a6-b0312a93d784.wxs.aliquot_ensemble_masked.maf.gz	534628db505aee6b6bfb694f9091295b	26445	validated
0ba71f55-e41a-474d-bb12-19792f037f61	b2991316-7b81-4033-94e2-7712fb13db43.wxs.aliquot_ensemble_masked.maf.gz	704c2d7561a882d430107599762eba46	10947	validated
0bf2ace3-e69a-4129-adb5-cd47c03499a1	871cf40c-2b57-44a8-bf0c-9b656d878962.wxs.aliquot_ensemble_masked.maf.gz	522e26f910129c634d664379b0147697	17109	validated
0dd889d4-5b9f-4a43-928d-0f7204292b22	fd3a77d5-b848-44be-adb3-8330ede0601c.wxs.aliquot_ensemble_masked.maf.gz	ba393ab991be73feb6813de1d262267f	19563	validated
0e0443ff-7b15-4f48-bb22-095aa7e1dc3f	0186fcb6-00a3-478d-96bc-d87818d0104d.wxs.aliquot_ensemble_masked.maf.gz	a201308dc385fce3be313cf60549961b	32389	validated
1005920f-5639-42dc-8811-3989856ef9b8	bf270d84-85f5-42a9-b56c-d0e319e3e513.wxs.aliquot_ensemble_masked.maf.gz	ca78b0c32c30956432060a4f8d4f949c	18563	validated
106b356b-1517-4c75-ac3a-5c5b078b09c7	f3af8557-4c7a-4f76-84f7-f8d89e5cf048.wxs.aliquot_ensemble_masked.maf.gz	c9148572ac6df7f187226a67af4fdd8a	32510	validated
12699ec5-9e8b-41a3-9ed3-4ec3ce1c509d	e52031d8-92e3-4a08-a48d-ed42e79cb18b.wxs.aliquot_ensemble_masked.maf.gz	20c8d83577e7c7ec2f1191899d26d6d1	13431	validated
130fd18e-eb27-4140-87c0-9910c8f76ee2	de438e35-b373-4082-9ee9-df61a90246b2.wxs.aliquot_ensemble_masked.maf.gz	d7a64377bad56badee0f735db3933360	26952	validated
132b271a-7374-4d96-89ed-65040eb9e64d	5d6f0736-78a3-4f51-aa72-ea3436497a2b.wxs.aliquot_ensemble_masked.maf.gz	e713bd08a2330d6d134aedd8e6c5d9be	15689	validated
1526b18e-2b9a-42f1-927c-2b1f9f81256b	53dfc5b6-2873-4611-96a5-738b0ed44d0c.wxs.aliquot_ensemble_masked.maf.gz	83ef48aa40a9d2328814901f58342e52	21203	validated
15ea1160-2843-4ffb-bdc3-868b8c105482	9b4702fd-8e78-4755-91d3-ad2547b58917.wxs.aliquot_ensemble_masked.maf.gz	8364140353e26ad7590a768cce880582	20242	validated
15f1efa7-a3d7-4758-98e7-318547ef1a30	7053358f-2613-4acc-ba40-7596a7419e1b.wxs.aliquot_ensemble_masked.maf.gz	bd39701f9fede414d04bdd9ab37e9f11	17462	validated
16203816-9fb3-424f-942d-6747ce31e454	f433dcaa-def9-4e86-92a9-58389c00e809.wxs.aliquot_ensemble_masked.maf.gz	85eb6ff3fa71a3c2a7a24c26f6389869	8024	validated
16d49558-24f9-4ca5-8a94-ef9f3a25e6cf	ecb3d725-9db9-4a20-a26a-2bf39b8ae778.wxs.aliquot_ensemble_masked.maf.gz	a358717a6fa832ae9b0b2437ca232c6a	27849	validated
18136027-d283-48ed-8d1f-e52b78900c75	9717acdf-9204-48f4-83c3-3b9f65c95843.wxs.aliquot_ensemble_masked.maf.gz	050f5a8b31833ff11e0c6ef554909adb	14998	validated
1935ae9e-b189-4e59-9326-33918a3b3d76	e780743a-ea70-4ea6-8d39-ab30e0fff1f0.wxs.aliquot_ensemble_masked.maf.gz	6b1f6f8acfc679606d24aa5b530fb6f0	25074	validated
19a01111-c6de-4481-b944-617e5fb0a8a9	c01ce47f-e316-4e88-8bcf-2dbf7811a291.wxs.aliquot_ensemble_masked.maf.gz	523f47ac926dc7ca14ff62c6af7fe36a	36724	validated
19da21b1-ef69-4b53-ba6e-22571d7feebc	d9cf7274-52db-4d83-af3c-895cdd7d5567.wxs.aliquot_ensemble_masked.maf.gz	bc7ca336cc835440b317d6db818cff39	43762	validated
19fe7a90-0209-4f1f-b0de-9b4d7f756917	367c7a01-0456-4d6d-ac9c-d170e0152509.wxs.aliquot_ensemble_masked.maf.gz	83582e9e9a90bae345e3316c9f20cab3	22088	validated
1a240c96-2017-4258-8204-96cc23bdd00d	5ec54156-d19d-4e22-ab61-ec0d4f5c9ee4.wxs.aliquot_ensemble_masked.maf.gz	3f8278d29713ecac467ae02b6b72bbe7	19606	validated
1ac3d458-743b-4291-acd0-d6849278b879	581335f8-31fa-4f02-af4b-4be0cd188dbe.wxs.aliquot_ensemble_masked.maf.gz	7af861f3085a0cc4546c9fbbab906cf4	20901	validated
1b2781d8-eb32-4f3c-9f5b-0595c38ce4b0	0e367cdf-46e9-4137-9826-593b8fe18b0e.wxs.aliquot_ensemble_masked.maf.gz	59976483238cba5c5454b943664332fc	18208	validated
1b5ec040-64bf-4e3b-9183-93224c99bb79	23d9c029-40f7-4d7d-abbb-8eea627e605c.wxs.aliquot_ensemble_masked.maf.gz	62d22e0d77470cf9ac572111178e4435	5430	validated
1b772acb-01c1-496d-a9a9-30cc2ffc9e7c	16dce36b-2647-409a-a684-1472b917961e.wxs.aliquot_ensemble_masked.maf.gz	a3370ac83798251e39d900c550f9350a	25852	validated
1be6ecdb-1fbf-447a-8ab9-f6662e8952f0	1f8eead7-4e90-4262-9a9e-7727d794416e.wxs.aliquot_ensemble_masked.maf.gz	620815bfeec0dfd1c2524bf621576593	37031	validated
1e46b17a-19bc-411a-a5f8-1c311b46511e	55c8a286-41a4-4c52-a8fb-dfa05759c939.wxs.aliquot_ensemble_masked.maf.gz	fc9cc3f11cd6ef3c23909b1ee1b86d4e	37249	validated
1ecc9693-c167-49f6-97be-1ca5fd0b2bf5	94c48d50-0129-448a-9ed0-a6a243341262.wxs.aliquot_ensemble_masked.maf.gz	0abc897f83540fb9869a0615baf97505	29703	validated
1ee9f4b7-e3b7-4780-9997-b3cdd3e2f76e	d555c23f-3b23-4e73-9322-57812dba0713.wxs.aliquot_ensemble_masked.maf.gz	d71bdf3f4fba04f332225a78702f2958	15521	validated
1f4d1fef-2f9d-41d8-93e7-b19cbd941fc3	c34f22df-6518-444f-8caa-c1026d553aa8.wxs.aliquot_ensemble_masked.maf.gz	299bb771c0ea8b1b6b79ebc81421e641	32455	validated
1f8487ff-4cad-4daf-b451-ff2d681b536b	fe468100-224f-489e-8202-010e1b82534d.wxs.aliquot_ensemble_masked.maf.gz	a5b49baf290aefab944a1ed9fdc61123	23327	validated
2024c3a0-e93b-441a-bed0-53a2e3eb2037	cc3ef4f0-4f8b-428b-a5c7-8201fc01a96b.wxs.aliquot_ensemble_masked.maf.gz	6797a86ad7d5eaf382701b8a18ce599c	22568	validated
20b678d2-0fa1-4451-afe1-61a9493cc210	37030790-1e5d-4601-bd9c-a3beeb88443b.wxs.aliquot_ensemble_masked.maf.gz	94512cdf2a2beb476068627a19d41390	15077	validated
20ffc8a6-2012-4a58-bd5c-7cfc98678215	011a59aa-f861-422f-bc37-5301c83602a0.wxs.aliquot_ensemble_masked.maf.gz	ff6ad59d689e4512b76bd328e2944740	37011	validated
21bda72f-9807-4e2d-8826-0d0dffb0c6ee	e0b94062-7411-47f1-a907-dec44a6537fc.wxs.aliquot_ensemble_masked.maf.gz	518cf30058122e9efbcd15b0b62d19e7	24392	validated
21f7abb2-b568-4c79-91f1-8ee755a346e5	796c9cd6-cadb-457d-a2d5-4ab2408f1339.wxs.aliquot_ensemble_masked.maf.gz	63e1a882907c64fa77c1995a2e781f5a	29825	validated
22562eae-2938-4f18-a9ae-ff7a08ead188	94fa6ce1-9060-4a8a-9523-7559699cced7.wxs.aliquot_ensemble_masked.maf.gz	7d357ab15de90cab97a03a1e9f6e9955	22046	validated
23219fdc-b47f-4a2b-a329-cd96bd6b091c	3b4975bd-b644-474c-83cc-7e07ba0c9745.wxs.aliquot_ensemble_masked.maf.gz	4148ec9c2a69ba5094ade5cd049a19bd	36799	validated
2468cfe8-03e1-421b-8274-bf8ef916ea41	24110e6f-ee32-499a-97f6-d4ece42a40b7.wxs.aliquot_ensemble_masked.maf.gz	80a696d08af97e9ae7214df5631aa15b	23661	validated
24e0f5ea-a1a6-4678-8f54-02e6ade94a02	d2df091d-c4a9-4e3f-b252-b6e9eb32a036.wxs.aliquot_ensemble_masked.maf.gz	23d7edcd8b8660bb9fbb87a51b89a4e4	21143	validated
253a5383-49e5-40ae-bec6-37ac4849ab06	191d72a2-4bb5-49d3-9c5c-0c50041427e2.wxs.aliquot_ensemble_masked.maf.gz	8ae60972d6b9ee24ad35f8026d5793aa	15123	validated
25ed8ea9-1b05-4a41-b8ba-7073ef63a66a	2d3291d7-dccf-4f5c-9270-0ffbf3b46cb7.wxs.aliquot_ensemble_masked.maf.gz	932e0bdb3106003b77a4003ade093e35	11980	validated
261c42b5-f0e9-4f07-9d24-929169c2a887	d2c009ee-7383-4b24-b090-27bfda2c3ebf.wxs.aliquot_ensemble_masked.maf.gz	a0069cffd327d3a40b6b921c4956de5f	30188	validated
26ab7018-4294-4cef-bdb0-d830c3368588	27ff68a9-0cc9-4867-98c3-df6ebd53b143.wxs.aliquot_ensemble_masked.maf.gz	acc53f229ddd2ed46abc9e93f2a7d44b	21180	validated
271630cf-9ed9-4165-9d2f-788e059a4055	c94a84f5-3c11-4700-a51a-91b6610f8433.wxs.aliquot_ensemble_masked.maf.gz	47adf5d0aebb859e47c0838c009b2280	15472	validated
281a1a43-65ef-4e48-9d42-5d296baeda8d	f24604cd-ac8a-4ac4-bbbd-3c5be4f6b74f.wxs.aliquot_ensemble_masked.maf.gz	44ddd65aa1f0649cab161245d6bc9af1	20014	validated
2831f2fa-d392-45f0-93c5-ad8f1fa7bb69	66dce8d3-9618-4c8d-9f94-bcfc1a296be2.wxs.aliquot_ensemble_masked.maf.gz	17a6fb46d91bca4a457cf39106bddca7	26975	validated
2900e82b-81ff-4dab-ba71-97b4f6e14e64	65977e3b-f3f5-4bc1-9e82-fe904fb7c421.wxs.aliquot_ensemble_masked.maf.gz	a9817add9e893e457b8240818b6f1d1b	19665	validated
29c19dc4-7069-456b-8072-932b41515300	d6a6f3c9-c560-4c56-b6f0-ddc7771e2bd7.wxs.aliquot_ensemble_masked.maf.gz	90422dd89d01a49ca77c78efdd60d8fe	23089	validated
29d22611-e822-4146-8697-55d09429bef5	9b255aea-311f-407b-b731-ba643aa412de.wxs.aliquot_ensemble_masked.maf.gz	f1d60c0e63f00daea2fca18f08c91567	32649	validated
2a5e8c6d-2a47-4f30-baed-d7bfb87c6b81	11d638c9-18d8-46ee-a6ed-3ff934c026c3.wxs.aliquot_ensemble_masked.maf.gz	05d2cbc17c1b7bf0c843929fddad24ab	16869	validated
2a7c676e-01b3-4cac-9634-03cdd2f9490c	9a897a2d-d6c9-4536-987a-d3247bd937c5.wxs.aliquot_ensemble_masked.maf.gz	dc8d164a295813e311d500802d612396	23308	validated
2aef104f-e94f-47ce-8328-1d0b5100fb98	e6d92e04-fcc9-4071-82d6-deb88151f970.wxs.aliquot_ensemble_masked.maf.gz	f35a9834a13a637abb2d2011511a562e	28138	validated
2c7ae5cd-9656-461b-aa0b-cc281a503d9c	d8768824-3eb0-49f6-8b79-b75f2998a8d2.wxs.aliquot_ensemble_masked.maf.gz	d67fa7c58e583370d7cc1a20d6b8e11d	1143	validated
2ca27abb-996c-496b-8f61-f9f6966d3ae2	d6911abb-9ff4-4343-abdc-f0f2cb02b7d4.wxs.aliquot_ensemble_masked.maf.gz	c01ad650a718c0e70b628a9684b28e70	27854	validated
2d9496d7-5b03-47d3-9298-b318ec63d94f	097a56e8-9d11-4e7e-b210-efec98a05dd6.wxs.aliquot_ensemble_masked.maf.gz	1dc0416c946d5f8c22b021f9149d91c4	22004	validated
2d9bb72b-93c9-4957-9f13-fe28f816e297	79b59d4e-0249-40e5-8bcc-16b8a1791e7b.wxs.aliquot_ensemble_masked.maf.gz	6beeb61a23f85fa88e29f08ebe5d352e	26794	validated
2e9c514f-87fd-43c1-b443-8b35766fa0f6	22d38fbc-5e13-47b9-bda3-ad60351ca880.wxs.aliquot_ensemble_masked.maf.gz	c16699096b01413e24e86a5cbbb1cefd	27478	validated
2f3d9d75-6346-424e-ae14-015291eef307	d5c3056a-97e4-4899-83a1-d93942f94254.wxs.aliquot_ensemble_masked.maf.gz	2e68d1f97fee3345e9c1fe4d33b7d48e	21174	validated
32402284-8b5e-4ada-8fd9-31e8ddb17ef2	a3ea9c3d-afc0-47ce-bea6-0ed0144d1011.wxs.aliquot_ensemble_masked.maf.gz	10d0a1706e3ddeaab62121cd6b566c80	21669	validated
32770031-910f-4af5-956b-9e252d2aaa7c	697d05f1-afa7-4c02-9440-f51d04fb8b5f.wxs.aliquot_ensemble_masked.maf.gz	15ee2eb512acfdd96dabf8e32353e990	25123	validated
33c0c96e-078f-47f8-b4bc-01bffa53d473	5ee1d071-5dda-4d5b-9583-f9a582afb3f1.wxs.aliquot_ensemble_masked.maf.gz	994aa19c27275c13d2b5a280f5b2e1e1	35262	validated
342d491e-c18b-4edf-96e2-d914aa3e471f	b20dbbc9-da19-4772-8b1a-a1b4d8c1c769.wxs.aliquot_ensemble_masked.maf.gz	1411fdb45d75d3ba3d38a728ce50673f	23875	validated
35999b4b-e2e4-4093-9008-004723859024	b0f44b0a-35c0-407a-84d4-f2c9d4f120ee.wxs.aliquot_ensemble_masked.maf.gz	b92b5c5f0434393c75b906f7a1647f8a	20207	validated
3651e80c-fdad-48d0-9a52-b9c32216ad5a	47ab5ca3-9c62-4b08-890f-35ff356cc02c.wxs.aliquot_ensemble_masked.maf.gz	efcb6254ac6f50f4693b6d0f33cf8333	40289	validated
39f26164-21b5-4c91-b209-8675aa8c9c6c	c956739f-8cd8-440f-88da-bd833096d78c.wxs.aliquot_ensemble_masked.maf.gz	58bad825e6c862c604b71b689116f235	37679	validated
39f8f374-5c2d-4e40-9640-3bedbb908b42	14b405fd-9f3d-4af5-8ce9-32746d02733f.wxs.aliquot_ensemble_masked.maf.gz	15b71591e0eb7a552e98a296709b92b0	13976	validated
3ae6087c-ea1d-4d68-a888-2c0d267f0b7c	2f8e2575-0cfe-4884-9596-4aa8cb3b8eea.wxs.aliquot_ensemble_masked.maf.gz	2722c1f94bfa7fc62322dad6d9dc7f33	15230	validated
3b2ea68b-cfdb-41b2-b697-65d391f3ae84	5c3914b1-dd25-4493-8336-047f6b68b268.wxs.aliquot_ensemble_masked.maf.gz	3657a316be892edc1383d3fd47431afd	19309	validated
3bd8d746-d5a6-4fcd-a572-e9e29c030f94	7ceeec9c-4af8-47b8-8c78-8df9341044f7.wxs.aliquot_ensemble_masked.maf.gz	ebbf4720c013ce295fd5f771ed9fac6a	27320	validated
3be13bb5-288b-4484-a310-ed450f86f119	40264836-49b9-4416-ac85-2b78688a97a9.wxs.aliquot_ensemble_masked.maf.gz	dd9f5f11fa4f9141c7c72f49fc1e2a1c	7287	validated
3c347d00-7203-450b-82a6-8259ddc43998	0d393d99-026c-4296-91ba-dfdc290122b8.wxs.aliquot_ensemble_masked.maf.gz	b07c997f51994adca229a08af111a61d	30743	validated
3d26b696-6dad-4524-ba58-9ac1074d417c	c880fe10-4782-497b-a0e4-6ab1c1b04568.wxs.aliquot_ensemble_masked.maf.gz	2f0e1c2c0b5cb954328c0181a9679b90	29352	validated
3db2f618-4b95-4c13-83d0-17b5fd8c0bf0	29889e37-ee4a-4ac8-a6e9-166fb03eb92a.wxs.aliquot_ensemble_masked.maf.gz	e81ebfb06476a1e859d18c8b96428081	12535	validated
3e5883af-3792-43ef-9ddb-f60c3471482b	da725602-c6cb-477c-80a9-7fc8a6474ad7.wxs.aliquot_ensemble_masked.maf.gz	921a87adc8da0d32cb87fe73c40680fc	37318	validated
3e5ba040-7708-4ec0-be0b-6260ff7d78db	45d64f79-35be-4149-a14e-52917c89db96.wxs.aliquot_ensemble_masked.maf.gz	b2e8ad923ab3f23613cc8a4ed4515583	25737	validated
3ea7b4d3-7a6e-486d-b11e-239fa4d05f5d	73f34755-992e-402d-bf9a-612419cc320a.wxs.aliquot_ensemble_masked.maf.gz	ea2a7018121f6d595335256007a0639a	18277	validated
3efdb88c-8b1a-429d-97e8-f847992bcfbf	5e6db871-8171-48b7-a95a-605869afdded.wxs.aliquot_ensemble_masked.maf.gz	ca815652c1c9043f557e83fa1156601f	17050	validated
3fca3586-3133-4d48-835d-2da4461ee484	c360d8e2-8f7a-4ecd-b44d-03f6ad3b1ef1.wxs.aliquot_ensemble_masked.maf.gz	8e6fc4f6de2ee031f4212ebf593db553	23951	validated
40791a1b-b3be-4d21-b32a-5db4b138a129	fa8d6e9c-d03a-404a-9b47-3d48a3e01c31.wxs.aliquot_ensemble_masked.maf.gz	fd2f441b604b6c42e5f47bf095f7c881	22346	validated
4251354a-98d1-447d-a1f2-42c035a4240c	30ee5a8a-f46e-4abe-92a5-fdae02d4f313.wxs.aliquot_ensemble_masked.maf.gz	2241251cf19b873697cf738e08030db5	23602	validated
43729ae1-3a0b-47d1-8a93-2ec15553a489	0d0141eb-2b7f-4bbe-bf77-30b23b63a4c5.wxs.aliquot_ensemble_masked.maf.gz	d72688e826bc2f3d1886f9b8dee7185e	14198	validated
4414f6d5-ee6a-4d51-865c-4c0149f44574	ea72abfb-bd18-424c-b3d1-177dd822055a.wxs.aliquot_ensemble_masked.maf.gz	5cb54fd74a7d8b05c3a5b3e370487372	14569	validated
44611f25-5a96-4d61-b5fe-322f680813dd	47238b52-4289-42af-a59f-a25f7e4b25e9.wxs.aliquot_ensemble_masked.maf.gz	3e9a63e4cd7c1683fa2fc8864abc4ae6	23890	validated
446e2589-88eb-496e-9648-8f4e6f043f0c	9efe7777-b9c3-4a93-b64d-683891ee38ea.wxs.aliquot_ensemble_masked.maf.gz	80d39d77bc184f299f0c9c362f5ac237	20813	validated
456335a8-a821-471f-adbc-ea004899b653	c80abd71-fd13-4fe9-84ed-0a07fc9d445b.wxs.aliquot_ensemble_masked.maf.gz	c17de7c8341cdc47ec756fdb0812b92f	14586	validated
45aeebfc-72fa-484a-a22c-a70806a65fa5	311a6df8-4b5e-4f59-bb1e-5da2fb8e4caa.wxs.aliquot_ensemble_masked.maf.gz	6a0c5cd2d6a50a3f9f54bf45df556fcd	18873	validated
471d37a1-f479-4740-b637-ee7ad0cfe17f	6ba648b0-35d4-4883-8ccb-75ed9d90acb5.wxs.aliquot_ensemble_masked.maf.gz	6d66803933dee7ec5b24ef526616f37a	9310	validated
4b0ec910-11f4-49b9-b777-4ff8fe3c7cde	33f9e010-d5d0-41a0-89f6-2740c7ac792d.wxs.aliquot_ensemble_masked.maf.gz	2ae3adc6d1796bb7e2494ebc9c2dacf0	25163	validated
4b49ac89-7313-4c6a-9bbb-d3b5195a9003	bea1e121-ad99-4484-8a75-47e095f42f40.wxs.aliquot_ensemble_masked.maf.gz	29d69912f657150c773b4fc9fce0c4ad	14375	validated
4c6930cd-d3d4-4aba-b80e-0a13d34763a4	ec6cfee0-7a7f-474d-8bb3-fac6da0b6784.wxs.aliquot_ensemble_masked.maf.gz	42a7d411b25ce319f9591e01d54e5fbf	22928	validated
4d069e56-ad0c-4755-acee-a8bb6ac8897c	7445b0c6-049b-4e51-a5a0-ffd5442b70fa.wxs.aliquot_ensemble_masked.maf.gz	7e4c37fc2ee59f1fc1b4db574a70cb13	30555	validated
4d12f8d1-d641-452b-a5bd-8b84ad365513	7b24efd6-9497-4aac-a3f7-b44a06b78354.wxs.aliquot_ensemble_masked.maf.gz	575539c0c46d159070d194657aa93118	29672	validated
4d4321f4-023f-42e6-9413-d573bfae669f	6deca404-3f07-4684-8e7e-cc515b742c52.wxs.aliquot_ensemble_masked.maf.gz	8ecc7b824e77b3ba67ecd43edf47b44b	13071	validated
4d8f1097-044e-430e-b6a2-728e5acf6316	45279da4-5119-4b0c-9f97-36be7b05ce49.wxs.aliquot_ensemble_masked.maf.gz	9be592cc5e619f58c0d60cda98f5f491	31422	validated
4e22ceda-67f8-4d18-b2db-ba376945d108	bbc69cc6-61fb-44ff-8ae9-bddfbfc25b2e.wxs.aliquot_ensemble_masked.maf.gz	5572c15c4e68fb546c73d8a8a1ac77c3	33996	validated
4fba347d-5fc4-4012-a0b1-a4a81aea7578	b6069071-700b-4054-b618-f89bff1f58ae.wxs.aliquot_ensemble_masked.maf.gz	d8a55ca06eeca0f11afd69a5359da57c	29914	validated
4fc2ff49-887d-46de-9c95-71da700612fc	9716fda8-c6b8-45d0-9959-2771992abe27.wxs.aliquot_ensemble_masked.maf.gz	c55dc779f856740eb24e12d6e065381e	19635	validated
503de9f3-e7bf-477c-8192-e8e7ef3eb45d	99bedf66-4d00-46e9-aff7-2222b5d81e4d.wxs.aliquot_ensemble_masked.maf.gz	91bd79c4be684322da477b9c0cda7191	20044	validated
5104a889-e7e0-4863-a117-0d982821a54a	03870de0-7de3-4bac-8a2b-3b72050ceef5.wxs.aliquot_ensemble_masked.maf.gz	6d23c98dc9a421937785305a89b50e0e	22124	validated
513735c5-cb2c-404d-9e21-8f05a6de5ee8	36fdd7db-d8eb-47ba-85ea-07f055735925.wxs.aliquot_ensemble_masked.maf.gz	fa22b107f1f1eeac28e78f38e4e98f38	24338	validated
5158a36a-cd59-426d-a9dd-f17c0c8aeb7e	872cddb6-2b20-48e1-855f-b7cd422bb43c.wxs.aliquot_ensemble_masked.maf.gz	db68648aee68263727f87b7da91dfc48	10265	validated
51bd5582-4b2d-463a-affb-bb2fb1d4a841	0e15af36-af85-4924-9896-d52075573fcd.wxs.aliquot_ensemble_masked.maf.gz	0696c4571a632a758fd4b6a067afe119	23060	validated
533e2588-b5e6-4b16-a0ed-b710bc440c7c	fabfda00-f41f-4db5-9aa4-0ad0673391d0.wxs.aliquot_ensemble_masked.maf.gz	01a3b4ce4f49dcf386c4a7a4bb4d5699	12332	validated
533ff84f-3643-4291-be0b-c3e6df219f5f	6a23dd76-01a4-48fe-bf3f-d30e387afc3f.wxs.aliquot_ensemble_masked.maf.gz	63ab9a86cf0b3f04d4b2a9eb463b6550	30724	validated
53cf5143-56b4-49c5-910d-7f1fc625b491	c0447df8-f676-4d11-96f5-16c0f80c7c84.wxs.aliquot_ensemble_masked.maf.gz	298d9f7bd6f25e0d951c83471b4bed81	12367	validated
53ec5a95-0369-4bb4-8afa-d26be61af217	2b23bdfe-289a-468f-b9dc-832fecc20f31.wxs.aliquot_ensemble_masked.maf.gz	bfac12729cb07b539898534f749fde47	25847	validated
543fd797-64f5-4012-a492-ef110de4f7fb	7eafe652-5c52-46d9-9b47-062850653838.wxs.aliquot_ensemble_masked.maf.gz	c2b5daa68a6dff44f5588621cdf9ea16	29371	validated
54fc5fda-2e36-47fc-bf5c-5fa709799c1f	80b13ff1-c080-4421-98be-74d2f15927b2.wxs.aliquot_ensemble_masked.maf.gz	4ed6fdead5fdda33f38a39e318708ca8	41302	validated
552a2774-e236-4d0a-8d99-c87dd53813e6	3697d1ca-bb7f-492e-8f53-9bed0746798b.wxs.aliquot_ensemble_masked.maf.gz	6ec93f371e969e52897dafc719b5cc40	16319	validated
56554222-5f4e-4140-97d0-e8cf9c4de5a6	9f1d01be-9818-4aac-ae65-e7c3ad4132ba.wxs.aliquot_ensemble_masked.maf.gz	5313f27aa4204f32e6e30ccefcbe23f8	15363	validated
56e4607b-b78e-45c7-b6da-ecf79796e655	af9c5607-d5fc-4efc-9782-df761ab8983a.wxs.aliquot_ensemble_masked.maf.gz	f0b55d030e327c0532e9ddf83603f41c	20963	validated
56e68f8c-46b6-425d-bdc2-ccbe12255ec0	5746c0ce-d7e5-4ac1-af8b-e4c903ebb9bc.wxs.aliquot_ensemble_masked.maf.gz	989fdf0f054bbf74807eb7dcc4380f6c	15723	validated
56f2e93b-6dec-479d-b325-8463bffc2a9b	5a6b9cd2-529f-4504-8fa4-147305f5ed49.wxs.aliquot_ensemble_masked.maf.gz	dc227d6c115c3a7aabb1ce36b45b0a51	46042	validated
5864d89b-b0f3-431d-83a2-0020e6ecd60e	423e79c7-388d-4a20-a8d9-6ab0d9c13b1e.wxs.aliquot_ensemble_masked.maf.gz	d809205ab3f5b29bcda42ea522e7442e	22516	validated
5873c0b3-7abf-42f5-a7b4-3f33f95a9aef	dd101752-c64b-49a1-bc62-1583e58de3c6.wxs.aliquot_ensemble_masked.maf.gz	5849c9dcee7826a3be7596401f33af5a	11133	validated
58aae737-22e6-411e-9ff6-6d18b3bd6198	56b5dad0-8f38-4680-9829-8728286b32d6.wxs.aliquot_ensemble_masked.maf.gz	89d890a50303cd263d1d627cb458ab0d	31230	validated
58dafa13-f3d4-4234-af28-dddabe8f045d	05fc9c52-694a-46a7-bf79-316e0e62c2db.wxs.aliquot_ensemble_masked.maf.gz	58954ba608b5113d9926f23387db4e22	20823	validated
58df78c5-b36d-4724-8465-543824b94b8c	63203a64-9a80-40b3-a0b3-d5af4e26cfe8.wxs.aliquot_ensemble_masked.maf.gz	a554ad10b22eec81dfa501e8878ce80f	22076	validated
58e085f9-d673-4f4b-8619-443268d61354	4191e213-b45e-465f-987d-6600c301c5ea.wxs.aliquot_ensemble_masked.maf.gz	a2cf091e1c3d0557cb1efdf6b5232ea1	41534	validated
598bcbb9-0bd3-40dd-ad3b-d50d51b9dff3	83854315-2227-49f0-9f07-d912c7a45276.wxs.aliquot_ensemble_masked.maf.gz	6f789982437b7d1cbee40b67acc58602	19447	validated
59d0ee48-1dd7-41a9-9598-2ae82785b20d	095f48bf-7836-4c06-8543-660e59ef329e.wxs.aliquot_ensemble_masked.maf.gz	fac131d6942452c2c20ab3f9ca3c08d5	23847	validated
5a1034ad-4ef0-4f80-b0d7-4f0dc0470f56	e3dffb78-a24a-4a5b-8446-19513b9f2704.wxs.aliquot_ensemble_masked.maf.gz	a6be93451c03ab31f5e640728e5c9f06	31433	validated
5a881b35-54af-410b-9d15-d962765ad356	137afcfc-1cb6-434c-a756-917255118c7b.wxs.aliquot_ensemble_masked.maf.gz	05301b4e3d068d675d2c7c2627c1145f	19176	validated
5a9c1ec9-a6dd-4380-9683-1161e64b2163	33bd7147-c301-400f-a60b-fb58221e489c.wxs.aliquot_ensemble_masked.maf.gz	69fa26076d2672605b7188aa29efd0ba	34861	validated
5ae4e563-82dd-4734-80aa-84b407acfd7d	80c630e2-cc37-4407-b1cc-673b8767ea8c.wxs.aliquot_ensemble_masked.maf.gz	3e2e03cb4345397580e233fb112fb531	47583	validated
5cf09979-4b51-4e58-90b4-1389478043ab	15e3d1cb-5c5a-458c-a915-41ccaf8b78cf.wxs.aliquot_ensemble_masked.maf.gz	67754ca9eb5f8890a897fac45be5a8e1	31734	validated
60478fb0-3128-4d66-ae05-9d36b9003433	fb4bae12-0516-49b8-b573-737a2b7fe517.wxs.aliquot_ensemble_masked.maf.gz	8a460ec986587466b575ab8af99615b8	19297	validated
60690d50-8132-488a-8bd4-02cc12d014f6	a4a0980e-33d2-4a70-98b6-79ff33a36c7f.wxs.aliquot_ensemble_masked.maf.gz	ab1580435ca22fe6836a06ed81c34427	22084	validated
608253c6-ccb5-48de-93fc-3c4735e063d8	7164bd05-1438-4764-b3cc-7ac0dbd9814f.wxs.aliquot_ensemble_masked.maf.gz	bf4e244c9c7e2f62851749a6b7c13a98	20817	validated
614a89cd-449e-44a7-8d1f-6156b1bb4e0a	53163662-1f86-43f6-bad3-e3567e0f74a1.wxs.aliquot_ensemble_masked.maf.gz	15e033f8d864c1205a84c62994226866	20192	validated
62a5218e-6318-4aea-819c-d5c521317515	18b2011a-5403-4124-8f41-0767faa48709.wxs.aliquot_ensemble_masked.maf.gz	eea52d168cc54f5ba85c942e7313f309	26601	validated
63752d38-dbcb-40cd-9231-c5f81ae83225	ba1af8da-562f-4b88-b918-51455c6edef6.wxs.aliquot_ensemble_masked.maf.gz	5bbc0610df8460b82ec7cf7b9b42d7c2	18031	validated
642174f1-7861-431a-acc6-740271d93266	1bd16caf-e5f2-43e4-b792-6287ad499f46.wxs.aliquot_ensemble_masked.maf.gz	10889270d9e7dbee8cfc18acc7eb3c34	22391	validated
648fd39d-9969-4859-8cdc-c6ea5f330232	d7ca543b-5388-40aa-973e-4a4339885db3.wxs.aliquot_ensemble_masked.maf.gz	0e5ae7f30155d0ed55e61f805eaa352d	19430	validated
6734e729-a0f8-42bc-861d-ee98b7741274	d1b33843-74b4-4646-a768-447e5d85e42c.wxs.aliquot_ensemble_masked.maf.gz	a185a7c257a103ba00970091507e820b	5201	validated
68313e19-c6cc-4408-9e15-3e6793a7e69f	d4ef498f-c70b-46e9-b9e4-ce547af277c5.wxs.aliquot_ensemble_masked.maf.gz	7e609bdb5e9ab1f5d2110b5aa06048d6	18330	validated
69f4df3b-edb3-407c-b6c7-e6bb576869d6	d9e36534-9735-4ce7-9805-46e7760010b4.wxs.aliquot_ensemble_masked.maf.gz	662203b3c20bb5d8143ff66d74a35b62	37677	validated
6ad5cf0d-5177-41e7-a8f1-7f45a016804c	6c7fcea0-ce94-401d-bb4f-bbf7bcd0284d.wxs.aliquot_ensemble_masked.maf.gz	07db887b923735d7dc0c02bc359fe686	36548	validated
6af70a82-470c-4562-8741-fc17e8bcad43	7a1d7b74-5807-4c24-8e6d-1991510fd657.wxs.aliquot_ensemble_masked.maf.gz	43fb7fb9bf3a9eb7b03adebb49d710cd	8719	validated
6b5f49f3-76c6-421d-81af-6b5dfa7ca15a	9ae5425d-bd15-40e2-8049-75accd10362e.wxs.aliquot_ensemble_masked.maf.gz	273a59c216b30c3dfdd2270a81f96537	22466	validated
6b96ef22-2cad-46de-bc3a-126df7cf2542	6f2997df-fb3e-469b-8818-850897d4352d.wxs.aliquot_ensemble_masked.maf.gz	807174c4388e5fc77a51012a626b48bd	30031	validated
6bec668e-3017-4fe4-8ba9-1ead6b3383b3	626932bf-a274-4931-82b4-e61665d7c0d5.wxs.aliquot_ensemble_masked.maf.gz	84d4236857b8e96039613a99a8ecc158	15748	validated
6c520944-35c9-4de4-a40e-c10095edfdf3	1456e0e6-2279-4412-9b98-dc544e394af6.wxs.aliquot_ensemble_masked.maf.gz	a127fcfdb98bc7760d753b8591d61837	23837	validated
6d3f4373-81f8-4668-bdf2-14c447641c0f	c4cd5dc1-3f64-4f9b-8df4-19b0886c0b20.wxs.aliquot_ensemble_masked.maf.gz	c1e4e21f061e0a3810fe6fbccee595f2	30232	validated
6d6e98a3-2c63-4d84-b339-15d6c426dec4	e3b008cc-911f-4ff6-869e-fded3c5355ae.wxs.aliquot_ensemble_masked.maf.gz	2b74472cea49a8617c0158afd0d225ce	12930	validated
6d7a5e2a-9d54-4a5c-9199-39b34718d97f	b80b7060-69e2-4343-9160-80475632df1d.wxs.aliquot_ensemble_masked.maf.gz	51c46f93982add6a1f5e0e7e1539b027	19167	validated
6d990e8d-6f11-4568-b02f-c66975ddae86	f59f3c30-6487-4ba7-9324-cbdf1b40d718.wxs.aliquot_ensemble_masked.maf.gz	b9a6a68d2b6c6735bf4db44c4c6e48f5	11868	validated
6dd52033-84e7-4695-822f-063d502afe9e	072f8206-496e-48f9-b174-1e34ea111a1e.wxs.aliquot_ensemble_masked.maf.gz	faead55dc5e758a0009f5468d60700c7	27269	validated
6ddff8ce-7fef-4946-a183-ee1c0f3f1eaf	2d949e74-becb-4d6a-bf1d-9c529a98cb12.wxs.aliquot_ensemble_masked.maf.gz	68295c30244b8d29c0911acd793d6299	17939	validated
6ed290f1-2acf-425e-ba6b-6af91db78ecc	7a504b96-529f-46b7-adcb-adabdee424f7.wxs.aliquot_ensemble_masked.maf.gz	f90ddf4ee227e415cf9b9a2e16ff3da7	17506	validated
6ef333e1-5092-4fa2-b52c-fb192cbc9dd1	b3c33756-5a17-482a-a9a7-e9b8c623cedf.wxs.aliquot_ensemble_masked.maf.gz	59d394c2a9943833ca5d4df894d57f2e	9177	validated
6f25e87f-30e4-4929-bcef-52f5ed864080	14f51fcd-30f6-41fd-a7e8-0c7677aaab16.wxs.aliquot_ensemble_masked.maf.gz	f10efc42c1269f63a56164fd1f9016c7	51493	validated
6f51d6cc-cf51-46e6-8db2-13e6206b19d7	2db6feb2-50a7-4a52-a2f3-abed59a5357f.wxs.aliquot_ensemble_masked.maf.gz	c1885ebe8b8e2a62f2429ddbad2d6460	25536	validated
702442dd-d0f1-461a-9934-457e494cbdf6	767093c4-8154-44fd-a158-20b13883830b.wxs.aliquot_ensemble_masked.maf.gz	6c7d0ff7983cd526608f26851ab88cc9	19816	validated
70acbd7a-16be-4107-824c-7885cdbf7d24	27a697bb-0956-4d3e-a0ba-1b4a13ff0d9f.wxs.aliquot_ensemble_masked.maf.gz	b252dcf5e5e57850ba4e777567abaf45	28408	validated
70ed7759-fd19-4703-8412-0d751ccd72ad	7fb422af-9304-40be-9849-1ce599f33dbe.wxs.aliquot_ensemble_masked.maf.gz	9407b73af15b6f8f88a88c2b9dafbd02	30830	validated
714ca467-78b7-4213-a71a-626d1d7752ee	a85ade19-1489-4eda-a9e3-0629e6fc34b9.wxs.aliquot_ensemble_masked.maf.gz	0766666608fb266d83f3ba1a624e0e6d	19159	validated
71ac7578-364b-4c1a-b4bc-3b5498234b72	c48d6285-2097-4912-9eb9-6788bf507438.wxs.aliquot_ensemble_masked.maf.gz	9cc3c93159c4e9dc7ff78ccaeccd8ca6	34887	validated
727e7ad8-5bdd-45ff-99de-6b9c23e35925	eaa9e7c9-a786-4929-a4fe-c50a8586cfed.wxs.aliquot_ensemble_masked.maf.gz	7a7e4dba24177507b28ffcbf510e4818	26207	validated
73b08a75-10f6-4323-8633-85237450e49e	3f0130f6-2ef5-4c08-a6c4-bb10e031a0dd.wxs.aliquot_ensemble_masked.maf.gz	3f97d367abeee9e6d01fa6d87babee2c	28386	validated
73da29f3-a386-4e5c-8b2f-bbf512475c15	19bfc8a9-2d29-4a8a-87d5-5d66278b493c.wxs.aliquot_ensemble_masked.maf.gz	4889d9137676895d48ccc6858634826a	24853	validated
748e32f2-48f1-40e6-8159-ca1e08ad6d40	407d7bc3-0161-4e8d-b6dd-9b83e3547fcf.wxs.aliquot_ensemble_masked.maf.gz	74d9ba06718112dadcc9f6d8b09c7bb9	28046	validated
750ad053-6cc1-42ec-a820-627a1e4f1ff3	2e2b773a-df87-4d0a-90da-e1b0500bcc81.wxs.aliquot_ensemble_masked.maf.gz	4d7d53d49a417c1792aecad0dc26a61f	44271	validated
75b46623-0977-48c6-84bb-a3fdb44498b9	43a2358e-17fa-4e3a-9303-284f7f79f2a4.wxs.aliquot_ensemble_masked.maf.gz	d94429845ac8a4f9a6f68bee7a79722c	17002	validated
78096ad5-e495-4891-a74b-8be625087a6b	185b57a3-a27d-4523-b349-df2259c128e7.wxs.aliquot_ensemble_masked.maf.gz	064deda5d99ebe26fac4f18322608c4a	17724	validated
781805de-411b-4790-8a62-a0f711e066ba	99e2989d-2e09-4850-9dcc-eedff675e033.wxs.aliquot_ensemble_masked.maf.gz	b5bb5e9bd85486fd6f9e7ba6918c048f	22666	validated
78ebc3bb-aeda-4e5e-b673-cdd48454e364	c76f9456-a68a-4771-ae34-72836e51ab99.wxs.aliquot_ensemble_masked.maf.gz	884afa9096ce6467770b77f694cd3a41	27586	validated
7bb35d64-6b14-4567-a05a-81970e7e189c	5328ca0b-355e-4811-bf9b-1e06feb2eb11.wxs.aliquot_ensemble_masked.maf.gz	8f36aa1e60c1d48a6f036b61ebb88a73	21066	validated
7c621398-c2f9-4ece-8aca-f7deb5619101	5a961ae0-9ed1-416a-8fae-fd86527ab02e.wxs.aliquot_ensemble_masked.maf.gz	d3fb6a5b3d368bd55d2cba2626022982	31168	validated
7ced0a75-47dd-4d71-a286-e88ec3d2f58b	829341dd-5878-4a36-849a-8cfa4169be6e.wxs.aliquot_ensemble_masked.maf.gz	8a178ab4f2f4a7304398e5c29e36ed59	15568	validated
7e330540-1e6a-45ec-a0bd-fa33d9b227e3	4d498d04-ebd0-4a58-a475-2bf534e84f67.wxs.aliquot_ensemble_masked.maf.gz	ddf1f12f73dc0c1acc1d23975b8be298	17531	validated
7e73bf3c-95c5-4ca0-87b1-e1ada1a90d32	38b12e4d-8cc7-49b8-9bfa-7d4857c82bbf.wxs.aliquot_ensemble_masked.maf.gz	d2e696d5a980c63e3c36fe952a413ac2	25442	validated
7ec22656-b78f-43f2-aa14-72b73b23e8fe	39fd8403-2b7e-48c1-a6c1-9b4c9af7cbb2.wxs.aliquot_ensemble_masked.maf.gz	b07e46a5aee27ae2b9107cf35b8cd2c4	19561	validated
7fc6079f-5332-46fa-af52-8d68859868ee	51ceae82-2a60-4f33-bf7e-dcf2f2772ca5.wxs.aliquot_ensemble_masked.maf.gz	ae49c75701231aca7c79c7f0575b1334	22546	validated
8047c050-fcd0-4381-8f2c-74fb37fff9bf	5b1fecb0-3b21-470b-92c9-a53ea030592a.wxs.aliquot_ensemble_masked.maf.gz	1b6f1cb45ed8f25430366b39c933fbb4	21451	validated
8152fa20-232e-4396-96f5-0dfb60a12714	f55d2566-72f7-4bcf-b432-c6da9824ad57.wxs.aliquot_ensemble_masked.maf.gz	e10eb8ac81a02042d49fb5246425c3bb	10199	validated
81eca57d-037c-4c29-a68b-52e2693ffac8	a4622ced-7a0a-4f87-a4b5-a5b6fc0ef8be.wxs.aliquot_ensemble_masked.maf.gz	d8a6672b7fac0bf12484c564413308ab	4224	validated
8205f953-db82-4e21-94c4-f643b030b695	5a9df40d-c825-45e3-93df-05ff92db4e37.wxs.aliquot_ensemble_masked.maf.gz	72546c2ab93b237ba8afd9e774e80dd6	18755	validated
8256fc8e-1195-473e-aace-7aef192859b2	04e06a3f-3911-4d1d-b646-08c5a2079b41.wxs.aliquot_ensemble_masked.maf.gz	140a54b6b33b9940a286779d65822f25	18460	validated
8315b753-e41a-4167-ae7d-ca3952b82ad8	17c517bc-e8d0-44ae-aa65-667757b2b5b3.wxs.aliquot_ensemble_masked.maf.gz	9255ae6129abae4ea626af8a3e0e30b8	16751	validated
84244162-65e1-4e3f-ae45-e7c3748d02e9	dd7a7251-88f6-4c6d-8074-680e00c26afb.wxs.aliquot_ensemble_masked.maf.gz	fe2a729a0dacd575087df6dd946d071c	15420	validated
85ee345b-9118-4aeb-8a02-784dbce18610	38c28465-5b1b-4b1d-babd-5d649cf16a18.wxs.aliquot_ensemble_masked.maf.gz	54103dde32dfe92cc977f261681cee3c	36435	validated
863c2498-7896-450e-a405-19fe9bc3b2ab	ba89ab6b-e78e-41fc-896a-3cb7bc2877e3.wxs.aliquot_ensemble_masked.maf.gz	f9ae1a559db5de1bc81f598d6e94e022	31017	validated
88454aa7-cbe8-4065-98d9-f3aa69978eea	4f9d4f44-81a8-4c7b-a292-30b10b3eb075.wxs.aliquot_ensemble_masked.maf.gz	af3f3f1762c80c810b630f2e887b9c6a	22192	validated
89b5ecfe-ef02-45d2-949f-6dfb716697a5	5bac3772-200a-4a84-9a07-c1188c187a9d.wxs.aliquot_ensemble_masked.maf.gz	5d73727119613b40398271788c8303c7	21733	validated
89c3992e-c33e-4487-9a8f-bab1738a2409	c07fec7d-98cb-4a36-97a8-2b9254615288.wxs.aliquot_ensemble_masked.maf.gz	fb002e4aaa8c00b3ef5aab3430957cb4	7763	validated
89da40bd-4ef3-44e6-ab7f-363648472153	ab50da97-f667-47c7-b680-83c0ee52f445.wxs.aliquot_ensemble_masked.maf.gz	a0e7c1d5be32a397e27de89e13d4e2e2	13977	validated
8a097d8f-a3b4-456c-9526-b2b9bf338d37	efb29b3c-e6d3-4b25-9d3b-b10c2a82e340.wxs.aliquot_ensemble_masked.maf.gz	3a7f3eb5b98bc3428b89ca133467abca	27716	validated
8bd13e32-1b7e-494b-85ea-eaeec11d84cd	f9556af8-a721-4272-a2bc-63cc8793811f.wxs.aliquot_ensemble_masked.maf.gz	63d145e28bac72526ddf3f785fd0d699	24739	validated
8d0a22c5-7c6e-4c4d-b9a1-5f017fd21e04	7780ac0c-6d9f-45b9-9407-c611c78efb8c.wxs.aliquot_ensemble_masked.maf.gz	091fe6055b3b7d704e9b6942b13cfb3e	29831	validated
8d6f4f4a-b753-46a7-be26-0aa0f4ae2561	ba69137f-f649-4822-a964-62d48a5bc4eb.wxs.aliquot_ensemble_masked.maf.gz	0aca8c87032c9a67da868b0067791691	11928	validated
8e295732-6561-42ec-b143-aa19f063720a	db98c54c-e658-4c74-baae-c5fca46d2a6f.wxs.aliquot_ensemble_masked.maf.gz	1f79c4ec1fe54ede94024a82e0960704	6213	validated
8e810ca1-1e44-4ec4-b3f9-5c5aecab8788	8dd2439e-9e0d-460a-92c0-fffc72527d9b.wxs.aliquot_ensemble_masked.maf.gz	92ee110a85498941c2dc5ae2ef575121	23784	validated
8fd2cc35-79c8-4dd2-b726-67ee7395caf9	72185434-39a7-477b-97c4-21338b919bb7.wxs.aliquot_ensemble_masked.maf.gz	6037ecc2b4febd43c58fb23ff1db6b7e	11275	validated
9006c13e-4747-48b7-b63f-22540d05bf71	d0f13dbe-6ca0-4f05-b037-2b21ac000f81.wxs.aliquot_ensemble_masked.maf.gz	2105f63af928fcda58063e3491874ed0	31300	validated
90a6646c-c0ea-4621-b1a3-20ab7da14393	6a46b4e8-bbfb-477c-a6bd-f448573c19c4.wxs.aliquot_ensemble_masked.maf.gz	ea0ce6c04bc6164fc1281d4bc89f3abd	39683	validated
90b9bd03-13ed-4743-86d5-aec73eb9e915	a5e4b756-0277-45e1-ac01-5d1a49aec675.wxs.aliquot_ensemble_masked.maf.gz	68e83bb97866bdc9fa1fae6217591cf0	21461	validated
90ed28ad-3ab6-43df-9c63-f8d988e91d1a	41a16a6a-9742-4141-98cf-efbfba9d9c73.wxs.aliquot_ensemble_masked.maf.gz	19a37bbb015aee9454753d7b9349e9c8	25214	validated
90f39a2c-1ec3-45bf-851a-a02379ce4fb3	ba616373-8bf5-4594-b03e-4033eb99613e.wxs.aliquot_ensemble_masked.maf.gz	057e898fe3bd851608a67c1c03c49013	24499	validated
922041c0-8e60-4906-9e3d-f1875dfb6057	6cca37ec-b046-416a-98cf-1627fda02043.wxs.aliquot_ensemble_masked.maf.gz	29b7a59464f0a40a2ae3be2094460dec	29294	validated
9320e4eb-6c48-43bd-adb6-6bdf88645676	db22e122-fda1-4cb3-bc44-acf428032f76.wxs.aliquot_ensemble_masked.maf.gz	341e4532dee30dd99c5ba7324016fd09	31822	validated
952e00ab-4bc4-4ee0-a441-3fdbce4c91c2	34141241-aa36-4293-85d0-b880c014386f.wxs.aliquot_ensemble_masked.maf.gz	0169834e3e92b4c55e0fc5c8032ad371	14507	validated
959cadbd-16e2-4457-b409-259d34d68346	1b370947-507c-4d00-87e2-c3b9f7f644f8.wxs.aliquot_ensemble_masked.maf.gz	3ee22bde6d5dc9fea57d2df854131dcb	9970	validated
9664bafc-0e7c-4410-a579-c76f95dd1290	cdc91301-97a8-4aab-bfe2-6535a238b5c6.wxs.aliquot_ensemble_masked.maf.gz	4b4d0d0ca021592d415dcf1cbec1d5b9	22323	validated
9722f4fe-35fb-4653-994e-b0c907cedc84	a72ea796-75d3-495d-880c-44b403a42bd5.wxs.aliquot_ensemble_masked.maf.gz	3ef2e2a12b931f69c547c28a40a70290	19076	validated
9925c8ee-35ac-47e5-bdc6-d8426a811cda	c443014f-a6bc-4345-956d-9edf2b290820.wxs.aliquot_ensemble_masked.maf.gz	9087cc5c25c97ea36b1d0b5e26c76f3b	37481	validated
9969ac65-30f9-4518-aced-c7d5fbcc3bdf	e088e075-7df8-4134-b606-ccda11a9b914.wxs.aliquot_ensemble_masked.maf.gz	5b3ef0a2f071949fa42fb4f9ff526d65	14861	validated
9d208952-ce29-4f63-9a6f-c410eb703f3d	1e57456a-f7b1-43ed-ab91-0ad15ca00a0f.wxs.aliquot_ensemble_masked.maf.gz	74df08ef5d806aa276a01588555843cb	53332	validated
9f90c09c-3c07-4f88-9efa-3e8a8ade9388	9df58309-c7dd-475a-bd03-4307b3933a35.wxs.aliquot_ensemble_masked.maf.gz	e95c3e124ab90ab0d51a5e9b47a9ff6e	18354	validated
a00d5744-2bc2-4d97-b8ea-19f60ca7a1b7	f4d97b85-ad24-443b-9ac6-04eea2d4822f.wxs.aliquot_ensemble_masked.maf.gz	c8d5b78d35c935fc52b1cefedf6a1f36	23022	validated
a076379a-84e0-4036-94f9-3a0f82d68f1c	331134f4-a724-4c28-9f8e-59e574c795be.wxs.aliquot_ensemble_masked.maf.gz	0b94fa4b6a17c6275a5db00f39344824	21535	validated
a0eca253-9bc6-4b97-a1df-0285941de820	81643312-d3b4-4728-925c-4ece84b810c9.wxs.aliquot_ensemble_masked.maf.gz	d4faa226d7cc97d997fb3a4e22be5df2	24326	validated
a1687a33-7c70-446e-92ce-72744ffdc2dc	81c0c3dd-e808-4cbd-832d-bd92780b8038.wxs.aliquot_ensemble_masked.maf.gz	9a4efdc786569ca6eb3af13552cd0b04	16346	validated
a213f8aa-011c-4612-8273-68854d0fe952	b112942b-075d-49b6-8723-4eef20ce6123.wxs.aliquot_ensemble_masked.maf.gz	b1c569ea9ff49d484ee26990f44ef085	26009	validated
a25a7e0b-79d6-40e1-a2be-293d79085aed	05d55f54-5302-4ff0-8106-00d92dcd660d.wxs.aliquot_ensemble_masked.maf.gz	cd5ccc69c308a6efeb9d9029c4dbb16b	30628	validated
a28dce16-e2c9-4d88-a5bb-2d96f310cd59	1e42018c-c80e-43e7-9b7b-0c1f40b6e093.wxs.aliquot_ensemble_masked.maf.gz	59d3252abe040b2249dcea7364dc0776	22076	validated
a2dcb6ce-29fc-4dc7-899b-93fd7bec4462	cef27906-06a1-412f-9db6-75b7914441c0.wxs.aliquot_ensemble_masked.maf.gz	8fc572947da727165ccecd1b9078592d	17581	validated
a2f53320-2b3e-4779-8c67-b8559f5ff9e6	4b27fcd6-7f43-4cda-b57b-eab72390b56e.wxs.aliquot_ensemble_masked.maf.gz	0da3f8179b48e79ef247073cb81dbd9d	18375	validated
a3325cc1-c581-4312-914f-0bf520351cf3	2649d643-a77b-4271-ba65-a831f9b37d4b.wxs.aliquot_ensemble_masked.maf.gz	32f3a1b646727c32b24158592e548461	25091	validated
a430033d-8d7d-46c1-a689-2e99d6587474	504734ec-c9ce-4b11-bb6f-5da78622affe.wxs.aliquot_ensemble_masked.maf.gz	b5ab307b3a0ab770f1eeb42b7c225697	23308	validated
a4cc1173-3cd4-484a-9ba3-37cb22320ffd	6bf7d30f-be57-4f1e-98b8-6cc3f2f180c9.wxs.aliquot_ensemble_masked.maf.gz	4a6426173c60e0ad98135cee71ffcd71	12274	validated
a563a0b8-7190-40a9-aba7-b03fe57b2d92	c9770720-e1ce-43ab-853d-76625ea30bbc.wxs.aliquot_ensemble_masked.maf.gz	2a220e13f8b3dec69181303e43efe060	46207	validated
a6d50644-94e9-4037-a1d3-b911b0bbb17c	38080c76-e982-4c7c-a8b5-0e5db0b427cf.wxs.aliquot_ensemble_masked.maf.gz	7860d07da4c9ffa99799425de3ecade1	18180	validated
a76d4260-4e2c-472a-82ba-8bb5331943c3	9736290a-94ce-4ca5-bed5-786e06aaed58.wxs.aliquot_ensemble_masked.maf.gz	c332bd0d0c9939ab12ab22776543e325	7606	validated
a80593ee-2080-4852-9e3c-419897f7873a	19edb266-dc9d-447f-aa51-5ee44e04dbed.wxs.aliquot_ensemble_masked.maf.gz	b1398ce28e0c85599df5a636feae3412	64098	validated
a838087f-5851-4ecb-8d37-0a3cbf429533	5b4ef544-9388-4a50-9249-7da80d9b7ef4.wxs.aliquot_ensemble_masked.maf.gz	8b83e95ad79b7d7f1b2b27eaf45945d1	27032	validated
a85dd4eb-fe27-40cd-a4f6-f05b9bba1509	0581e51b-78ed-48b2-bbf4-0e495e1d3e6c.wxs.aliquot_ensemble_masked.maf.gz	2a74a81a311947b565653361d85e2ec3	16204	validated
a945b23a-bab0-4436-b14b-0fc67107549f	0e36be6c-578b-449c-aaa3-586e3a44bac0.wxs.aliquot_ensemble_masked.maf.gz	fab43f64b6807d46aecc14897c71f37c	33136	validated
a9732e06-a640-4fe9-bb88-1bceebde16b6	0f666170-c71d-4648-84af-c1826f5a178d.wxs.aliquot_ensemble_masked.maf.gz	b685bd4cd89f70bc51b6327e1bb10ab5	28526	validated
a9a52367-a799-4a91-a1f7-69434757f395	963bc9e6-7858-4c69-bb07-cf979cea7860.wxs.aliquot_ensemble_masked.maf.gz	7d74b00ac21985fa8b5c1e7259d3c3ca	35701	validated
aaa035e9-07ae-4d41-9498-7fc70d7464ba	abdf1cde-9f71-4522-8e41-dd3f5f288a35.wxs.aliquot_ensemble_masked.maf.gz	bbd2fdf8425fd77decd5df465ce06280	17333	validated
aaf51d1d-0163-4649-992a-a5ad03ff4c7e	89c517ab-2969-4baf-a1ff-a27ad55e1700.wxs.aliquot_ensemble_masked.maf.gz	0f275aa8e48d3fe67378d887e689e922	24076	validated
ab39dbcf-1667-4050-9871-964a926827d1	2d49ce8f-b5f7-41d6-a4f2-d0803e635546.wxs.aliquot_ensemble_masked.maf.gz	cdc4e9dc924b2dbd2c4548075b26003b	20603	validated
ab456fdd-90fc-4570-83c8-ddcbf668ff3e	2c98074d-a0ea-4590-985e-ffd8ace4cdca.wxs.aliquot_ensemble_masked.maf.gz	33ddb884243bcec336ac83a4e049b3b2	14120	validated
ab72a2ed-2424-454c-b2cf-88b38f474a9d	50a7d51b-2146-4ad2-bd1a-8bb0a6884e44.wxs.aliquot_ensemble_masked.maf.gz	a1a51bf4f6018f6d08ce63fad34c065a	7114	validated
abe824ec-69db-4db6-a155-5cf8d0f5c8f5	1ce89125-7a32-4371-9c0d-679f69d0ad69.wxs.aliquot_ensemble_masked.maf.gz	8829a4b5f53fdd155574916a8d5ffa2d	7700	validated
ace36975-f141-47fb-b515-9c42122009d6	4e0cc2e6-b22b-4236-bb3d-1e0cec31ec07.wxs.aliquot_ensemble_masked.maf.gz	71f482789a9bbbbd4cbb014bcf9fd011	13829	validated
ad5c40f7-1041-4383-9ec0-5ca57ceca5aa	25749193-de0d-4438-9879-de5876953cd6.wxs.aliquot_ensemble_masked.maf.gz	c2765537318d9b3ba40758b795791e53	18417	validated
adb0f6c0-da5a-4991-9e8a-6d4a3589bc3c	95a9eefb-bee7-4119-a3f2-75bd4c8a50b0.wxs.aliquot_ensemble_masked.maf.gz	52d963d323b7fed7680bad1645f425e4	28438	validated
af2845f7-34b0-4fc7-97f5-3626f94b564e	7bfd5a2f-0a59-4933-8885-45da7a255473.wxs.aliquot_ensemble_masked.maf.gz	236524663bb7a56f70171484484c6c85	10705	validated
af83eeef-8fba-4318-b025-8f1f45873636	b7a255b2-3fff-425b-81a3-c6affbbcbd1a.wxs.aliquot_ensemble_masked.maf.gz	e7720a9d2de8b575f9561924cb68492c	23754	validated
b10c63c7-a1be-4505-9dee-fe2935b3da30	4da98820-b8d9-46c6-957e-8c6bdb4a90d8.wxs.aliquot_ensemble_masked.maf.gz	ef670ddf13f6e41a25b91b777ba73bec	16195	validated
b13db817-cba0-44f6-9bb3-3b20e433da3f	bb58d48a-e54e-4bf9-a6ea-64b7ba0cb678.wxs.aliquot_ensemble_masked.maf.gz	3f95e82a0766186831590897882a3b96	11086	validated
b151f527-8a31-46af-90d0-c169a8d3f3c6	c7b1eb55-e027-4722-87dc-7c9d5af74b7e.wxs.aliquot_ensemble_masked.maf.gz	268100255a4fb2bd0245d7a724dd6c45	31088	validated
b26fd838-f2e2-460f-976c-3c78022548e9	e075b2f9-ebfd-425c-a79e-b805c7bc1204.wxs.aliquot_ensemble_masked.maf.gz	c2ca0114c882cb24e4b6ce4c50b62184	22542	validated
b294743b-1e6f-4276-8bad-69d0aab16ef3	725c1f69-47fb-403d-9feb-9d7a70ee679d.wxs.aliquot_ensemble_masked.maf.gz	36f5129c75a0c936fe1d35c4d3a39388	23481	validated
b4a94a9c-0311-4df9-8a81-3acd15d0c33c	e88639cf-c70d-4b0d-9fcc-2b6983b2d72d.wxs.aliquot_ensemble_masked.maf.gz	d6cc3d9b681a7746630987ff810f825c	15181	validated
b5c45fd1-71e1-4f23-818f-44c38a2bca31	b3d6279e-fd7d-4f47-b8d1-234b1a58598a.wxs.aliquot_ensemble_masked.maf.gz	922d435a5b90dfd92131994480e56256	26425	validated
b686a23a-8dc0-4afb-8189-e9fade05e5f1	34664be7-c65a-4342-ae80-09d5ccb180c1.wxs.aliquot_ensemble_masked.maf.gz	8bd026c4bda92ae95c314fea7ac48fc4	16177	validated
b7035e92-bcc7-4aad-84ac-616cd41bc004	4945204a-7979-45b1-b23a-ad2981028001.wxs.aliquot_ensemble_masked.maf.gz	79ec85d9e8f102cc3c201d57c837d7f6	41327	validated
b726f75b-9bca-4d96-85ab-c45e7c82531f	ab4429c3-6362-4b3b-9598-a2f0482a3e50.wxs.aliquot_ensemble_masked.maf.gz	ec431651aa5efc310b3d11f49cfe1c67	15831	validated
b7f850f7-9be6-467c-b020-db2d83c86b0a	7f1cf177-dbf2-4395-9845-07231fec8f99.wxs.aliquot_ensemble_masked.maf.gz	a8fcdb0859addaaeb7569d12ad4c5407	19883	validated
b8ce54d8-5dc6-4118-babb-5b6bb5673f43	fc699ea2-a0d1-4474-b71e-3c56e57a5df6.wxs.aliquot_ensemble_masked.maf.gz	389bfa402eb4723cfc0bf8acd0184dea	17106	validated
b9cb2fff-ae0b-4742-bca5-7cf650828ca1	e55e02b5-9428-472e-b6b2-24457f04beb7.wxs.aliquot_ensemble_masked.maf.gz	a283ab4ead147e08af9c822f34bdb3bc	18338	validated
ba021abe-1d1e-4792-8440-16b94bf1314a	d86ce789-1d30-4bab-822f-5007a7b09c25.wxs.aliquot_ensemble_masked.maf.gz	3347a9f3738b2fec3e0d98a6c2ce0b7f	10680	validated
ba76d589-eabb-4d34-b5d2-05f10dbcb518	5aed98de-0499-401b-897a-9ab5ad691361.wxs.aliquot_ensemble_masked.maf.gz	63a33a4ce804b7d8edae7ba0f084bba8	15616	validated
bb0f31cd-81a1-45fa-b6d7-2b47f19274f2	48f50f75-57af-47ca-86bb-d7e62b70e94b.wxs.aliquot_ensemble_masked.maf.gz	bbdb30178ab92ccadddd0d94f1bfc4d4	30610	validated
bbbe3e29-2c0a-4e21-9c44-0212c7400b38	47ab4afb-dd83-45de-8139-88c26deef3c4.wxs.aliquot_ensemble_masked.maf.gz	ebe7bb9649688834c1bf67f60d9d3353	37687	validated
bc201f08-ab8a-4539-a002-c1a0ac5ef085	54b6f0b3-a7cd-4cbc-ad9b-5c6a00f0fcf8.wxs.aliquot_ensemble_masked.maf.gz	c2e6bf4aa5b0144bb0d73df409294231	19856	validated
bca7c34b-3c9a-45d4-83b6-abb3d48a4f0e	42f06495-f002-4db3-973e-5c8c3abaeaf7.wxs.aliquot_ensemble_masked.maf.gz	382aad7029c5720f66dd3681e210fbee	41022	validated
bdefe53a-588a-4049-a770-24a56f1d12e8	6621f3f3-2cf6-4396-b597-b254af2db390.wxs.aliquot_ensemble_masked.maf.gz	b00c8084b18cfa9836e45b25621c8506	30410	validated
bf1fd8f4-dc96-4f08-8d75-d929ade3803f	c73d1063-6d70-48b6-b6f9-f85cc8fa021a.wxs.aliquot_ensemble_masked.maf.gz	be4140934ab10ce131a0c8cef2879aa1	22432	validated
bf94d7af-6387-4c73-a193-4ebf42a192f8	95c7326b-afb5-4048-aef8-30ce967bfb68.wxs.aliquot_ensemble_masked.maf.gz	56e96a8f3d7bc3861d65f4f7778d702a	32486	validated
c165a041-53db-4c11-808d-4bc201071915	6d27a04c-c9ac-4a85-bb49-f1445cc9aef3.wxs.aliquot_ensemble_masked.maf.gz	0c67d0295198b1fa681ea8ccd6ea692f	15131	validated
c1f12d44-1686-4bd8-9b68-7465c83c4702	ed59124d-bb84-4720-89f5-98899da57b76.wxs.aliquot_ensemble_masked.maf.gz	84dcc5c2e7a2c0f466961ee96fe0d79b	23645	validated
c368d504-26e5-44e5-bd69-40f30372f112	a27852ca-1aca-4bc1-97ae-2c81f44a11bc.wxs.aliquot_ensemble_masked.maf.gz	b07c27dd77ef58660b468efa8219ffc3	12250	validated
c3780b7e-a089-4023-ae42-dc3853a48c60	6c594faf-2a54-4640-804f-42f630fc475f.wxs.aliquot_ensemble_masked.maf.gz	f8cb5dac27891a0e2df5dedffd09056d	8810	validated
c4185f8b-4403-477d-b1c4-86fb7b33fb02	74723ea1-890a-469d-9836-e629f830ee70.wxs.aliquot_ensemble_masked.maf.gz	20455c2079eaf6f2a572f7319b5a040c	23890	validated
c575fd62-7cb5-45a8-9455-ec89c8c1f470	12b771d3-3683-4f68-a50f-2e8a36f17242.wxs.aliquot_ensemble_masked.maf.gz	dd59c5afbd23de0ea964ede37b9f84bc	24557	validated
c7c251ea-d668-4f86-a16b-ef29c0bef3e2	796a0534-51fa-4919-90bf-ead2ba2115d4.wxs.aliquot_ensemble_masked.maf.gz	95b8e9d25cb69398242263a20436443e	32369	validated
c9445003-7e77-4ebb-ad84-35cf9e7ff465	465c5db3-e2bb-4f51-8cc4-79fc2765691f.wxs.aliquot_ensemble_masked.maf.gz	72fb3fd244e853f221c6fc76778d3eef	10113	validated
ca047672-4240-45c6-b4d0-44a79013e14b	60d269f3-3e1e-4b9d-a806-e05424fb0f1d.wxs.aliquot_ensemble_masked.maf.gz	311e7f35fc6af1065d20621a22520574	13407	validated
cca55cae-e5de-4359-a75c-4b322cd80857	1308b937-89c6-4856-aeeb-835e744d16d3.wxs.aliquot_ensemble_masked.maf.gz	3518093a7bf0d99113e946154f7cedca	17248	validated
cec7cd07-777a-40fa-b138-bc11b8a73c5f	652d5091-f383-49a1-949e-4dea5a2679c8.wxs.aliquot_ensemble_masked.maf.gz	bfad2fffa393d217c308eba9c1b67ab4	12860	validated
cf9c845e-b809-4180-9367-e77e14e7f1cc	e1674eae-bf0d-4a26-81ac-1b6c44ada3c0.wxs.aliquot_ensemble_masked.maf.gz	64038d96bd66e8261e97dfa89da532c5	27198	validated
d053220b-ebda-4e8c-b659-d9e62291a02f	810f8a54-20dd-469e-bb92-87147b437a0f.wxs.aliquot_ensemble_masked.maf.gz	caf0fe153e91c64ed668c07e22d9e69c	32672	validated
d0e82544-e3e7-4bbd-a685-d079e5c13912	e424ef7f-d6a4-44ea-852c-267f0b6e58c4.wxs.aliquot_ensemble_masked.maf.gz	48298523cc068d152a4c683701068835	37572	validated
d22ffe2e-f4a3-48b1-b625-c1da7e724c40	dc662add-3cae-43c3-9c6c-e64372c07085.wxs.aliquot_ensemble_masked.maf.gz	e00847fd79a6ef7192581e7432965c14	19886	validated
d318aea4-622d-419c-9fb5-e1fcb172f80f	ef58f610-f541-49cc-92d8-2cfbade23488.wxs.aliquot_ensemble_masked.maf.gz	9573d080516fd2faf61ff76f9c79555e	27128	validated
d3913586-049d-47b0-8104-9095d6570224	2e257da5-bf0d-416a-9ab8-486fc1964b9b.wxs.aliquot_ensemble_masked.maf.gz	f6601f3dbadf14ad9e3783becdf425ef	22604	validated
d3e3bad7-6ce6-45c9-9559-4170a856e24c	72a09379-245c-4767-8948-e1b0a64d6dee.wxs.aliquot_ensemble_masked.maf.gz	226c32466e14702dced62d3f4647e7b3	12638	validated
d435fb01-69d5-4c96-8b82-9850ff950262	36951f65-558b-4115-8db2-d54b5b1798b5.wxs.aliquot_ensemble_masked.maf.gz	2e4ada2a4413bf6c6656e1ca3f9afeb0	18682	validated
d4b9d6be-e449-4c30-ad1b-5fe0226ff82f	0985636b-1936-457a-b366-2d7b5a4caf6a.wxs.aliquot_ensemble_masked.maf.gz	aa53ffde97fbde266895360e4180f605	15928	validated
d4d77785-b753-471e-9b1a-788cdba73658	a056d25c-111b-4cc6-9b43-744cdba9723d.wxs.aliquot_ensemble_masked.maf.gz	6a5c8984547a14f9c0ea8cd720c1caf7	9445	validated
d562beae-0780-4096-b705-de4c25005a34	37b835a8-59bd-49a3-81a2-d69fcfb59e24.wxs.aliquot_ensemble_masked.maf.gz	9c92bee5c552ea6819dd1b58016852eb	19829	validated
d56e2fae-4e78-4afb-bf5f-d5f389bbfd3a	8f088e3a-aba0-4e47-b191-87f878f9cc0c.wxs.aliquot_ensemble_masked.maf.gz	61e8e74ae058b18d13099805114d3082	33329	validated
d5973901-5c17-4794-b111-9050db713299	a5facd2f-bebe-4e1b-85d1-c6a50187fe79.wxs.aliquot_ensemble_masked.maf.gz	cb4105905107ab5a30be85a4634edb74	19922	validated
d60515aa-0ae5-449f-9e2c-ec09e09297e7	6bbd2c7c-aabf-474d-8c07-8af489f895d5.wxs.aliquot_ensemble_masked.maf.gz	83746e0eb2d943fa609827265cd407e6	33455	validated
d6a43cf9-136b-4de1-9a6c-d410fb8e5901	2e3f3ed9-4f05-46f5-a932-15c57bf73a93.wxs.aliquot_ensemble_masked.maf.gz	d019c15711e11533b0a524ee904692da	12112	validated
d6c7575b-9266-4d1f-be4c-cf0a841b49f1	0a7ceefa-beea-45a9-aee1-13d0ba5705d0.wxs.aliquot_ensemble_masked.maf.gz	cc5bd597209c8f08000ce02a57a1d93b	15189	validated
d6f2920c-f6eb-4dff-838d-8ed086925c28	55a380a9-e8ff-4190-b865-502b835962fa.wxs.aliquot_ensemble_masked.maf.gz	c212a450c4bdf2a1d6c2493fd5ed1fec	23076	validated
d7eccb3f-7352-44d3-b09a-7928a9a4b00b	35aff311-ba48-409e-b38b-a3c45652d126.wxs.aliquot_ensemble_masked.maf.gz	8afa285772e923bc9f5f359fcd76d846	38377	validated
d95d3156-8743-4bde-a6bf-af5448f6fc41	a5a431b2-1e73-456e-a41f-37fdc1e13316.wxs.aliquot_ensemble_masked.maf.gz	f817c076b69e826783fafa3ffb4994ae	21588	validated
dbae543d-5250-4695-b6ff-a7f09b81f135	7780c211-0b82-420a-ae95-2b834f91239a.wxs.aliquot_ensemble_masked.maf.gz	d1a43a1b23518cb7ff87e6726751e828	21528	validated
dbfc4aec-441e-448b-b1e2-74d54ef69066	954dbcf6-2260-4404-a431-48b9fcc8d361.wxs.aliquot_ensemble_masked.maf.gz	82bb0d1924554e010b44e956e06545cf	27950	validated
ddbd166f-2bb6-4249-9c1b-ef640f0f3467	5a2afa7d-772d-4657-8f49-b2380e9b9268.wxs.aliquot_ensemble_masked.maf.gz	c63ede7b737e8e95454ff127a1d254df	26449	validated
de5d6911-00f7-481b-a62d-24a7a5f07271	d4da2dfa-87b9-4339-906a-dc4cc12a535b.wxs.aliquot_ensemble_masked.maf.gz	170d7e8813a74b94e53c562820fe4f7f	16343	validated
debb94b8-a074-449a-82eb-aecc116ea003	69ffdbba-2ffa-48d5-babd-d1928941b071.wxs.aliquot_ensemble_masked.maf.gz	5f2a27589a6fb92ba9bd9dc46461457a	27706	validated
ded5ee43-ff5d-4eea-a3b0-37cc3f1c0679	f952d608-f75a-42ae-8a12-cf647beb29f3.wxs.aliquot_ensemble_masked.maf.gz	d8907524237672c5cb765daba5a12081	41242	validated
dfc1fec2-9381-4de5-85c0-3c93c93a973c	2cc98d26-19b4-4664-9b6a-2e6c1992884f.wxs.aliquot_ensemble_masked.maf.gz	90a11653111a1a69bd15a39ae36b3dec	20476	validated
dfe294c4-7e8e-4a15-97d6-a88130389521	78a17393-7509-4207-a7be-f35c3687d3f1.wxs.aliquot_ensemble_masked.maf.gz	25e20f2aa759cdcb36761041c1d28aee	19715	validated
e14c493c-345c-4a77-bd91-efa83b7ed9ba	a73d13db-1d84-48ac-aa98-9b7e0dfb5b50.wxs.aliquot_ensemble_masked.maf.gz	26863a67fc4930fac0231d95277975b7	14975	validated
e2041dac-56ab-4161-a7f7-9125f55af140	9b1e6f34-188b-433c-bba4-bbe4ad3fd496.wxs.aliquot_ensemble_masked.maf.gz	8d0d9f0dbb46c3fd5b6f6b3a0b32dd91	15219	validated
e2265488-e534-4133-82ec-4ae63ad583a8	38c3f077-45eb-4c01-bf6c-4cf0ccead6a7.wxs.aliquot_ensemble_masked.maf.gz	469f250272b0422aa55afa5d9c0b8549	9869	validated
e277c750-181f-41e5-806f-90d7d37b4de6	03844c93-8d8d-41d5-a7e6-61d940cb06a3.wxs.aliquot_ensemble_masked.maf.gz	9698be8fd1a0cdbec598e11accf6f414	7761	validated
e28a5d22-6038-4510-a7de-a17488d6383e	3dbbc9a1-aa07-4b61-bb4d-0362eceea09e.wxs.aliquot_ensemble_masked.maf.gz	c9386a66694473fed6b6fb1fcb9324cd	33595	validated
e36175a6-633a-4605-ad40-bf2a2b12b9cc	d312d95f-31e2-4e6c-8da1-a1296cd028cb.wxs.aliquot_ensemble_masked.maf.gz	b1ace898c07ab61859ef8d09e208d334	54143	validated
e43b2d87-4457-461c-b4dc-5de2b27f9118	d0f2e420-50b8-4538-a5b1-7870430b5bfd.wxs.aliquot_ensemble_masked.maf.gz	5560d6e047ff51f6b9ccd851a6468c88	247651	validated
e50782d2-8178-4ddd-b062-414eaa703e2d	d8338533-98ad-40e1-9176-57c9856a4bee.wxs.aliquot_ensemble_masked.maf.gz	f1dfb60583c93ae65d054c0ab648dae4	24344	validated
e5435ebf-9094-4490-ae9a-fc25917cdbf7	4649c345-8581-484f-9928-8d3281d55181.wxs.aliquot_ensemble_masked.maf.gz	40832e10b063d075c46baad8e4d6fca2	26183	validated
e5d86f56-638f-4d0d-b1f9-c4e6c68b7454	da2f8908-7499-498b-b640-55fb9c8167ec.wxs.aliquot_ensemble_masked.maf.gz	5412aa1fe102014abf1153c1b3e809bc	24396	validated
e6838a36-1893-4be4-8302-38983ab0d377	dd1dff65-e7c0-4aac-8c06-a37c55b27115.wxs.aliquot_ensemble_masked.maf.gz	2d4df6abd5472e8239bfb85b662ffdea	17481	validated
e750d87f-8f39-4784-8039-f516b0ac9802	f551c06a-335e-4fd3-b16f-98c7e0049964.wxs.aliquot_ensemble_masked.maf.gz	3683efa43f6447df3aeb2804731d7a4b	15850	validated
e79cca43-5a5d-4dda-aca5-8d9b424dae26	ee0c58d5-a3a3-4c7d-a8d1-8d6f30e49374.wxs.aliquot_ensemble_masked.maf.gz	03f63e3fdd430e8351900f512f894c16	11982	validated
e8f60865-369a-4591-b159-754eb15a338b	da1d9021-edd2-43fa-af0a-89ed1151c377.wxs.aliquot_ensemble_masked.maf.gz	10d778efadf25d29d7ccae1f4bd629a7	7484	validated
e9398206-ce2d-4d8c-bcfb-e7991ca930ae	aefdadfc-9f66-414a-952f-4309406d753c.wxs.aliquot_ensemble_masked.maf.gz	27428e494d83fd5de3ce0b18c0cf3e3b	21454	validated
ea4e2ae4-15a7-49b6-889d-8e2681c2afaf	68725d8f-8881-4382-9a3a-e80ec0955ba1.wxs.aliquot_ensemble_masked.maf.gz	79bdad96b3ee1cfb10c3873a9f995b7e	24697	validated
eb627c79-bf60-4603-967d-bd46fde29e11	6f017787-826d-42d9-9f8b-77a760ee3f24.wxs.aliquot_ensemble_masked.maf.gz	46333b5369c20c8828c2ebf0403b2124	9536	validated
eb9d74b6-fb3d-468f-90ad-8061399811ff	ade04edc-a75d-424b-8a3b-d81164cfc1b7.wxs.aliquot_ensemble_masked.maf.gz	52d5933619ae9c6bf24e36e688fc7c69	36600	validated
ec20c712-ae2f-4872-ad0c-130d74df71e7	0a5be40c-21cb-4c90-97b0-634be91b156c.wxs.aliquot_ensemble_masked.maf.gz	3d32eb0c46933ed8ee4535487c32d826	16899	validated
ed300e67-46ae-4fd5-9dc1-a7060c366757	85c303b3-f48d-4d88-ba3e-e6c490a904ff.wxs.aliquot_ensemble_masked.maf.gz	724882957bae056a93069abf304e1872	25920	validated
ed891f74-902f-4773-8bb2-1d257f78d08f	55974802-d4ac-458f-84df-32d67481801e.wxs.aliquot_ensemble_masked.maf.gz	d52757145243bf984154beb2f37310eb	24717	validated
ee21208a-d8be-4acf-a47c-ac8b2bce6827	22809c82-3cc4-40a6-8fe5-54e490ac9830.wxs.aliquot_ensemble_masked.maf.gz	7a0486728d9001c2e83695b8fcffdeab	22180	validated
ef29b249-bae8-4172-9350-f413cb501a93	b8aff01d-7ece-4269-bae6-9b1e301a7819.wxs.aliquot_ensemble_masked.maf.gz	a9d66ed07a8a9f7fd488f4cba4773eeb	20787	validated
f0134b7f-2e3a-4267-a96f-bdc5276d753e	cdc17eb5-546a-4839-a5b8-76fe011e2950.wxs.aliquot_ensemble_masked.maf.gz	e4aca9f692f90d0cf9a5685beef71a70	23013	validated
f0eeb485-b3e6-4da0-89f7-587c7da0a233	7f1907fc-9e14-4b7f-b74d-c22a4f621c03.wxs.aliquot_ensemble_masked.maf.gz	d2bca601d76a2439e524e21e545a13a1	11276	validated
f204a576-0edb-4632-9fbc-db49ef83a1d9	9dc81bf7-92cd-4575-a7d9-a92a812de012.wxs.aliquot_ensemble_masked.maf.gz	2bba231a87ad34ae563329f40f4a93f4	23976	validated
f46ecffc-7ef7-451c-8271-2b940589847a	a8fc4145-7d06-4545-8e9b-5a6511b41d8d.wxs.aliquot_ensemble_masked.maf.gz	a8a9a0289e54e328137d156e789e2ae3	21482	validated
f4e5855d-a53c-4689-aedf-7b7e04a53a98	15052424-698d-408d-9805-73dfffa40b39.wxs.aliquot_ensemble_masked.maf.gz	2ab4cca84865bd44ecc325a7191d8f88	13669	validated
f5241f98-657f-4e8d-bad5-8ea8f3ae6fad	13103ebc-8558-43ec-bbaf-c9ada8fbd037.wxs.aliquot_ensemble_masked.maf.gz	ebfb966f00e4fe59627bdddad5ea6f59	25703	validated
f529a5d0-4d14-4c88-8527-66dd3e13d8ff	905189c8-bcd9-4609-a061-40eacfd9c845.wxs.aliquot_ensemble_masked.maf.gz	8b4f1fe6c0276ade1fcb7361efcdd11e	5848	validated
f6be42d4-fbcf-463f-a41e-9da81035203f	070b5064-8df9-460e-9529-e00f4d2d18c0.wxs.aliquot_ensemble_masked.maf.gz	a23d383cc419ebb3af1b265b884a0d60	21315	validated
f781be9b-f37e-425f-8f9b-ce24b80f615c	556a18a4-8d7c-4c76-b91e-c5b203a942c6.wxs.aliquot_ensemble_masked.maf.gz	52dbaf4155cb821fc255a346a9f9e144	5286	validated
f7a8192c-f1ab-4ab4-b47a-da618be10d9c	7b0115b9-8cc2-4598-9dcd-1d41b419cae5.wxs.aliquot_ensemble_masked.maf.gz	9c1eb6e48356da0ef478d135a5dbd8e4	34713	validated
f9b7d084-1829-4289-83a8-e47b58fe50ae	ba500a68-ebbe-4619-84b0-b84ce7f4baf6.wxs.aliquot_ensemble_masked.maf.gz	32eb980190f6db1fa58f862a248f7759	24796	validated
fb209f0c-4bfb-4517-b095-c3141b858ea6	f87786dc-300a-4665-ba3b-7013dc1d0e73.wxs.aliquot_ensemble_masked.maf.gz	335050579b49614cce95ebad0186dc5d	15115	validated
fbfb22b4-739a-4502-ad6d-2569e4aafa1d	52ce3e32-6393-439b-b692-bd410ef2045a.wxs.aliquot_ensemble_masked.maf.gz	2a24980e21114856409e0de125d4fdfc	27241	validated
fcb3df53-b90b-4b83-85e3-ff0bb2177772	6bd8804d-c097-43ae-b429-023a51a76432.wxs.aliquot_ensemble_masked.maf.gz	42d27796ea7e7c5a9a4bc44c54d51c1b	17635	validated
fcc47a91-678f-45a2-a111-f631ac8b3536	27972db0-44be-425e-bfc4-6f9f48d05b2c.wxs.aliquot_ensemble_masked.maf.gz	f3e5e35a68db50de9c3250add94889d8	24012	validated
fd6fef8d-e454-4961-b3d2-51202c48838e	c5bdcc94-62ef-4ff8-9473-88fe69050114.wxs.aliquot_ensemble_masked.maf.gz	5e51c4ffdbe17bd81675d21f3c2b569c	15739	validated
fd946c6a-5f74-4d5b-90ab-3820b7d7de73	5c531b67-9507-4deb-a2da-dca897baa6ce.wxs.aliquot_ensemble_masked.maf.gz	fb8dc55689a8bc32226b5c79046a9efa	21758	validated
ff1ca701-a776-4a97-88aa-9fd0d21da94e	f9dd0d22-90dd-472f-ba2d-43b2fff96145.wxs.aliquot_ensemble_masked.maf.gz	56c580b8c0dd729439fb03a730beaa98	27830	validated
ff652460-f657-44f2-9d5d-00f1903dfdf8	d6298a99-5230-4a95-872f-f222fc12d441.wxs.aliquot_ensemble_masked.maf.gz	cd7fa320b87fdae041e3391597d8ce28	26978	validated
