# Supplementary material for: The cuproptosis related genes signature predicts the prognosis and correlates with the immune status of clear cell renal cell carcinoma
Source: Front Genet. 2022 Dec 1;13:1061382. doi: 10.3389/fgene.2022.1061382 (PMC9751702; doi:10.3389/fgene.2022.1061382)
Supplement: Supplementary file 4 [file DataSheet1.ZIP › RAW.data/14.model/sxzxw/MANIFEST.txt]

id	filename	md5	size	state
86092b82-8e9c-4bb8-95f3-5dd13bb18293	86092b82-8e9c-4bb8-95f3-5dd13bb18293/SPIKE_p_TCGA_B64_SNP_N_GenomeWideSNP_6_F05_697488.nocnv_grch38.seg.v2.txt	4cc0c33da4adf65eec075a38f90be9ca	5324	validated
79ee708b-7a4c-4a1a-a2ad-58be3fb0a978	79ee708b-7a4c-4a1a-a2ad-58be3fb0a978/TARSI_p_TCGAb70_SNP_N_GenomeWideSNP_6_G12_741902.nocnv_grch38.seg.v2.txt	ea4e29ca8789163a8efa8ce66bed3db6	4315	validated
d07258f9-1662-44c1-a6ba-a176182e1b35	d07258f9-1662-44c1-a6ba-a176182e1b35/REEDY_p_TCGAb65_SNP_N_GenomeWideSNP_6_B03_697646.nocnv_grch38.seg.v2.txt	54d21903b40d29d71a76e6b48a0c84c2	5491	validated
9001d6c5-2b8f-4717-ac1f-4129a5301df4	9001d6c5-2b8f-4717-ac1f-4129a5301df4/MANIA_p_TCGASNP_b82and51R_N_GenomeWideSNP_6_C09_735000.nocnv_grch38.seg.v2.txt	da4faa10affe1dfda46adccdbe2dd80b	3201	validated
6863cbc1-6809-4d53-905a-5643a592a3c1	6863cbc1-6809-4d53-905a-5643a592a3c1/NARKY_p_TCGAb69_SNP_N_GenomeWideSNP_6_B05_697942.nocnv_grch38.seg.v2.txt	8517aaa018d15909bbee8bc825880a06	4855	validated
8d51ceb9-f79d-44aa-9a07-048613f3afac	8d51ceb9-f79d-44aa-9a07-048613f3afac/SOOKS_p_TCGA_b90_SNP_N_GenomeWideSNP_6_C01_748582.nocnv_grch38.seg.v2.txt	435c20b855c9a0ee235c390473f7f69d	4303	validated
4564b1a4-38ef-4c9b-80ae-9d79c5606683	4564b1a4-38ef-4c9b-80ae-9d79c5606683/TARSI_p_TCGAb70_SNP_N_GenomeWideSNP_6_G05_742022.nocnv_grch38.seg.v2.txt	1200c02324560fa1620beeea19917174	7160	validated
23bd738a-10b7-4547-abd1-3369be8fa020	23bd738a-10b7-4547-abd1-3369be8fa020/TARSI_p_TCGAb70_SNP_N_GenomeWideSNP_6_D07_741946.nocnv_grch38.seg.v2.txt	922c670aef1b48972a13896bc827705d	6246	validated
3ddaac12-391d-49b0-b364-4ab8741bf9dc	3ddaac12-391d-49b0-b364-4ab8741bf9dc/MOHEL_p_TCGA_271_274_275_N_GenomeWideSNP_6_F09_1320470.nocnv_grch38.seg.v2.txt	3e8ed7df22ee34c0cb932f9c5669adc8	3326	validated
b9764438-8b00-4d37-81ec-d29aa87e4e98	b9764438-8b00-4d37-81ec-d29aa87e4e98/NARKY_p_TCGAb69_SNP_N_GenomeWideSNP_6_F06_697938.nocnv_grch38.seg.v2.txt	3f7faa548b11abfee4035b5deb235800	7175	validated
dcae23f2-1a50-4d5e-bc46-f2727e793a60	dcae23f2-1a50-4d5e-bc46-f2727e793a60/HILLY_p_TCGA_b90_wRedos_SNP_N_GenomeWideSNP_6_C09_748072.nocnv_grch38.seg.v2.txt	874762a10404049f41f4bd6303ab2caf	4469	validated
e89bde68-412d-4358-9df5-5d9c9439136c	e89bde68-412d-4358-9df5-5d9c9439136c/PLENA_p_TCGAb63and64_SNP_N_GenomeWideSNP_6_F03_697308.nocnv_grch38.seg.v2.txt	ea85a682f71004fa3e18cf8df81bcd9c	4011	validated
7b2aecd4-803d-4f85-a2dd-06440b643e02	7b2aecd4-803d-4f85-a2dd-06440b643e02/PLENA_p_TCGAb63and64_SNP_N_GenomeWideSNP_6_A05_697246.nocnv_grch38.seg.v2.txt	35024d03f3cd28be2f1e5d518fa04307	5814	validated
e9650338-1785-441b-9a1c-4291d37e38a0	e9650338-1785-441b-9a1c-4291d37e38a0/BUBBY_p_TCGA_b89_105_SNP_N_GenomeWideSNP_6_C05_777436.nocnv_grch38.seg.v2.txt	7f5cb000ce5d5fcbd87ac0d2372bdcf7	2713	validated
f4c59eb1-cc47-4b4d-87ce-e1f80336e50f	f4c59eb1-cc47-4b4d-87ce-e1f80336e50f/SPIKE_p_TCGA_B64_SNP_N_GenomeWideSNP_6_A05_697480.nocnv_grch38.seg.v2.txt	d0c9e101495a81075f0ccd5447107c6e	5692	validated
f2fb03c3-6674-4ddc-bb1b-5ae1ea61b41d	f2fb03c3-6674-4ddc-bb1b-5ae1ea61b41d/OWNED_p_TCGA_b102_105_SNP_N_GenomeWideSNP_6_F08_777074.nocnv_grch38.seg.v2.txt	944ebc640eeb8936be7b26765b31feaa	9211	validated
966e5962-2b48-475d-9356-a4a7251b46d9	966e5962-2b48-475d-9356-a4a7251b46d9/MANIA_p_TCGASNP_b82and51R_N_GenomeWideSNP_6_B10_734814.nocnv_grch38.seg.v2.txt	8601750edb1c3715f857b76b59f2f04f	3190	validated
cfe8c388-c4a4-431b-8791-fb404d114d07	cfe8c388-c4a4-431b-8791-fb404d114d07/NINES_p_TCGAb68_SNP_N_GenomeWideSNP_6_A07_730708.nocnv_grch38.seg.v2.txt	7d3479c758b05ffa670ac17c388f859c	3469	validated
c3d54fc0-16ed-482a-8767-5e9e009735d9	c3d54fc0-16ed-482a-8767-5e9e009735d9/REEDY_p_TCGAb65_SNP_N_GenomeWideSNP_6_D08_697612.nocnv_grch38.seg.v2.txt	44edde2d486b08670ab406884b6c3518	9640	validated
cad6bc6e-4c02-4aae-a228-abb6006d671d	cad6bc6e-4c02-4aae-a228-abb6006d671d/DEBUT_p_TCGAb45_81_wRedosSNP_N_GenomeWideSNP_6_G08_729508.nocnv_grch38.seg.v2.txt	2335cc72994c83572ae228fd57aa0505	5516	validated
3c2cd6fa-b769-445b-92bd-f5cdc6f6c274	3c2cd6fa-b769-445b-92bd-f5cdc6f6c274/OWNED_p_TCGA_b102_105_SNP_N_GenomeWideSNP_6_B05_777018.nocnv_grch38.seg.v2.txt	98073547d3ac9f6742dfc9ca2cbf4a06	4217	validated
76525557-4597-4a45-919d-42851c300816	76525557-4597-4a45-919d-42851c300816/NINES_p_TCGAb68_SNP_N_GenomeWideSNP_6_H11_730588.nocnv_grch38.seg.v2.txt	030f66794c166e06c20ea8c716867676	6607	validated
b9d2921f-0a44-485c-a0e9-7449e5ededdd	b9d2921f-0a44-485c-a0e9-7449e5ededdd/BEFIT_p_TCGAb32_SNP_S_GenomeWideSNP_6_G04_584938.nocnv_grch38.seg.v2.txt	e7239c0c6ab993d9ed5396b1df5b2952	16446	validated
0e383b3c-2a97-4195-ac86-fa029758d83f	0e383b3c-2a97-4195-ac86-fa029758d83f/PLENA_p_TCGAb63and64_SNP_N_GenomeWideSNP_6_F07_697252.nocnv_grch38.seg.v2.txt	80081d7f255f2cbe90f8948676d4f935	5269	validated
bbee8a52-fdcf-464b-81b9-c51feda69618	bbee8a52-fdcf-464b-81b9-c51feda69618/SOOKS_p_TCGA_b90_SNP_N_GenomeWideSNP_6_B04_748604.nocnv_grch38.seg.v2.txt	0af5648953d149e68f79519af0c50053	13525	validated
7ffb43da-379e-4b14-9ed3-65a824a4c0ec	7ffb43da-379e-4b14-9ed3-65a824a4c0ec/NINES_p_TCGAb68_SNP_N_GenomeWideSNP_6_F07_730546.nocnv_grch38.seg.v2.txt	93578d610dbd6f772d781da314a84dd7	5426	validated
1b0a957d-c62a-446b-bc98-2feb7ac9cfe5	1b0a957d-c62a-446b-bc98-2feb7ac9cfe5/BEFIT_p_TCGAb32_SNP_S_GenomeWideSNP_6_F05_584926.nocnv_grch38.seg.v2.txt	2b6049e0e108d998d3dab3188fbec39e	6514	validated
39e3b4d0-f195-49db-b54d-db4e41b7d439	39e3b4d0-f195-49db-b54d-db4e41b7d439/SITUS_p_TCGAb50_SNP_N_GenomeWideSNP_6_C09_680038.nocnv_grch38.seg.v2.txt	db1eeffb0dba38ccf64e845423b56a56	6220	validated
a21c2b37-aa75-48d5-a3d1-df4992fb9c13	a21c2b37-aa75-48d5-a3d1-df4992fb9c13/NINES_p_TCGAb68_SNP_N_GenomeWideSNP_6_C12_730550.nocnv_grch38.seg.v2.txt	f78ee48ef36f17f04aff4f3d7a976c5c	4867	validated
3f7d290a-0a2c-44c1-a1af-e5da15991d84	3f7d290a-0a2c-44c1-a1af-e5da15991d84/BEFIT_p_TCGAb32_SNP_S_GenomeWideSNP_6_F08_585048.nocnv_grch38.seg.v2.txt	85467ac2a72faf6c44dee7f881a61b3d	19833	validated
e0d7d3ed-f1f2-4729-add4-d39f6e69bdad	e0d7d3ed-f1f2-4729-add4-d39f6e69bdad/MOWED_p_TCGAb3_39_40_41_42_STY_GenomeWideSNP_6_C07_1377570.nocnv_grch38.seg.v2.txt	8a1ddabd84fdaa5d66c7a43dce31ed13	5827	validated
36a21b58-24bc-4472-99e7-e1834a3bcad1	36a21b58-24bc-4472-99e7-e1834a3bcad1/BEFIT_p_TCGAb32_SNP_S_GenomeWideSNP_6_F09_585014.nocnv_grch38.seg.v2.txt	cf3c0eaabda0108249228bf530d12377	3479	validated
3fe84e66-744b-4538-b609-e015b74f7e0d	3fe84e66-744b-4538-b609-e015b74f7e0d/PLENA_p_TCGAb63and64_SNP_N_GenomeWideSNP_6_G03_697314.nocnv_grch38.seg.v2.txt	f6324f2cd13c4bf0bf3fa5436e7f665f	10211	validated
5e599933-5cd2-4eb5-baa5-2a8c2625befe	5e599933-5cd2-4eb5-baa5-2a8c2625befe/MOWED_p_TCGAb3_39_40_41_42_STY_GenomeWideSNP_6_D05_1377386.nocnv_grch38.seg.v2.txt	3c4b0c615a7cb950097a88d6ad201b5f	4431	validated
64189c80-4fd9-40b0-b102-cf2bb3133575	64189c80-4fd9-40b0-b102-cf2bb3133575/MANIA_p_TCGASNP_b82and51R_N_GenomeWideSNP_6_D02_734886.nocnv_grch38.seg.v2.txt	c9915ba0b12368381fcdd8d233d0208b	4840	validated
70d8bc47-5720-4857-8658-9a2a6a1be156	70d8bc47-5720-4857-8658-9a2a6a1be156/TARSI_p_TCGAb70_SNP_N_GenomeWideSNP_6_A11_742034.nocnv_grch38.seg.v2.txt	25ff173b5d51524296784dd422a7fc21	7276	validated
6c58735a-e44f-4163-8850-cba0a64676be	6c58735a-e44f-4163-8850-cba0a64676be/SPIKE_p_TCGA_B64_SNP_N_GenomeWideSNP_6_A11_697524.nocnv_grch38.seg.v2.txt	d783f5bf2abf0bac1fb055795c36f494	4033	validated
b355e495-b958-45ca-833b-81947d4b42bf	b355e495-b958-45ca-833b-81947d4b42bf/TARSI_p_TCGAb70_SNP_N_GenomeWideSNP_6_E02_742032.nocnv_grch38.seg.v2.txt	23ca0e0176702535f0c46f165d457512	9662	validated
dba6cd5d-af63-4afb-8a1e-492710ed6699	dba6cd5d-af63-4afb-8a1e-492710ed6699/MANIA_p_TCGASNP_b82and51R_N_GenomeWideSNP_6_F03_734836.nocnv_grch38.seg.v2.txt	cf17cc68d164489eff5c2b9aa49efa6f	2914	validated
436380d2-c031-44a8-8410-4e38cf6dc62b	436380d2-c031-44a8-8410-4e38cf6dc62b/REEDY_p_TCGAb65_SNP_N_GenomeWideSNP_6_H11_697622.nocnv_grch38.seg.v2.txt	62aa83c765504a0ae0da956fc5f01f1c	8155	validated
0d498437-4251-4c86-b2c5-0c46526a8eb5	0d498437-4251-4c86-b2c5-0c46526a8eb5/OWNED_p_TCGA_b102_105_SNP_N_GenomeWideSNP_6_F09_777170.nocnv_grch38.seg.v2.txt	611a8bbc9a2562f67871296e34bb11ca	3752	validated
510a4d3e-7bd5-440e-8fd6-9f1ad656733c	510a4d3e-7bd5-440e-8fd6-9f1ad656733c/SPIKE_p_TCGA_B64_SNP_N_GenomeWideSNP_6_B03_697508.nocnv_grch38.seg.v2.txt	6fabc01a62aa1fd0e47cfcd22b914567	9330	validated
6c4521d9-ec62-40e8-b8eb-ee64f3d97f62	6c4521d9-ec62-40e8-b8eb-ee64f3d97f62/OWNED_p_TCGA_b102_105_SNP_N_GenomeWideSNP_6_B04_777118.nocnv_grch38.seg.v2.txt	cd312474828cf45610a1b5b2cbc85348	4686	validated
8f048d5a-eac6-4af4-bd6b-d77bfea0973e	8f048d5a-eac6-4af4-bd6b-d77bfea0973e/BUBBY_p_TCGA_b89_105_SNP_N_GenomeWideSNP_6_B03_777394.nocnv_grch38.seg.v2.txt	0e2d85bcb12e184a794fc7bb275e0941	3614	validated
90e18012-6ea8-411f-8958-9bccc7baec98	90e18012-6ea8-411f-8958-9bccc7baec98/BEFIT_p_TCGAb32_SNP_S_GenomeWideSNP_6_B06_585068.nocnv_grch38.seg.v2.txt	bd392ce8de3ad8e3afd9e242b8586319	12309	validated
de8e6197-01c5-42c3-95f6-a3335dc3eff1	de8e6197-01c5-42c3-95f6-a3335dc3eff1/MANIA_p_TCGASNP_b82and51R_N_GenomeWideSNP_6_G01_734948.nocnv_grch38.seg.v2.txt	e0ed177452311a1dec66fc6851328bde	4301	validated
60757ea9-d6ea-461a-bf88-5341bdbe8974	60757ea9-d6ea-461a-bf88-5341bdbe8974/HILLY_p_TCGA_b90_wRedos_SNP_N_GenomeWideSNP_6_A09_748116.nocnv_grch38.seg.v2.txt	279637ed7beae4e79eae43d1cb3c5e2a	3470	validated
0e001b03-6318-4042-8546-1494041ad5cd	0e001b03-6318-4042-8546-1494041ad5cd/SOOKS_p_TCGA_b90_SNP_N_GenomeWideSNP_6_C07_748608.nocnv_grch38.seg.v2.txt	f98905be43f23bf5d9f7730396f83740	5297	validated
f0f07a77-5a5a-40bc-8829-242962d42224	f0f07a77-5a5a-40bc-8829-242962d42224/REEDY_p_TCGAb65_SNP_N_GenomeWideSNP_6_D03_697714.nocnv_grch38.seg.v2.txt	960da984940b18ec38036d918896c72e	4464	validated
f1b24c8b-c62e-4faf-bd01-f062e9ac342d	f1b24c8b-c62e-4faf-bd01-f062e9ac342d/SOOKS_p_TCGA_b90_SNP_N_GenomeWideSNP_6_E07_748444.nocnv_grch38.seg.v2.txt	ce8bb6bde73be43c64411178bf433fb9	3921	validated
485f4c61-5369-43ce-9f27-0078de8e8385	485f4c61-5369-43ce-9f27-0078de8e8385/NINES_p_TCGAb68_SNP_N_GenomeWideSNP_6_G04_730600.nocnv_grch38.seg.v2.txt	929b321621310de68166231c4df2086d	3691	validated
2cd129f9-5201-4684-b408-dfa4fe507361	2cd129f9-5201-4684-b408-dfa4fe507361/DADOS_p_TCGAb3_85_86_87_88_NSP_GenomeWideSNP_6_F07_1464802.nocnv_grch38.seg.v2.txt	1e9b7b278059cd566eabb1a184acc9ac	4605	validated
6643de38-100b-4148-88c3-fc0240938589	6643de38-100b-4148-88c3-fc0240938589/SITUS_p_TCGAb50_SNP_N_GenomeWideSNP_6_A12_680104.nocnv_grch38.seg.v2.txt	b5b58c0353f6d5463e25fdc4db9ff925	4701	validated
cd52f2b7-dcdd-4f8f-b413-018a211f8cfd	cd52f2b7-dcdd-4f8f-b413-018a211f8cfd/BEFIT_p_TCGAb32_SNP_S_GenomeWideSNP_6_F06_584918.nocnv_grch38.seg.v2.txt	e9fd1ff4c60b3a728f24799cd6d09401	4241	validated
df9d84b5-8aeb-4c5f-b622-87781bb3ec83	df9d84b5-8aeb-4c5f-b622-87781bb3ec83/BEFIT_p_TCGAb32_SNP_S_GenomeWideSNP_6_B04_584988.nocnv_grch38.seg.v2.txt	4c903c8fc8a8586f3c997e653932f2a9	8854	validated
96b71fbd-1453-46fc-911b-4906faf6d4a3	96b71fbd-1453-46fc-911b-4906faf6d4a3/REEDY_p_TCGAb65_SNP_N_GenomeWideSNP_6_E02_697598.nocnv_grch38.seg.v2.txt	564d646251918ce884cbb2ade4cb2a46	7598	validated
d04dde20-0c4f-4999-8143-c76ef02bc377	d04dde20-0c4f-4999-8143-c76ef02bc377/SPIKE_p_TCGA_B64_SNP_N_GenomeWideSNP_6_G03_697470.nocnv_grch38.seg.v2.txt	4998900df50d180cf07abf95207bd1cb	6253	validated
83f57d67-f95d-4a0b-84a9-986b54a0ad32	83f57d67-f95d-4a0b-84a9-986b54a0ad32/PLENA_p_TCGAb63and64_SNP_N_GenomeWideSNP_6_C09_697286.nocnv_grch38.seg.v2.txt	6c5d7c8995a5ba4ae4f4ec472ea61696	5421	validated
4c05f8ed-30d8-4aee-b3c9-aec486169d14	4c05f8ed-30d8-4aee-b3c9-aec486169d14/DADOS_p_TCGAb3_85_86_87_88_NSP_GenomeWideSNP_6_F11_1464824.nocnv_grch38.seg.v2.txt	2c29fba4cbb82998ad769f61e6ce2ca9	4136	validated
72f3d010-0efe-400b-856d-b97c8248248c	72f3d010-0efe-400b-856d-b97c8248248c/OWNED_p_TCGA_b102_105_SNP_N_GenomeWideSNP_6_D01_777150.nocnv_grch38.seg.v2.txt	698ffb76509dee45a1fe17a42ffd42be	4950	validated
95638e99-5bd4-4264-906c-f1201566061b	95638e99-5bd4-4264-906c-f1201566061b/NINES_p_TCGAb68_SNP_N_GenomeWideSNP_6_E04_730526.nocnv_grch38.seg.v2.txt	0e608bc6a01b359b0ba2efea34d4349d	5251	validated
a6ef0d1a-6169-4077-9d92-7f57f1e88f1c	a6ef0d1a-6169-4077-9d92-7f57f1e88f1c/TARSI_p_TCGAb70_SNP_N_GenomeWideSNP_6_F05_741938.nocnv_grch38.seg.v2.txt	2ce84311d27d8d2ac64b209fbefab434	4706	validated
95dbd9d5-c80e-49fa-a74c-3064f88cdbf2	95dbd9d5-c80e-49fa-a74c-3064f88cdbf2/TARSI_p_TCGAb70_SNP_N_GenomeWideSNP_6_C06_742018.nocnv_grch38.seg.v2.txt	cff500d0aa631f616d198317907dede9	6964	validated
ae63e0a7-0a76-4c13-9051-1df1c5a0655a	ae63e0a7-0a76-4c13-9051-1df1c5a0655a/PLENA_p_TCGAb63and64_SNP_N_GenomeWideSNP_6_C01_697304.nocnv_grch38.seg.v2.txt	e647353bc0b4a387066725222e9da41e	6991	validated
a0d11eb9-ab87-4190-80f5-f00beed32cb3	a0d11eb9-ab87-4190-80f5-f00beed32cb3/MESNE_p_TCGAb_401_02_03_04_05_N_GenomeWideSNP_6_E06_1486962.nocnv_grch38.seg.v2.txt	180c9a381e2e7e14935c7c90b88fc8ef	4578	validated
9f4e3e5f-6733-43e5-acaa-2bb6823074f8	9f4e3e5f-6733-43e5-acaa-2bb6823074f8/SPIKE_p_TCGA_B64_SNP_N_GenomeWideSNP_6_A02_707098.nocnv_grch38.seg.v2.txt	7158fd3e189af85e2d4e3c7b099465a7	3241	validated
f5ec80ec-fbde-4e4d-8823-6ee427123517	f5ec80ec-fbde-4e4d-8823-6ee427123517/SOOKS_p_TCGA_b90_SNP_N_GenomeWideSNP_6_D04_748562.nocnv_grch38.seg.v2.txt	d3ac893d55c7f8c56342a95b8af75b9c	6543	validated
a8e68872-0f94-49b0-9913-39e9b61b6220	a8e68872-0f94-49b0-9913-39e9b61b6220/DEBUT_p_TCGAb45_81_wRedosSNP_N_GenomeWideSNP_6_F09_729426.nocnv_grch38.seg.v2.txt	d41f84210ef86f27341e0e54406e174d	8445	validated
c843ee1a-334f-4014-89b2-a4b1bcf2d14a	c843ee1a-334f-4014-89b2-a4b1bcf2d14a/BUBBY_p_TCGA_b89_105_SNP_N_GenomeWideSNP_6_E05_777400.nocnv_grch38.seg.v2.txt	a78836e6b57d93767ed2118f91d60675	4310	validated
b5472194-aa58-46cd-b32d-d9925c9ac25a	b5472194-aa58-46cd-b32d-d9925c9ac25a/SOOKS_p_TCGA_b90_SNP_N_GenomeWideSNP_6_B01_748514.nocnv_grch38.seg.v2.txt	0b398cfaa28747b452fd57fc617a5c08	4022	validated
d7314d2c-a263-478d-bf0f-e5c5d162b79c	d7314d2c-a263-478d-bf0f-e5c5d162b79c/SPIKE_p_TCGA_B64_SNP_N_GenomeWideSNP_6_D02_697560.nocnv_grch38.seg.v2.txt	ec3a26516123b657f8bca83a65d5aaee	8519	validated
d4a4be9d-7483-4984-87a5-aeb0a30eb046	d4a4be9d-7483-4984-87a5-aeb0a30eb046/SITUS_p_TCGAb50_SNP_N_GenomeWideSNP_6_A11_680044.nocnv_grch38.seg.v2.txt	b4bbfaaa07f2eba77407990d14665342	4992	validated
9c3d259e-be17-4dac-912c-f48ce6c4ef78	9c3d259e-be17-4dac-912c-f48ce6c4ef78/REEDY_p_TCGAb65_SNP_N_GenomeWideSNP_6_B10_697778.nocnv_grch38.seg.v2.txt	9bc5a55cfca6f36e3f89c0b9af8f676f	5067	validated
8e0776f8-ae10-4ce6-922d-24145a8a990b	8e0776f8-ae10-4ce6-922d-24145a8a990b/SITUS_p_TCGAb50_SNP_N_GenomeWideSNP_6_E01_680160.nocnv_grch38.seg.v2.txt	4a7425290ddcfdda79f48c6558189430	7682	validated
5e860c7e-3d2a-4615-b8f7-bd3198085c99	5e860c7e-3d2a-4615-b8f7-bd3198085c99/SPIKE_p_TCGA_B64_SNP_N_GenomeWideSNP_6_C01_697418.nocnv_grch38.seg.v2.txt	d9e0aae302f09d723bd6d82b146dd30e	15905	validated
649e1e0e-b4ce-491c-94c3-64273680159b	649e1e0e-b4ce-491c-94c3-64273680159b/NINES_p_TCGAb68_SNP_N_GenomeWideSNP_6_H05_730648.nocnv_grch38.seg.v2.txt	e2075487e3d1adacfe0efe0a9d2f35b0	6027	validated
5bd647c8-29f9-40ba-9062-bde2a00d4e37	5bd647c8-29f9-40ba-9062-bde2a00d4e37/OWNED_p_TCGA_b102_105_SNP_N_GenomeWideSNP_6_A05_777024.nocnv_grch38.seg.v2.txt	62e8bad2bbb156bbafb01a4e90037471	6453	validated
d0d16afa-4448-4778-997f-33e3fd5375d1	d0d16afa-4448-4778-997f-33e3fd5375d1/HILLY_p_TCGA_b90_wRedos_SNP_N_GenomeWideSNP_6_C11_748058.nocnv_grch38.seg.v2.txt	ffb81183b6141b9298e4de07bf32d950	5820	validated
295804b0-d092-45a9-a537-fdf449cf1cb7	295804b0-d092-45a9-a537-fdf449cf1cb7/SITUS_p_TCGAb50_SNP_N_GenomeWideSNP_6_F10_680094.nocnv_grch38.seg.v2.txt	235512e8d54efef45a0c7fb702b242a0	6098	validated
7828bb1e-ab64-4a35-9276-e5e85ba4c7ea	7828bb1e-ab64-4a35-9276-e5e85ba4c7ea/SITUS_p_TCGAb50_SNP_N_GenomeWideSNP_6_F06_680100.nocnv_grch38.seg.v2.txt	fbda0fc3d7777698c630a2fc7706a974	5119	validated
373b5054-17fb-4746-8710-03ca1eafc5f5	373b5054-17fb-4746-8710-03ca1eafc5f5/SOOKS_p_TCGA_b90_SNP_N_GenomeWideSNP_6_G06_748454.nocnv_grch38.seg.v2.txt	b7a6418491414da64ec1493cd4784b46	4561	validated
d167b0d7-167f-4934-88a6-136fff9f7a96	d167b0d7-167f-4934-88a6-136fff9f7a96/TARSI_p_TCGAb70_SNP_N_GenomeWideSNP_6_D08_742042.nocnv_grch38.seg.v2.txt	502d06b2d5065fd7ecd1581d50e2933f	4021	validated
60b7c355-ebd8-45c7-b81d-bcecb4549818	60b7c355-ebd8-45c7-b81d-bcecb4549818/MOWED_p_TCGAb3_39_40_41_42_STY_GenomeWideSNP_6_C05_1377522.nocnv_grch38.seg.v2.txt	2f3dc9b8a2a4479d9246cece94d7610e	6543	validated
d7d6b099-8c58-4433-9b2d-d26dc7846afa	d7d6b099-8c58-4433-9b2d-d26dc7846afa/SITUS_p_TCGAb50_SNP_N_GenomeWideSNP_6_F05_680050.nocnv_grch38.seg.v2.txt	95d555b6bf5167c6a12a0695ea765abc	10880	validated
e65eedbb-0adf-4624-a9c6-b2557377e08b	e65eedbb-0adf-4624-a9c6-b2557377e08b/SITUS_p_TCGAb50_SNP_N_GenomeWideSNP_6_A05_680048.nocnv_grch38.seg.v2.txt	f16f905ee15d3d8f7c939f456026311a	3807	validated
6209effb-72e1-4bdc-a2ba-95e4d892afb6	6209effb-72e1-4bdc-a2ba-95e4d892afb6/TARSI_p_TCGAb70_SNP_N_GenomeWideSNP_6_G02_741900.nocnv_grch38.seg.v2.txt	b04f4482e8ae1200101b0bfdb9030f32	5754	validated
32c63fa8-6913-41e8-8ca6-7e6031d5978f	32c63fa8-6913-41e8-8ca6-7e6031d5978f/REEDY_p_TCGAb65_SNP_N_GenomeWideSNP_6_F12_697760.nocnv_grch38.seg.v2.txt	eeb34b405c08107337a3c873cc4c7b13	5289	validated
38896fb9-de71-4078-b138-ad3b5832c77f	38896fb9-de71-4078-b138-ad3b5832c77f/SOOKS_p_TCGA_b90_SNP_N_GenomeWideSNP_6_C08_748552.nocnv_grch38.seg.v2.txt	4df11f62c30759d5528e4a111f55ba82	3339	validated
ba40d69b-44d3-4066-b178-c0e2f5f6e940	ba40d69b-44d3-4066-b178-c0e2f5f6e940/NINES_p_TCGAb68_SNP_N_GenomeWideSNP_6_F08_730540.nocnv_grch38.seg.v2.txt	c2627884be5d830764824afaec17e117	9086	validated
4ce733d7-c466-4042-9267-c35fb6556a47	4ce733d7-c466-4042-9267-c35fb6556a47/BUBBY_p_TCGA_b89_105_SNP_N_GenomeWideSNP_6_D04_777550.nocnv_grch38.seg.v2.txt	b0c66025475c5f4177e4a639cd9727ac	4772	validated
335bf9d6-a942-45e0-a77e-3259e556a234	335bf9d6-a942-45e0-a77e-3259e556a234/SITUS_p_TCGAb50_SNP_N_GenomeWideSNP_6_B12_680140.nocnv_grch38.seg.v2.txt	d4d1fc8a5b37690b2ce5fcad0035fa9e	5973	validated
94fab1af-42af-4c24-9219-d880a78125ce	94fab1af-42af-4c24-9219-d880a78125ce/SITUS_p_TCGAb50_SNP_N_GenomeWideSNP_6_A10_680174.nocnv_grch38.seg.v2.txt	b128dd96ce612d81c995dbf1129db457	7449	validated
3fdb09f1-8cbc-4f13-839c-cf83bab5231a	3fdb09f1-8cbc-4f13-839c-cf83bab5231a/DADOS_p_TCGAb3_85_86_87_88_NSP_GenomeWideSNP_6_F03_1464740.nocnv_grch38.seg.v2.txt	23dea90d02293cbbb90eef1be929e0d1	4634	validated
dbd14803-738c-4444-b246-517d0ce9475b	dbd14803-738c-4444-b246-517d0ce9475b/NARKY_p_TCGAb69_SNP_N_GenomeWideSNP_6_B01_697828.nocnv_grch38.seg.v2.txt	0416798f49cd9bd7b6123048c84f6148	5441	validated
2c3f9c1d-ed36-433a-9b9a-172ada51ef66	2c3f9c1d-ed36-433a-9b9a-172ada51ef66/SPIKE_p_TCGA_B64_SNP_N_GenomeWideSNP_6_D06_697484.nocnv_grch38.seg.v2.txt	04490bd88fab7dad2eb476fb20227f6d	5790	validated
59f2c293-f21d-4968-b46a-45ec5e876dfa	59f2c293-f21d-4968-b46a-45ec5e876dfa/MANIA_p_TCGASNP_b82and51R_N_GenomeWideSNP_6_C11_734932.nocnv_grch38.seg.v2.txt	a96a6a782e2879aeac9080394c4c4419	2785	validated
5791ecef-9159-46ad-b193-e15549d433b4	5791ecef-9159-46ad-b193-e15549d433b4/SPIKE_p_TCGA_B64_SNP_N_GenomeWideSNP_6_H06_697422.nocnv_grch38.seg.v2.txt	d2844bd7757a0dc7c77e8d66b08551d3	7537	validated
b4d51e96-291e-4e1b-8e63-ba2a8216b7e8	b4d51e96-291e-4e1b-8e63-ba2a8216b7e8/TARSI_p_TCGAb70_SNP_N_GenomeWideSNP_6_H08_742058.nocnv_grch38.seg.v2.txt	1fcddefaa72a961677a59fd9db8be7ec	2783	validated
4fe3b034-b367-4f8b-a868-5eb934954cff	4fe3b034-b367-4f8b-a868-5eb934954cff/NARKY_p_TCGAb69_SNP_N_GenomeWideSNP_6_G06_697956.nocnv_grch38.seg.v2.txt	57c7acda4b70f71f9d9a13851ef534e9	5812	validated
bacd1dcf-845f-4bd7-9f1c-3fae1a22a78f	bacd1dcf-845f-4bd7-9f1c-3fae1a22a78f/NARKY_p_TCGAb69_SNP_N_GenomeWideSNP_6_H04_697824.nocnv_grch38.seg.v2.txt	c6aa83f97823bcc8d083487b1d190891	10198	validated
57632414-2692-4276-87ba-8fcafd63e912	57632414-2692-4276-87ba-8fcafd63e912/NARKY_p_TCGAb69_SNP_N_GenomeWideSNP_6_B10_697894.nocnv_grch38.seg.v2.txt	8d0e90a11ac23b7ea9d9701fdee98353	8182	validated
eb88a803-02b2-4c39-8642-ca59beaa57e0	eb88a803-02b2-4c39-8642-ca59beaa57e0/SPIKE_p_TCGA_B64_SNP_N_GenomeWideSNP_6_G10_697504.nocnv_grch38.seg.v2.txt	befb8cc67139ae8afd3bd7e2c88fc123	7543	validated
d3c94f8c-9557-4f07-956c-dda0be7a830e	d3c94f8c-9557-4f07-956c-dda0be7a830e/SITUS_p_TCGAb50_SNP_N_GenomeWideSNP_6_E07_680026.nocnv_grch38.seg.v2.txt	ba015f0084167de05e449cec330e984d	7605	validated
cf075818-2ea9-4b86-9915-b12f308105d9	cf075818-2ea9-4b86-9915-b12f308105d9/TARSI_p_TCGAb70_SNP_N_GenomeWideSNP_6_C11_741936.nocnv_grch38.seg.v2.txt	0775e6d07616dd22f68017fec90c337f	9992	validated
5daed887-fe8c-4d65-8551-3bc7f321114b	5daed887-fe8c-4d65-8551-3bc7f321114b/MANIA_p_TCGASNP_b82and51R_N_GenomeWideSNP_6_A05_734918.nocnv_grch38.seg.v2.txt	2624a99b20111fa9d37f04289a9d7fae	3038	validated
e02f6bb2-3ff6-403f-bfe3-a58be0de02c6	e02f6bb2-3ff6-403f-bfe3-a58be0de02c6/BEFIT_p_TCGAb32_SNP_S_GenomeWideSNP_6_C04_584994.nocnv_grch38.seg.v2.txt	2dbd9cb949c0418a31129f9c82c66e5b	3890	validated
d2219d58-e2e3-4cae-99eb-155e4bb569ca	d2219d58-e2e3-4cae-99eb-155e4bb569ca/REEDY_p_TCGAb65_SNP_N_GenomeWideSNP_6_C08_697782.nocnv_grch38.seg.v2.txt	5c45c32975ebf70d4767963a07fedd83	6549	validated
e0d1e6b2-ddf8-480f-a34d-5ef3b4b32cff	e0d1e6b2-ddf8-480f-a34d-5ef3b4b32cff/RARER_p_TCGA_MixedRedos_N_GenomeWideSNP_6_E01_747724.nocnv_grch38.seg.v2.txt	147e571a830b0187c8f9253659ba1620	3546	validated
3bb621b2-c3d9-4517-8131-7b2c5d877051	3bb621b2-c3d9-4517-8131-7b2c5d877051/TARSI_p_TCGAb70_SNP_N_GenomeWideSNP_6_E05_741982.nocnv_grch38.seg.v2.txt	068e64d7aaccddb5a0790e8c871145c9	4452	validated
12ca3d56-e48b-48a1-b837-ddebd2412723	12ca3d56-e48b-48a1-b837-ddebd2412723/BEFIT_p_TCGAb32_SNP_S_GenomeWideSNP_6_B09_584948.nocnv_grch38.seg.v2.txt	e9360d1a4ea3de13a59d33835c7de43c	5914	validated
d75135e3-051f-44a6-a4a8-f3098a599dd2	d75135e3-051f-44a6-a4a8-f3098a599dd2/MANIA_p_TCGASNP_b82and51R_N_GenomeWideSNP_6_B01_734912.nocnv_grch38.seg.v2.txt	1033f590ee0f5954a9ff0f88947fd273	18766	validated
34dd25b2-d3ea-4462-b70b-b2e5e377cad0	34dd25b2-d3ea-4462-b70b-b2e5e377cad0/BEFIT_p_TCGAb32_SNP_S_GenomeWideSNP_6_E04_584924.nocnv_grch38.seg.v2.txt	bb889b81b736747a664bf6f99a4ce32d	4025	validated
caf31e2e-2ea8-48bb-acc1-af0008c7cccc	caf31e2e-2ea8-48bb-acc1-af0008c7cccc/BEDEW_p_TCGA_FFPE_7_13_N_GenomeWideSNP_6_A03_1347388.nocnv_grch38.seg.v2.txt	72f4062a41a275376abdebe2dff11d68	19648	validated
fa98c7db-6721-4838-b4de-f483bb566dc7	fa98c7db-6721-4838-b4de-f483bb566dc7/SOOKS_p_TCGA_b90_SNP_N_GenomeWideSNP_6_G02_748624.nocnv_grch38.seg.v2.txt	dde8df209aaf111d453c6437ceed9efa	3324	validated
f6316e5a-ba69-4786-ac3f-1026e33af48d	f6316e5a-ba69-4786-ac3f-1026e33af48d/MANIA_p_TCGASNP_b82and51R_N_GenomeWideSNP_6_D03_734904.nocnv_grch38.seg.v2.txt	2c05fb4da252f9b82a3fc5954bbd436d	4567	validated
0f941059-adb9-4646-b181-3ebf17878222	0f941059-adb9-4646-b181-3ebf17878222/BEFIT_p_TCGAb32_SNP_S_GenomeWideSNP_6_C03_585076.nocnv_grch38.seg.v2.txt	0daac5757d6cc1c0a75fee09e1f0a2e2	8191	validated
229c4d1b-767b-42ea-8a67-020a2ee40329	229c4d1b-767b-42ea-8a67-020a2ee40329/NINES_p_TCGAb68_SNP_N_GenomeWideSNP_6_C08_730700.nocnv_grch38.seg.v2.txt	2b5939da360d631e3c853d7b6004f90a	3875	validated
4ea898d6-0e24-42bc-bb2a-efd6ef1bec18	4ea898d6-0e24-42bc-bb2a-efd6ef1bec18/DEBUT_p_TCGAb45_81_wRedosSNP_N_GenomeWideSNP_6_F07_729404.nocnv_grch38.seg.v2.txt	cc965ac88873d8a1a7d4a3714fb4082b	6403	validated
9c2b0a74-8d5f-4bf0-8f58-d53f92ae59c0	9c2b0a74-8d5f-4bf0-8f58-d53f92ae59c0/NARKY_p_TCGAb69_SNP_N_GenomeWideSNP_6_G03_697878.nocnv_grch38.seg.v2.txt	711d0424b9c66235a57dbb157abb78e2	12555	validated
489bb1d3-1a03-4902-a6e4-e766c5e3bfb4	489bb1d3-1a03-4902-a6e4-e766c5e3bfb4/MOHEL_p_TCGA_271_274_275_N_GenomeWideSNP_6_F10_1320484.nocnv_grch38.seg.v2.txt	a8f56230ca3958b4a085fc690c3b0575	4989	validated
8bd2cc34-0039-45ed-8d80-083b5ad10f6a	8bd2cc34-0039-45ed-8d80-083b5ad10f6a/TARSI_p_TCGAb70_SNP_N_GenomeWideSNP_6_F10_741890.nocnv_grch38.seg.v2.txt	b27b528e80f25b13248420032333c8c4	4600	validated
5e89ebb6-74bb-4fcf-94bd-26f65638d1f2	5e89ebb6-74bb-4fcf-94bd-26f65638d1f2/HILLY_p_TCGA_b90_wRedos_SNP_N_GenomeWideSNP_6_F10_748112.nocnv_grch38.seg.v2.txt	64d4eebede164c23e66721ef333a25a1	5002	validated
6ff96eea-6961-4682-924f-904cc4a655c6	6ff96eea-6961-4682-924f-904cc4a655c6/SOOKS_p_TCGA_b90_SNP_N_GenomeWideSNP_6_D12_748618.nocnv_grch38.seg.v2.txt	2826491af195cf72b2cac6246216b59c	5260	validated
7a387f80-59d9-43f7-ba14-a41c16a15a05	7a387f80-59d9-43f7-ba14-a41c16a15a05/SPIKE_p_TCGA_B64_SNP_N_GenomeWideSNP_6_G06_697458.nocnv_grch38.seg.v2.txt	b5662b8a481c036ca82fc9d2f1f9100d	6220	validated
8b6a7877-1a17-423f-89f4-b3c0735953dc	8b6a7877-1a17-423f-89f4-b3c0735953dc/SPIKE_p_TCGA_B64_SNP_N_GenomeWideSNP_6_B05_697456.nocnv_grch38.seg.v2.txt	0ec055a558190cb12b281b4e1bcab926	6661	validated
24317571-9d8f-4d53-b4af-0aa736dccdc6	24317571-9d8f-4d53-b4af-0aa736dccdc6/OWNED_p_TCGA_b102_105_SNP_N_GenomeWideSNP_6_E10_777012.nocnv_grch38.seg.v2.txt	69067defbca85ec666f8e4fbfc42006e	4579	validated
a90f073a-5809-41b8-b3fd-108fcfb5b848	a90f073a-5809-41b8-b3fd-108fcfb5b848/TARSI_p_TCGAb70_SNP_N_GenomeWideSNP_6_A06_742000.nocnv_grch38.seg.v2.txt	ee67cb6aab1d5a02ed23791b434c30af	3835	validated
41ee5f38-6d9c-4518-8ac9-1246de52b28f	41ee5f38-6d9c-4518-8ac9-1246de52b28f/DADOS_p_TCGAb3_85_86_87_88_NSP_GenomeWideSNP_6_F05_1464712.nocnv_grch38.seg.v2.txt	6f2579e473979ab0340f602e6ad25bca	5470	validated
7eb35875-0a86-4de3-b9b8-1c2fd1ed7e9c	7eb35875-0a86-4de3-b9b8-1c2fd1ed7e9c/SOOKS_p_TCGA_b90_SNP_N_GenomeWideSNP_6_A07_748558.nocnv_grch38.seg.v2.txt	6655f059e95ffed80bc9b8b48e0d6851	4001	validated
def2c6a8-a58f-4199-9bac-2547d48ad366	def2c6a8-a58f-4199-9bac-2547d48ad366/SITUS_p_TCGAb50_SNP_N_GenomeWideSNP_6_D02_680166.nocnv_grch38.seg.v2.txt	6f93213f68f60b84f99bff6db06a764e	11137	validated
dff64837-832a-4630-a89d-b3a3d6576619	dff64837-832a-4630-a89d-b3a3d6576619/SOOKS_p_TCGA_b90_SNP_N_GenomeWideSNP_6_A09_748516.nocnv_grch38.seg.v2.txt	d97f9292742eb391e4adf8b99ad55f12	5422	validated
7f69752a-1f52-42de-aa99-3673e0093ba7	7f69752a-1f52-42de-aa99-3673e0093ba7/MANIA_p_TCGASNP_b82and51R_N_GenomeWideSNP_6_F10_734900.nocnv_grch38.seg.v2.txt	86d99c5b9adf5cae58c8bf1550b64c63	4174	validated
32f1e413-1dbe-4999-b8e9-1f6cbfa70aea	32f1e413-1dbe-4999-b8e9-1f6cbfa70aea/DEBUT_p_TCGAb45_81_wRedosSNP_N_GenomeWideSNP_6_H09_729520.nocnv_grch38.seg.v2.txt	2b7e152ae75a351a04bccbc761dd34b6	8569	validated
28b2bb7d-8576-44ac-b508-12b67659e177	28b2bb7d-8576-44ac-b508-12b67659e177/RARER_p_TCGA_MixedRedos_N_GenomeWideSNP_6_F09_747854.nocnv_grch38.seg.v2.txt	c2b00406b6a5b48ed726db636ebc2097	4980	validated
0f9c6ebf-b58c-4e9c-9aa9-b0c123095a9f	0f9c6ebf-b58c-4e9c-9aa9-b0c123095a9f/MANIA_p_TCGASNP_b82and51R_N_GenomeWideSNP_6_D10_734976.nocnv_grch38.seg.v2.txt	0a5fb09bb3a0a3c5b6a51b6115e16ec8	2656	validated
dc04386e-4ce3-4bfd-a711-c9111d2fc4e1	dc04386e-4ce3-4bfd-a711-c9111d2fc4e1/MANIA_p_TCGASNP_b82and51R_N_GenomeWideSNP_6_F04_734902.nocnv_grch38.seg.v2.txt	2d5d24146fe1becbcfd808b59861e068	3475	validated
118b458c-7438-4d80-88eb-35eb8eaa8504	118b458c-7438-4d80-88eb-35eb8eaa8504/MANIA_p_TCGASNP_b82and51R_N_GenomeWideSNP_6_C08_735002.nocnv_grch38.seg.v2.txt	687d03ee04eb8bf6f6e4e4eaa47ccff9	5581	validated
9781fb73-32bf-4f8b-bc97-a6117569cef2	9781fb73-32bf-4f8b-bc97-a6117569cef2/OWNED_p_TCGA_b102_105_SNP_N_GenomeWideSNP_6_E07_777148.nocnv_grch38.seg.v2.txt	b928b920304746d3ea31066511cdc59e	16836	validated
c772999a-4bf4-46f3-b276-32efedc57706	c772999a-4bf4-46f3-b276-32efedc57706/BEFIT_p_TCGAb32_SNP_S_GenomeWideSNP_6_D01_585028.nocnv_grch38.seg.v2.txt	13dac0ff568d7353f4c64e78e8d618c6	4841	validated
45dae3eb-69ba-4bdf-9d4b-e920a4c92d76	45dae3eb-69ba-4bdf-9d4b-e920a4c92d76/TARSI_p_TCGAb70_SNP_N_GenomeWideSNP_6_G11_742078.nocnv_grch38.seg.v2.txt	126880d066e6c5c0c756d21c7743d089	8168	validated
0fadf53e-d2ab-486b-a116-06cf2e6db31b	0fadf53e-d2ab-486b-a116-06cf2e6db31b/TARSI_p_TCGAb70_SNP_N_GenomeWideSNP_6_E03_742048.nocnv_grch38.seg.v2.txt	913e53f45ee9219ad94620d4733f6ad0	5837	validated
c0bdb6ad-e208-4062-8034-24cefa814a9d	c0bdb6ad-e208-4062-8034-24cefa814a9d/SITUS_p_TCGAb50_SNP_N_GenomeWideSNP_6_F02_680154.nocnv_grch38.seg.v2.txt	00fb7910ff41790c3c4739863c4564c9	3602	validated
3492fe3d-9bc0-41ef-b7b1-7e46a1353337	3492fe3d-9bc0-41ef-b7b1-7e46a1353337/SITUS_p_TCGAb50_SNP_N_GenomeWideSNP_6_E12_680152.nocnv_grch38.seg.v2.txt	73cc6f839f9200641f6f9d8329ec0152	14905	validated
812b476a-49f7-4b5b-90f2-235c158e0236	812b476a-49f7-4b5b-90f2-235c158e0236/MOHEL_p_TCGA_271_274_275_N_GenomeWideSNP_6_G07_1320448.nocnv_grch38.seg.v2.txt	ee0c88d5c71a477eebb30ca0c315394e	3750	validated
b75ceeef-13fb-43b3-b349-59d4b385e6db	b75ceeef-13fb-43b3-b349-59d4b385e6db/SPIKE_p_TCGA_B64_SNP_N_GenomeWideSNP_6_C02_697584.nocnv_grch38.seg.v2.txt	0e0dc249a3a3c58311b3bce7eb4ad130	6768	validated
429104a9-1b01-4ded-a8a3-38238033a045	429104a9-1b01-4ded-a8a3-38238033a045/NINES_p_TCGAb68_SNP_N_GenomeWideSNP_6_A11_730558.nocnv_grch38.seg.v2.txt	e5611420bfb40e0b76f444fa8e747c16	7456	validated
17afaf4c-b8e0-4bdb-ab58-bbbe8aed7f9f	17afaf4c-b8e0-4bdb-ab58-bbbe8aed7f9f/BUBBY_p_TCGA_b89_105_SNP_N_GenomeWideSNP_6_D07_777512.nocnv_grch38.seg.v2.txt	f89527e3b9653e574fa504d004dce523	3063	validated
3300c262-1f3a-4b7d-a4e8-3b8a0aaeab76	3300c262-1f3a-4b7d-a4e8-3b8a0aaeab76/REEDY_p_TCGAb65_SNP_N_GenomeWideSNP_6_D10_697762.nocnv_grch38.seg.v2.txt	adfde16e72fb879007a41b94a3ffaa23	22269	validated
0ed258a7-d59c-4075-956d-ed910b9b9436	0ed258a7-d59c-4075-956d-ed910b9b9436/SPIKE_p_TCGA_B64_SNP_N_GenomeWideSNP_6_B10_697556.nocnv_grch38.seg.v2.txt	77ec6b32fe75f85743b1bda2422ffb03	5596	validated
59879cc9-6f4c-47e1-8e15-c8f62a09e627	59879cc9-6f4c-47e1-8e15-c8f62a09e627/TARSI_p_TCGAb70_SNP_N_GenomeWideSNP_6_F07_741964.nocnv_grch38.seg.v2.txt	9b540a269e2c8fe87ff2d2aeb6f6a569	5696	validated
52f4d10f-c3ae-4117-a755-56c602ca2a41	52f4d10f-c3ae-4117-a755-56c602ca2a41/NINES_p_TCGAb68_SNP_N_GenomeWideSNP_6_F12_730524.nocnv_grch38.seg.v2.txt	8d5d83602dba131f9688e0a9ab3835c8	5529	validated
ab5e60a7-0233-40e0-ad89-e76fd03c3598	ab5e60a7-0233-40e0-ad89-e76fd03c3598/NINES_p_TCGAb68_SNP_N_GenomeWideSNP_6_G03_730606.nocnv_grch38.seg.v2.txt	d0cb06224a9f517f9840175803e522eb	3498	validated
fbac77b1-f8cd-4303-a7f2-15ebe679f3f3	fbac77b1-f8cd-4303-a7f2-15ebe679f3f3/MANIA_p_TCGASNP_b82and51R_N_GenomeWideSNP_6_E03_734934.nocnv_grch38.seg.v2.txt	66b568b19164455a6610eea095f3cbb2	2357	validated
a664e05e-dc1f-498d-ac2e-b6d84e3eb540	a664e05e-dc1f-498d-ac2e-b6d84e3eb540/SOOKS_p_TCGA_b90_SNP_N_GenomeWideSNP_6_H10_748544.nocnv_grch38.seg.v2.txt	4e91d8aa4f1af0531a833b9e3ca1db14	3065	validated
2843a709-74d3-4d64-8a16-4a7b7ced97a7	2843a709-74d3-4d64-8a16-4a7b7ced97a7/BEFIT_p_TCGAb32_SNP_S_GenomeWideSNP_6_C06_584998.nocnv_grch38.seg.v2.txt	a6a575a3e443e62f25501c7927ac7036	8054	validated
bb3b6695-28d8-44f2-a2ad-323afe4444ed	bb3b6695-28d8-44f2-a2ad-323afe4444ed/NARKY_p_TCGAb69_SNP_N_GenomeWideSNP_6_E10_697822.nocnv_grch38.seg.v2.txt	fd0a3cfbc1048674f95e074fa8ba8675	11299	validated
7cb765b7-424d-4a46-8a79-e6ed3dc72d8f	7cb765b7-424d-4a46-8a79-e6ed3dc72d8f/SOOKS_p_TCGA_b90_SNP_N_GenomeWideSNP_6_H05_748466.nocnv_grch38.seg.v2.txt	6bd283fe9a8be8f45eb50c9dd58472fc	2906	validated
738979b4-f7d7-4a2e-bfe8-413675417348	738979b4-f7d7-4a2e-bfe8-413675417348/SPIKE_p_TCGA_B64_SNP_N_GenomeWideSNP_6_G02_697564.nocnv_grch38.seg.v2.txt	002229cec9139ae5f600f0d394d7892f	4832	validated
6497e0ea-8517-4102-be4b-1a213e9ce23e	6497e0ea-8517-4102-be4b-1a213e9ce23e/OWNED_p_TCGA_b102_105_SNP_N_GenomeWideSNP_6_A03_777092.nocnv_grch38.seg.v2.txt	f8c18a8dc609f69bc2d8f9e02c002f19	4757	validated
48c7568d-346b-45ae-9cbc-f07c6a4dab69	48c7568d-346b-45ae-9cbc-f07c6a4dab69/SPIKE_p_TCGA_B64_SNP_N_GenomeWideSNP_6_F09_697492.nocnv_grch38.seg.v2.txt	e79cb3164defae7a44eee02cdf5d45bf	5897	validated
68db065c-0b28-4b95-adaf-867cdde9cb4a	68db065c-0b28-4b95-adaf-867cdde9cb4a/REEDY_p_TCGAb65_SNP_N_GenomeWideSNP_6_C11_697774.nocnv_grch38.seg.v2.txt	f58696e6164d814e29f3e82e141eec9e	9656	validated
2ba9181e-7e35-4895-9c68-3cb62698d1e6	2ba9181e-7e35-4895-9c68-3cb62698d1e6/TARSI_p_TCGAb70_SNP_N_GenomeWideSNP_6_G09_741984.nocnv_grch38.seg.v2.txt	e3df2edb8bd51864a307562d02ced2d2	5533	validated
6ce7443c-3701-4093-a2b4-cbabfef8e97e	6ce7443c-3701-4093-a2b4-cbabfef8e97e/SITUS_p_TCGAb50_SNP_N_GenomeWideSNP_6_C03_680200.nocnv_grch38.seg.v2.txt	82d75718593ff0d71ca781580dc6f42e	5798	validated
5274d4d3-feb7-495c-a395-0785866d447a	5274d4d3-feb7-495c-a395-0785866d447a/SOOKS_p_TCGA_b90_SNP_N_GenomeWideSNP_6_C02_748456.nocnv_grch38.seg.v2.txt	42cad91d436c96c30509035f94c96cb1	5433	validated
717ea11c-4ff7-4e0a-bb9f-3636b84bdf1c	717ea11c-4ff7-4e0a-bb9f-3636b84bdf1c/DEBUT_p_TCGAb45_81_wRedosSNP_N_GenomeWideSNP_6_F11_729498.nocnv_grch38.seg.v2.txt	442d91c1b4b88519d6c4b957e61abf2d	7764	validated
0ea904e2-b3b4-477c-a4e6-78e073e27e46	0ea904e2-b3b4-477c-a4e6-78e073e27e46/SITUS_p_TCGAb50_SNP_N_GenomeWideSNP_6_C02_680106.nocnv_grch38.seg.v2.txt	a740ab375ffc30c92452ae17c9d5b2e6	9376	validated
e9213d0f-1c47-43b4-ae4d-d11f17cc192f	e9213d0f-1c47-43b4-ae4d-d11f17cc192f/MOWED_p_TCGAb3_39_40_41_42_STY_GenomeWideSNP_6_C06_1377536.nocnv_grch38.seg.v2.txt	d4e6eebc4a8386876036080b5ead5f86	3891	validated
b53101fa-e584-4b84-8433-2222f29b1ab3	b53101fa-e584-4b84-8433-2222f29b1ab3/MANIA_p_TCGASNP_b82and51R_N_GenomeWideSNP_6_G05_734824.nocnv_grch38.seg.v2.txt	e7d435752149a2c135c4380cfb24ecb0	3268	validated
a95ef003-1670-4d8e-8d83-26279cb21fd9	a95ef003-1670-4d8e-8d83-26279cb21fd9/REEDY_p_TCGAb65_SNP_N_GenomeWideSNP_6_A01_697616.nocnv_grch38.seg.v2.txt	5d36a3a0e6bdc0791696d1a5ac2a6771	3748	validated
b0d25cfa-80ff-47b5-8597-72e9ed02cd70	b0d25cfa-80ff-47b5-8597-72e9ed02cd70/TARSI_p_TCGAb70_SNP_N_GenomeWideSNP_6_C07_742024.nocnv_grch38.seg.v2.txt	d848050ca21556b8c7ecbcb27bdfbec6	3193	validated
bf9b2e94-af4f-4644-8b35-bd5e130a57e3	bf9b2e94-af4f-4644-8b35-bd5e130a57e3/SOOKS_p_TCGA_b90_SNP_N_GenomeWideSNP_6_F11_748500.nocnv_grch38.seg.v2.txt	627ca25eedf96efef18b95f428c3f9d4	5255	validated
5730382d-73a2-46b0-8e19-59185331ca5d	5730382d-73a2-46b0-8e19-59185331ca5d/MANIA_p_TCGASNP_b82and51R_N_GenomeWideSNP_6_F08_734884.nocnv_grch38.seg.v2.txt	ca8cc5f2b9022a79493ea7fd09cdc491	4705	validated
0e358f86-0446-4df7-984b-3ace07b22676	0e358f86-0446-4df7-984b-3ace07b22676/NARKY_p_TCGAb69_SNP_N_GenomeWideSNP_6_C09_697918.nocnv_grch38.seg.v2.txt	f4315743b1767aa34d6a41eecce47272	10168	validated
a55a894a-8d32-4c55-b8ca-0bc7d0d0e88d	a55a894a-8d32-4c55-b8ca-0bc7d0d0e88d/DEBUT_p_TCGAb45_81_wRedosSNP_N_GenomeWideSNP_6_D10_729368.nocnv_grch38.seg.v2.txt	797bc1eca7b78475d5f815f585e5d1c2	4440	validated
11a98fcb-c3b9-4f5f-aaa4-5463e168e1d7	11a98fcb-c3b9-4f5f-aaa4-5463e168e1d7/BUBBY_p_TCGA_b89_105_SNP_N_GenomeWideSNP_6_E09_777566.nocnv_grch38.seg.v2.txt	cef4e7419bd010bc93b2146e17186e55	5720	validated
634acc20-765a-4517-b7ba-cc2425700282	634acc20-765a-4517-b7ba-cc2425700282/NARKY_p_TCGAb69_SNP_N_GenomeWideSNP_6_E08_697888.nocnv_grch38.seg.v2.txt	242b656665b2f7fd09f868922bde11ab	6071	validated
953719f6-11fb-4dd0-82c0-6e32af2a83d0	953719f6-11fb-4dd0-82c0-6e32af2a83d0/MANIA_p_TCGASNP_b82and51R_N_GenomeWideSNP_6_A01_734928.nocnv_grch38.seg.v2.txt	7624f15af01829e12219513f9f39d454	6949	validated
daeee123-0734-4329-8241-80b43a156a60	daeee123-0734-4329-8241-80b43a156a60/SPIKE_p_TCGA_B64_SNP_N_GenomeWideSNP_6_D04_697532.nocnv_grch38.seg.v2.txt	62baa197c859c806c9849d956bd1dbc1	5334	validated
ea0b98d5-db48-4b96-a71a-f09a196997fb	ea0b98d5-db48-4b96-a71a-f09a196997fb/TARSI_p_TCGAb70_SNP_N_GenomeWideSNP_6_C08_741918.nocnv_grch38.seg.v2.txt	703e72335a9b62a898505d448da0f858	6084	validated
587ab4db-3edd-4884-bcf6-a77d3db6cfd4	587ab4db-3edd-4884-bcf6-a77d3db6cfd4/HILLY_p_TCGA_b90_wRedos_SNP_N_GenomeWideSNP_6_F08_748148.nocnv_grch38.seg.v2.txt	ae99a57cc133db9a4a09417cfcc61870	3332	validated
7c36968a-c6d1-488d-b65f-e83dd2c825bd	7c36968a-c6d1-488d-b65f-e83dd2c825bd/TARSI_p_TCGAb70_SNP_N_GenomeWideSNP_6_E01_742014.nocnv_grch38.seg.v2.txt	d01a47e8c8db2b757b8dd76d2372efbe	5905	validated
11d47467-c884-4a76-b0cf-62ed7e447e44	11d47467-c884-4a76-b0cf-62ed7e447e44/SPIKE_p_TCGA_B64_SNP_N_GenomeWideSNP_6_A07_697510.nocnv_grch38.seg.v2.txt	3040d9842a00c27a6aae3886e82ad09f	16639	validated
c6926ab3-0743-4c55-8acc-095e35edded8	c6926ab3-0743-4c55-8acc-095e35edded8/OWNED_p_TCGA_b102_105_SNP_N_GenomeWideSNP_6_D04_777054.nocnv_grch38.seg.v2.txt	0786aaafe56d26b42033504e9084dc22	3726	validated
11ac5e2a-d5c1-4a7b-9e76-92cd1527a344	11ac5e2a-d5c1-4a7b-9e76-92cd1527a344/DADOS_p_TCGAb3_85_86_87_88_NSP_GenomeWideSNP_6_G01_1464780.nocnv_grch38.seg.v2.txt	07f2417dfede90222264298df4f4ff86	7298	validated
c37a9285-7626-4055-9a26-1263092cd3b6	c37a9285-7626-4055-9a26-1263092cd3b6/HILLY_p_TCGA_b90_wRedos_SNP_N_GenomeWideSNP_6_G04_748068.nocnv_grch38.seg.v2.txt	aa2eb1cdff95e11aced5276629baa5eb	4735	validated
b0829315-8b72-4e1a-af76-215c0815d33c	b0829315-8b72-4e1a-af76-215c0815d33c/SOOKS_p_TCGA_b90_SNP_N_GenomeWideSNP_6_F09_748534.nocnv_grch38.seg.v2.txt	f358400394e4e269f9d52b100a238901	4874	validated
86733265-9c2e-4470-b69f-d7f7b695bbd9	86733265-9c2e-4470-b69f-d7f7b695bbd9/DEBUT_p_TCGAb45_81_wRedosSNP_N_GenomeWideSNP_6_H05_729406.nocnv_grch38.seg.v2.txt	e8ba061b99825af77ba69f71d32e2c3d	6302	validated
df08b822-3d2b-4111-b0e5-35917b247cab	df08b822-3d2b-4111-b0e5-35917b247cab/MESNE_p_TCGAb_401_02_03_04_05_N_GenomeWideSNP_6_E07_1486802.nocnv_grch38.seg.v2.txt	26f60866c0610fa8769fec800ad3f433	5363	validated
b07d62cf-46df-450e-ace1-23920dcd955b	b07d62cf-46df-450e-ace1-23920dcd955b/HILLY_p_TCGA_b90_wRedos_SNP_N_GenomeWideSNP_6_D03_748144.nocnv_grch38.seg.v2.txt	175350bf708a9b0cbdbe5f8fcd460135	2221	validated
d1636ffe-da05-4a34-bee6-1e0f1b374132	d1636ffe-da05-4a34-bee6-1e0f1b374132/BUBBY_p_TCGA_b89_105_SNP_N_GenomeWideSNP_6_C10_777542.nocnv_grch38.seg.v2.txt	42704868b7bf5b2f08133c930ad925ce	3629	validated
b8f49d06-77a1-452f-a5cf-c7a9a1aca533	b8f49d06-77a1-452f-a5cf-c7a9a1aca533/SOOKS_p_TCGA_b90_SNP_N_GenomeWideSNP_6_F06_748580.nocnv_grch38.seg.v2.txt	c4813ed34c5e204631ba6efc2f15263d	5581	validated
b3d8a16d-df98-4642-b4e6-8d2968a5989e	b3d8a16d-df98-4642-b4e6-8d2968a5989e/TARSI_p_TCGAb70_SNP_N_GenomeWideSNP_6_E11_741980.nocnv_grch38.seg.v2.txt	3ddd06a71c740b9572bbdd62d1f44c16	6458	validated
0d831dce-2b7d-4dda-a6a8-3ea6d5cb8aa1	0d831dce-2b7d-4dda-a6a8-3ea6d5cb8aa1/NARKY_p_TCGAb69_SNP_N_GenomeWideSNP_6_F03_697906.nocnv_grch38.seg.v2.txt	e41004f9aefb0421fe5bf5df1c92c248	3605	validated
cf989b96-251b-4ef9-ba9f-e8e975cde47d	cf989b96-251b-4ef9-ba9f-e8e975cde47d/NINES_p_TCGAb68_SNP_N_GenomeWideSNP_6_B03_730704.nocnv_grch38.seg.v2.txt	1bbc18f6ba434f5cef341cc4e7ab1590	4031	validated
2f372bbd-695a-4fb5-b775-9305383569b2	2f372bbd-695a-4fb5-b775-9305383569b2/PLENA_p_TCGAb63and64_SNP_N_GenomeWideSNP_6_C07_697222.nocnv_grch38.seg.v2.txt	bf8a8108ff44108b5bfcb632541fc972	12586	validated
a1b3fdea-6b00-4299-b88d-4ffb383e3085	a1b3fdea-6b00-4299-b88d-4ffb383e3085/BEFIT_p_TCGAb32_SNP_S_GenomeWideSNP_6_D02_585008.nocnv_grch38.seg.v2.txt	866488dfd8517398792991496305c6d6	18188	validated
cfd12bce-d27a-4f37-a7e7-b1314eb6637c	cfd12bce-d27a-4f37-a7e7-b1314eb6637c/TARSI_p_TCGAb70_SNP_N_GenomeWideSNP_6_H07_741978.nocnv_grch38.seg.v2.txt	587f47559008bb0f442e3059477e538e	11882	validated
d6052548-b8b6-400c-8613-afdfbb12c814	d6052548-b8b6-400c-8613-afdfbb12c814/BUBBY_p_TCGA_b89_105_SNP_N_GenomeWideSNP_6_E12_777442.nocnv_grch38.seg.v2.txt	b419f955b325a84d7f00d5d51e05f48d	2216	validated
8114b38f-c863-4596-a433-27ae5aad9fe5	8114b38f-c863-4596-a433-27ae5aad9fe5/SPIKE_p_TCGA_B64_SNP_N_GenomeWideSNP_6_G08_697548.nocnv_grch38.seg.v2.txt	a690ef12609cfad198340dfdb5d2ba8c	5815	validated
164ef331-02ef-487d-853e-c9f0fe5a91b2	164ef331-02ef-487d-853e-c9f0fe5a91b2/MANIA_p_TCGASNP_b82and51R_N_GenomeWideSNP_6_E01_734828.nocnv_grch38.seg.v2.txt	743658dd8c3f7d66a910bc2415407111	2506	validated
41ee56e8-2a89-4aac-bca2-bc55f383b3b8	41ee56e8-2a89-4aac-bca2-bc55f383b3b8/OWNED_p_TCGA_b102_105_SNP_N_GenomeWideSNP_6_D05_777102.nocnv_grch38.seg.v2.txt	946fab18df1d1f4c55ace7528077aae6	5131	validated
264abf8b-afc5-4f75-ac6b-4c65626de873	264abf8b-afc5-4f75-ac6b-4c65626de873/OWNED_p_TCGA_b102_105_SNP_N_GenomeWideSNP_6_D12_777158.nocnv_grch38.seg.v2.txt	19ad00a2ccdfecd1d5649b478721d519	3617	validated
66823b4c-dcb7-4497-aeb1-6943459a6aa2	66823b4c-dcb7-4497-aeb1-6943459a6aa2/SITUS_p_TCGAb50_SNP_N_GenomeWideSNP_6_E06_680112.nocnv_grch38.seg.v2.txt	c7aa4cb8f978ccff7cc4c8711c1c69a7	7704	validated
d86eb9df-1b8f-4c02-b91c-85bd159e36e5	d86eb9df-1b8f-4c02-b91c-85bd159e36e5/HILLY_p_TCGA_b90_wRedos_SNP_N_GenomeWideSNP_6_G05_748080.nocnv_grch38.seg.v2.txt	529e9ee0050ae774c0ce7ed30e1b62c7	4374	validated
37175f0d-0356-489b-aaba-cd4d75d1f44d	37175f0d-0356-489b-aaba-cd4d75d1f44d/HILLY_p_TCGA_b90_wRedos_SNP_N_GenomeWideSNP_6_G03_748100.nocnv_grch38.seg.v2.txt	476db8c9a050e58628788909d3c13ff2	3767	validated
2153890e-315c-4039-92f8-ab53f1c1a323	2153890e-315c-4039-92f8-ab53f1c1a323/NARKY_p_TCGAb69_SNP_N_GenomeWideSNP_6_A08_697826.nocnv_grch38.seg.v2.txt	72ff99ac6ed5cab92a646070e0192b0b	6659	validated
f6139cda-ebe9-417d-8a3d-2ed0082e680b	f6139cda-ebe9-417d-8a3d-2ed0082e680b/BEFIT_p_TCGAb32_SNP_S_GenomeWideSNP_6_E09_585066.nocnv_grch38.seg.v2.txt	17d8c8dfc43fd9f6d11103765d257fdc	13205	validated
c9d2552f-e302-4e46-9aea-547ba6ba6443	c9d2552f-e302-4e46-9aea-547ba6ba6443/TARSI_p_TCGAb70_SNP_N_GenomeWideSNP_6_F09_742074.nocnv_grch38.seg.v2.txt	13c6147343501b6e15f555f030244040	5049	validated
e19087bb-f7dd-4eb1-940c-80580ba94a00	e19087bb-f7dd-4eb1-940c-80580ba94a00/SITUS_p_TCGAb50_SNP_N_GenomeWideSNP_6_B02_680148.nocnv_grch38.seg.v2.txt	47e489f6f44e2c3d31772f99e53b6301	4589	validated
e82c8de5-9656-4b43-9dd8-c8597bbe889b	e82c8de5-9656-4b43-9dd8-c8597bbe889b/TARSI_p_TCGAb70_SNP_N_GenomeWideSNP_6_C02_741970.nocnv_grch38.seg.v2.txt	75a6dbb947aa34151406694816453c1e	3200	validated
addf752c-d826-4a02-b7b1-a5a88f882e45	addf752c-d826-4a02-b7b1-a5a88f882e45/MANIA_p_TCGASNP_b82and51R_N_GenomeWideSNP_6_G10_734834.nocnv_grch38.seg.v2.txt	61c91e0fde0a9d153e4194b480cd4694	10673	validated
2d366feb-8a1c-4265-8bb3-680dedfa6388	2d366feb-8a1c-4265-8bb3-680dedfa6388/MANIA_p_TCGASNP_b82and51R_N_GenomeWideSNP_6_A02_734954.nocnv_grch38.seg.v2.txt	ad533c8ea6eba9cf401da238217a292b	3823	validated
a694d275-2ba2-4ee8-b43b-23d341b8694f	a694d275-2ba2-4ee8-b43b-23d341b8694f/HILLY_p_TCGA_b90_wRedos_SNP_N_GenomeWideSNP_6_A08_748190.nocnv_grch38.seg.v2.txt	029244318b2208e93b006fa7e093413d	3595	validated
0b43bf2e-c0e2-47d1-ae47-f0c31dc64d68	0b43bf2e-c0e2-47d1-ae47-f0c31dc64d68/SPIKE_p_TCGA_B64_SNP_N_GenomeWideSNP_6_E09_697574.nocnv_grch38.seg.v2.txt	bfd66e310f28215f86b0260918a31afc	5660	validated
12de6907-ab89-4e2e-8a0d-0bf3707ec371	12de6907-ab89-4e2e-8a0d-0bf3707ec371/TARSI_p_TCGAb70_SNP_N_GenomeWideSNP_6_B11_741950.nocnv_grch38.seg.v2.txt	cffd2908139b6f9e5bc342411544bb7a	7268	validated
a2eb0218-518d-4bb2-b787-0a72d8556271	a2eb0218-518d-4bb2-b787-0a72d8556271/REEDY_p_TCGAb65_SNP_N_GenomeWideSNP_6_H07_697750.nocnv_grch38.seg.v2.txt	7cea9c1123f4f6b9a9f732793b2077ab	4883	validated
a1247db9-86be-4ee4-bf84-deb7901ece30	a1247db9-86be-4ee4-bf84-deb7901ece30/REEDY_p_TCGAb65_SNP_N_GenomeWideSNP_6_D02_697620.nocnv_grch38.seg.v2.txt	7d65471eeb54877a62d16e1ad0cff98e	2880	validated
45e2f87f-cdba-4925-a06e-f565ee742f6a	45e2f87f-cdba-4925-a06e-f565ee742f6a/SPIKE_p_TCGA_B64_SNP_N_GenomeWideSNP_6_E08_697516.nocnv_grch38.seg.v2.txt	262c2fe9aa740bc496784629ddd0f26a	6431	validated
4dcac4d5-2264-479c-86e0-5e199844af97	4dcac4d5-2264-479c-86e0-5e199844af97/NARKY_p_TCGAb69_SNP_N_GenomeWideSNP_6_B03_697970.nocnv_grch38.seg.v2.txt	72eb53595c64cf03d3419b5d43650502	3755	validated
32ab872f-bdaf-41f7-857b-747dadef3fa3	32ab872f-bdaf-41f7-857b-747dadef3fa3/SPIKE_p_TCGA_B64_SNP_N_GenomeWideSNP_6_C06_697416.nocnv_grch38.seg.v2.txt	ebe531d4005167fc532e7915200c3e78	6658	validated
cb48aedb-2543-491e-a04f-2d9b44e73e6d	cb48aedb-2543-491e-a04f-2d9b44e73e6d/MANIA_p_TCGASNP_b82and51R_N_GenomeWideSNP_6_E02_734922.nocnv_grch38.seg.v2.txt	496d858b12951aaa1b425b47e6fc4eed	4025	validated
7eade419-c695-44ee-8314-3ec9c5db47df	7eade419-c695-44ee-8314-3ec9c5db47df/PLENA_p_TCGAb63and64_SNP_N_GenomeWideSNP_6_G01_697262.nocnv_grch38.seg.v2.txt	8466f7e99cca7ecb0e91d631f1d49b99	6218	validated
3d6987a0-661a-4c39-9830-842198f8b89c	3d6987a0-661a-4c39-9830-842198f8b89c/TARSI_p_TCGAb70_SNP_N_GenomeWideSNP_6_D01_741958.nocnv_grch38.seg.v2.txt	aa985cae16bd38f95f632880df207472	5191	validated
d9fffb4e-1079-42cd-9d6e-e60554181b3a	d9fffb4e-1079-42cd-9d6e-e60554181b3a/SOOKS_p_TCGA_b90_SNP_N_GenomeWideSNP_6_H08_748512.nocnv_grch38.seg.v2.txt	4284f1db430d5015308857f383593f64	3333	validated
9d289948-8cbb-4988-a4c1-fb07b6f5bff2	9d289948-8cbb-4988-a4c1-fb07b6f5bff2/BEFIT_p_TCGAb32_SNP_S_GenomeWideSNP_6_D07_584894.nocnv_grch38.seg.v2.txt	f597f534c195523fb8a9cdc8242598dc	3613	validated
8e3a550d-5c76-471e-a9c4-f8a8c244fac1	8e3a550d-5c76-471e-a9c4-f8a8c244fac1/HILLY_p_TCGA_b90_wRedos_SNP_N_GenomeWideSNP_6_E07_748084.nocnv_grch38.seg.v2.txt	d67a89bfb171f51372b7827cb3ebc25b	3593	validated
72679072-dcf5-4583-aba3-fc4511226c1d	72679072-dcf5-4583-aba3-fc4511226c1d/BUBBY_p_TCGA_b89_105_SNP_N_GenomeWideSNP_6_D03_777460.nocnv_grch38.seg.v2.txt	0e51fe6b23727a7f5108062dfad5d9a4	5135	validated
c4ba4317-b7f7-4cb9-86c8-6e67a71d603c	c4ba4317-b7f7-4cb9-86c8-6e67a71d603c/REEDY_p_TCGAb65_SNP_N_GenomeWideSNP_6_D09_697752.nocnv_grch38.seg.v2.txt	bb495a95229efeeb3025429f0dd8a472	8436	validated
b27e4c70-4be0-4072-be1c-ccf25d5bd5d2	b27e4c70-4be0-4072-be1c-ccf25d5bd5d2/MANIA_p_TCGASNP_b82and51R_N_GenomeWideSNP_6_C06_734964.nocnv_grch38.seg.v2.txt	ac6700aba3ab0e26882a84c095ec97de	6226	validated
7fd564d1-ff40-4188-9bc9-14da9bac227f	7fd564d1-ff40-4188-9bc9-14da9bac227f/HILLY_p_TCGA_b90_wRedos_SNP_N_GenomeWideSNP_6_G02_748108.nocnv_grch38.seg.v2.txt	fafc3a2966fb809eb835d5c4c2136dd3	4593	validated
ff9b88e4-333c-4e81-b085-fc81a34e0fb6	ff9b88e4-333c-4e81-b085-fc81a34e0fb6/DADOS_p_TCGAb3_85_86_87_88_NSP_GenomeWideSNP_6_G03_1464754.nocnv_grch38.seg.v2.txt	6cd69f8c5141c4f1937eae6a3f2a700c	14263	validated
88fd3e9b-04a4-4495-aab1-bbb04d002120	88fd3e9b-04a4-4495-aab1-bbb04d002120/NARKY_p_TCGAb69_SNP_N_GenomeWideSNP_6_A03_697948.nocnv_grch38.seg.v2.txt	5f3d7c85897c82e66d17254bc95202a9	12046	validated
451cc11f-6f50-48f6-919b-eb0bdc036f59	451cc11f-6f50-48f6-919b-eb0bdc036f59/DEBUT_p_TCGAb45_81_wRedosSNP_N_GenomeWideSNP_6_H01_729512.nocnv_grch38.seg.v2.txt	48c927afcf1d1ed251581235f38bee6a	10680	validated
1969e066-884b-463b-b1f4-744ce0dfef78	1969e066-884b-463b-b1f4-744ce0dfef78/OWNED_p_TCGA_b102_105_SNP_N_GenomeWideSNP_6_A04_777156.nocnv_grch38.seg.v2.txt	3bb27ca6d5ee05534219392fb5a732fd	10407	validated
e83d9e20-5ee0-4a65-8414-da437d3b2368	e83d9e20-5ee0-4a65-8414-da437d3b2368/SOOKS_p_TCGA_b90_SNP_N_GenomeWideSNP_6_G03_748602.nocnv_grch38.seg.v2.txt	b370d2eb8090b5421d42a40c7d3d36cf	3881	validated
e4630ce7-27b5-4d44-b510-2897f241aecd	e4630ce7-27b5-4d44-b510-2897f241aecd/SPIKE_p_TCGA_B64_SNP_N_GenomeWideSNP_6_B01_697546.nocnv_grch38.seg.v2.txt	ddf41e063b56af7f498b9a6e81bff440	5113	validated
4d2d53fa-2f78-4d26-9110-25941c46eb4f	4d2d53fa-2f78-4d26-9110-25941c46eb4f/REEDY_p_TCGAb65_SNP_N_GenomeWideSNP_6_A12_697670.nocnv_grch38.seg.v2.txt	e12721407056ca57a21a212af3935b3d	3597	validated
5e5ed423-0cfe-40a6-a2a1-49df9798b27e	5e5ed423-0cfe-40a6-a2a1-49df9798b27e/TARSI_p_TCGAb70_SNP_N_GenomeWideSNP_6_C04_742062.nocnv_grch38.seg.v2.txt	135845bafa006acbb944f77cbeee3329	10460	validated
fa2b68a5-40d2-4593-b006-102015381aec	fa2b68a5-40d2-4593-b006-102015381aec/BUBBY_p_TCGA_b89_105_SNP_N_GenomeWideSNP_6_E07_777522.nocnv_grch38.seg.v2.txt	fdd599c265ac76d2b34c2caefb2c4294	2497	validated
0d431061-35b3-4532-aba8-da2edc4c452e	0d431061-35b3-4532-aba8-da2edc4c452e/PLENA_p_TCGAb63and64_SNP_N_GenomeWideSNP_6_C08_697328.nocnv_grch38.seg.v2.txt	80816f3d8006ce24ca39ffc53eda079c	5421	validated
1e8c63cc-3878-4a50-8e96-246ba1bcae46	1e8c63cc-3878-4a50-8e96-246ba1bcae46/REEDY_p_TCGAb65_SNP_N_GenomeWideSNP_6_A07_697692.nocnv_grch38.seg.v2.txt	9bcfd2d7d4d2fd425072efb777e71f06	7797	validated
86264db2-db32-4abf-9a2b-4044af5eb003	86264db2-db32-4abf-9a2b-4044af5eb003/NINES_p_TCGAb68_SNP_N_GenomeWideSNP_6_H09_730622.nocnv_grch38.seg.v2.txt	c7f3aa358c6d6cfbfe5e91d7b6e8741b	4335	validated
62c4ab9f-6198-4d54-b9d1-c61b6a5bae21	62c4ab9f-6198-4d54-b9d1-c61b6a5bae21/BUBBY_p_TCGA_b89_105_SNP_N_GenomeWideSNP_6_D06_777556.nocnv_grch38.seg.v2.txt	dac239b12b7859cbb06b55e85f4d9216	2780	validated
57417fb4-5613-4e6c-83a6-1c6d46bc44c0	57417fb4-5613-4e6c-83a6-1c6d46bc44c0/TARSI_p_TCGAb70_SNP_N_GenomeWideSNP_6_D05_742050.nocnv_grch38.seg.v2.txt	6fddbea2bc3c29087cb7bc20b39a864f	3327	validated
702d7156-8bd7-4a72-959b-88f2bde83543	702d7156-8bd7-4a72-959b-88f2bde83543/BEFIT_p_TCGAb32_SNP_S_GenomeWideSNP_6_F04_585010.nocnv_grch38.seg.v2.txt	edf7a91c4d75fb317847a4183f4228b9	8908	validated
bbf88c0a-6cad-431a-81cb-861b6e3f121b	bbf88c0a-6cad-431a-81cb-861b6e3f121b/TARSI_p_TCGAb70_SNP_N_GenomeWideSNP_6_B07_741930.nocnv_grch38.seg.v2.txt	9f2fb97ecccd0e6dc0a9b384067f419c	3473	validated
3ba4a93b-e18c-491c-934e-be09e97f187d	3ba4a93b-e18c-491c-934e-be09e97f187d/SOOKS_p_TCGA_b90_SNP_N_GenomeWideSNP_6_C10_748578.nocnv_grch38.seg.v2.txt	750c73a669f5ee05a786c88450cc6456	2938	validated
e8893712-adb1-449b-b253-bbe3ddceeb32	e8893712-adb1-449b-b253-bbe3ddceeb32/MANIA_p_TCGASNP_b82and51R_N_GenomeWideSNP_6_E07_734848.nocnv_grch38.seg.v2.txt	48c8dda07bcd0d6e441d33c9e1bde94a	6478	validated
9efbeb43-adb4-42f3-b258-76a24d16b26b	9efbeb43-adb4-42f3-b258-76a24d16b26b/DADOS_p_TCGAb3_85_86_87_88_NSP_GenomeWideSNP_6_E09_1464648.nocnv_grch38.seg.v2.txt	ccd1ccef487a6c5884af0485088d7ee5	4243	validated
9c68907a-97f4-4923-b920-ff00da5a7344	9c68907a-97f4-4923-b920-ff00da5a7344/NARKY_p_TCGAb69_SNP_N_GenomeWideSNP_6_C04_697932.nocnv_grch38.seg.v2.txt	57d7a3570704784d730718ceade10b3d	9437	validated
66906c7b-99a3-445c-894f-04b249b4dbbf	66906c7b-99a3-445c-894f-04b249b4dbbf/SPIKE_p_TCGA_B64_SNP_N_GenomeWideSNP_6_F11_697562.nocnv_grch38.seg.v2.txt	ce2a204a68fd1e88ea6f6af0626a958b	8155	validated
64407416-fae8-4c72-b9c4-df9dbec4e94a	64407416-fae8-4c72-b9c4-df9dbec4e94a/NINES_p_TCGAb68_SNP_N_GenomeWideSNP_6_C10_730682.nocnv_grch38.seg.v2.txt	b71a296feeecb4069f924e6b2c7bd9e3	10452	validated
e35b8311-0a12-4877-8cdc-1287f9799f46	e35b8311-0a12-4877-8cdc-1287f9799f46/SITUS_p_TCGAb50_SNP_N_GenomeWideSNP_6_B01_680194.nocnv_grch38.seg.v2.txt	ec1c97f9ab51da4056da4bf3c33bc15b	4452	validated
855ee375-245f-4566-a30d-7973c3e5a44c	855ee375-245f-4566-a30d-7973c3e5a44c/MOHEL_p_TCGA_271_274_275_N_GenomeWideSNP_6_H01_1320428.nocnv_grch38.seg.v2.txt	f6c71e6fac3effa2361d9f370341b5c4	3590	validated
47202ccc-afc1-4688-9573-8b5e58aa5616	47202ccc-afc1-4688-9573-8b5e58aa5616/TARSI_p_TCGAb70_SNP_N_GenomeWideSNP_6_H09_741928.nocnv_grch38.seg.v2.txt	60cd1af2b2ed0e47f5ca0c353a92e38b	4796	validated
587621e3-a99c-4ada-bb3d-14aae6717259	587621e3-a99c-4ada-bb3d-14aae6717259/BUBBY_p_TCGA_b89_105_SNP_N_GenomeWideSNP_6_F08_777466.nocnv_grch38.seg.v2.txt	954f92805361be437ed32d49e72e7e59	4310	validated
16fa6ae9-a64d-4e7f-b5e1-ff9f977d4b7c	16fa6ae9-a64d-4e7f-b5e1-ff9f977d4b7c/MOHEL_p_TCGA_271_274_275_N_GenomeWideSNP_6_G10_1320306.nocnv_grch38.seg.v2.txt	cf6eb96fbc677132393ae7effc9f0ed1	4445	validated
28976230-45f4-49d4-8f01-253c1f0124a9	28976230-45f4-49d4-8f01-253c1f0124a9/REEDY_p_TCGAb65_SNP_N_GenomeWideSNP_6_C03_697772.nocnv_grch38.seg.v2.txt	70a3edc2668dfcd73552340dd6d3c3e0	5832	validated
0fd0f78c-0395-428b-b13c-8c959700e796	0fd0f78c-0395-428b-b13c-8c959700e796/REEDY_p_TCGAb65_SNP_N_GenomeWideSNP_6_A06_697768.nocnv_grch38.seg.v2.txt	9b87f26dc38dfb6edcf031f09334aa4a	4762	validated
bdbcd733-22cf-4757-b1fa-10b2ce690581	bdbcd733-22cf-4757-b1fa-10b2ce690581/SOOKS_p_TCGA_b90_SNP_N_GenomeWideSNP_6_B02_748508.nocnv_grch38.seg.v2.txt	7090e5760fff48d314fc7bd4d7e1885f	4459	validated
f16c9c35-9077-47d0-8c84-4f83ec198577	f16c9c35-9077-47d0-8c84-4f83ec198577/PLENA_p_TCGAb63and64_SNP_N_GenomeWideSNP_6_C02_697322.nocnv_grch38.seg.v2.txt	76ac2aabe2ee38365966bfdda1690174	5772	validated
748ab58e-adc4-4c35-854b-45c8f01aacda	748ab58e-adc4-4c35-854b-45c8f01aacda/PLENA_p_TCGAb63and64_SNP_N_GenomeWideSNP_6_D09_697386.nocnv_grch38.seg.v2.txt	3607d1dce683d88c8ef86638cf07c3f3	2506	validated
3cf57637-4c4e-4521-bb00-8b1c914ae8bc	3cf57637-4c4e-4521-bb00-8b1c914ae8bc/NINES_p_TCGAb68_SNP_N_GenomeWideSNP_6_F09_730594.nocnv_grch38.seg.v2.txt	f276e2fbfd2f810821640fd22a9b5b5f	4157	validated
cac6a604-6b6b-4667-ae20-60c30e08301e	cac6a604-6b6b-4667-ae20-60c30e08301e/OWNED_p_TCGA_b102_105_SNP_N_GenomeWideSNP_6_D06_777090.nocnv_grch38.seg.v2.txt	7e725bf1a662eae0b36f4ec54aa59f7b	3608	validated
0a936906-81b6-4d6c-94c7-bcb293b3f6c3	0a936906-81b6-4d6c-94c7-bcb293b3f6c3/SOOKS_p_TCGA_b90_SNP_N_GenomeWideSNP_6_G04_748628.nocnv_grch38.seg.v2.txt	52215691350cad6d30219750568b5bb2	4163	validated
9ffe261a-9a23-47f5-9cb4-ab1381d71705	9ffe261a-9a23-47f5-9cb4-ab1381d71705/SOOKS_p_TCGA_b90_SNP_N_GenomeWideSNP_6_C04_748606.nocnv_grch38.seg.v2.txt	772b6f6244d37c39d5f76751602f4e58	5678	validated
13463249-df60-498c-bc33-5cca39810675	13463249-df60-498c-bc33-5cca39810675/SPIKE_p_TCGA_B64_SNP_N_GenomeWideSNP_6_A03_707100.nocnv_grch38.seg.v2.txt	b276a2bc06aaac5b9dada7abee980560	4733	validated
d701d815-ccca-4f71-ab69-bd33170530b4	d701d815-ccca-4f71-ab69-bd33170530b4/NARKY_p_TCGAb69_SNP_N_GenomeWideSNP_6_A11_697814.nocnv_grch38.seg.v2.txt	626796b50b686c43d33a2af471343e91	7494	validated
c800b8ce-8cb8-4f7c-a0ff-946ce7c9131a	c800b8ce-8cb8-4f7c-a0ff-946ce7c9131a/DADOS_p_TCGAb3_85_86_87_88_NSP_GenomeWideSNP_6_E08_1464704.nocnv_grch38.seg.v2.txt	d81bec33f67ba3868ea35065d505b8f0	8268	validated
11c65a3d-c5d5-45a9-9af9-b562e3e35514	11c65a3d-c5d5-45a9-9af9-b562e3e35514/NINES_p_TCGAb68_SNP_N_GenomeWideSNP_6_D06_730596.nocnv_grch38.seg.v2.txt	2e6d6aa8edca7f877c6d68376c2def10	8254	validated
55098e14-7710-44f2-af46-b9c34fa09330	55098e14-7710-44f2-af46-b9c34fa09330/HILLY_p_TCGA_b90_wRedos_SNP_N_GenomeWideSNP_6_F09_748088.nocnv_grch38.seg.v2.txt	f2dcc5c94937aaabef5302cfd47674fd	4164	validated
c30c7f53-6929-45c2-a730-25f7be6834e0	c30c7f53-6929-45c2-a730-25f7be6834e0/TARSI_p_TCGAb70_SNP_N_GenomeWideSNP_6_B02_742036.nocnv_grch38.seg.v2.txt	48611cfc4c0f09675e2e488ab5413931	7324	validated
d8e007f2-9240-4e05-acbf-eb5b16036201	d8e007f2-9240-4e05-acbf-eb5b16036201/SPIKE_p_TCGA_B64_SNP_N_GenomeWideSNP_6_E11_697434.nocnv_grch38.seg.v2.txt	68801fc98f0a01a0fde1388eeabdfcc5	6891	validated
0e1e07cc-7cdd-4ae7-a1c5-f77319847627	0e1e07cc-7cdd-4ae7-a1c5-f77319847627/PLENA_p_TCGAb63and64_SNP_N_GenomeWideSNP_6_H03_697220.nocnv_grch38.seg.v2.txt	ba25565cb889388975f3683fd3457462	7255	validated
5dc8dbbe-24d1-4bef-beef-027d95bb3a53	5dc8dbbe-24d1-4bef-beef-027d95bb3a53/NINES_p_TCGAb68_SNP_N_GenomeWideSNP_6_D01_730614.nocnv_grch38.seg.v2.txt	3939a34bfafeb4fea2228319998f493f	6459	validated
4086cc7c-81f0-4aec-9cbd-45159de66041	4086cc7c-81f0-4aec-9cbd-45159de66041/DEBUT_p_TCGAb45_81_wRedosSNP_N_GenomeWideSNP_6_D07_729538.nocnv_grch38.seg.v2.txt	5a266c421b293f512a9688054772fc95	5798	validated
7ae0a934-3de9-451f-b15b-1b5bc4e244dd	7ae0a934-3de9-451f-b15b-1b5bc4e244dd/SOOKS_p_TCGA_b90_SNP_N_GenomeWideSNP_6_H11_748482.nocnv_grch38.seg.v2.txt	cee2855045df0f0eb9754629684cfc6d	3752	validated
6221dcf5-d5d6-445b-b494-4057f4d54506	6221dcf5-d5d6-445b-b494-4057f4d54506/NINES_p_TCGAb68_SNP_N_GenomeWideSNP_6_B06_730690.nocnv_grch38.seg.v2.txt	ce7f605f9cb73b32a4ac3525058b1ae6	3884	validated
e8aa0b3f-c244-4d6d-9628-49f831a670eb	e8aa0b3f-c244-4d6d-9628-49f831a670eb/NARKY_p_TCGAb69_SNP_N_GenomeWideSNP_6_H11_697850.nocnv_grch38.seg.v2.txt	be9c842d1d05d5d719dc7fc8b8859c56	7528	validated
487a890d-f598-4d43-933b-c42602b50757	487a890d-f598-4d43-933b-c42602b50757/SITUS_p_TCGAb50_SNP_N_GenomeWideSNP_6_C01_680080.nocnv_grch38.seg.v2.txt	d7bd17dd406005e19fd67b5461998f54	6598	validated
eb417798-de7f-4907-9d2f-399bbb3c71db	eb417798-de7f-4907-9d2f-399bbb3c71db/SOOKS_p_TCGA_b90_SNP_N_GenomeWideSNP_6_E06_748468.nocnv_grch38.seg.v2.txt	b75ee93f58508db00958a6f10743e3f6	5960	validated
ddc99d60-a7a9-4309-b14e-7588822e30af	ddc99d60-a7a9-4309-b14e-7588822e30af/MANIA_p_TCGASNP_b82and51R_N_GenomeWideSNP_6_H03_734968.nocnv_grch38.seg.v2.txt	fcd9a283c7dcd6a6dfe48f414bde00bd	4032	validated
6db5ccfd-44ee-44f5-8c37-c04164be3531	6db5ccfd-44ee-44f5-8c37-c04164be3531/TARSI_p_TCGAb70_SNP_N_GenomeWideSNP_6_A08_741924.nocnv_grch38.seg.v2.txt	482bc6d93a1a285b3101845e1d4ca73d	6295	validated
8d4ae507-2025-4b0e-8353-89de0dab0a5b	8d4ae507-2025-4b0e-8353-89de0dab0a5b/KHADI_p_TCGAb79_PlusRedos_SNP_N_GenomeWideSNP_6_F01_729756.nocnv_grch38.seg.v2.txt	e2f9c7656cbbdeca0b2e36e48773025b	3729	validated
23358a17-a5d4-471d-b9f6-73f6dca01a1e	23358a17-a5d4-471d-b9f6-73f6dca01a1e/MANIA_p_TCGASNP_b82and51R_N_GenomeWideSNP_6_E05_734894.nocnv_grch38.seg.v2.txt	d21457d1391da5ea8f6ee436394ea500	6655	validated
26cf7e21-1b61-4bb8-b984-c8e785145cc5	26cf7e21-1b61-4bb8-b984-c8e785145cc5/PLENA_p_TCGAb63and64_SNP_N_GenomeWideSNP_6_A08_697226.nocnv_grch38.seg.v2.txt	c209a0381c2564ac33c68280729f7591	5972	validated
f8e68a92-69ab-45b0-9297-e288140f326a	f8e68a92-69ab-45b0-9297-e288140f326a/SOOKS_p_TCGA_b90_SNP_N_GenomeWideSNP_6_B09_748472.nocnv_grch38.seg.v2.txt	2dbc51c84d5818cb8ad0d6bb0d34bebc	7193	validated
7e278f4f-ab4f-4d40-aa0c-f95af174824f	7e278f4f-ab4f-4d40-aa0c-f95af174824f/SPIKE_p_TCGA_B64_SNP_N_GenomeWideSNP_6_E06_697570.nocnv_grch38.seg.v2.txt	85e3282d181b226b6a859a0ea2a88bcc	4517	validated
178e0a4b-27fb-46f5-9f43-6b15c849fa1e	178e0a4b-27fb-46f5-9f43-6b15c849fa1e/PLENA_p_TCGAb63and64_SNP_N_GenomeWideSNP_6_B07_697218.nocnv_grch38.seg.v2.txt	ff263da1849e174588ecc89d9a7691ed	7099	validated
8aa2cae2-5102-4301-b28c-307d24191161	8aa2cae2-5102-4301-b28c-307d24191161/PLENA_p_TCGAb63and64_SNP_N_GenomeWideSNP_6_D07_697266.nocnv_grch38.seg.v2.txt	81f50be0652aab4eb36ffff3692c142e	5382	validated
541c12be-08d7-4a8b-a7df-c377e13503d8	541c12be-08d7-4a8b-a7df-c377e13503d8/BUBBY_p_TCGA_b89_105_SNP_N_GenomeWideSNP_6_D01_777510.nocnv_grch38.seg.v2.txt	dac824daaae6b890de1d066a267e4bfa	2086	validated
f06ee651-76cb-4b2d-8887-fe812d202ae9	f06ee651-76cb-4b2d-8887-fe812d202ae9/HILLY_p_TCGA_b90_wRedos_SNP_N_GenomeWideSNP_6_C08_748150.nocnv_grch38.seg.v2.txt	dcdc9732c8c0326a98e1da35e0073dd1	5896	validated
a8bdf79f-12c0-443f-b2ec-c6a197ae8b6b	a8bdf79f-12c0-443f-b2ec-c6a197ae8b6b/TARSI_p_TCGAb70_SNP_N_GenomeWideSNP_6_F01_742038.nocnv_grch38.seg.v2.txt	d821aa38cdd672e1523e20feb6890e88	6314	validated
3ae22bcf-6903-4f0a-8253-275e1d2ff34f	3ae22bcf-6903-4f0a-8253-275e1d2ff34f/DEBUT_p_TCGAb45_81_wRedosSNP_N_GenomeWideSNP_6_G11_729492.nocnv_grch38.seg.v2.txt	283f9cdc693cf741f501595243b454b9	6628	validated
62bd4566-a418-4610-8973-24b35928a829	62bd4566-a418-4610-8973-24b35928a829/DEBUT_p_TCGAb45_81_wRedosSNP_N_GenomeWideSNP_6_H02_729470.nocnv_grch38.seg.v2.txt	a4af28230aa75d446533a6536fde19c4	4479	validated
3a81b8a8-b59d-4bb1-bc0c-85270d5d6f9f	3a81b8a8-b59d-4bb1-bc0c-85270d5d6f9f/BEFIT_p_TCGAb32_SNP_S_GenomeWideSNP_6_G05_585034.nocnv_grch38.seg.v2.txt	ef5bf09c09b5e3d7c581e1c1a27d8db6	13436	validated
0de89107-7bfd-4c42-91f5-9475e3c7f6fb	0de89107-7bfd-4c42-91f5-9475e3c7f6fb/REEDY_p_TCGAb65_SNP_N_GenomeWideSNP_6_H03_697654.nocnv_grch38.seg.v2.txt	c2925d19c7757fae931c1eb1d0306722	6922	validated
9f377b64-ffca-48b9-94dd-753df6716584	9f377b64-ffca-48b9-94dd-753df6716584/SPIKE_p_TCGA_B64_SNP_N_GenomeWideSNP_6_E10_697460.nocnv_grch38.seg.v2.txt	e5438d9cd612a3284292631129bf9a26	6917	validated
8d9af131-f9b8-4434-90e7-19a17d2a645a	8d9af131-f9b8-4434-90e7-19a17d2a645a/NARKY_p_TCGAb69_SNP_N_GenomeWideSNP_6_H12_697820.nocnv_grch38.seg.v2.txt	82136cac42b92675f78e577c636f1c23	5418	validated
ddc56d3a-d9b2-48d3-b9a4-6e9ce58f7b9c	ddc56d3a-d9b2-48d3-b9a4-6e9ce58f7b9c/NINES_p_TCGAb68_SNP_N_GenomeWideSNP_6_H03_730566.nocnv_grch38.seg.v2.txt	6e48d3eeb7886758c3eb07a45b12c465	9873	validated
7d888107-1328-49a1-864c-d3b2853c4d57	7d888107-1328-49a1-864c-d3b2853c4d57/BEFIT_p_TCGAb32_SNP_S_GenomeWideSNP_6_B11_585018.nocnv_grch38.seg.v2.txt	f2982c4ca4cb6ea9cf2dcc0b1bdd23f9	10735	validated
642cdf0c-8e1e-472a-a8db-90708938cb72	642cdf0c-8e1e-472a-a8db-90708938cb72/REEDY_p_TCGAb65_SNP_N_GenomeWideSNP_6_B08_697732.nocnv_grch38.seg.v2.txt	40925d1efa880418d50d0ca2bab88f89	5535	validated
5fc5620f-be5f-41a2-b200-25daa39fe25f	5fc5620f-be5f-41a2-b200-25daa39fe25f/NARKY_p_TCGAb69_SNP_N_GenomeWideSNP_6_E11_697846.nocnv_grch38.seg.v2.txt	6ee49d3cbb5b3fe9ac2e9cb3a1183961	5625	validated
95df11c1-a239-43b6-8f08-3d93c6952677	95df11c1-a239-43b6-8f08-3d93c6952677/SITUS_p_TCGAb50_SNP_N_GenomeWideSNP_6_B08_680172.nocnv_grch38.seg.v2.txt	faab25bd8b17bf259a9aafcf8774a062	10118	validated
267428e0-5903-412f-8051-3f89fae3a943	267428e0-5903-412f-8051-3f89fae3a943/MANIA_p_TCGASNP_b82and51R_N_GenomeWideSNP_6_H04_734898.nocnv_grch38.seg.v2.txt	bb74c8f194c7e5f8dc65fb22ea02b36e	2368	validated
3a5afc12-476b-482c-926a-b0601a58abd4	3a5afc12-476b-482c-926a-b0601a58abd4/NARKY_p_TCGAb69_SNP_N_GenomeWideSNP_6_D10_697858.nocnv_grch38.seg.v2.txt	246b3811705dd8651be35340f439c753	14257	validated
7815d613-f119-47e0-b2a6-ab3675735ec2	7815d613-f119-47e0-b2a6-ab3675735ec2/HILLY_p_TCGA_b90_wRedos_SNP_N_GenomeWideSNP_6_G07_748168.nocnv_grch38.seg.v2.txt	2fd6d3803c9e24b62239cd0209e8066b	3732	validated
450e36bd-8f22-470c-9ad0-cab8996d9065	450e36bd-8f22-470c-9ad0-cab8996d9065/NINES_p_TCGAb68_SNP_N_GenomeWideSNP_6_D08_730624.nocnv_grch38.seg.v2.txt	0c4044d2b28a7bc691edf1cc36c8999e	4058	validated
a50d97e1-13ff-4441-9ce8-69a9f3349e1a	a50d97e1-13ff-4441-9ce8-69a9f3349e1a/DEBUT_p_TCGAb45_81_wRedosSNP_N_GenomeWideSNP_6_G10_729422.nocnv_grch38.seg.v2.txt	025ab6eadb03dc8f03f41a2ee081fbb3	7412	validated
68c91f86-cf28-4eff-9c03-23b66e2670cd	68c91f86-cf28-4eff-9c03-23b66e2670cd/PLENA_p_TCGAb63and64_SNP_N_GenomeWideSNP_6_E08_697330.nocnv_grch38.seg.v2.txt	b330f62d2c43df74f7bceb5717fa8880	4296	validated
4edddfce-1988-4c36-8a73-8da025b8571a	4edddfce-1988-4c36-8a73-8da025b8571a/REEDY_p_TCGAb65_SNP_N_GenomeWideSNP_6_D06_697764.nocnv_grch38.seg.v2.txt	7c9dcda2a6470f041a581ab02b829545	12550	validated
349b7bc6-42ea-4f9b-b21f-9d3b91619af4	349b7bc6-42ea-4f9b-b21f-9d3b91619af4/MOHEL_p_TCGA_271_274_275_N_GenomeWideSNP_6_H02_1320332.nocnv_grch38.seg.v2.txt	95307e69122c9f30fabf836f66122f35	5533	validated
2273cafc-255b-49c8-9c81-82cf6a473679	2273cafc-255b-49c8-9c81-82cf6a473679/NINES_p_TCGAb68_SNP_N_GenomeWideSNP_6_E11_730592.nocnv_grch38.seg.v2.txt	99b132bef5aebecb150ca021fee92465	8866	validated
24d5042b-2b16-4001-a5ce-c5a65dc5c2d5	24d5042b-2b16-4001-a5ce-c5a65dc5c2d5/MOWED_p_TCGAb3_39_40_41_42_STY_GenomeWideSNP_6_C04_1377544.nocnv_grch38.seg.v2.txt	7ad10a0f7ed49ada403c9264fb6f3f0d	3886	validated
7c406415-0979-4848-9304-df519af1d061	7c406415-0979-4848-9304-df519af1d061/MANIA_p_TCGASNP_b82and51R_N_GenomeWideSNP_6_E10_734996.nocnv_grch38.seg.v2.txt	47f745753e5f3a35af7f2da1ab2c1636	4452	validated
dc08c56f-6d8f-4db2-b434-91cd34e1ab65	dc08c56f-6d8f-4db2-b434-91cd34e1ab65/BEFIT_p_TCGAb32_SNP_S_GenomeWideSNP_6_A05_585058.nocnv_grch38.seg.v2.txt	1f232d11b520aa4ef4a8a8d0763e8661	10472	validated
1e452270-0ef6-46c8-8c33-9ba8b1b31c1b	1e452270-0ef6-46c8-8c33-9ba8b1b31c1b/TARSI_p_TCGAb70_SNP_N_GenomeWideSNP_6_F03_741972.nocnv_grch38.seg.v2.txt	8b7cad8a2a06ec088832d590e1a8ac83	5285	validated
956bb591-03b2-4e4b-80dc-c4ddec460c18	956bb591-03b2-4e4b-80dc-c4ddec460c18/REEDY_p_TCGAb65_SNP_N_GenomeWideSNP_6_B09_697718.nocnv_grch38.seg.v2.txt	05cce9ce884037b2922ae1be10fefd08	5543	validated
53f6bf01-4294-47eb-adac-09bb9b3defef	53f6bf01-4294-47eb-adac-09bb9b3defef/BEFIT_p_TCGAb32_SNP_S_GenomeWideSNP_6_D10_585012.nocnv_grch38.seg.v2.txt	b2d9f0363b026726f74675412022b1ed	14423	validated
88c62b84-c8b0-4bb3-82d3-40bf0b6dd959	88c62b84-c8b0-4bb3-82d3-40bf0b6dd959/NARKY_p_TCGAb69_SNP_N_GenomeWideSNP_6_B12_697854.nocnv_grch38.seg.v2.txt	f3d0707ee7862cbbb779429aac71b633	5866	validated
d312d669-7cab-4fc0-a644-bc30f7cc57af	d312d669-7cab-4fc0-a644-bc30f7cc57af/SOOKS_p_TCGA_b90_SNP_N_GenomeWideSNP_6_F02_748488.nocnv_grch38.seg.v2.txt	bb9337af98d68418a308f8e70d4ee6f1	7363	validated
edeb4500-6c2c-48b7-a364-6810689947dd	edeb4500-6c2c-48b7-a364-6810689947dd/MOWED_p_TCGAb3_39_40_41_42_STY_GenomeWideSNP_6_D10_1377510.nocnv_grch38.seg.v2.txt	e6af47376d754a4080fe9883e0decc42	7047	validated
716ba688-50de-4c28-a9c8-42231aaba81d	716ba688-50de-4c28-a9c8-42231aaba81d/SOOKS_p_TCGA_b90_SNP_N_GenomeWideSNP_6_C09_748556.nocnv_grch38.seg.v2.txt	ab93f981b972022e3bdca53ddb77753f	5574	validated
45150300-4476-4b80-92a6-66613b41e3dc	45150300-4476-4b80-92a6-66613b41e3dc/BEFIT_p_TCGAb32_SNP_S_GenomeWideSNP_6_E08_584912.nocnv_grch38.seg.v2.txt	6877de00d8bcbe17ac6c43eda7500d30	5184	validated
5ceac6ea-97c3-409c-878e-b453ddd766a5	5ceac6ea-97c3-409c-878e-b453ddd766a5/PLENA_p_TCGAb63and64_SNP_N_GenomeWideSNP_6_H05_697356.nocnv_grch38.seg.v2.txt	eb787a3cc5fdec3fd50f2cdae7718661	9978	validated
825ea03a-7352-4c09-a21b-dd1b82955048	825ea03a-7352-4c09-a21b-dd1b82955048/PLENA_p_TCGAb63and64_SNP_N_GenomeWideSNP_6_D03_697244.nocnv_grch38.seg.v2.txt	99ae3695218d25bdf715f0906a48417d	7334	validated
334b1d8a-3b55-4a65-a606-2266ce19e0d1	334b1d8a-3b55-4a65-a606-2266ce19e0d1/MANIA_p_TCGASNP_b82and51R_N_GenomeWideSNP_6_A11_734862.nocnv_grch38.seg.v2.txt	c8b8b876f5b6825e994bbceee42e5272	5952	validated
775d7186-a542-49fd-a56a-b2e2d03e40aa	775d7186-a542-49fd-a56a-b2e2d03e40aa/SITUS_p_TCGAb50_SNP_N_GenomeWideSNP_6_C08_680120.nocnv_grch38.seg.v2.txt	fbbbd0418e53bacb96153a9843d95245	6076	validated
3d1a0b89-7754-4f93-95c5-ef5572d10247	3d1a0b89-7754-4f93-95c5-ef5572d10247/BEFIT_p_TCGAb32_SNP_S_GenomeWideSNP_6_D05_585050.nocnv_grch38.seg.v2.txt	d9521d98d8c116a580cd7a0157f570c3	3959	validated
a8a96104-c876-4ce5-8c1c-9dda0c1bd3a3	a8a96104-c876-4ce5-8c1c-9dda0c1bd3a3/PLENA_p_TCGAb63and64_SNP_N_GenomeWideSNP_6_E09_697316.nocnv_grch38.seg.v2.txt	d89769f7177f068ae638da74680d3665	6100	validated
91437461-6b71-4c5b-8280-f79fa9ba0306	91437461-6b71-4c5b-8280-f79fa9ba0306/SPIKE_p_TCGA_B64_SNP_N_GenomeWideSNP_6_E07_697550.nocnv_grch38.seg.v2.txt	e54754b7fb474c5058b5f8b9b4b83ffa	4795	validated
eb92ef44-bb48-4472-bde0-597367fd0228	eb92ef44-bb48-4472-bde0-597367fd0228/PLENA_p_TCGAb63and64_SNP_N_GenomeWideSNP_6_D08_697214.nocnv_grch38.seg.v2.txt	0eeb9107ba900e8c386a3bcc89b26cde	46422	validated
6189668a-797e-4074-aaf4-548f497e9366	6189668a-797e-4074-aaf4-548f497e9366/BUBBY_p_TCGA_b89_105_SNP_N_GenomeWideSNP_6_C06_777504.nocnv_grch38.seg.v2.txt	d805ab951bf41228f372974274924ec0	3172	validated
f8c862c7-6d96-484c-90de-b5b809297b1b	f8c862c7-6d96-484c-90de-b5b809297b1b/BUBBY_p_TCGA_b89_105_SNP_N_GenomeWideSNP_6_E11_777488.nocnv_grch38.seg.v2.txt	eeabf2df871e8887d085078691f3058c	2781	validated
cbb379a7-7f36-43a2-ad5a-5a3a8ab9f609	cbb379a7-7f36-43a2-ad5a-5a3a8ab9f609/NINES_p_TCGAb68_SNP_N_GenomeWideSNP_6_G02_730518.nocnv_grch38.seg.v2.txt	472ad802218a23566522cef4a14ff494	3733	validated
8ff079c6-0f0c-4710-9542-1df7cba44ebd	8ff079c6-0f0c-4710-9542-1df7cba44ebd/OWNED_p_TCGA_b102_105_SNP_N_GenomeWideSNP_6_F02_777056.nocnv_grch38.seg.v2.txt	f56591de4be09aa67b499cc17012db20	9123	validated
d9d312d4-0f11-41c1-8752-f10c2f029df7	d9d312d4-0f11-41c1-8752-f10c2f029df7/NINES_p_TCGAb68_SNP_N_GenomeWideSNP_6_D04_730522.nocnv_grch38.seg.v2.txt	b6c8bf49dc9f64eba036dbd41183b092	3486	validated
547d1267-45f7-4ead-82e5-8eb7f1370550	547d1267-45f7-4ead-82e5-8eb7f1370550/BEFIT_p_TCGAb32_SNP_S_GenomeWideSNP_6_D08_584930.nocnv_grch38.seg.v2.txt	40919408ad514332f47b3e6141dfc715	24674	validated
703dcca7-ad80-4ea0-a4f6-2ccc3d7c355a	703dcca7-ad80-4ea0-a4f6-2ccc3d7c355a/PLENA_p_TCGAb63and64_SNP_N_GenomeWideSNP_6_B08_697350.nocnv_grch38.seg.v2.txt	2d495522efe41463a5c912328154f9d2	4986	validated
b39e0174-520d-4f0f-984e-4e70cfdea623	b39e0174-520d-4f0f-984e-4e70cfdea623/SPIKE_p_TCGA_B64_SNP_N_GenomeWideSNP_6_D05_697486.nocnv_grch38.seg.v2.txt	8d6a67b0a42762b592319530975079b8	7066	validated
d689520b-a427-45f0-980b-153c357417e4	d689520b-a427-45f0-980b-153c357417e4/NARKY_p_TCGAb69_SNP_N_GenomeWideSNP_6_G01_697964.nocnv_grch38.seg.v2.txt	0a6a0bf72a66d7ac9e36dad2d09080bc	5696	validated
3e5e5e32-36b4-4dde-8337-fa0f6f045293	3e5e5e32-36b4-4dde-8337-fa0f6f045293/BEFIT_p_TCGAb32_SNP_S_GenomeWideSNP_6_C10_584896.nocnv_grch38.seg.v2.txt	f494b05bc98bee77eb6fa557347d9654	9000	validated
b74e323c-31ef-48bd-bc2e-beaa4fc1e88b	b74e323c-31ef-48bd-bc2e-beaa4fc1e88b/TARSI_p_TCGAb70_SNP_N_GenomeWideSNP_6_D06_742056.nocnv_grch38.seg.v2.txt	def038c77b812b13d06dc68244846f1d	5543	validated
8a980544-e993-454c-8a49-cf4c0153e60f	8a980544-e993-454c-8a49-cf4c0153e60f/SOOKS_p_TCGA_b90_SNP_N_GenomeWideSNP_6_B08_748550.nocnv_grch38.seg.v2.txt	f9cb0ee6c103f6db49324017f3b369dc	5413	validated
769f73ee-4918-455c-a6c2-66676e27a42a	769f73ee-4918-455c-a6c2-66676e27a42a/REEDY_p_TCGAb65_SNP_N_GenomeWideSNP_6_F03_697766.nocnv_grch38.seg.v2.txt	63b85c10f6ffe431d76564e500649eb3	4470	validated
30a85cc9-b0f3-495d-afe5-f656e5a7d2d2	30a85cc9-b0f3-495d-afe5-f656e5a7d2d2/SPIKE_p_TCGA_B64_SNP_N_GenomeWideSNP_6_G07_697590.nocnv_grch38.seg.v2.txt	097831cb4da84d3d2e4e37d1d27e87d2	10697	validated
bd209d9b-a704-47bb-b098-068acf58bd83	bd209d9b-a704-47bb-b098-068acf58bd83/SPIKE_p_TCGA_B64_SNP_N_GenomeWideSNP_6_E02_697410.nocnv_grch38.seg.v2.txt	0713b0aa328ec54713cb723eb7030f23	15322	validated
3226a4aa-bd80-432d-bf12-deedf04fa0d1	3226a4aa-bd80-432d-bf12-deedf04fa0d1/NARKY_p_TCGAb69_SNP_N_GenomeWideSNP_6_C06_697900.nocnv_grch38.seg.v2.txt	fa4d953eb237532836937ce7279a6666	7421	validated
a0bf8a7d-6829-444d-b07e-60f4c7702d9c	a0bf8a7d-6829-444d-b07e-60f4c7702d9c/NARKY_p_TCGAb69_SNP_N_GenomeWideSNP_6_B11_697886.nocnv_grch38.seg.v2.txt	74072e14c195cd456749a9a774bf8f4b	5486	validated
b8266b14-473f-4c83-ad69-ce1d1f64343e	b8266b14-473f-4c83-ad69-ce1d1f64343e/REEDY_p_TCGAb65_SNP_N_GenomeWideSNP_6_D04_697602.nocnv_grch38.seg.v2.txt	1e28a024f8b5a81647db9b44d8081b6b	6832	validated
3f8e0a6b-ccb9-4483-9e97-376a2fff8abb	3f8e0a6b-ccb9-4483-9e97-376a2fff8abb/OWNED_p_TCGA_b102_105_SNP_N_GenomeWideSNP_6_D10_777128.nocnv_grch38.seg.v2.txt	ff02031a4acb44657a81cad7a962dacf	3775	validated
758300e3-9b31-4ef8-96c8-dc36cf1a94ac	758300e3-9b31-4ef8-96c8-dc36cf1a94ac/BEFIT_p_TCGAb32_SNP_S_GenomeWideSNP_6_F12_585006.nocnv_grch38.seg.v2.txt	26f83682afc6e6016e8bfe272ae2771a	8084	validated
586e39e7-5586-4841-a396-4a9fdf5199a1	586e39e7-5586-4841-a396-4a9fdf5199a1/SPIKE_p_TCGA_B64_SNP_N_GenomeWideSNP_6_D01_697430.nocnv_grch38.seg.v2.txt	2a2f68d74e116fb3d6cdf85de615720e	10722	validated
b129ceaf-8f5c-4a82-8954-87767a93d08c	b129ceaf-8f5c-4a82-8954-87767a93d08c/KHADI_p_TCGAb79_PlusRedos_SNP_N_GenomeWideSNP_6_H02_729796.nocnv_grch38.seg.v2.txt	828a80519a4a1195ae054ec1c272570b	5108	validated
77cbe01b-1aaf-486e-b483-026337dbfc83	77cbe01b-1aaf-486e-b483-026337dbfc83/OWNED_p_TCGA_b102_105_SNP_N_GenomeWideSNP_6_F03_777160.nocnv_grch38.seg.v2.txt	739876bdca4f58b4fd0107241dedb532	4742	validated
45e4aa65-2efd-4b09-9738-a8825f15803b	45e4aa65-2efd-4b09-9738-a8825f15803b/NARKY_p_TCGAb69_SNP_N_GenomeWideSNP_6_F07_697838.nocnv_grch38.seg.v2.txt	c2c36218f3d2c26c5c6ceca1ea1339ed	2504	validated
c15e92d6-f769-4f1b-93b9-25ade8b6b399	c15e92d6-f769-4f1b-93b9-25ade8b6b399/HILLY_p_TCGA_b90_wRedos_SNP_N_GenomeWideSNP_6_D04_748240.nocnv_grch38.seg.v2.txt	e6d2edc1d7bd70b0533d850dc16cd1ff	4041	validated
775af76f-c529-469b-8600-94118e51adad	775af76f-c529-469b-8600-94118e51adad/SITUS_p_TCGAb50_SNP_N_GenomeWideSNP_6_C07_680130.nocnv_grch38.seg.v2.txt	c467ccee56788a067fbee270f97da4ed	7429	validated
cd536d03-1193-4bd7-a24d-775236fc436c	cd536d03-1193-4bd7-a24d-775236fc436c/HILLY_p_TCGA_b90_wRedos_SNP_N_GenomeWideSNP_6_D02_748226.nocnv_grch38.seg.v2.txt	d119c03d9c8c06cd7ea2814bd9a916de	3450	validated
cbf5170a-0743-41f7-9ac5-200e684625f2	cbf5170a-0743-41f7-9ac5-200e684625f2/SITUS_p_TCGAb50_SNP_N_GenomeWideSNP_6_F12_680144.nocnv_grch38.seg.v2.txt	09e97ec5ebdb49afcebc8b586875c559	3941	validated
b31a4215-b01a-4dbc-9eef-635c09656e66	b31a4215-b01a-4dbc-9eef-635c09656e66/MOHEL_p_TCGA_271_274_275_N_GenomeWideSNP_6_H05_1320478.nocnv_grch38.seg.v2.txt	3519780ac2adc8a16c9722411b6b02aa	3893	validated
2b374b42-1c47-46ca-af36-21d0b01742fc	2b374b42-1c47-46ca-af36-21d0b01742fc/SOOKS_p_TCGA_b90_SNP_N_GenomeWideSNP_6_E03_748588.nocnv_grch38.seg.v2.txt	e82908a9a4f8c09081d66a8f73bd52e3	4035	validated
7d9c1db3-a8b3-4372-a4d6-4d20c4a43493	7d9c1db3-a8b3-4372-a4d6-4d20c4a43493/SPIKE_p_TCGA_B64_SNP_N_GenomeWideSNP_6_H11_697404.nocnv_grch38.seg.v2.txt	9f13dced85786376d4e37749b3de96c6	7974	validated
4e0a10b8-b517-42de-8e74-c3aea3914b89	4e0a10b8-b517-42de-8e74-c3aea3914b89/MANIA_p_TCGASNP_b82and51R_N_GenomeWideSNP_6_B04_734944.nocnv_grch38.seg.v2.txt	bdaf2aeeca396a470fbc06be9e0ee900	3881	validated
e22db65a-a8cf-4a81-aaeb-35f396a3099a	e22db65a-a8cf-4a81-aaeb-35f396a3099a/SOOKS_p_TCGA_b90_SNP_N_GenomeWideSNP_6_F03_748528.nocnv_grch38.seg.v2.txt	acde36ab7518329c02d62ce7a548454e	4014	validated
d2de1cf8-ce00-4d88-8857-827d1d4c0a2a	d2de1cf8-ce00-4d88-8857-827d1d4c0a2a/PLENA_p_TCGAb63and64_SNP_N_GenomeWideSNP_6_H10_697268.nocnv_grch38.seg.v2.txt	32ef1e4e06b4d111456f01552693b3d6	7305	validated
84c45f97-faee-4778-a398-04aa047b0bef	84c45f97-faee-4778-a398-04aa047b0bef/HILLY_p_TCGA_b90_wRedos_SNP_N_GenomeWideSNP_6_E12_748114.nocnv_grch38.seg.v2.txt	302f341a0d44af65c057a1f994de767f	5065	validated
51f3f977-22bc-4780-b87e-e9deb14766e5	51f3f977-22bc-4780-b87e-e9deb14766e5/PLENA_p_TCGAb63and64_SNP_N_GenomeWideSNP_6_F04_697332.nocnv_grch38.seg.v2.txt	2f1bf0a51cdda59d873fdd3beb46e7f5	6384	validated
430f2500-4ca1-4446-b06e-f731003c678b	430f2500-4ca1-4446-b06e-f731003c678b/MANIA_p_TCGASNP_b82and51R_N_GenomeWideSNP_6_G08_734830.nocnv_grch38.seg.v2.txt	465f56b32df94ec781fb2c12906af0fc	3681	validated
e25d450c-ddb2-4332-a127-232eb5d2e772	e25d450c-ddb2-4332-a127-232eb5d2e772/BEDEW_p_TCGA_FFPE_7_13_N_GenomeWideSNP_6_A05_1347396.nocnv_grch38.seg.v2.txt	442700a4d708e6400f0c9d6af936c557	3610	validated
73e0dd0e-1aac-40ee-8b5d-ddff5ae901a7	73e0dd0e-1aac-40ee-8b5d-ddff5ae901a7/TARSI_p_TCGAb70_SNP_N_GenomeWideSNP_6_F02_742026.nocnv_grch38.seg.v2.txt	3c281a7435a65819c6b69e0a2413a446	6075	validated
1fb5e1b5-e34d-425b-bb0f-8f83ac3f848c	1fb5e1b5-e34d-425b-bb0f-8f83ac3f848c/SPIKE_p_TCGA_B64_SNP_N_GenomeWideSNP_6_F03_697402.nocnv_grch38.seg.v2.txt	cb4b6c5701181a3f9e1744ccdd7121a1	8931	validated
919c37a0-f79b-48f8-b738-cd0d4a5b704a	919c37a0-f79b-48f8-b738-cd0d4a5b704a/MANIA_p_TCGASNP_b82and51R_N_GenomeWideSNP_6_D09_734826.nocnv_grch38.seg.v2.txt	630329ad2fb925a3ae559e33982fdc6a	2896	validated
16bb1e57-5a2f-45f6-912f-10ea58cad70b	16bb1e57-5a2f-45f6-912f-10ea58cad70b/REEDY_p_TCGAb65_SNP_N_GenomeWideSNP_6_C02_697780.nocnv_grch38.seg.v2.txt	92412fb10db7a2a33e607c0430b55489	5018	validated
b51a272a-2007-422f-acc0-56472376aa49	b51a272a-2007-422f-acc0-56472376aa49/SOOKS_p_TCGA_b90_SNP_N_GenomeWideSNP_6_D11_748504.nocnv_grch38.seg.v2.txt	d92dde1ff9d61bc3131858ad0034d046	5123	validated
1248ef5f-d3fc-4362-849c-49422df1d177	1248ef5f-d3fc-4362-849c-49422df1d177/NARKY_p_TCGAb69_SNP_N_GenomeWideSNP_6_A04_697902.nocnv_grch38.seg.v2.txt	8d4590c4e323b8b94175a3c70b5fe5db	5697	validated
8d7514a6-ad0e-4538-a825-5d759223c0d6	8d7514a6-ad0e-4538-a825-5d759223c0d6/HILLY_p_TCGA_b90_wRedos_SNP_N_GenomeWideSNP_6_E10_748206.nocnv_grch38.seg.v2.txt	67b4e13d028bb6a0946a83421a47df18	8896	validated
7223e55c-e10f-44af-bb32-b9e9142d27a6	7223e55c-e10f-44af-bb32-b9e9142d27a6/TARSI_p_TCGAb70_SNP_N_GenomeWideSNP_6_A12_741998.nocnv_grch38.seg.v2.txt	da572f08dd43256406905c191e9ffe04	3878	validated
881cb85a-896d-4e94-9d1c-d008a228498c	881cb85a-896d-4e94-9d1c-d008a228498c/SPIKE_p_TCGA_B64_SNP_N_GenomeWideSNP_6_H10_697482.nocnv_grch38.seg.v2.txt	eadd588bdc68f852594a16839db7667c	11485	validated
be689379-8f58-449e-bdca-c5e23d8509e2	be689379-8f58-449e-bdca-c5e23d8509e2/REEDY_p_TCGAb65_SNP_N_GenomeWideSNP_6_F09_697600.nocnv_grch38.seg.v2.txt	371f99fcb9371a9d4716836fc2a458fc	4644	validated
ef0b142c-fb6f-4312-817f-ffd060fe5634	ef0b142c-fb6f-4312-817f-ffd060fe5634/NINES_p_TCGAb68_SNP_N_GenomeWideSNP_6_H07_730586.nocnv_grch38.seg.v2.txt	03b157c8f4807012806cecd62fccec7b	4032	validated
c0c3ca0a-af58-4ec5-a754-650536ab635d	c0c3ca0a-af58-4ec5-a754-650536ab635d/TARSI_p_TCGAb70_SNP_N_GenomeWideSNP_6_H03_741940.nocnv_grch38.seg.v2.txt	86c7e7ac9e16642c0ec012605f31ade1	14927	validated
c69514c5-f09d-446c-88cd-c3acb9ca1099	c69514c5-f09d-446c-88cd-c3acb9ca1099/PLENA_p_TCGAb63and64_SNP_N_GenomeWideSNP_6_F09_697384.nocnv_grch38.seg.v2.txt	a4bdaa38a28b2a1d4d501f6850083f14	6320	validated
7747915d-c08a-4996-8c30-493a0df4c57a	7747915d-c08a-4996-8c30-493a0df4c57a/SITUS_p_TCGAb50_SNP_N_GenomeWideSNP_6_C12_680196.nocnv_grch38.seg.v2.txt	33cbe985d87009ef8805e6390a76f8c1	7817	validated
955672e3-da13-423e-9076-33db477d1689	955672e3-da13-423e-9076-33db477d1689/MANIA_p_TCGASNP_b82and51R_N_GenomeWideSNP_6_D01_734882.nocnv_grch38.seg.v2.txt	45b071cad8978c1f7810b46bf5f33e3f	4379	validated
6278678e-544e-49c0-8d7d-3b706049e9b6	6278678e-544e-49c0-8d7d-3b706049e9b6/TARSI_p_TCGAb70_SNP_N_GenomeWideSNP_6_G04_742066.nocnv_grch38.seg.v2.txt	3c34f719c0c159f3c4e0cc95175e2ddf	4303	validated
d3e1236a-0680-4c79-b609-0f1d75e300b7	d3e1236a-0680-4c79-b609-0f1d75e300b7/NARKY_p_TCGAb69_SNP_N_GenomeWideSNP_6_C12_697856.nocnv_grch38.seg.v2.txt	94632129ef6628fc828ad1a938715618	8519	validated
8964f020-dae0-4719-be84-ca99c91af0a7	8964f020-dae0-4719-be84-ca99c91af0a7/DEBUT_p_TCGAb45_81_wRedosSNP_N_GenomeWideSNP_6_F08_729432.nocnv_grch38.seg.v2.txt	1cbfc751590aaceb6090bcba5278bfe8	3186	validated
c3e445ac-4ba6-42a1-9aaa-babde6af909a	c3e445ac-4ba6-42a1-9aaa-babde6af909a/MANIA_p_TCGASNP_b82and51R_N_GenomeWideSNP_6_E08_734876.nocnv_grch38.seg.v2.txt	f42bbaad0e74325a6d3491f7b2e3774a	5446	validated
4d336177-4fa9-467d-b55e-66f42b3da87e	4d336177-4fa9-467d-b55e-66f42b3da87e/PLENA_p_TCGAb63and64_SNP_N_GenomeWideSNP_6_D06_697234.nocnv_grch38.seg.v2.txt	592f889a26e1cca13dd13c1bd427370e	4724	validated
ea42c59f-3c7e-456c-a744-21ec597981b4	ea42c59f-3c7e-456c-a744-21ec597981b4/SPIKE_p_TCGA_B64_SNP_N_GenomeWideSNP_6_B02_697408.nocnv_grch38.seg.v2.txt	7889eea598917a1e74f8d7cc5da20e0b	6762	validated
1a681261-af04-41da-b738-361ecdbba31b	1a681261-af04-41da-b738-361ecdbba31b/NINES_p_TCGAb68_SNP_N_GenomeWideSNP_6_B09_730574.nocnv_grch38.seg.v2.txt	27e0abf61aa091059fb7c0dd3d76bae3	11490	validated
89ed544c-4d23-4469-a1e7-04a9c272cd92	89ed544c-4d23-4469-a1e7-04a9c272cd92/REEDY_p_TCGAb65_SNP_N_GenomeWideSNP_6_F06_697618.nocnv_grch38.seg.v2.txt	ba583c7b4aa4660ed0a03ca1635225eb	5838	validated
e6a5793d-fc40-439c-b373-c8ef1c437a73	e6a5793d-fc40-439c-b373-c8ef1c437a73/DADOS_p_TCGAb3_85_86_87_88_NSP_GenomeWideSNP_6_F12_1464812.nocnv_grch38.seg.v2.txt	45e32ede56c3339ee5bf31d7ebd955c7	3336	validated
9a9eb6b8-ab7f-4605-8890-0baac01b1d0c	9a9eb6b8-ab7f-4605-8890-0baac01b1d0c/DADOS_p_TCGAb3_85_86_87_88_NSP_GenomeWideSNP_6_G09_1464652.nocnv_grch38.seg.v2.txt	8d5ed5b9a2d8a6688e773eb6ad73b1e1	8044	validated
e11410b3-bc17-48eb-be48-aa582e97a294	e11410b3-bc17-48eb-be48-aa582e97a294/PLENA_p_TCGAb63and64_SNP_N_GenomeWideSNP_6_F11_697274.nocnv_grch38.seg.v2.txt	f701938a4ee603fa6ebd944a0913b67f	6631	validated
2d38d7fd-6cec-4a8b-8657-7e9545df6592	2d38d7fd-6cec-4a8b-8657-7e9545df6592/SPIKE_p_TCGA_B64_SNP_N_GenomeWideSNP_6_H07_697588.nocnv_grch38.seg.v2.txt	aa672ef47a290de96405f885a89ef692	7223	validated
162c7fd5-0d66-410f-8c2d-64ee75e92ffd	162c7fd5-0d66-410f-8c2d-64ee75e92ffd/NARKY_p_TCGAb69_SNP_N_GenomeWideSNP_6_H03_697832.nocnv_grch38.seg.v2.txt	ac7c08f8db20a20fa24ea72a945b4fe9	4293	validated
bf8624fc-4c6d-44aa-9c4a-703e30109219	bf8624fc-4c6d-44aa-9c4a-703e30109219/REEDY_p_TCGAb65_SNP_N_GenomeWideSNP_6_A10_697652.nocnv_grch38.seg.v2.txt	f262423910de71994accc4ef53c0aaa9	7714	validated
3109b09d-c960-4258-9fce-cf3324b92e2b	3109b09d-c960-4258-9fce-cf3324b92e2b/SPIKE_p_TCGA_B64_SNP_N_GenomeWideSNP_6_C07_697474.nocnv_grch38.seg.v2.txt	96d13daf95763d7e5052459ce163c38a	6219	validated
e5e41890-8de5-487d-abaf-c09a329ca470	e5e41890-8de5-487d-abaf-c09a329ca470/HILLY_p_TCGA_b90_wRedos_SNP_N_GenomeWideSNP_6_C12_748164.nocnv_grch38.seg.v2.txt	e62b6d127fb901813b6012f37386a0b3	6754	validated
1cbc2844-f5c9-4395-b404-11ad00ca8b1b	1cbc2844-f5c9-4395-b404-11ad00ca8b1b/HILLY_p_TCGA_b90_wRedos_SNP_N_GenomeWideSNP_6_F06_748132.nocnv_grch38.seg.v2.txt	f331c0d0d5db8d36d0244cedc2359357	4161	validated
e1199c49-6740-4d98-a267-192f5d7dabbd	e1199c49-6740-4d98-a267-192f5d7dabbd/NINES_p_TCGAb68_SNP_N_GenomeWideSNP_6_G08_730668.nocnv_grch38.seg.v2.txt	d796f38c6cb24a06db2007d9c6075f0f	5682	validated
b593b8b7-ac1f-4436-a897-f4bcab7eb4fa	b593b8b7-ac1f-4436-a897-f4bcab7eb4fa/NINES_p_TCGAb68_SNP_N_GenomeWideSNP_6_B02_730538.nocnv_grch38.seg.v2.txt	f17dd36b0984299e26cb6da52b6ae780	6381	validated
607404c1-5a8d-4fe2-a831-76b283dcd23e	607404c1-5a8d-4fe2-a831-76b283dcd23e/SITUS_p_TCGAb50_SNP_N_GenomeWideSNP_6_E09_680058.nocnv_grch38.seg.v2.txt	d5f35a818ec85bc78bd6681539e7b220	4772	validated
9d9dded8-44f1-4318-a065-281ed9002f83	9d9dded8-44f1-4318-a065-281ed9002f83/SOOKS_p_TCGA_b90_SNP_N_GenomeWideSNP_6_G12_748486.nocnv_grch38.seg.v2.txt	a497169f34246326593fc429d53821f7	4149	validated
544bccdb-4713-4494-92a2-240d6fc19797	544bccdb-4713-4494-92a2-240d6fc19797/NINES_p_TCGAb68_SNP_N_GenomeWideSNP_6_H02_730584.nocnv_grch38.seg.v2.txt	af26fd4f44e892f4c015f76c5b16f8b7	2233	validated
ad6ecd08-3949-4a51-995f-1d4dc6e17059	ad6ecd08-3949-4a51-995f-1d4dc6e17059/SOOKS_p_TCGA_b90_SNP_N_GenomeWideSNP_6_D08_748474.nocnv_grch38.seg.v2.txt	7a2c42257d29c7b257066d6a96ab6118	11480	validated
4abb4338-b984-47d1-9030-04c2145a00ab	4abb4338-b984-47d1-9030-04c2145a00ab/MANIA_p_TCGASNP_b82and51R_N_GenomeWideSNP_6_B11_734868.nocnv_grch38.seg.v2.txt	62fcdba640b4ff30ea9125f78bb67962	5081	validated
7e606177-e92c-4845-b7a1-1191ecdf5d80	7e606177-e92c-4845-b7a1-1191ecdf5d80/SPIKE_p_TCGA_B64_SNP_N_GenomeWideSNP_6_G11_697494.nocnv_grch38.seg.v2.txt	e900ddac6a27b7b84dcd3090623c97f0	9350	validated
58bbc83c-c3e3-4e1b-82f7-ebe4dd343c8b	58bbc83c-c3e3-4e1b-82f7-ebe4dd343c8b/MANIA_p_TCGASNP_b82and51R_N_GenomeWideSNP_6_F02_734914.nocnv_grch38.seg.v2.txt	eee21aa7b92372289cc943adad61598c	4163	validated
b2f88da2-31c9-4302-95ee-50dfe8eb2909	b2f88da2-31c9-4302-95ee-50dfe8eb2909/SPIKE_p_TCGA_B64_SNP_N_GenomeWideSNP_6_D07_697476.nocnv_grch38.seg.v2.txt	e14ed106e3dc13ef0b8a44a01f8a5506	4000	validated
60f636c8-c4bf-4faa-9737-85f59607d708	60f636c8-c4bf-4faa-9737-85f59607d708/MOHEL_p_TCGA_271_274_275_N_GenomeWideSNP_6_G05_1320456.nocnv_grch38.seg.v2.txt	33bd486e133f57323b5c159f2114c608	5896	validated
68360c27-2447-4d3f-88e3-35f66e30d823	68360c27-2447-4d3f-88e3-35f66e30d823/SPIKE_p_TCGA_B64_SNP_N_GenomeWideSNP_6_B07_697466.nocnv_grch38.seg.v2.txt	350b0c2864ac7d379cb4feb609a93317	5415	validated
f8c6d6af-0dbd-4d02-959f-09c290dad2de	f8c6d6af-0dbd-4d02-959f-09c290dad2de/TARSI_p_TCGAb70_SNP_N_GenomeWideSNP_6_C03_741974.nocnv_grch38.seg.v2.txt	8f862a8d48175f8abe8a8e5a8d71e476	8022	validated
5cc9ef8d-1f06-4633-a285-9f1f5b6b74e9	5cc9ef8d-1f06-4633-a285-9f1f5b6b74e9/SOOKS_p_TCGA_b90_SNP_N_GenomeWideSNP_6_F01_748632.nocnv_grch38.seg.v2.txt	007088fc46aa6f530f52569fd91f7ed6	82126	validated
0b72de76-0834-4615-87f9-78d9053e7d96	0b72de76-0834-4615-87f9-78d9053e7d96/BEFIT_p_TCGAb32_SNP_S_GenomeWideSNP_6_C07_585070.nocnv_grch38.seg.v2.txt	f8aba6a3fc0348d2a9298468ffd25361	5838	validated
4b78fa64-d210-435b-932a-927c9804b394	4b78fa64-d210-435b-932a-927c9804b394/NARKY_p_TCGAb69_SNP_N_GenomeWideSNP_6_D08_697786.nocnv_grch38.seg.v2.txt	7fd7d9f4adda2df8564c16282bdaaf92	5687	validated
5f6116d8-ed05-4fb1-996d-bc6c5d300e84	5f6116d8-ed05-4fb1-996d-bc6c5d300e84/TARSI_p_TCGAb70_SNP_N_GenomeWideSNP_6_A10_742030.nocnv_grch38.seg.v2.txt	e6c58712b0bb69405a2f566c2961e328	3956	validated
80913db3-b765-4bb7-8ca2-4f2a528c135f	80913db3-b765-4bb7-8ca2-4f2a528c135f/OWNED_p_TCGA_b102_105_SNP_N_GenomeWideSNP_6_E09_777184.nocnv_grch38.seg.v2.txt	e0450bcc3327c9c07e86e05d31227af8	4428	validated
42e0d1e4-5ed0-4ecd-953a-0f78d864a478	42e0d1e4-5ed0-4ecd-953a-0f78d864a478/SITUS_p_TCGAb50_SNP_N_GenomeWideSNP_6_D05_680036.nocnv_grch38.seg.v2.txt	8d4a3d306e1184db62a6ae19c5436e4a	9484	validated
bab8cedc-576b-4ad9-8a3f-a1a3927d0540	bab8cedc-576b-4ad9-8a3f-a1a3927d0540/TARSI_p_TCGAb70_SNP_N_GenomeWideSNP_6_A09_741926.nocnv_grch38.seg.v2.txt	e1e77aebded4036d4a405ce6862486ca	5510	validated
f5d49fa5-9ad2-4f5e-9a8f-876a104ee858	f5d49fa5-9ad2-4f5e-9a8f-876a104ee858/SITUS_p_TCGAb50_SNP_N_GenomeWideSNP_6_E08_680170.nocnv_grch38.seg.v2.txt	8035a4f52819efecc412ad1642571cc6	4446	validated
3515abe3-942a-491e-8835-3b9d945663c1	3515abe3-942a-491e-8835-3b9d945663c1/MOHEL_p_TCGA_271_274_275_N_GenomeWideSNP_6_G06_1320464.nocnv_grch38.seg.v2.txt	9834b05321c99457ff715162b3681b05	3057	validated
cfdc7588-0ded-4d5b-b671-0716bfa0d5a1	cfdc7588-0ded-4d5b-b671-0716bfa0d5a1/PLENA_p_TCGAb63and64_SNP_N_GenomeWideSNP_6_G07_697390.nocnv_grch38.seg.v2.txt	4a25b65ab90de8113f12c3881cbf7ec5	6638	validated
1cc548a1-1332-4609-b1a9-1fe9ad402ede	1cc548a1-1332-4609-b1a9-1fe9ad402ede/SPIKE_p_TCGA_B64_SNP_N_GenomeWideSNP_6_E05_697576.nocnv_grch38.seg.v2.txt	b2f10d456edcfabfe410a8976f5b5fbc	7442	validated
b293f337-ae95-4809-ac03-97a0606bc43e	b293f337-ae95-4809-ac03-97a0606bc43e/REEDY_p_TCGAb65_SNP_N_GenomeWideSNP_6_G01_697682.nocnv_grch38.seg.v2.txt	a53693f73155734118e3f765dd9f6b3c	8154	validated
372d4e75-aca0-4a26-bfb0-e0cdc4afe67e	372d4e75-aca0-4a26-bfb0-e0cdc4afe67e/TARSI_p_TCGAb70_SNP_N_GenomeWideSNP_6_C12_742004.nocnv_grch38.seg.v2.txt	eb84cfa4fa61e063ae6d0841561907e5	9325	validated
9b369ddf-8fc3-43f3-87f5-bab26fa0c8b4	9b369ddf-8fc3-43f3-87f5-bab26fa0c8b4/BUBBY_p_TCGA_b89_105_SNP_N_GenomeWideSNP_6_E03_777428.nocnv_grch38.seg.v2.txt	318750860e8847d97551b57c6e1201e6	5403	validated
ea91e8d0-95bf-4401-8cc2-af40d42a9988	ea91e8d0-95bf-4401-8cc2-af40d42a9988/PLENA_p_TCGAb63and64_SNP_N_GenomeWideSNP_6_H08_697216.nocnv_grch38.seg.v2.txt	35c560abac94ed089d968e04f33f864d	4045	validated
f760f27a-b11c-4b90-b368-e471b9285585	f760f27a-b11c-4b90-b368-e471b9285585/BEFIT_p_TCGAb32_SNP_S_GenomeWideSNP_6_F03_584986.nocnv_grch38.seg.v2.txt	8204727d9fca61c482b7618b03099f40	4785	validated
5ac78f9f-885b-4e89-bbd4-b0f692db35ed	5ac78f9f-885b-4e89-bbd4-b0f692db35ed/PLENA_p_TCGAb63and64_SNP_N_GenomeWideSNP_6_E02_697392.nocnv_grch38.seg.v2.txt	c8abe3ca27c1d8db1437afbe52bac125	16202	validated
32f83b04-d1bc-4370-b0bd-653411ee7aca	32f83b04-d1bc-4370-b0bd-653411ee7aca/NARKY_p_TCGAb69_SNP_N_GenomeWideSNP_6_G02_697960.nocnv_grch38.seg.v2.txt	85a5b13d0402bae6f1135cc55506954d	6007	validated
8e7dd4b2-47c8-42a1-828d-01a47001dabe	8e7dd4b2-47c8-42a1-828d-01a47001dabe/MOWED_p_TCGAb3_39_40_41_42_STY_GenomeWideSNP_6_D01_1377416.nocnv_grch38.seg.v2.txt	90a6a29aa6612dfe853b736fc1dc5dda	5017	validated
40d09830-046b-4bc1-b6cd-d5099ac2416e	40d09830-046b-4bc1-b6cd-d5099ac2416e/NINES_p_TCGAb68_SNP_N_GenomeWideSNP_6_A06_730656.nocnv_grch38.seg.v2.txt	9fbb11cd06cccbcb59190b5479068d83	3760	validated
e28e3dde-80e9-4d01-b454-8053371d7b03	e28e3dde-80e9-4d01-b454-8053371d7b03/OWNED_p_TCGA_b102_105_SNP_N_GenomeWideSNP_6_F10_777106.nocnv_grch38.seg.v2.txt	daf4c3e730f6237a641789d7c3261633	10895	validated
858ae71b-52d3-44bf-b210-2237c5d414ea	858ae71b-52d3-44bf-b210-2237c5d414ea/SPIKE_p_TCGA_B64_SNP_N_GenomeWideSNP_6_B04_697424.nocnv_grch38.seg.v2.txt	b0456ae72a6fbba8bcdb9f73bee212b8	8397	validated
3cfb44c9-6a4b-4f85-b517-19c3239bf3ed	3cfb44c9-6a4b-4f85-b517-19c3239bf3ed/HILLY_p_TCGA_b90_wRedos_SNP_N_GenomeWideSNP_6_G01_748142.nocnv_grch38.seg.v2.txt	5b3cfbe5d365784f489ec6c02fa204cf	5548	validated
74531011-a321-4419-80e2-759ae31a3c7e	74531011-a321-4419-80e2-759ae31a3c7e/BEFIT_p_TCGAb32_SNP_S_GenomeWideSNP_6_D12_584904.nocnv_grch38.seg.v2.txt	d7707d4e252442925474c04233e0c08c	12766	validated
49655164-e7fd-416f-ac12-fc9186b75be4	49655164-e7fd-416f-ac12-fc9186b75be4/BEFIT_p_TCGAb32_SNP_S_GenomeWideSNP_6_F01_585030.nocnv_grch38.seg.v2.txt	e28a333634b15713ea61e34a27f3b26c	5706	validated
da23d7c1-ce3d-4fdd-a61d-00e1b9b0f1ef	da23d7c1-ce3d-4fdd-a61d-00e1b9b0f1ef/BUBBY_p_TCGA_b89_105_SNP_N_GenomeWideSNP_6_E10_777464.nocnv_grch38.seg.v2.txt	c06712a1c6f0724d6ba0f54fb7875c59	6853	validated
e0945260-196a-48ea-b424-6eea7d56fc30	e0945260-196a-48ea-b424-6eea7d56fc30/SITUS_p_TCGAb50_SNP_N_GenomeWideSNP_6_C05_680032.nocnv_grch38.seg.v2.txt	f9e0f8a51610d96c93a270119aa0ebd0	6238	validated
6e1a5f75-98f4-403d-8d3f-0f7c6660de85	6e1a5f75-98f4-403d-8d3f-0f7c6660de85/SPIKE_p_TCGA_B64_SNP_N_GenomeWideSNP_6_C11_697578.nocnv_grch38.seg.v2.txt	0451f6afb504eac85ebdff3ac1774b21	5620	validated
912c06de-766e-48c6-a231-03f501f40f7a	912c06de-766e-48c6-a231-03f501f40f7a/NINES_p_TCGAb68_SNP_N_GenomeWideSNP_6_A08_730706.nocnv_grch38.seg.v2.txt	a810cd4a7b37ff2c6303a889e6524a0f	5439	validated
4547bf67-10fc-4922-9162-9c7a262b5f88	4547bf67-10fc-4922-9162-9c7a262b5f88/NINES_p_TCGAb68_SNP_N_GenomeWideSNP_6_E03_730562.nocnv_grch38.seg.v2.txt	4aca76127a5514021a49caf03f4a444d	3044	validated
22dab45b-d4b6-42e3-a60c-dacd44019716	22dab45b-d4b6-42e3-a60c-dacd44019716/MOHEL_p_TCGA_271_274_275_N_GenomeWideSNP_6_G04_1320460.nocnv_grch38.seg.v2.txt	3586f6b0ed90d2233155937d210e4d6a	3341	validated
1b8179e0-966c-4a4a-b92d-27754f71d613	1b8179e0-966c-4a4a-b92d-27754f71d613/NINES_p_TCGAb68_SNP_N_GenomeWideSNP_6_F04_730528.nocnv_grch38.seg.v2.txt	b7dd7c70fb39feb1f07f442ee58c5c2b	6104	validated
d7caef1c-375c-41d3-98e4-c3b3c1ad8ab0	d7caef1c-375c-41d3-98e4-c3b3c1ad8ab0/NARKY_p_TCGAb69_SNP_N_GenomeWideSNP_6_E02_697866.nocnv_grch38.seg.v2.txt	11264aa6d71ca23743daaf27a3553b4f	10413	validated
3f2fed31-1ea2-44e9-8bbe-68f22f554f18	3f2fed31-1ea2-44e9-8bbe-68f22f554f18/SITUS_p_TCGAb50_SNP_N_GenomeWideSNP_6_E10_680126.nocnv_grch38.seg.v2.txt	6582401af57b00d93faae0dc72310fcd	6940	validated
723f6990-6f5e-4dea-90be-8a68683a3405	723f6990-6f5e-4dea-90be-8a68683a3405/TARSI_p_TCGAb70_SNP_N_GenomeWideSNP_6_H01_742020.nocnv_grch38.seg.v2.txt	29299718827b914cdb205539cf286c83	4864	validated
d1d1759e-cda7-4e0b-a377-0d2ee12e4971	d1d1759e-cda7-4e0b-a377-0d2ee12e4971/OWNED_p_TCGA_b102_105_SNP_N_GenomeWideSNP_6_B01_777100.nocnv_grch38.seg.v2.txt	a1ac73a2c8faeb531fbae3b3184b454b	3210	validated
3e90da98-3c2e-4490-8116-8c3383d84271	3e90da98-3c2e-4490-8116-8c3383d84271/BEFIT_p_TCGAb32_SNP_S_GenomeWideSNP_6_E05_584916.nocnv_grch38.seg.v2.txt	3aaa633ed2bb2200b933383312fc4a9e	5986	validated
d07376cc-3701-46a3-aa35-977a125106de	d07376cc-3701-46a3-aa35-977a125106de/MOHEL_p_TCGA_271_274_275_N_GenomeWideSNP_6_G09_1320410.nocnv_grch38.seg.v2.txt	3e3b2ef61e5b1947ec615f295586e9f5	6391	validated
30d35ac9-5237-461e-830e-68c882de280b	30d35ac9-5237-461e-830e-68c882de280b/KHADI_p_TCGAb79_PlusRedos_SNP_N_GenomeWideSNP_6_B05_729866.nocnv_grch38.seg.v2.txt	62206bd12db4f628e8a92aa1d94e2ef6	4416	validated
9033f11b-6917-4ce2-a797-1866cc5f8856	9033f11b-6917-4ce2-a797-1866cc5f8856/SOOKS_p_TCGA_b90_SNP_N_GenomeWideSNP_6_F04_748480.nocnv_grch38.seg.v2.txt	2259bda8203aaa916407ab9a93dbcebc	6728	validated
f989faf3-fbfd-4da3-9df0-30b82434f9fa	f989faf3-fbfd-4da3-9df0-30b82434f9fa/NINES_p_TCGAb68_SNP_N_GenomeWideSNP_6_E06_730642.nocnv_grch38.seg.v2.txt	902ad013e42780c9378764171d9a23f4	5807	validated
a293a96e-00a0-4f6c-889d-430699933f07	a293a96e-00a0-4f6c-889d-430699933f07/NINES_p_TCGAb68_SNP_N_GenomeWideSNP_6_F06_730644.nocnv_grch38.seg.v2.txt	3bedc80d3ef4949ac2bd1fde55980b42	10488	validated
a4dcd354-352a-41d6-8807-f60060a309a6	a4dcd354-352a-41d6-8807-f60060a309a6/PLENA_p_TCGAb63and64_SNP_N_GenomeWideSNP_6_D11_697396.nocnv_grch38.seg.v2.txt	ea7612a5f7c518089bda9ba471e46ad0	6656	validated
2c889c92-ab4e-4cdf-893c-5a918254de2b	2c889c92-ab4e-4cdf-893c-5a918254de2b/DADOS_p_TCGAb3_85_86_87_88_NSP_GenomeWideSNP_6_F09_1464656.nocnv_grch38.seg.v2.txt	ee7c95c23a0c35c651b70262aa065ded	6448	validated
878f2b0f-cbfc-43fc-9d53-5bb9be290ae0	878f2b0f-cbfc-43fc-9d53-5bb9be290ae0/DEBUT_p_TCGAb45_81_wRedosSNP_N_GenomeWideSNP_6_G01_729440.nocnv_grch38.seg.v2.txt	28452d8247fc2097842c5622cec16574	7256	validated
9f682dba-2c7b-42ff-94cd-68b436a65fe9	9f682dba-2c7b-42ff-94cd-68b436a65fe9/NINES_p_TCGAb68_SNP_N_GenomeWideSNP_6_H01_730674.nocnv_grch38.seg.v2.txt	a8196acf5946fee253ee33d84fd69a34	4700	validated
3a813015-ec2a-45c2-91e2-208073fc11da	3a813015-ec2a-45c2-91e2-208073fc11da/MANIA_p_TCGASNP_b82and51R_N_GenomeWideSNP_6_A08_734974.nocnv_grch38.seg.v2.txt	928540e4d1497ba59c1858172fdb51d9	6972	validated
ccc028ef-3b5c-450d-8601-e93874b39fa4	ccc028ef-3b5c-450d-8601-e93874b39fa4/NINES_p_TCGAb68_SNP_N_GenomeWideSNP_6_B11_730670.nocnv_grch38.seg.v2.txt	db36e9a9528d7fbb36f5fccd715c55c1	4858	validated
ea496d81-ffec-4a6c-8382-6a23308667bf	ea496d81-ffec-4a6c-8382-6a23308667bf/NINES_p_TCGAb68_SNP_N_GenomeWideSNP_6_D12_730632.nocnv_grch38.seg.v2.txt	92f7f94f4317b53e01492e6807294af3	5463	validated
2040fcec-7a77-4a77-b9f0-4518fcdd7f36	2040fcec-7a77-4a77-b9f0-4518fcdd7f36/SPIKE_p_TCGA_B64_SNP_N_GenomeWideSNP_6_F02_697542.nocnv_grch38.seg.v2.txt	669e72fc567bd5c55d8aba605fb3f3f7	6690	validated
6ed9a91e-d215-4770-ae3e-bfc54e9a74ce	6ed9a91e-d215-4770-ae3e-bfc54e9a74ce/REEDY_p_TCGAb65_SNP_N_GenomeWideSNP_6_E07_697604.nocnv_grch38.seg.v2.txt	204c2fc782789783f685ab2afe777788	7080	validated
0b5bef93-218b-4e22-8320-76f4b77b99aa	0b5bef93-218b-4e22-8320-76f4b77b99aa/SITUS_p_TCGAb50_SNP_N_GenomeWideSNP_6_D07_680122.nocnv_grch38.seg.v2.txt	aca0ee1f389ddb9f9aa1c8e4d1e4893c	14341	validated
f539e84f-7733-4d82-8dfa-cc75241e3a21	f539e84f-7733-4d82-8dfa-cc75241e3a21/PLENA_p_TCGAb63and64_SNP_N_GenomeWideSNP_6_B11_697324.nocnv_grch38.seg.v2.txt	c2d139200f26f6ed464a0cc01ab85a85	4433	validated
1a8b96b1-b7d3-4e27-bf09-89aefac9f6d6	1a8b96b1-b7d3-4e27-bf09-89aefac9f6d6/REEDY_p_TCGAb65_SNP_N_GenomeWideSNP_6_B05_697680.nocnv_grch38.seg.v2.txt	f5340c0fca49d937b2428450a87d4fc0	4557	validated
331e0337-36ba-4091-8cac-a604df789957	331e0337-36ba-4091-8cac-a604df789957/HILLY_p_TCGA_b90_wRedos_SNP_N_GenomeWideSNP_6_E08_748078.nocnv_grch38.seg.v2.txt	29ec157d6ec4ee65da1e0b47a170ab0e	4225	validated
1c1e258d-045f-4bcf-8513-e877265a3cd0	1c1e258d-045f-4bcf-8513-e877265a3cd0/OWNED_p_TCGA_b102_105_SNP_N_GenomeWideSNP_6_E11_777038.nocnv_grch38.seg.v2.txt	bc977e86cb4e6a301e1fa84ce1853de8	3209	validated
8be6d46d-5fc1-4c0e-92f2-a70ecbca91c2	8be6d46d-5fc1-4c0e-92f2-a70ecbca91c2/TARSI_p_TCGAb70_SNP_N_GenomeWideSNP_6_B03_741896.nocnv_grch38.seg.v2.txt	4d82b4666fd6ec893b763b23c1ad9ecb	6189	validated
ecd8a090-0c64-46a3-a8d6-18f9ff83e98b	ecd8a090-0c64-46a3-a8d6-18f9ff83e98b/RARER_p_TCGA_MixedRedos_N_GenomeWideSNP_6_D11_747704.nocnv_grch38.seg.v2.txt	a1a06f335ac7a7eda0c760e8de8bc474	6896	validated
c6f495b0-5a65-4f0b-82f9-f478fe3102f6	c6f495b0-5a65-4f0b-82f9-f478fe3102f6/SITUS_p_TCGAb50_SNP_N_GenomeWideSNP_6_D09_680168.nocnv_grch38.seg.v2.txt	367f0d7a2ba5f45cb141f06b11cd4f90	4170	validated
efe5aeea-bd54-424b-a5c6-98819c64368c	efe5aeea-bd54-424b-a5c6-98819c64368c/DEBUT_p_TCGAb45_81_wRedosSNP_N_GenomeWideSNP_6_E02_729366.nocnv_grch38.seg.v2.txt	48fadc47ed72fc5e5c1143137beb6a77	6366	validated
ff4874ba-3e35-46ed-a4d4-17447b8c8d49	ff4874ba-3e35-46ed-a4d4-17447b8c8d49/TARSI_p_TCGAb70_SNP_N_GenomeWideSNP_6_B09_742012.nocnv_grch38.seg.v2.txt	fb40ad1f9c49948ad5299974d61c8203	5138	validated
841c3908-464f-4940-8564-18f06f609fbb	841c3908-464f-4940-8564-18f06f609fbb/DEBUT_p_TCGAb45_81_wRedosSNP_N_GenomeWideSNP_6_H10_729394.nocnv_grch38.seg.v2.txt	9ddfa5d03b0c636d551859864eda9fc9	7225	validated
18f17aba-11b9-4bfb-9664-0214e911788b	18f17aba-11b9-4bfb-9664-0214e911788b/SPIKE_p_TCGA_B64_SNP_N_GenomeWideSNP_6_G01_697468.nocnv_grch38.seg.v2.txt	66e46c7aa47837d2536cf7389420aaa5	6375	validated
e41aaa78-135d-4769-937d-caf20f1c2b8a	e41aaa78-135d-4769-937d-caf20f1c2b8a/OWNED_p_TCGA_b102_105_SNP_N_GenomeWideSNP_6_B03_777066.nocnv_grch38.seg.v2.txt	684887dfb7dad31d22106b5f6b25443a	5500	validated
ff8bc682-bac5-4f8e-b661-aacd129a2427	ff8bc682-bac5-4f8e-b661-aacd129a2427/SITUS_p_TCGAb50_SNP_N_GenomeWideSNP_6_E02_680056.nocnv_grch38.seg.v2.txt	81ad0544ee30afe087b21322ff827c66	6233	validated
f8f914a1-d046-4118-bd84-7a1ca6585016	f8f914a1-d046-4118-bd84-7a1ca6585016/SITUS_p_TCGAb50_SNP_N_GenomeWideSNP_6_B07_680206.nocnv_grch38.seg.v2.txt	86df210d66b2a01ffb08b3cdfe36fe06	7695	validated
c01f13fc-38b2-49ec-b20d-d190725e4e6b	c01f13fc-38b2-49ec-b20d-d190725e4e6b/REEDY_p_TCGAb65_SNP_N_GenomeWideSNP_6_G08_697624.nocnv_grch38.seg.v2.txt	42a4d50ac278db33fe0f97423168c8f8	5536	validated
58c641df-a333-441d-97ad-73cedd8203e8	58c641df-a333-441d-97ad-73cedd8203e8/TARSI_p_TCGAb70_SNP_N_GenomeWideSNP_6_H06_742068.nocnv_grch38.seg.v2.txt	75137decd95a96091fd1c88991dab477	3767	validated
6f4c28bb-bf38-466e-9492-b8445a597197	6f4c28bb-bf38-466e-9492-b8445a597197/BEDEW_p_TCGA_FFPE_7_13_N_GenomeWideSNP_6_E02_1347458.nocnv_grch38.seg.v2.txt	b740097a2862f0ce59d77251319b0e5f	24404	validated
4f366221-b97b-42ff-9295-9a0aaf45b993	4f366221-b97b-42ff-9295-9a0aaf45b993/REEDY_p_TCGAb65_SNP_N_GenomeWideSNP_6_F08_697724.nocnv_grch38.seg.v2.txt	7e2e8adc5bcb91197937f900a00cd4d3	5376	validated
ab50f7bf-421b-4a14-8281-ac0284741dd0	ab50f7bf-421b-4a14-8281-ac0284741dd0/PLENA_p_TCGAb63and64_SNP_N_GenomeWideSNP_6_F12_697242.nocnv_grch38.seg.v2.txt	d9e7ade279b194fbe0639d7eba95dbd6	6035	validated
3434c2fc-3ae4-4793-8ebd-56b27361c836	3434c2fc-3ae4-4793-8ebd-56b27361c836/SOOKS_p_TCGA_b90_SNP_N_GenomeWideSNP_6_H01_748610.nocnv_grch38.seg.v2.txt	86fca1f0142caa6ce3b46d692e62e3a2	2643	validated
d9bb8c17-fb0a-4779-ba09-289b627857ea	d9bb8c17-fb0a-4779-ba09-289b627857ea/PLENA_p_TCGAb63and64_SNP_N_GenomeWideSNP_6_H06_697354.nocnv_grch38.seg.v2.txt	7fa0bcb66d6126614ec6827b255c19d0	3467	validated
95e74372-d914-41fb-bb7f-908c3020637c	95e74372-d914-41fb-bb7f-908c3020637c/NINES_p_TCGAb68_SNP_N_GenomeWideSNP_6_B05_730694.nocnv_grch38.seg.v2.txt	21e98e4bc0b5453ed318c6f03d1d7883	14091	validated
a98b14af-8581-440d-b974-d305e788af28	a98b14af-8581-440d-b974-d305e788af28/MANIA_p_TCGASNP_b82and51R_N_GenomeWideSNP_6_B08_734864.nocnv_grch38.seg.v2.txt	27c6ea79a361fa6c73b7d967146d6157	4032	validated
dc7e2107-ec73-48ff-98d5-a53a61274a2e	dc7e2107-ec73-48ff-98d5-a53a61274a2e/NARKY_p_TCGAb69_SNP_N_GenomeWideSNP_6_H08_697810.nocnv_grch38.seg.v2.txt	2c19eb8fe8edbc1aafc5e536772d250b	5124	validated
cfb1e8fd-ee9a-4616-9f1b-8b17d2ab4a05	cfb1e8fd-ee9a-4616-9f1b-8b17d2ab4a05/PLENA_p_TCGAb63and64_SNP_N_GenomeWideSNP_6_F10_697238.nocnv_grch38.seg.v2.txt	ef8f5d1c31f0f69c1c8d090633983099	3334	validated
dc1a36a7-aa2a-4d99-bb09-d199c9124000	dc1a36a7-aa2a-4d99-bb09-d199c9124000/SPIKE_p_TCGA_B64_SNP_N_GenomeWideSNP_6_H09_697412.nocnv_grch38.seg.v2.txt	921a002049ae3cece979ad49b0c13154	5397	validated
cff6427c-5f3e-4cd1-9e7a-28263f6ee0e7	cff6427c-5f3e-4cd1-9e7a-28263f6ee0e7/NARKY_p_TCGAb69_SNP_N_GenomeWideSNP_6_F04_697860.nocnv_grch38.seg.v2.txt	a7cd0c4e8f253532edd27b275ae05374	5719	validated
7844d1ab-c44d-49e5-aa51-e1abd063b010	7844d1ab-c44d-49e5-aa51-e1abd063b010/SPIKE_p_TCGA_B64_SNP_N_GenomeWideSNP_6_B09_697544.nocnv_grch38.seg.v2.txt	b97758238059d78be7dfa1f30854dc58	13686	validated
e6da818a-a643-4100-b029-f6a22d6aee4e	e6da818a-a643-4100-b029-f6a22d6aee4e/BUBBY_p_TCGA_b89_105_SNP_N_GenomeWideSNP_6_F04_777452.nocnv_grch38.seg.v2.txt	5ddd0bb3c1fad6549abc4189af7b93f1	3624	validated
8d0515fd-9b03-4cb8-a437-6508efda030f	8d0515fd-9b03-4cb8-a437-6508efda030f/HILLY_p_TCGA_b90_wRedos_SNP_N_GenomeWideSNP_6_F01_748128.nocnv_grch38.seg.v2.txt	fefed107cda5e9d34986cd64162a091d	8426	validated
ea9c11ba-b277-4be3-a59b-68e91b9fa630	ea9c11ba-b277-4be3-a59b-68e91b9fa630/SITUS_p_TCGAb50_SNP_N_GenomeWideSNP_6_A09_680030.nocnv_grch38.seg.v2.txt	9009c3f697f1da117893a243d4817990	4521	validated
3796d41f-dfe3-4b37-bf0e-311861d06d95	3796d41f-dfe3-4b37-bf0e-311861d06d95/MANIA_p_TCGASNP_b82and51R_N_GenomeWideSNP_6_E06_734926.nocnv_grch38.seg.v2.txt	2630241501fc54737e03b3d1d726592f	9531	validated
c1286dcb-2b3d-4ed5-bb5c-667a1c81d8df	c1286dcb-2b3d-4ed5-bb5c-667a1c81d8df/SOOKS_p_TCGA_b90_SNP_N_GenomeWideSNP_6_A08_748532.nocnv_grch38.seg.v2.txt	8ce4432f4441eef65f477c23f1c272d1	11728	validated
3cfcc6c5-fb7c-4055-9653-3de8a5ecba65	3cfcc6c5-fb7c-4055-9653-3de8a5ecba65/BUBBY_p_TCGA_b89_105_SNP_N_GenomeWideSNP_6_C09_777470.nocnv_grch38.seg.v2.txt	1e86197a29c030367d966d527459853f	3752	validated
8323e7b9-fb8d-45d3-b73f-8afbaefd1e77	8323e7b9-fb8d-45d3-b73f-8afbaefd1e77/SPIKE_p_TCGA_B64_SNP_N_GenomeWideSNP_6_D09_697526.nocnv_grch38.seg.v2.txt	d27c17c7e8fd31c6351107edf7d85d5b	4846	validated
93f75016-a767-4229-bf1c-53329f86a777	93f75016-a767-4229-bf1c-53329f86a777/NINES_p_TCGAb68_SNP_N_GenomeWideSNP_6_F05_730620.nocnv_grch38.seg.v2.txt	212d9d32a966985705849fc232725336	9069	validated
28b98661-6c27-448c-8db2-dbb071ae499c	28b98661-6c27-448c-8db2-dbb071ae499c/OWNED_p_TCGA_b102_105_SNP_N_GenomeWideSNP_6_E12_777154.nocnv_grch38.seg.v2.txt	20ed34150245fcfcde4b0c63a36604b2	4173	validated
5df1c1f9-85bf-49e5-8df7-50e9e4f1d68c	5df1c1f9-85bf-49e5-8df7-50e9e4f1d68c/NINES_p_TCGAb68_SNP_N_GenomeWideSNP_6_D03_730672.nocnv_grch38.seg.v2.txt	6d121d57eec99d88bea4fcc5b6e16771	5411	validated
0bbf2a8d-1e9a-47e1-a88e-f27c2dd7ce32	0bbf2a8d-1e9a-47e1-a88e-f27c2dd7ce32/SPIKE_p_TCGA_B64_SNP_N_GenomeWideSNP_6_F01_697572.nocnv_grch38.seg.v2.txt	443144c3d3d84328c2ab5c71d1a471f5	6979	validated
dac7bd3c-d63b-4575-af90-c862c993af9a	dac7bd3c-d63b-4575-af90-c862c993af9a/BEFIT_p_TCGAb32_SNP_S_GenomeWideSNP_6_A11_585060.nocnv_grch38.seg.v2.txt	e04de5e4611a1429ede9c73a1f37f8c4	4444	validated
5d4b84a2-6115-42a4-8530-2f7be11cd3e5	5d4b84a2-6115-42a4-8530-2f7be11cd3e5/TARSI_p_TCGAb70_SNP_N_GenomeWideSNP_6_E06_741898.nocnv_grch38.seg.v2.txt	ff33a09533a3ab0903c5d6a070129065	12235	validated
eb48485a-dd95-4e07-88f9-bedf1fbc2307	eb48485a-dd95-4e07-88f9-bedf1fbc2307/BEFIT_p_TCGAb32_SNP_S_GenomeWideSNP_6_D03_584946.nocnv_grch38.seg.v2.txt	3f34b0d8c608bfc4d39d2902e6deaa4c	6226	validated
f89b7980-2be7-4f19-a47f-16dea2357464	f89b7980-2be7-4f19-a47f-16dea2357464/BEFIT_p_TCGAb32_SNP_S_GenomeWideSNP_6_E07_584980.nocnv_grch38.seg.v2.txt	1bf2f662a21b7227e525f698ec756f50	7019	validated
0e91ee01-1190-46ea-9fe7-01173066cd3d	0e91ee01-1190-46ea-9fe7-01173066cd3d/TARSI_p_TCGAb70_SNP_N_GenomeWideSNP_6_C09_741906.nocnv_grch38.seg.v2.txt	f66d681782fc561914a72be150f842df	5391	validated
5cee8ef3-9d06-48f4-9770-e68dc74ed08a	5cee8ef3-9d06-48f4-9770-e68dc74ed08a/BUBBY_p_TCGA_b89_105_SNP_N_GenomeWideSNP_6_A03_777446.nocnv_grch38.seg.v2.txt	a92fc9f0189a3aad23904d71d3c65f25	4311	validated
c67c0c46-d8c5-4e6c-97c8-8867aa8c543b	c67c0c46-d8c5-4e6c-97c8-8867aa8c543b/NINES_p_TCGAb68_SNP_N_GenomeWideSNP_6_C07_730612.nocnv_grch38.seg.v2.txt	d6034ebbf10bb498104d060e4be2ad52	4173	validated
67fd372e-bc34-4aa4-9e57-1e291311e332	67fd372e-bc34-4aa4-9e57-1e291311e332/SITUS_p_TCGAb50_SNP_N_GenomeWideSNP_6_D11_680076.nocnv_grch38.seg.v2.txt	cb214e76bd9640fe449d4927bd85fe23	8577	validated
c0158229-84c8-4ba3-ba8b-752baebb7e37	c0158229-84c8-4ba3-ba8b-752baebb7e37/DEBUT_p_TCGAb45_81_wRedosSNP_N_GenomeWideSNP_6_G09_729438.nocnv_grch38.seg.v2.txt	662cc4762fc7858da7000f66e3481d19	8897	validated
d6f8a82e-c08c-4f66-9673-de2c2395459f	d6f8a82e-c08c-4f66-9673-de2c2395459f/DEBUT_p_TCGAb45_81_wRedosSNP_N_GenomeWideSNP_6_G12_729528.nocnv_grch38.seg.v2.txt	5bed203508bc0411219e987c3476a28e	9088	validated
5b9818ab-713e-4239-ad56-bda650f68a27	5b9818ab-713e-4239-ad56-bda650f68a27/PLENA_p_TCGAb63and64_SNP_N_GenomeWideSNP_6_C12_697318.nocnv_grch38.seg.v2.txt	1383ffc74e2be14963ea96c9a58fb932	4426	validated
987cec34-3cc2-494c-8b18-94c9b55cfffb	987cec34-3cc2-494c-8b18-94c9b55cfffb/DEBUT_p_TCGAb45_81_wRedosSNP_N_GenomeWideSNP_6_H07_729488.nocnv_grch38.seg.v2.txt	65cb11aa79795e4f79b11fac0c033203	4446	validated
92a437af-3265-45ae-807d-485138c8586d	92a437af-3265-45ae-807d-485138c8586d/PLENA_p_TCGAb63and64_SNP_N_GenomeWideSNP_6_A11_697292.nocnv_grch38.seg.v2.txt	bfe5d2ecdcc680ca28ee95a629568be3	5361	validated
43ad73a1-6e86-45e5-95cc-02581f39c9a1	43ad73a1-6e86-45e5-95cc-02581f39c9a1/SOOKS_p_TCGA_b90_SNP_N_GenomeWideSNP_6_B06_748518.nocnv_grch38.seg.v2.txt	5260f0c2c6f5e6a4f7ac1294682b1f6f	6673	validated
8b2a8ace-c436-42ec-ae8b-0fd322f284f2	8b2a8ace-c436-42ec-ae8b-0fd322f284f2/NARKY_p_TCGAb69_SNP_N_GenomeWideSNP_6_G10_697940.nocnv_grch38.seg.v2.txt	65bdfcac7129f816fe5de79020cdc641	5511	validated
5eb1b579-3708-43d7-b98a-0ffa350c4839	5eb1b579-3708-43d7-b98a-0ffa350c4839/TARSI_p_TCGAb70_SNP_N_GenomeWideSNP_6_H05_742002.nocnv_grch38.seg.v2.txt	8ff1b9050558ba29a379a780f837c551	3550	validated
b2d0fbde-d432-4af5-a590-f48efb4748c9	b2d0fbde-d432-4af5-a590-f48efb4748c9/MOHEL_p_TCGA_271_274_275_N_GenomeWideSNP_6_F12_1320472.nocnv_grch38.seg.v2.txt	e088b0163b8fac19e51210ceb9666575	6417	validated
54c0247f-ea0f-4e13-9021-e2bb0e600f5a	54c0247f-ea0f-4e13-9021-e2bb0e600f5a/NARKY_p_TCGAb69_SNP_N_GenomeWideSNP_6_G12_697816.nocnv_grch38.seg.v2.txt	b5149166503f20e5c8a8c27cbebe2f63	6928	validated
81bedd8b-2b24-40ff-879f-81a2b99cb72a	81bedd8b-2b24-40ff-879f-81a2b99cb72a/NINES_p_TCGAb68_SNP_N_GenomeWideSNP_6_F03_730676.nocnv_grch38.seg.v2.txt	ecc4ed20d061e679187953607afab195	11957	validated
f06ad0a6-26a1-48c8-b76b-fab0c3c8f60f	f06ad0a6-26a1-48c8-b76b-fab0c3c8f60f/REEDY_p_TCGAb65_SNP_N_GenomeWideSNP_6_C01_697712.nocnv_grch38.seg.v2.txt	dd0c0021cba62d78c086d61ead111cad	7086	validated
21a1eef4-98d5-4508-9119-82c0d5d555af	21a1eef4-98d5-4508-9119-82c0d5d555af/PLENA_p_TCGAb63and64_SNP_N_GenomeWideSNP_6_H01_697278.nocnv_grch38.seg.v2.txt	80ad8bc960b7ff5975f397b69d70451d	4495	validated
59361766-1f7f-4f28-87f4-7e71e49be1da	59361766-1f7f-4f28-87f4-7e71e49be1da/SPIKE_p_TCGA_B64_SNP_N_GenomeWideSNP_6_F12_697496.nocnv_grch38.seg.v2.txt	05597e854e60513e8eccb4d660cd0a7a	6945	validated
de02b904-c977-465c-89f4-12045021658d	de02b904-c977-465c-89f4-12045021658d/REEDY_p_TCGAb65_SNP_N_GenomeWideSNP_6_F10_697708.nocnv_grch38.seg.v2.txt	aa83abfcf66554ce0a2f21828f354622	6349	validated
a8a4c300-cd93-4ef3-ae16-64de8b429148	a8a4c300-cd93-4ef3-ae16-64de8b429148/TARSI_p_TCGAb70_SNP_N_GenomeWideSNP_6_F08_742080.nocnv_grch38.seg.v2.txt	021d3955f51c3e689084f5ebdbe98eea	3334	validated
4186fa4d-7fb1-4651-8402-c407d011929d	4186fa4d-7fb1-4651-8402-c407d011929d/REEDY_p_TCGAb65_SNP_N_GenomeWideSNP_6_F01_697686.nocnv_grch38.seg.v2.txt	27d770fe05948da6c2621c17ff63781b	4870	validated
1ef73385-6283-4fac-9002-7f52ef636564	1ef73385-6283-4fac-9002-7f52ef636564/REEDY_p_TCGAb65_SNP_N_GenomeWideSNP_6_F02_697734.nocnv_grch38.seg.v2.txt	43116b29fda6bf80c9351862bf44a255	5711	validated
2b1d24c8-5a24-4402-a9ef-558ebe807e76	2b1d24c8-5a24-4402-a9ef-558ebe807e76/NARKY_p_TCGAb69_SNP_N_GenomeWideSNP_6_B07_697910.nocnv_grch38.seg.v2.txt	8927b712dfdb91b709c34de6dff3e0bd	8995	validated
20cc9043-f4c2-4d1b-9382-e5f2e9ae44de	20cc9043-f4c2-4d1b-9382-e5f2e9ae44de/PLENA_p_TCGAb63and64_SNP_N_GenomeWideSNP_6_B09_697228.nocnv_grch38.seg.v2.txt	bc660e29c3a83b00214f245ae5ba01c4	8808	validated
0c61c3a8-f360-43c4-b4cc-6ca846fb57de	0c61c3a8-f360-43c4-b4cc-6ca846fb57de/BEFIT_p_TCGAb32_SNP_S_GenomeWideSNP_6_F10_584958.nocnv_grch38.seg.v2.txt	a92d6480626a536d8ecc943acfbff11a	4030	validated
c98bd286-0da7-4320-b03e-fd3a090f8ec5	c98bd286-0da7-4320-b03e-fd3a090f8ec5/SPIKE_p_TCGA_B64_SNP_N_GenomeWideSNP_6_D10_697534.nocnv_grch38.seg.v2.txt	66d14072eed71a256b838ae0dfc28ca5	4313	validated
f4995128-acfe-4258-8151-170f4ee0e6bc	f4995128-acfe-4258-8151-170f4ee0e6bc/SPIKE_p_TCGA_B64_SNP_N_GenomeWideSNP_6_F06_697432.nocnv_grch38.seg.v2.txt	152fbab3be51d3c52eea2785e1bbe627	9597	validated
f58b7c74-db5c-4a55-a107-ceff4a3e2969	f58b7c74-db5c-4a55-a107-ceff4a3e2969/HILLY_p_TCGA_b90_wRedos_SNP_N_GenomeWideSNP_6_G08_748074.nocnv_grch38.seg.v2.txt	4b95de6f0992b6aad52449e3fc998afc	4990	validated
437b165d-cd79-484c-b2d8-dd36b19a7c0a	437b165d-cd79-484c-b2d8-dd36b19a7c0a/SPIKE_p_TCGA_B64_SNP_N_GenomeWideSNP_6_E12_697426.nocnv_grch38.seg.v2.txt	ee7db7b38b07165eac45a07c00f89125	8447	validated
4ad3d7c1-d122-47a3-b67b-0401a0fbe29f	4ad3d7c1-d122-47a3-b67b-0401a0fbe29f/REEDY_p_TCGAb65_SNP_N_GenomeWideSNP_6_C12_697720.nocnv_grch38.seg.v2.txt	dbfaeaa6f3dbe6b866a8ed31d63bb460	5277	validated
24980ea5-e581-407f-bc46-45a316780cf9	24980ea5-e581-407f-bc46-45a316780cf9/REEDY_p_TCGAb65_SNP_N_GenomeWideSNP_6_E09_697700.nocnv_grch38.seg.v2.txt	4f380a8c7f8f6cdb8bff938b0b89e63f	5214	validated
6c5b326d-ae90-440c-be34-fcc3e4d508ff	6c5b326d-ae90-440c-be34-fcc3e4d508ff/REEDY_p_TCGAb65_SNP_N_GenomeWideSNP_6_A11_697676.nocnv_grch38.seg.v2.txt	d100e3dc4d5e8d9fda5d40531ff20f12	9458	validated
7245177b-9053-4076-9131-658519133ad8	7245177b-9053-4076-9131-658519133ad8/PLENA_p_TCGAb63and64_SNP_N_GenomeWideSNP_6_C06_697346.nocnv_grch38.seg.v2.txt	b16ce36161cce21664afec060c5492ce	39528	validated
d3ea59bd-4d01-4b17-97ac-690546f9d1fd	d3ea59bd-4d01-4b17-97ac-690546f9d1fd/NINES_p_TCGAb68_SNP_N_GenomeWideSNP_6_D11_730560.nocnv_grch38.seg.v2.txt	9b51ca207c06fde5f73a35c80336e3dc	12116	validated
0ab5d328-a9be-49ec-b009-6dca7c95e188	0ab5d328-a9be-49ec-b009-6dca7c95e188/TARSI_p_TCGAb70_SNP_N_GenomeWideSNP_6_A03_741920.nocnv_grch38.seg.v2.txt	bf9770e10e30089df7b6dedf92977841	6465	validated
8d1624d9-2ef1-411f-970b-061bdac8167f	8d1624d9-2ef1-411f-970b-061bdac8167f/SOOKS_p_TCGA_b90_SNP_N_GenomeWideSNP_6_G11_748592.nocnv_grch38.seg.v2.txt	8264a929a6712786f341803125d2cf0a	6449	validated
eb81c79a-fa2b-4297-a794-a9d632610fd2	eb81c79a-fa2b-4297-a794-a9d632610fd2/MANIA_p_TCGASNP_b82and51R_N_GenomeWideSNP_6_G04_734916.nocnv_grch38.seg.v2.txt	ef57dbbc43b382db0a831c9f5ea6a2d1	4023	validated
965586d9-6eab-4111-9f8e-80dfc4c507af	965586d9-6eab-4111-9f8e-80dfc4c507af/SOOKS_p_TCGA_b90_SNP_N_GenomeWideSNP_6_B12_748498.nocnv_grch38.seg.v2.txt	ec0661a7586b0f11ee49e65ce6defe63	7674	validated
e7fadb0a-413a-4d15-8c27-112dccc0e568	e7fadb0a-413a-4d15-8c27-112dccc0e568/BEFIT_p_TCGAb32_SNP_S_GenomeWideSNP_6_E11_584976.nocnv_grch38.seg.v2.txt	ec87f394c673bb5de0437a64d6c8f306	9713	validated
f74360fa-bca5-4555-8708-6377e545c43d	f74360fa-bca5-4555-8708-6377e545c43d/SOOKS_p_TCGA_b90_SNP_N_GenomeWideSNP_6_E04_748564.nocnv_grch38.seg.v2.txt	79cad27fd2546b127bf52cbadccf17f8	11306	validated
c06f718a-b86c-4ffd-af35-74ecf12b658f	c06f718a-b86c-4ffd-af35-74ecf12b658f/BEFIT_p_TCGAb32_SNP_S_GenomeWideSNP_6_C08_584962.nocnv_grch38.seg.v2.txt	2318dae02d4383fc9dbf5a441e9a5582	6976	validated
c8faed33-a2f8-498f-adaf-70730e61add0	c8faed33-a2f8-498f-adaf-70730e61add0/REEDY_p_TCGAb65_SNP_N_GenomeWideSNP_6_D07_697640.nocnv_grch38.seg.v2.txt	495bcc14f834f6e7449f5bf8696a6490	8471	validated
730e548e-e6bf-4fcd-9a92-b689bf482d0b	730e548e-e6bf-4fcd-9a92-b689bf482d0b/DEBUT_p_TCGAb45_81_wRedosSNP_N_GenomeWideSNP_6_G03_729530.nocnv_grch38.seg.v2.txt	a718e8d3f359c79c45031c9c417e8560	7302	validated
1b082468-0e66-4ba1-996f-bc85413a6e0b	1b082468-0e66-4ba1-996f-bc85413a6e0b/BEFIT_p_TCGAb32_SNP_S_GenomeWideSNP_6_D09_585074.nocnv_grch38.seg.v2.txt	8d2432af6d85ffa80910deb8e197dc92	8010	validated
1954cb89-5000-421f-815a-e3691780f01b	1954cb89-5000-421f-815a-e3691780f01b/TARSI_p_TCGAb70_SNP_N_GenomeWideSNP_6_D09_741962.nocnv_grch38.seg.v2.txt	c6914c5fc4f2c15b47fb64857018185b	6481	validated
0d8d22ed-456a-4c43-a7f6-401b8a118e56	0d8d22ed-456a-4c43-a7f6-401b8a118e56/SITUS_p_TCGAb50_SNP_N_GenomeWideSNP_6_D06_680188.nocnv_grch38.seg.v2.txt	df8de957db7270d8081b52e7b4e3cbac	5518	validated
d9760c44-36f8-4a30-a39c-c25fda71f6cd	d9760c44-36f8-4a30-a39c-c25fda71f6cd/BUBBY_p_TCGA_b89_105_SNP_N_GenomeWideSNP_6_E04_777480.nocnv_grch38.seg.v2.txt	d8747cda0228b1e8f359ed569aadc7a5	5137	validated
379f8bab-27b8-4027-bd0b-9a4fc7725e41	379f8bab-27b8-4027-bd0b-9a4fc7725e41/DEBUT_p_TCGAb45_81_wRedosSNP_N_GenomeWideSNP_6_G07_729378.nocnv_grch38.seg.v2.txt	0278447e5e936dfdaaf99c9eff16f6cc	4371	validated
dbf47a67-293d-4f03-9c22-5d6fe5152778	dbf47a67-293d-4f03-9c22-5d6fe5152778/BUBBY_p_TCGA_b89_105_SNP_N_GenomeWideSNP_6_C08_777490.nocnv_grch38.seg.v2.txt	56e82c157d01f9d9e0b244d7cb783549	4019	validated
a2817480-0e04-4bb2-b0e7-76bfa623ae9d	a2817480-0e04-4bb2-b0e7-76bfa623ae9d/REEDY_p_TCGAb65_SNP_N_GenomeWideSNP_6_F11_697638.nocnv_grch38.seg.v2.txt	8fde1b235e5be5ccece17781403d1a68	4974	validated
b6687cc7-6465-4c60-a4dc-e4df0b29e8fa	b6687cc7-6465-4c60-a4dc-e4df0b29e8fa/SPIKE_p_TCGA_B64_SNP_N_GenomeWideSNP_6_H08_697512.nocnv_grch38.seg.v2.txt	6db20614f0263359dc01ff0c380858a2	7852	validated
2cecf771-e33d-4ca9-b7b2-0a5359ad33ea	2cecf771-e33d-4ca9-b7b2-0a5359ad33ea/DADOS_p_TCGAb3_85_86_87_88_NSP_GenomeWideSNP_6_F08_1464790.nocnv_grch38.seg.v2.txt	6ec4035592d0da194e22d4d3bdd97f3a	5677	validated
e293ad1c-87af-4a18-aa2f-3de71603af16	e293ad1c-87af-4a18-aa2f-3de71603af16/NINES_p_TCGAb68_SNP_N_GenomeWideSNP_6_C01_730580.nocnv_grch38.seg.v2.txt	46cc51325e1fee6133a25752d69c1bf8	11754	validated
f7f05846-cdee-4b66-bdfb-d2ef8178a3a9	f7f05846-cdee-4b66-bdfb-d2ef8178a3a9/SOOKS_p_TCGA_b90_SNP_N_GenomeWideSNP_6_H06_748520.nocnv_grch38.seg.v2.txt	5995a9af7715577438fd36d1a2cd90c6	5406	validated
71f7c642-fa6a-4912-9684-df787e224b2d	71f7c642-fa6a-4912-9684-df787e224b2d/BEFIT_p_TCGAb32_SNP_S_GenomeWideSNP_6_B03_585078.nocnv_grch38.seg.v2.txt	be3b0285ac836478ec119a677f9b7aa4	13203	validated
2a4e0508-09e4-4b0b-8b36-498c38d580ae	2a4e0508-09e4-4b0b-8b36-498c38d580ae/BEFIT_p_TCGAb32_SNP_S_GenomeWideSNP_6_G01_584992.nocnv_grch38.seg.v2.txt	0ed784661fa965ed613ac2b5ba942cbf	3593	validated
3df65988-9a6e-4612-90c0-347fcffa85b3	3df65988-9a6e-4612-90c0-347fcffa85b3/NARKY_p_TCGAb69_SNP_N_GenomeWideSNP_6_E04_697952.nocnv_grch38.seg.v2.txt	95538d956a36f7a70328dccff053b369	6640	validated
3cff995f-84b3-40c6-ab43-f3e9e84e2966	3cff995f-84b3-40c6-ab43-f3e9e84e2966/MANIA_p_TCGASNP_b82and51R_N_GenomeWideSNP_6_G03_734872.nocnv_grch38.seg.v2.txt	2065d4ac05facaa69640b411c216eea7	3198	validated
2ac2378d-9c3b-432e-9afe-ce4456d22a1e	2ac2378d-9c3b-432e-9afe-ce4456d22a1e/DEBUT_p_TCGAb45_81_wRedosSNP_N_GenomeWideSNP_6_H11_729468.nocnv_grch38.seg.v2.txt	1f23beb83d693eef35102b3cb681d7fd	6282	validated
14a8bb56-69a3-42b2-b2c6-31010498e78c	14a8bb56-69a3-42b2-b2c6-31010498e78c/SPIKE_p_TCGA_B64_SNP_N_GenomeWideSNP_6_B06_697462.nocnv_grch38.seg.v2.txt	7dfa1d82660406d818b7ab1f66660284	6229	validated
402649bf-a049-43bb-adad-af9a3cb1125e	402649bf-a049-43bb-adad-af9a3cb1125e/HILLY_p_TCGA_b90_wRedos_SNP_N_GenomeWideSNP_6_E09_748178.nocnv_grch38.seg.v2.txt	920abbe4fc3d8a882e4552234d7a0b6b	9599	validated
cfda6eb7-f0dd-4855-ade9-0b2b8fddcef8	cfda6eb7-f0dd-4855-ade9-0b2b8fddcef8/SPIKE_p_TCGA_B64_SNP_N_GenomeWideSNP_6_G05_697536.nocnv_grch38.seg.v2.txt	c0935892a6bb9e42fc2f1b1b1a1b263a	5789	validated
1c3c0385-39ae-4f3f-94b5-30c504c60c81	1c3c0385-39ae-4f3f-94b5-30c504c60c81/PLENA_p_TCGAb63and64_SNP_N_GenomeWideSNP_6_E10_697310.nocnv_grch38.seg.v2.txt	b43dd0d611d359ddec9d8d4e283b3c58	5432	validated
8d35c6ef-d629-47e0-b5d1-9451b89f66c9	8d35c6ef-d629-47e0-b5d1-9451b89f66c9/BEFIT_p_TCGAb32_SNP_S_GenomeWideSNP_6_A02_584956.nocnv_grch38.seg.v2.txt	b1b7e259bf97c7d8a3f203d381a1dbdf	12365	validated
5d45704e-d5f9-4d96-9838-325510fbee1e	5d45704e-d5f9-4d96-9838-325510fbee1e/REEDY_p_TCGAb65_SNP_N_GenomeWideSNP_6_C06_697608.nocnv_grch38.seg.v2.txt	c0d61d058447bc9f4ad06038fc9c019a	5966	validated
61f84283-8c2c-4257-b0dc-ef4786e16d89	61f84283-8c2c-4257-b0dc-ef4786e16d89/NINES_p_TCGAb68_SNP_N_GenomeWideSNP_6_E02_730598.nocnv_grch38.seg.v2.txt	0b835c8374e77f57f368de64daf88633	4970	validated
3ddecf64-ff28-410f-8772-23afa7146dda	3ddecf64-ff28-410f-8772-23afa7146dda/DADOS_p_TCGAb3_85_86_87_88_NSP_GenomeWideSNP_6_G05_1464806.nocnv_grch38.seg.v2.txt	b4ecbb994819080b75e94f32c03f79e9	4349	validated
4c88d602-36d0-4f7b-9e72-65a5772d1eae	4c88d602-36d0-4f7b-9e72-65a5772d1eae/BUBBY_p_TCGA_b89_105_SNP_N_GenomeWideSNP_6_C03_777502.nocnv_grch38.seg.v2.txt	65712d26bb06c6ee67d1412f3f6e5e7a	3063	validated
38bb1167-c5ef-49f2-b1af-3ac3fd8a6973	38bb1167-c5ef-49f2-b1af-3ac3fd8a6973/NARKY_p_TCGAb69_SNP_N_GenomeWideSNP_6_E07_697934.nocnv_grch38.seg.v2.txt	d58e46f56c24cc8f2884b9f5f5920a2d	4718	validated
b2bd936c-bac4-4aa3-be56-4f43881e1ea2	b2bd936c-bac4-4aa3-be56-4f43881e1ea2/BUBBY_p_TCGA_b89_105_SNP_N_GenomeWideSNP_6_F07_777570.nocnv_grch38.seg.v2.txt	463436e844166abcd48fef643a1dfdad	3195	validated
b7af617d-6ec7-40d0-958d-f6aff77cf46a	b7af617d-6ec7-40d0-958d-f6aff77cf46a/SITUS_p_TCGAb50_SNP_N_GenomeWideSNP_6_A06_680102.nocnv_grch38.seg.v2.txt	6905279b425ec21864e654e59bd5652d	7275	validated
408db33d-4548-49a1-a31a-1091aab6d98b	408db33d-4548-49a1-a31a-1091aab6d98b/TARSI_p_TCGAb70_SNP_N_GenomeWideSNP_6_D12_741948.nocnv_grch38.seg.v2.txt	26478ee82db0056d76647459b2982a2b	18062	validated
7909dffe-38f5-43b0-9a18-4b91cc94e4aa	7909dffe-38f5-43b0-9a18-4b91cc94e4aa/TARSI_p_TCGAb70_SNP_N_GenomeWideSNP_6_F11_741914.nocnv_grch38.seg.v2.txt	41f91c7cc2ea18652002211535e41613	4432	validated
47c37d43-c8aa-4864-9c7a-38b2466239da	47c37d43-c8aa-4864-9c7a-38b2466239da/SITUS_p_TCGAb50_SNP_N_GenomeWideSNP_6_A03_680134.nocnv_grch38.seg.v2.txt	eff32d0408541070cb0887e5c2403be6	6418	validated
268434f3-6796-4ef6-b293-bb1f084a2a3a	268434f3-6796-4ef6-b293-bb1f084a2a3a/TARSI_p_TCGAb70_SNP_N_GenomeWideSNP_6_D11_741990.nocnv_grch38.seg.v2.txt	23de486dcccb6dea190aab8792737590	5290	validated
354cdaa2-f6aa-410e-a5dd-5ea6279cbf46	354cdaa2-f6aa-410e-a5dd-5ea6279cbf46/MOWED_p_TCGAb3_39_40_41_42_STY_GenomeWideSNP_6_C10_1377498.nocnv_grch38.seg.v2.txt	dfa5901827495246754d0e56dada91a3	9157	validated
a409b3f8-d3c0-411b-863c-5ce01e68f0e2	a409b3f8-d3c0-411b-863c-5ce01e68f0e2/DEBUT_p_TCGAb45_81_wRedosSNP_N_GenomeWideSNP_6_G02_729516.nocnv_grch38.seg.v2.txt	a47f000bfc99b9c23131597e48299bd7	11702	validated
377f7b61-2c99-4add-9ef8-2c4861ff4ad8	377f7b61-2c99-4add-9ef8-2c4861ff4ad8/REEDY_p_TCGAb65_SNP_N_GenomeWideSNP_6_H10_697594.nocnv_grch38.seg.v2.txt	b23012b0a31502491d771268acf68012	5393	validated
37383582-817d-4197-a76e-8723067213d2	37383582-817d-4197-a76e-8723067213d2/SPIKE_p_TCGA_B64_SNP_N_GenomeWideSNP_6_D08_697498.nocnv_grch38.seg.v2.txt	bf0996f7b77b3aa912f06f4d5210f1aa	6810	validated
cdb5e42a-d925-4269-9fe6-63dc995d5b99	cdb5e42a-d925-4269-9fe6-63dc995d5b99/MOWED_p_TCGAb3_39_40_41_42_STY_GenomeWideSNP_6_C02_1377424.nocnv_grch38.seg.v2.txt	8c11b034e241db6d4ed46594540cf0bb	4295	validated
ae935266-31ad-4758-bc6d-7dba4e19d8f3	ae935266-31ad-4758-bc6d-7dba4e19d8f3/MANIA_p_TCGASNP_b82and51R_N_GenomeWideSNP_6_G07_734866.nocnv_grch38.seg.v2.txt	98f33536b3f9f5840ebba91008730193	4461	validated
7bfcc2f9-2828-4b77-a12f-9230b8c94b38	7bfcc2f9-2828-4b77-a12f-9230b8c94b38/BEFIT_p_TCGAb32_SNP_S_GenomeWideSNP_6_G03_584892.nocnv_grch38.seg.v2.txt	9009945f18d08782cd6b1938815d1090	22953	validated
f073400c-0eff-4d90-9616-dedcfd94e464	f073400c-0eff-4d90-9616-dedcfd94e464/RARER_p_TCGA_MixedRedos_N_GenomeWideSNP_6_D12_747784.nocnv_grch38.seg.v2.txt	5278a44c591b5887c04ed18ed52da2fb	5462	validated
56b0f573-bab7-4332-8152-3b111af2ab53	56b0f573-bab7-4332-8152-3b111af2ab53/BEFIT_p_TCGAb32_SNP_S_GenomeWideSNP_6_B07_584952.nocnv_grch38.seg.v2.txt	f0db90dd922bbb6b3abeda379fbc6781	4009	validated
c31bcd53-bbc6-466a-930f-2f457e9ff72e	c31bcd53-bbc6-466a-930f-2f457e9ff72e/NARKY_p_TCGAb69_SNP_N_GenomeWideSNP_6_D01_697862.nocnv_grch38.seg.v2.txt	5077810a437d19d9e29255bbc8d9ac09	5067	validated
61c68fae-51d4-4e7e-8d2e-8cbeb53b50a0	61c68fae-51d4-4e7e-8d2e-8cbeb53b50a0/SOOKS_p_TCGA_b90_SNP_N_GenomeWideSNP_6_F05_748510.nocnv_grch38.seg.v2.txt	0c03c4ad995592c2fb0f761caeb087f2	7757	validated
a6576ef1-fd97-48b5-a597-c5e618f40d7e	a6576ef1-fd97-48b5-a597-c5e618f40d7e/DEBUT_p_TCGAb45_81_wRedosSNP_N_GenomeWideSNP_6_F06_729442.nocnv_grch38.seg.v2.txt	9f400d5c301d5e579f56e29132d8994b	23605	validated
ca126a90-0c1b-42df-a25f-a55b460928da	ca126a90-0c1b-42df-a25f-a55b460928da/REEDY_p_TCGAb65_SNP_N_GenomeWideSNP_6_B01_697688.nocnv_grch38.seg.v2.txt	8be11f80e42b04b598a4255d186ff625	8481	validated
4b68084d-c889-4089-b43f-09c3810fc564	4b68084d-c889-4089-b43f-09c3810fc564/NINES_p_TCGAb68_SNP_N_GenomeWideSNP_6_B12_730578.nocnv_grch38.seg.v2.txt	f4fae3884f78015df8cc7990e96095d5	4704	validated
b91dcf3a-3e70-4fd7-ab13-8b27b0614242	b91dcf3a-3e70-4fd7-ab13-8b27b0614242/PLENA_p_TCGAb63and64_SNP_N_GenomeWideSNP_6_H02_697212.nocnv_grch38.seg.v2.txt	8909163b74d7f5513de20c445f806873	5808	validated
da144d45-8dc5-4537-af57-3b59a8d891e3	da144d45-8dc5-4537-af57-3b59a8d891e3/MOWED_p_TCGAb3_39_40_41_42_STY_GenomeWideSNP_6_C09_1377388.nocnv_grch38.seg.v2.txt	a3aa6c13df47d62ad74e77532449693f	15873	validated
97ae470b-93af-494b-aa40-59a921984a95	97ae470b-93af-494b-aa40-59a921984a95/SOOKS_p_TCGA_b90_SNP_N_GenomeWideSNP_6_F08_748522.nocnv_grch38.seg.v2.txt	dddf8b454191706d127423044b518cbd	4737	validated
b0bce81d-dd9e-4ace-8403-ef86ee73934f	b0bce81d-dd9e-4ace-8403-ef86ee73934f/BEDEW_p_TCGA_FFPE_7_13_N_GenomeWideSNP_6_E07_1347474.nocnv_grch38.seg.v2.txt	e36d21c70a9a340952b6b611b22809d1	3155	validated
442aa793-f25e-43c7-82da-0d1272e806af	442aa793-f25e-43c7-82da-0d1272e806af/SOOKS_p_TCGA_b90_SNP_N_GenomeWideSNP_6_A12_748494.nocnv_grch38.seg.v2.txt	32d3666455cfe3f4a7b33019f6e2e952	6522	validated
f27a39a4-1749-4333-8ea3-ba75a1dacbce	f27a39a4-1749-4333-8ea3-ba75a1dacbce/NINES_p_TCGAb68_SNP_N_GenomeWideSNP_6_A01_730618.nocnv_grch38.seg.v2.txt	20080c70e183659c230d0cb354ad3155	10502	validated
4afc6469-cf79-42c7-ae76-a46d0022d7c2	4afc6469-cf79-42c7-ae76-a46d0022d7c2/NARKY_p_TCGAb69_SNP_N_GenomeWideSNP_6_C02_697972.nocnv_grch38.seg.v2.txt	afa9c1d7d32f259bb971e7975f4b07e6	15844	validated
949d3bf0-eaf5-4e1b-bf95-c524c90819aa	949d3bf0-eaf5-4e1b-bf95-c524c90819aa/MOWED_p_TCGAb3_39_40_41_42_STY_GenomeWideSNP_6_C12_1377490.nocnv_grch38.seg.v2.txt	ef806452005f34c4b621833b15bd7e76	5293	validated
d09850bd-0b91-4235-ad49-a159e122d61d	d09850bd-0b91-4235-ad49-a159e122d61d/SITUS_p_TCGAb50_SNP_N_GenomeWideSNP_6_C04_680062.nocnv_grch38.seg.v2.txt	903f208f00091907725541b8c2b41050	3128	validated
ab671da8-a505-4090-826a-6d576a682407	ab671da8-a505-4090-826a-6d576a682407/TARSI_p_TCGAb70_SNP_N_GenomeWideSNP_6_D04_742044.nocnv_grch38.seg.v2.txt	7d31ce04118f5787f573981727e4db9f	14811	validated
1b16fa12-5598-4869-8ff7-6f42ba5bd4bd	1b16fa12-5598-4869-8ff7-6f42ba5bd4bd/TARSI_p_TCGAb70_SNP_N_GenomeWideSNP_6_B10_741894.nocnv_grch38.seg.v2.txt	7586496916fd0e589ee9b1594bf5f626	7158	validated
7bb4f41e-f2f7-49a1-a899-113310623615	7bb4f41e-f2f7-49a1-a899-113310623615/SITUS_p_TCGAb50_SNP_N_GenomeWideSNP_6_E11_680028.nocnv_grch38.seg.v2.txt	48fa34ea5b72e7f9c6675dbde31c993c	5273	validated
8b8f0696-1b17-4d3e-ad3e-afb646209aff	8b8f0696-1b17-4d3e-ad3e-afb646209aff/MANIA_p_TCGASNP_b82and51R_N_GenomeWideSNP_6_B02_734966.nocnv_grch38.seg.v2.txt	11a7905c1382c029124b07b4ff6388ca	4781	validated
d1c07733-3a87-45a9-99e1-e9c83adb096f	d1c07733-3a87-45a9-99e1-e9c83adb096f/NARKY_p_TCGAb69_SNP_N_GenomeWideSNP_6_E01_697936.nocnv_grch38.seg.v2.txt	4e1909faacc3b237e182dabcd5dda9c1	7565	validated
40551d6a-430f-48df-864a-3a21dbb66ec4	40551d6a-430f-48df-864a-3a21dbb66ec4/BEFIT_p_TCGAb32_SNP_S_GenomeWideSNP_6_E12_584964.nocnv_grch38.seg.v2.txt	4357397578e0658d8a96e4e946f60b13	5266	validated
e18ee761-5cc4-4107-9d4b-2ecbeb0fdf59	e18ee761-5cc4-4107-9d4b-2ecbeb0fdf59/MANIA_p_TCGASNP_b82and51R_N_GenomeWideSNP_6_E12_734854.nocnv_grch38.seg.v2.txt	c3704e70ad173bb2441dabba753c1906	4944	validated
72eec4da-dbd4-4790-a910-70d4cfdfc41d	72eec4da-dbd4-4790-a910-70d4cfdfc41d/NARKY_p_TCGAb69_SNP_N_GenomeWideSNP_6_B04_697968.nocnv_grch38.seg.v2.txt	23d47ef71b0a8f1dcc525d178b0c4054	11725	validated
b979971c-5967-48c7-ba19-ea07d8bca679	b979971c-5967-48c7-ba19-ea07d8bca679/NARKY_p_TCGAb69_SNP_N_GenomeWideSNP_6_D06_697848.nocnv_grch38.seg.v2.txt	1f7ee461f422e91b282f260f20f4be1c	5668	validated
934f7131-2724-42c6-bb54-1ddf163d0109	934f7131-2724-42c6-bb54-1ddf163d0109/TARSI_p_TCGAb70_SNP_N_GenomeWideSNP_6_B05_742064.nocnv_grch38.seg.v2.txt	b850a1ddcced4928307adfb6ce44bc1c	5672	validated
b85cc55b-da39-44b7-865b-9e2e826473db	b85cc55b-da39-44b7-865b-9e2e826473db/SOOKS_p_TCGA_b90_SNP_N_GenomeWideSNP_6_E08_748496.nocnv_grch38.seg.v2.txt	4bb7f7cdd2e14a773acdf8c32043c08a	4389	validated
724aa03a-a611-42cf-91d7-7845a37a6240	724aa03a-a611-42cf-91d7-7845a37a6240/TARSI_p_TCGAb70_SNP_N_GenomeWideSNP_6_B08_742040.nocnv_grch38.seg.v2.txt	f0a59018e5cc5de173ca23903abb8486	4192	validated
8625aaa4-5c22-41b5-b47f-f2717d3190d0	8625aaa4-5c22-41b5-b47f-f2717d3190d0/SITUS_p_TCGAb50_SNP_N_GenomeWideSNP_6_F04_680074.nocnv_grch38.seg.v2.txt	b8440d7867d51cedea80e4e12913e3c2	6166	validated
c2ae647b-aa65-4570-a136-8586418e6ceb	c2ae647b-aa65-4570-a136-8586418e6ceb/PLENA_p_TCGAb63and64_SNP_N_GenomeWideSNP_6_H09_697224.nocnv_grch38.seg.v2.txt	4cde9e9f4668dc98588f4ff6b96d1a52	5931	validated
dfe25023-45fd-4376-8adb-635d1f6964f3	dfe25023-45fd-4376-8adb-635d1f6964f3/SOOKS_p_TCGA_b90_SNP_N_GenomeWideSNP_6_D03_748478.nocnv_grch38.seg.v2.txt	837c02064bdc4f4d12943e8fc83e55c0	3195	validated
ea12e34b-14ac-414d-8803-d3241c4e290a	ea12e34b-14ac-414d-8803-d3241c4e290a/BEFIT_p_TCGAb32_SNP_S_GenomeWideSNP_6_B01_585064.nocnv_grch38.seg.v2.txt	548e24248b05cbb8d032439a4b3dde34	8685	validated
be8f54fb-beaf-4907-9813-8372a7cb60d5	be8f54fb-beaf-4907-9813-8372a7cb60d5/REEDY_p_TCGAb65_SNP_N_GenomeWideSNP_6_G05_697642.nocnv_grch38.seg.v2.txt	9715b48cb0d312a43596bb79a5690f5d	6212	validated
34747338-e770-4791-bc21-d2bd23001e5f	34747338-e770-4791-bc21-d2bd23001e5f/DEBUT_p_TCGAb45_81_wRedosSNP_N_GenomeWideSNP_6_F02_729376.nocnv_grch38.seg.v2.txt	380133fb758539485ac6d76898ca113b	4743	validated
472cecc2-4d28-45c8-be44-d7b1a140c549	472cecc2-4d28-45c8-be44-d7b1a140c549/NINES_p_TCGAb68_SNP_N_GenomeWideSNP_6_F11_730608.nocnv_grch38.seg.v2.txt	8bbed8d73b3c79f53237b8b34d99c317	23722	validated
e3733e60-5e3a-4622-b83b-3c67b5130112	e3733e60-5e3a-4622-b83b-3c67b5130112/NARKY_p_TCGAb69_SNP_N_GenomeWideSNP_6_C01_697920.nocnv_grch38.seg.v2.txt	fdb93635b23882d8ce87de964294fc51	4292	validated
3c47f61a-a4f4-4bd2-989a-5132da9d9d1f	3c47f61a-a4f4-4bd2-989a-5132da9d9d1f/SOOKS_p_TCGA_b90_SNP_N_GenomeWideSNP_6_H04_748594.nocnv_grch38.seg.v2.txt	a7d7d14f3c66a78e1cb61f2a029858c0	5613	validated
3562d86f-82c2-4699-9d1d-7219c562d265	3562d86f-82c2-4699-9d1d-7219c562d265/NINES_p_TCGAb68_SNP_N_GenomeWideSNP_6_D07_730654.nocnv_grch38.seg.v2.txt	5317c9357641076e635a101f393b8aef	3197	validated
6f0c42a7-f7b3-4b34-ba0e-f5025f8fa830	6f0c42a7-f7b3-4b34-ba0e-f5025f8fa830/PLENA_p_TCGAb63and64_SNP_N_GenomeWideSNP_6_F05_697334.nocnv_grch38.seg.v2.txt	f00e467162b18ce43d2dc1ad81a104d9	8976	validated
ef34cbfb-d802-4bf2-b77e-c391fbf4b967	ef34cbfb-d802-4bf2-b77e-c391fbf4b967/TARSI_p_TCGAb70_SNP_N_GenomeWideSNP_6_H10_742046.nocnv_grch38.seg.v2.txt	ee27b649fefc2cf3e79d559e904c2515	4608	validated
71259bfa-7519-4d29-a900-b7835c8d6119	71259bfa-7519-4d29-a900-b7835c8d6119/MANIA_p_TCGASNP_b82and51R_N_GenomeWideSNP_6_B12_734844.nocnv_grch38.seg.v2.txt	a7fd6ec17f1fa55aede709acea8e8143	11525	validated
4261f051-8b28-422d-90b3-6b4edb8e90fd	4261f051-8b28-422d-90b3-6b4edb8e90fd/SITUS_p_TCGAb50_SNP_N_GenomeWideSNP_6_B11_680024.nocnv_grch38.seg.v2.txt	7ced273bbe6cdeaa84d9112f6f613f32	7599	validated
30905e39-ab3d-4128-854f-1da3c88d3d4b	30905e39-ab3d-4128-854f-1da3c88d3d4b/BEFIT_p_TCGAb32_SNP_S_GenomeWideSNP_6_F07_585024.nocnv_grch38.seg.v2.txt	06ac704ba3cdcf7f5dfc6b7fa10fd56b	7508	validated
92474b0e-a9ce-4b5e-a5d4-684ca870be98	92474b0e-a9ce-4b5e-a5d4-684ca870be98/NARKY_p_TCGAb69_SNP_N_GenomeWideSNP_6_A05_697836.nocnv_grch38.seg.v2.txt	e1d205ebbd4e9529cf407a63f6287a35	5558	validated
477531dd-b590-4cd1-89aa-f04bc5e32b99	477531dd-b590-4cd1-89aa-f04bc5e32b99/PLENA_p_TCGAb63and64_SNP_N_GenomeWideSNP_6_G12_697298.nocnv_grch38.seg.v2.txt	bf9eda0fc10134628a7476f29afd3188	9309	validated
dcbc5ef6-1116-4fde-96a0-5f009493dece	dcbc5ef6-1116-4fde-96a0-5f009493dece/SOOKS_p_TCGA_b90_SNP_N_GenomeWideSNP_6_B10_748570.nocnv_grch38.seg.v2.txt	e374910c9333621f22e2868950b529df	5130	validated
ce9709e4-6706-4054-8832-13d6fba66070	ce9709e4-6706-4054-8832-13d6fba66070/NINES_p_TCGAb68_SNP_N_GenomeWideSNP_6_E05_730692.nocnv_grch38.seg.v2.txt	5dbd6dd0ccf29b1917f6b0e2bb7e234d	3748	validated
8e74f079-00c6-4dd7-8af1-8e661128f795	8e74f079-00c6-4dd7-8af1-8e661128f795/SOOKS_p_TCGA_b90_SNP_N_GenomeWideSNP_6_E11_748576.nocnv_grch38.seg.v2.txt	18ab3c100b97172e32e167fb9a713490	4838	validated
b8ab150a-a778-47eb-9c7a-cb6e2225d6c8	b8ab150a-a778-47eb-9c7a-cb6e2225d6c8/REEDY_p_TCGAb65_SNP_N_GenomeWideSNP_6_D11_697596.nocnv_grch38.seg.v2.txt	09eb990bfae29cb690fa7e99fefa6da7	7069	validated
4bda31cc-33d1-4429-98ba-f2a2f4afe294	4bda31cc-33d1-4429-98ba-f2a2f4afe294/REEDY_p_TCGAb65_SNP_N_GenomeWideSNP_6_F04_697742.nocnv_grch38.seg.v2.txt	b9cde004aa57411834c691b1a9294267	3765	validated
6ba9fbed-2ce3-4913-81dd-c4ca3b198b98	6ba9fbed-2ce3-4913-81dd-c4ca3b198b98/NINES_p_TCGAb68_SNP_N_GenomeWideSNP_6_A09_730604.nocnv_grch38.seg.v2.txt	91937a3decc0b89fb9b31ac3fa2c148e	3892	validated
43ad3098-1f0b-4c5f-8d20-eb66604c7625	43ad3098-1f0b-4c5f-8d20-eb66604c7625/REEDY_p_TCGAb65_SNP_N_GenomeWideSNP_6_E11_697748.nocnv_grch38.seg.v2.txt	6518fd6431a5dc24d36d9c94811b6982	7625	validated
3b2943b9-fda2-44a6-a4e8-7510e68c3753	3b2943b9-fda2-44a6-a4e8-7510e68c3753/BEFIT_p_TCGAb32_SNP_S_GenomeWideSNP_6_E06_584928.nocnv_grch38.seg.v2.txt	cad90ebffacfdd05e70073c2915a824f	10615	validated
59ac305d-6883-4580-87a3-ab28a2f42e47	59ac305d-6883-4580-87a3-ab28a2f42e47/SPIKE_p_TCGA_B64_SNP_N_GenomeWideSNP_6_C08_697400.nocnv_grch38.seg.v2.txt	c75a14ee12323593b45808cad4087191	6784	validated
f98aaddc-aef5-40c3-bd4d-3366e8c09300	f98aaddc-aef5-40c3-bd4d-3366e8c09300/NINES_p_TCGAb68_SNP_N_GenomeWideSNP_6_C03_730536.nocnv_grch38.seg.v2.txt	6fa359829b8ee31525fd5f1f6e66fbd2	5188	validated
87a3108e-5a6c-4aa6-a234-964f95aeb685	87a3108e-5a6c-4aa6-a234-964f95aeb685/SPIKE_p_TCGA_B64_SNP_N_GenomeWideSNP_6_B12_697566.nocnv_grch38.seg.v2.txt	c35c3874ad5b02b1dee39f7b0d93404a	5196	validated
2199e8c8-7fae-4e89-b2f2-1f59df33c6d2	2199e8c8-7fae-4e89-b2f2-1f59df33c6d2/NARKY_p_TCGAb69_SNP_N_GenomeWideSNP_6_G09_697926.nocnv_grch38.seg.v2.txt	e003febae11e9c407e12a5c186cfb1b6	7971	validated
c56fb83f-38aa-46eb-9131-d4b4d938b5a9	c56fb83f-38aa-46eb-9131-d4b4d938b5a9/TARSI_p_TCGAb70_SNP_N_GenomeWideSNP_6_H02_741922.nocnv_grch38.seg.v2.txt	2fb3f438da3a7ff8b3cbbc0566f45904	3738	validated
a331fee7-5c98-46ca-a941-3bf204189bd5	a331fee7-5c98-46ca-a941-3bf204189bd5/SPIKE_p_TCGA_B64_SNP_N_GenomeWideSNP_6_A01_707096.nocnv_grch38.seg.v2.txt	ef9d4a45e820d08d89b1a0878c7730f3	11265	validated
e3804742-1028-4cd4-9a8b-4bb8903c7526	e3804742-1028-4cd4-9a8b-4bb8903c7526/MANIA_p_TCGASNP_b82and51R_N_GenomeWideSNP_6_G09_734852.nocnv_grch38.seg.v2.txt	73565b06c166f79a6183236ee3e59a75	3060	validated
e6f4e819-8303-40c1-b672-816e7dfc341f	e6f4e819-8303-40c1-b672-816e7dfc341f/PLENA_p_TCGAb63and64_SNP_N_GenomeWideSNP_6_D05_697264.nocnv_grch38.seg.v2.txt	16d94326c2a9c6d65f6f2088813e4470	13835	validated
c3ff647c-a492-433c-bcdc-12ef32fa2934	c3ff647c-a492-433c-bcdc-12ef32fa2934/NINES_p_TCGAb68_SNP_N_GenomeWideSNP_6_E09_730616.nocnv_grch38.seg.v2.txt	9622821654e962c2e3af8d5b352ab540	8247	validated
41d4600f-0d4a-48cb-a78b-22e285218484	41d4600f-0d4a-48cb-a78b-22e285218484/SITUS_p_TCGAb50_SNP_N_GenomeWideSNP_6_E03_680110.nocnv_grch38.seg.v2.txt	fbd18316c2d5d45c1c296cd18d5ddd92	7014	validated
0a94cc06-e40e-472b-bdd2-820ffb0ba72c	0a94cc06-e40e-472b-bdd2-820ffb0ba72c/MANIA_p_TCGASNP_b82and51R_N_GenomeWideSNP_6_E11_734990.nocnv_grch38.seg.v2.txt	7f958240cae5097cd37005860ce8a052	5503	validated
8dceb706-f060-421f-b4b4-3790bc5ebb01	8dceb706-f060-421f-b4b4-3790bc5ebb01/BEFIT_p_TCGAb32_SNP_S_GenomeWideSNP_6_C12_585036.nocnv_grch38.seg.v2.txt	0acf73341d6fe70a7f7e48ab9e113e0b	6367	validated
ff92f608-6ab2-4554-b5ba-4196c69a1b7e	ff92f608-6ab2-4554-b5ba-4196c69a1b7e/MANIA_p_TCGASNP_b82and51R_N_GenomeWideSNP_6_E04_734892.nocnv_grch38.seg.v2.txt	a15f54bf70e43f6598609c3d5235c61e	2838	validated
fe60f0e1-3da3-410e-a438-db2a1e7583a9	fe60f0e1-3da3-410e-a438-db2a1e7583a9/HILLY_p_TCGA_b90_wRedos_SNP_N_GenomeWideSNP_6_E11_748158.nocnv_grch38.seg.v2.txt	6272ecfdf558864e2bf191ea3a171020	4774	validated
9bbbb83d-0652-4d77-b3a1-95105a03f73f	9bbbb83d-0652-4d77-b3a1-95105a03f73f/NARKY_p_TCGAb69_SNP_N_GenomeWideSNP_6_F10_697806.nocnv_grch38.seg.v2.txt	6a3c4410606508b88f6e29d6eaeff7cd	5960	validated
e2ba60f2-bf7d-4a1c-bfb4-0b66abc5d58e	e2ba60f2-bf7d-4a1c-bfb4-0b66abc5d58e/NINES_p_TCGAb68_SNP_N_GenomeWideSNP_6_D09_730634.nocnv_grch38.seg.v2.txt	1f49d4da35617f6502a4c5371a17fe4a	3581	validated
f151e212-9915-4d55-b621-9574b37558a0	f151e212-9915-4d55-b621-9574b37558a0/DEBUT_p_TCGAb45_81_wRedosSNP_N_GenomeWideSNP_6_F03_729466.nocnv_grch38.seg.v2.txt	bdc832a8b28685e9a53ffde002f6374b	6790	validated
f9e52400-02b0-4027-8f2f-44f29e7b3e34	f9e52400-02b0-4027-8f2f-44f29e7b3e34/SPIKE_p_TCGA_B64_SNP_N_GenomeWideSNP_6_G09_697420.nocnv_grch38.seg.v2.txt	e3967148fcbb443c1197accf4ea40c68	8285	validated
e278eed0-5922-40b2-a6b0-31aadbf28834	e278eed0-5922-40b2-a6b0-31aadbf28834/BEFIT_p_TCGAb32_SNP_S_GenomeWideSNP_6_G02_584954.nocnv_grch38.seg.v2.txt	c726d884ad2fe003155109b700b2cdbe	8480	validated
89b5a436-ead2-4d21-89ed-12a92c355302	89b5a436-ead2-4d21-89ed-12a92c355302/DADOS_p_TCGAb3_85_86_87_88_NSP_GenomeWideSNP_6_G07_1464668.nocnv_grch38.seg.v2.txt	4da0ccb46e6ead99a5dc302097368ec8	3331	validated
7087d7ce-c305-4fdb-ad76-a90da53506dd	7087d7ce-c305-4fdb-ad76-a90da53506dd/SOOKS_p_TCGA_b90_SNP_N_GenomeWideSNP_6_C11_748598.nocnv_grch38.seg.v2.txt	839b30f5abf207e26883cb270c8f3547	4449	validated
ace92602-1ffa-4ba3-af87-0d7a09706e91	ace92602-1ffa-4ba3-af87-0d7a09706e91/SITUS_p_TCGAb50_SNP_N_GenomeWideSNP_6_D10_680060.nocnv_grch38.seg.v2.txt	b232c8f6c130f801e7a7e22dffa6c054	3473	validated
794727dd-ef3b-4bb3-9c7b-45a47a5e3cf7	794727dd-ef3b-4bb3-9c7b-45a47a5e3cf7/MANIA_p_TCGASNP_b82and51R_N_GenomeWideSNP_6_B03_734910.nocnv_grch38.seg.v2.txt	bd0ed9c94d9eb65d22a5b1af7c2b5cde	2892	validated
4797a466-f3e0-4c16-af64-07154beb4b76	4797a466-f3e0-4c16-af64-07154beb4b76/SOOKS_p_TCGA_b90_SNP_N_GenomeWideSNP_6_G05_748476.nocnv_grch38.seg.v2.txt	0beae3ceae4fc4f7081119fd2252e031	4008	validated
17bedc04-cab1-4a1d-a5fd-8db7e221f752	17bedc04-cab1-4a1d-a5fd-8db7e221f752/OWNED_p_TCGA_b102_105_SNP_N_GenomeWideSNP_6_F01_777050.nocnv_grch38.seg.v2.txt	7c66f2b558614c76e8a3ae37f0eee386	3328	validated
67ed2f92-7786-4b52-b58e-4149d7d632b7	67ed2f92-7786-4b52-b58e-4149d7d632b7/MOWED_p_TCGAb3_39_40_41_42_STY_GenomeWideSNP_6_C08_1377446.nocnv_grch38.seg.v2.txt	1994c2e3f0e4749cee7ba13a16b63083	5209	validated
15b23246-de12-4e46-8dd4-02e470e09433	15b23246-de12-4e46-8dd4-02e470e09433/NARKY_p_TCGAb69_SNP_N_GenomeWideSNP_6_H02_697880.nocnv_grch38.seg.v2.txt	32355c8cef730d2ba2dc45e599158abf	7061	validated
88b4791b-fb86-47ce-9bd9-ea22c77bb404	88b4791b-fb86-47ce-9bd9-ea22c77bb404/BEFIT_p_TCGAb32_SNP_S_GenomeWideSNP_6_C09_584914.nocnv_grch38.seg.v2.txt	a8d75cf3144524ac03e46caa40e507a6	6858	validated
65f32d5a-4bc9-4619-a90c-256142a78186	65f32d5a-4bc9-4619-a90c-256142a78186/PLENA_p_TCGAb63and64_SNP_N_GenomeWideSNP_6_D12_697300.nocnv_grch38.seg.v2.txt	c2082fcd3e6fbe5628f8c9048a2ba255	4699	validated
e7549a95-2049-4e1a-9285-2a181c264b4b	e7549a95-2049-4e1a-9285-2a181c264b4b/DEBUT_p_TCGAb45_81_wRedosSNP_N_GenomeWideSNP_6_E01_729548.nocnv_grch38.seg.v2.txt	530fa589de5e379dffac482b7d870a4d	5211	validated
c8c455c0-6b5c-43de-b89f-1d6a8afeb93a	c8c455c0-6b5c-43de-b89f-1d6a8afeb93a/TARSI_p_TCGAb70_SNP_N_GenomeWideSNP_6_F06_741944.nocnv_grch38.seg.v2.txt	e91e1d8364812aaf013562109f037387	4564	validated
197c5585-0cc3-46c8-91b1-a5532ca65292	197c5585-0cc3-46c8-91b1-a5532ca65292/MOHEL_p_TCGA_271_274_275_N_GenomeWideSNP_6_H03_1320348.nocnv_grch38.seg.v2.txt	41a3ee084d6c52635207d911c8b00174	6422	validated
701a9e0a-efc7-4b1e-95e1-4a9ed339a4b5	701a9e0a-efc7-4b1e-95e1-4a9ed339a4b5/REEDY_p_TCGAb65_SNP_N_GenomeWideSNP_6_C04_697662.nocnv_grch38.seg.v2.txt	bf4f9d3f21299ae0a9b5177582b6edc8	6087	validated
c5121dfd-8c19-4a31-977d-5bac727ab718	c5121dfd-8c19-4a31-977d-5bac727ab718/HILLY_p_TCGA_b90_wRedos_SNP_N_GenomeWideSNP_6_F02_748146.nocnv_grch38.seg.v2.txt	282a76db46b5f660b3ca0d626f7673bd	3752	validated
ce292057-c31e-4efc-9d5e-6c367ed33293	ce292057-c31e-4efc-9d5e-6c367ed33293/BUBBY_p_TCGA_b89_105_SNP_N_GenomeWideSNP_6_C02_777418.nocnv_grch38.seg.v2.txt	d54b5cd375958adaa90f309509e8d1df	3539	validated
bbd82bc1-8c23-4260-b19a-35e0f147487d	bbd82bc1-8c23-4260-b19a-35e0f147487d/NINES_p_TCGAb68_SNP_N_GenomeWideSNP_6_C06_730610.nocnv_grch38.seg.v2.txt	aff18e9247c9cf5f140e95b183b4710a	5678	validated
3b560ce3-4b9a-4972-8643-dacd87e35ea8	3b560ce3-4b9a-4972-8643-dacd87e35ea8/PLENA_p_TCGAb63and64_SNP_N_GenomeWideSNP_6_E05_697276.nocnv_grch38.seg.v2.txt	b7e57551004afdf3b92bea9f12e47fbb	4166	validated
5f69e21a-32e2-4185-a321-27de0a0b9472	5f69e21a-32e2-4185-a321-27de0a0b9472/PLENA_p_TCGAb63and64_SNP_N_GenomeWideSNP_6_E01_697290.nocnv_grch38.seg.v2.txt	74011bee4f0db7b34d12707024932202	4788	validated
49750154-78bc-44ac-a533-41e01f625a79	49750154-78bc-44ac-a533-41e01f625a79/SITUS_p_TCGAb50_SNP_N_GenomeWideSNP_6_D08_680078.nocnv_grch38.seg.v2.txt	bd2884ed9219d10b3aab965db40d30eb	6020	validated
c51ae5fa-5d83-4b34-9c4a-b3c457a3d022	c51ae5fa-5d83-4b34-9c4a-b3c457a3d022/OWNED_p_TCGA_b102_105_SNP_N_GenomeWideSNP_6_B08_777088.nocnv_grch38.seg.v2.txt	fe5f5bd60dca1d0625bc9d0962e20538	4037	validated
31770450-a700-48f2-99e0-14835d203cba	31770450-a700-48f2-99e0-14835d203cba/BUBBY_p_TCGA_b89_105_SNP_N_GenomeWideSNP_6_F09_777416.nocnv_grch38.seg.v2.txt	1dac7abfc67d0a472e726055e1719861	5418	validated
141a5620-1027-4c1a-9eba-ad608de743d5	141a5620-1027-4c1a-9eba-ad608de743d5/SOOKS_p_TCGA_b90_SNP_N_GenomeWideSNP_6_B11_748484.nocnv_grch38.seg.v2.txt	d0a012e67066dd044d758e32f3ed3b60	6043	validated
3ece9318-48db-44a4-89c6-48a95da187ca	3ece9318-48db-44a4-89c6-48a95da187ca/MOHEL_p_TCGA_271_274_275_N_GenomeWideSNP_6_G08_1320372.nocnv_grch38.seg.v2.txt	cd685f5fbabce06d93a1d3e22dbb9504	3478	validated
0e374200-48ba-4a5c-8add-d461fb95ea6b	0e374200-48ba-4a5c-8add-d461fb95ea6b/BEFIT_p_TCGAb32_SNP_S_GenomeWideSNP_6_B02_585040.nocnv_grch38.seg.v2.txt	bab0111d029616bdf01bb3871632c91a	8861	validated
aeee3d87-8f46-4dc0-b991-cbd538c4c327	aeee3d87-8f46-4dc0-b991-cbd538c4c327/REEDY_p_TCGAb65_SNP_N_GenomeWideSNP_6_G03_697746.nocnv_grch38.seg.v2.txt	29cec5783fa110babf463be83cbb53c4	4968	validated
ff8dd0cc-5b87-42bd-a820-a73ecb6d35a9	ff8dd0cc-5b87-42bd-a820-a73ecb6d35a9/PLENA_p_TCGAb63and64_SNP_N_GenomeWideSNP_6_D04_697376.nocnv_grch38.seg.v2.txt	18691f33d647781ef37503a3b0e2f27d	7367	validated
37e4212e-1f93-419e-bc8c-97d28d7a92d3	37e4212e-1f93-419e-bc8c-97d28d7a92d3/TARSI_p_TCGAb70_SNP_N_GenomeWideSNP_6_G06_742054.nocnv_grch38.seg.v2.txt	23dc23631279905de57438f47c3d193b	5191	validated
886221a1-2c45-4505-a81f-63734610a878	886221a1-2c45-4505-a81f-63734610a878/REEDY_p_TCGAb65_SNP_N_GenomeWideSNP_6_E06_697728.nocnv_grch38.seg.v2.txt	201fff646b3e8c123408fd8a88e1df28	4565	validated
acf5f037-50c5-4e04-9e66-ce1d4991feb0	acf5f037-50c5-4e04-9e66-ce1d4991feb0/SITUS_p_TCGAb50_SNP_N_GenomeWideSNP_6_D12_680072.nocnv_grch38.seg.v2.txt	2cd5b67320c6ab69d5f8284cb4584a50	13527	validated
236b2db6-fa86-41a3-bc3f-9a66e574e2cb	236b2db6-fa86-41a3-bc3f-9a66e574e2cb/SITUS_p_TCGAb50_SNP_N_GenomeWideSNP_6_A02_680190.nocnv_grch38.seg.v2.txt	26ad577607f5f2477dd1d41e2cc3209f	12362	validated
27832915-53b0-4353-a0a1-625205c35f23	27832915-53b0-4353-a0a1-625205c35f23/OWNED_p_TCGA_b102_105_SNP_N_GenomeWideSNP_6_D07_777006.nocnv_grch38.seg.v2.txt	0508b40d9c28dd48e7cf5cda3958d79d	2516	validated
b535eee8-309c-4fe4-9286-767607b2924c	b535eee8-309c-4fe4-9286-767607b2924c/REEDY_p_TCGAb65_SNP_N_GenomeWideSNP_6_G04_697632.nocnv_grch38.seg.v2.txt	d2a283be1c8e2e8fe37e67c52819751d	7251	validated
3337d727-dcb3-4529-8b29-b26397bb6953	3337d727-dcb3-4529-8b29-b26397bb6953/SPIKE_p_TCGA_B64_SNP_N_GenomeWideSNP_6_A08_697438.nocnv_grch38.seg.v2.txt	37ac624b95f34234ffe5212b713f6b15	4388	validated
70ba6042-b812-4e40-ae94-dc4b674265ca	70ba6042-b812-4e40-ae94-dc4b674265ca/NARKY_p_TCGAb69_SNP_N_GenomeWideSNP_6_E09_697802.nocnv_grch38.seg.v2.txt	6a3db4344e7307563be3fb0cc0f0dc10	7816	validated
63d22873-c168-49d2-8950-3ef537f2685a	63d22873-c168-49d2-8950-3ef537f2685a/MOHEL_p_TCGA_271_274_275_N_GenomeWideSNP_6_G01_1320326.nocnv_grch38.seg.v2.txt	e43a27766e08dbe7b8638170f94f1c69	4121	validated
2542f113-f3c4-4562-aacb-a6cd865eb81d	2542f113-f3c4-4562-aacb-a6cd865eb81d/REEDY_p_TCGAb65_SNP_N_GenomeWideSNP_6_A04_697716.nocnv_grch38.seg.v2.txt	ad9190f9979013015f69fb2c3d282415	7614	validated
8ddba44b-8a20-408b-b956-41974c402623	8ddba44b-8a20-408b-b956-41974c402623/PLENA_p_TCGAb63and64_SNP_N_GenomeWideSNP_6_F06_697374.nocnv_grch38.seg.v2.txt	55b9407556fd9fa381b5706332e38a43	7040	validated
10d60284-6d41-4cb1-aa63-8d32fc8067d9	10d60284-6d41-4cb1-aa63-8d32fc8067d9/SPIKE_p_TCGA_B64_SNP_N_GenomeWideSNP_6_B08_697490.nocnv_grch38.seg.v2.txt	022f8c1b19f77b6e9619f3afe511a454	6359	validated
e39f1414-e56a-4b8a-be95-bc0e6994419e	e39f1414-e56a-4b8a-be95-bc0e6994419e/BEFIT_p_TCGAb32_SNP_S_GenomeWideSNP_6_C05_584888.nocnv_grch38.seg.v2.txt	f5c3ada8d47bc6a32cc077e14b7b52c7	5263	validated
1706cb85-a372-4830-b6d7-7e6f3e31e13c	1706cb85-a372-4830-b6d7-7e6f3e31e13c/SPIKE_p_TCGA_B64_SNP_N_GenomeWideSNP_6_C09_697444.nocnv_grch38.seg.v2.txt	e96653489f9be34e5b4904dbe0c32a82	6088	validated
83c6f50c-4cbe-4c69-ad86-75447ce8dffa	83c6f50c-4cbe-4c69-ad86-75447ce8dffa/NINES_p_TCGAb68_SNP_N_GenomeWideSNP_6_G09_730530.nocnv_grch38.seg.v2.txt	ac2702c08c19c74d79611875e736a344	5260	validated
cf71608f-47f8-42bd-9eff-39b15d0696db	cf71608f-47f8-42bd-9eff-39b15d0696db/BEFIT_p_TCGAb32_SNP_S_GenomeWideSNP_6_F02_584920.nocnv_grch38.seg.v2.txt	2ebb556ff6c0fd3674dda95f51d9455f	5125	validated
d84580e1-6590-4466-8346-4fabf81ab688	d84580e1-6590-4466-8346-4fabf81ab688/DEBUT_p_TCGAb45_81_wRedosSNP_N_GenomeWideSNP_6_E11_729464.nocnv_grch38.seg.v2.txt	6b8414c8be6820affffa35eaeeb6fde7	8828	validated
69ad7526-a8b1-42bf-8885-d1e98b5162aa	69ad7526-a8b1-42bf-8885-d1e98b5162aa/MANIA_p_TCGASNP_b82and51R_N_GenomeWideSNP_6_A06_734818.nocnv_grch38.seg.v2.txt	a91c0edb16ff8b53fccbbb98cb0dd2a1	6803	validated
7ea612fe-f1d0-4850-a387-288e6adb48bd	7ea612fe-f1d0-4850-a387-288e6adb48bd/SOOKS_p_TCGA_b90_SNP_N_GenomeWideSNP_6_C12_748560.nocnv_grch38.seg.v2.txt	5b24625e41642c9d62fc06aecd6b849b	7375	validated
fbf861de-5c5e-40a0-b475-44f5df54fd72	fbf861de-5c5e-40a0-b475-44f5df54fd72/REEDY_p_TCGAb65_SNP_N_GenomeWideSNP_6_B06_697690.nocnv_grch38.seg.v2.txt	e378a46ba1584af5fa5a2736573ed5f7	4835	validated
193f4dc1-af0c-4e2b-8729-c261557326d8	193f4dc1-af0c-4e2b-8729-c261557326d8/OWNED_p_TCGA_b102_105_SNP_N_GenomeWideSNP_6_D02_777068.nocnv_grch38.seg.v2.txt	cadb0bc0a4070f4197046e1f93c884c2	2901	validated
9589eb31-e6ba-41a8-897c-36b44901295a	9589eb31-e6ba-41a8-897c-36b44901295a/MANIA_p_TCGASNP_b82and51R_N_GenomeWideSNP_6_H01_734936.nocnv_grch38.seg.v2.txt	c9ef7b6756bff401c1b5e184afdcb39a	9211	validated
19e9fcd7-80db-4a43-bb8a-82e235ee3d64	19e9fcd7-80db-4a43-bb8a-82e235ee3d64/TARSI_p_TCGAb70_SNP_N_GenomeWideSNP_6_E04_742072.nocnv_grch38.seg.v2.txt	36ee734c01d0c4a00898de7578c52491	5122	validated
ca255a46-9972-4a85-ad82-71090eaa4daf	ca255a46-9972-4a85-ad82-71090eaa4daf/BUBBY_p_TCGA_b89_105_SNP_N_GenomeWideSNP_6_C01_777444.nocnv_grch38.seg.v2.txt	b05fac23c8c7b1477e4fdd1e8a0bcfdb	16726	validated
26890c1d-789c-41a8-baff-b3fb5780f25b	26890c1d-789c-41a8-baff-b3fb5780f25b/PLENA_p_TCGAb63and64_SNP_N_GenomeWideSNP_6_H04_697270.nocnv_grch38.seg.v2.txt	73128bef0433e0528e66075cd1509404	4001	validated
db125de3-67c9-4fc0-8965-0c9f833002b5	db125de3-67c9-4fc0-8965-0c9f833002b5/DEBUT_p_TCGAb45_81_wRedosSNP_N_GenomeWideSNP_6_F04_729446.nocnv_grch38.seg.v2.txt	e688399f0fa5d143181d0da30825b421	6201	validated
d0cbc3dd-17a5-4bc3-b777-fc05fe26abcd	d0cbc3dd-17a5-4bc3-b777-fc05fe26abcd/SOOKS_p_TCGA_b90_SNP_N_GenomeWideSNP_6_D05_748470.nocnv_grch38.seg.v2.txt	b3e0f7585abef1f7bce22cc8fe159e95	5119	validated
361df0c5-eceb-4f75-9469-32987fe1d86b	361df0c5-eceb-4f75-9469-32987fe1d86b/HILLY_p_TCGA_b90_wRedos_SNP_N_GenomeWideSNP_6_D05_748162.nocnv_grch38.seg.v2.txt	75d883528ddc5a8ec06b1a7e08089458	3166	validated
3853a733-01aa-4e8e-8227-b48f8b821766	3853a733-01aa-4e8e-8227-b48f8b821766/SITUS_p_TCGAb50_SNP_N_GenomeWideSNP_6_F03_680176.nocnv_grch38.seg.v2.txt	0fef8540106141998409af0eaf5ef3aa	7205	validated
14f3f977-7354-43db-b31c-529a76881d30	14f3f977-7354-43db-b31c-529a76881d30/REEDY_p_TCGAb65_SNP_N_GenomeWideSNP_6_D05_697636.nocnv_grch38.seg.v2.txt	dbd8d2195e9ba94fc54754ef7a6d7bdb	9430	validated
b712faad-b91a-457d-90c7-8d56919ead75	b712faad-b91a-457d-90c7-8d56919ead75/SITUS_p_TCGAb50_SNP_N_GenomeWideSNP_6_D04_680180.nocnv_grch38.seg.v2.txt	678b44bb422d27d1ed7abc4847e86cc0	6766	validated
cfb79679-653f-424d-86bf-5f50264554bf	cfb79679-653f-424d-86bf-5f50264554bf/DADOS_p_TCGAb3_85_86_87_88_NSP_GenomeWideSNP_6_E12_1464808.nocnv_grch38.seg.v2.txt	a9350b0268ad42735d0a537a83e630af	9015	validated
de5c5982-d5a6-4dd0-be64-a95acd4f1bf5	de5c5982-d5a6-4dd0-be64-a95acd4f1bf5/BEFIT_p_TCGAb32_SNP_S_GenomeWideSNP_6_A08_585026.nocnv_grch38.seg.v2.txt	fdfa80675b2f320c90026a65ae9a06e0	16851	validated
bd34b8ef-0a11-42f5-b52b-cee26fa385a0	bd34b8ef-0a11-42f5-b52b-cee26fa385a0/TARSI_p_TCGAb70_SNP_N_GenomeWideSNP_6_H11_741966.nocnv_grch38.seg.v2.txt	bf1d515d64841f3f4f4f2c2fbcb65d4e	5258	validated
120e50ea-ffb6-4811-a274-85f8d0f8386e	120e50ea-ffb6-4811-a274-85f8d0f8386e/REEDY_p_TCGAb65_SNP_N_GenomeWideSNP_6_E08_697630.nocnv_grch38.seg.v2.txt	f2ee56d87bfa54191f593d19ca3697ef	8674	validated
5456f12f-33b3-4b01-8436-bbb123427e16	5456f12f-33b3-4b01-8436-bbb123427e16/SOOKS_p_TCGA_b90_SNP_N_GenomeWideSNP_6_E01_748540.nocnv_grch38.seg.v2.txt	fbf06284638a4a2a47ab0eec29a63f37	6079	validated
21af5eab-d614-4eaf-8bc3-8b44abeca3df	21af5eab-d614-4eaf-8bc3-8b44abeca3df/MOWED_p_TCGAb3_39_40_41_42_STY_GenomeWideSNP_6_D11_1377516.nocnv_grch38.seg.v2.txt	0feee9e35b9bdf1b6988cf093953bb4c	5156	validated
3c71e46b-3e97-4b66-b9cf-67ed6a06cb70	3c71e46b-3e97-4b66-b9cf-67ed6a06cb70/PLENA_p_TCGAb63and64_SNP_N_GenomeWideSNP_6_H11_697348.nocnv_grch38.seg.v2.txt	5625345e041af9e8f09d470958e3a31e	7452	validated
77496b15-b76a-4304-8c7e-2a9fa3515bfd	77496b15-b76a-4304-8c7e-2a9fa3515bfd/NINES_p_TCGAb68_SNP_N_GenomeWideSNP_6_B08_730582.nocnv_grch38.seg.v2.txt	7884a42623e5a6b1d28fd05f7160177e	5868	validated
224a905b-d0c8-4152-ba77-25b03fb3085e	224a905b-d0c8-4152-ba77-25b03fb3085e/REEDY_p_TCGAb65_SNP_N_GenomeWideSNP_6_E10_697634.nocnv_grch38.seg.v2.txt	f608b705d2170394576cf95329f356dc	18489	validated
455179bf-c711-4983-8b97-f91439b9f617	455179bf-c711-4983-8b97-f91439b9f617/MANIA_p_TCGASNP_b82and51R_N_GenomeWideSNP_6_C03_734984.nocnv_grch38.seg.v2.txt	37d1baab31411317b4628a67dc087ae2	3319	validated
afff22b7-ce76-4142-82a2-425cf2cff30c	afff22b7-ce76-4142-82a2-425cf2cff30c/BUBBY_p_TCGA_b89_105_SNP_N_GenomeWideSNP_6_E01_777574.nocnv_grch38.seg.v2.txt	49ca6aaad5dfa8d849d47f9e3b56f108	3993	validated
384014f8-357d-4774-9df9-3a3d46d257ac	384014f8-357d-4774-9df9-3a3d46d257ac/PLENA_p_TCGAb63and64_SNP_N_GenomeWideSNP_6_E06_697210.nocnv_grch38.seg.v2.txt	986b49085cb3b8cbbcf8745581c5a8fa	7099	validated
e9fcf8a6-d39d-43cc-b701-d8d49d049e53	e9fcf8a6-d39d-43cc-b701-d8d49d049e53/SOOKS_p_TCGA_b90_SNP_N_GenomeWideSNP_6_C05_748526.nocnv_grch38.seg.v2.txt	5865ac6d531448527b0ef501ffc839a8	6533	validated
5f9ef4da-2468-4480-b2c5-f56d207cd466	5f9ef4da-2468-4480-b2c5-f56d207cd466/NARKY_p_TCGAb69_SNP_N_GenomeWideSNP_6_G04_697966.nocnv_grch38.seg.v2.txt	0a2b67fb1aba6b30cad7fddeb866cd8f	8144	validated
5e99402e-bbc4-4cfd-9518-ce426da807d6	5e99402e-bbc4-4cfd-9518-ce426da807d6/SOOKS_p_TCGA_b90_SNP_N_GenomeWideSNP_6_D02_748492.nocnv_grch38.seg.v2.txt	9379ad17447241fec1e552aa3f960c6b	6007	validated
6a918df3-727e-41c3-ae54-8b469360ad19	6a918df3-727e-41c3-ae54-8b469360ad19/NINES_p_TCGAb68_SNP_N_GenomeWideSNP_6_F10_730532.nocnv_grch38.seg.v2.txt	4660bcaea0671446e04b6a44b6f665a5	3613	validated
9a80ba54-e275-4183-a326-54633ccca229	9a80ba54-e275-4183-a326-54633ccca229/NINES_p_TCGAb68_SNP_N_GenomeWideSNP_6_C05_730652.nocnv_grch38.seg.v2.txt	0086bc9009699a06ce72ca56d4d0df30	9740	validated
65429d61-95f2-4022-afdc-602cceb4c1b2	65429d61-95f2-4022-afdc-602cceb4c1b2/TARSI_p_TCGAb70_SNP_N_GenomeWideSNP_6_G10_741960.nocnv_grch38.seg.v2.txt	f28347ca8828d823bc6afe586c98e328	4573	validated
ab5d229e-0e40-456c-af35-30d494d49ef7	ab5d229e-0e40-456c-af35-30d494d49ef7/MANIA_p_TCGASNP_b82and51R_N_GenomeWideSNP_6_F09_734980.nocnv_grch38.seg.v2.txt	219212ce950440e6c7f924bfb55d9dd2	3859	validated
cbef3c7e-6170-4d6a-842d-39a9fa2d3b49	cbef3c7e-6170-4d6a-842d-39a9fa2d3b49/DEBUT_p_TCGAb45_81_wRedosSNP_N_GenomeWideSNP_6_D12_729474.nocnv_grch38.seg.v2.txt	e63ed04da0e3e03b3365252b47569845	7842	validated
f1a7e2fd-fae1-4658-a552-99f0d8d4f3fb	f1a7e2fd-fae1-4658-a552-99f0d8d4f3fb/SPIKE_p_TCGA_B64_SNP_N_GenomeWideSNP_6_F04_697506.nocnv_grch38.seg.v2.txt	204db2020b3ea486af6e3a5d24b10e4e	17846	validated
7c04fe80-e8e8-41dc-b95f-8b8eb458ab82	7c04fe80-e8e8-41dc-b95f-8b8eb458ab82/REEDY_p_TCGAb65_SNP_N_GenomeWideSNP_6_C09_697684.nocnv_grch38.seg.v2.txt	32df92b4da7f7e191fab47c92ac3909d	3477	validated
8fed7af5-2648-4337-aedb-f14128d490a7	8fed7af5-2648-4337-aedb-f14128d490a7/BEFIT_p_TCGAb32_SNP_S_GenomeWideSNP_6_E02_584906.nocnv_grch38.seg.v2.txt	b6d35da5e80dc019bde9fa8d9446e05c	4151	validated
4a3f2017-f98b-4cd3-9a17-9e5d86053d65	4a3f2017-f98b-4cd3-9a17-9e5d86053d65/SITUS_p_TCGAb50_SNP_N_GenomeWideSNP_6_D03_680146.nocnv_grch38.seg.v2.txt	c88fbc7aa5a8421b3d01138b2538b0f2	8385	validated
b13b1343-9103-40e4-96e7-8897ec148588	b13b1343-9103-40e4-96e7-8897ec148588/NARKY_p_TCGAb69_SNP_N_GenomeWideSNP_6_D09_697834.nocnv_grch38.seg.v2.txt	2281c385d06155b9a928a6a1425d9da8	3747	validated
6b4dec7d-2599-41e7-980e-660e43758f14	6b4dec7d-2599-41e7-980e-660e43758f14/SOOKS_p_TCGA_b90_SNP_N_GenomeWideSNP_6_G10_748600.nocnv_grch38.seg.v2.txt	59314b3911cd1c4d75f818cb8215fff3	4731	validated
4566cd08-67cc-4920-9459-1a9fd035db07	4566cd08-67cc-4920-9459-1a9fd035db07/NINES_p_TCGAb68_SNP_N_GenomeWideSNP_6_F01_730664.nocnv_grch38.seg.v2.txt	2b255a34127a6c2a6b3146f11cb7b24a	3999	validated
cfc410f7-9f3c-4efa-a68d-2290f60108c0	cfc410f7-9f3c-4efa-a68d-2290f60108c0/SPIKE_p_TCGA_B64_SNP_N_GenomeWideSNP_6_A10_697582.nocnv_grch38.seg.v2.txt	833349010b8a1d472a5f4dffe17bb5d3	6811	validated
a7284440-05ca-4490-9096-9f1530415bfc	a7284440-05ca-4490-9096-9f1530415bfc/BEFIT_p_TCGAb32_SNP_S_GenomeWideSNP_6_B08_584890.nocnv_grch38.seg.v2.txt	ee4ec19ef970dbd302aeb5bad5a1452d	5975	validated
fc2f9ea1-4aa4-4ca6-89c8-8c0e6ab7aa6f	fc2f9ea1-4aa4-4ca6-89c8-8c0e6ab7aa6f/BEFIT_p_TCGAb32_SNP_S_GenomeWideSNP_6_B05_584942.nocnv_grch38.seg.v2.txt	a00106f33dec43c85f9e7dd261652fa3	9709	validated
49cb2593-f071-495d-8ee4-40a94bb5b571	49cb2593-f071-495d-8ee4-40a94bb5b571/OWNED_p_TCGA_b102_105_SNP_N_GenomeWideSNP_6_A12_777052.nocnv_grch38.seg.v2.txt	0fab61ad35f22d3371e06d39b628ad99	10162	validated
65be4045-0575-4198-a65f-2ce9e3b9df69	65be4045-0575-4198-a65f-2ce9e3b9df69/SPIKE_p_TCGA_B64_SNP_N_GenomeWideSNP_6_D03_697454.nocnv_grch38.seg.v2.txt	c174feb4f1d74495630b9019c7f0aeb2	7521	validated
e0fcc679-56eb-4bf9-bdbf-39fb2356c099	e0fcc679-56eb-4bf9-bdbf-39fb2356c099/SPIKE_p_TCGA_B64_SNP_N_GenomeWideSNP_6_C04_697568.nocnv_grch38.seg.v2.txt	b4b7f4c15dc44a56ab31589964ad5b32	4525	validated
de832a51-c265-4b1e-9b08-b57dccefe175	de832a51-c265-4b1e-9b08-b57dccefe175/NINES_p_TCGAb68_SNP_N_GenomeWideSNP_6_B01_730684.nocnv_grch38.seg.v2.txt	5efca7260fdb72a2ae2ac98a69464010	3499	validated
1bf13c13-2f7a-44fb-b781-123711c341c3	1bf13c13-2f7a-44fb-b781-123711c341c3/OWNED_p_TCGA_b102_105_SNP_N_GenomeWideSNP_6_C12_777010.nocnv_grch38.seg.v2.txt	bd369a86f8475f75d3483bb5a9ecbac4	4308	validated
114f0e09-793c-48f5-b62a-09a2d89d47de	114f0e09-793c-48f5-b62a-09a2d89d47de/TARSI_p_TCGAb70_SNP_N_GenomeWideSNP_6_C10_742016.nocnv_grch38.seg.v2.txt	683ccee7a9818e705bb5ad168994ff6f	5342	validated
34d87c9a-53d2-484d-923b-e04feba7767b	34d87c9a-53d2-484d-923b-e04feba7767b/BUBBY_p_TCGA_b89_105_SNP_N_GenomeWideSNP_6_E02_777456.nocnv_grch38.seg.v2.txt	5b9a23f7c3fdb0ee6792428454552328	5676	validated
67edda42-161e-42f9-b8f6-5bdd07fa4d33	67edda42-161e-42f9-b8f6-5bdd07fa4d33/SPIKE_p_TCGA_B64_SNP_N_GenomeWideSNP_6_H05_697414.nocnv_grch38.seg.v2.txt	6f4007e492121fd836b2a1bea816c0df	7915	validated
3cf02dd5-5a79-48f4-b487-8026222a167c	3cf02dd5-5a79-48f4-b487-8026222a167c/BEFIT_p_TCGAb32_SNP_S_GenomeWideSNP_6_E03_585062.nocnv_grch38.seg.v2.txt	e73494d37ec39e9711b570db0c457128	7186	validated
a5215279-4564-4ea4-9d6e-89815bd18fde	a5215279-4564-4ea4-9d6e-89815bd18fde/NINES_p_TCGAb68_SNP_N_GenomeWideSNP_6_H06_730630.nocnv_grch38.seg.v2.txt	df9e104cb87870ad30f174924f930207	4143	validated
fc942f5c-d069-4084-9643-bf76af8d795c	fc942f5c-d069-4084-9643-bf76af8d795c/SPIKE_p_TCGA_B64_SNP_N_GenomeWideSNP_6_F10_697478.nocnv_grch38.seg.v2.txt	0a9a97a400b45093783bfa31c182d185	18725	validated
f7b7647c-575a-4cd9-a120-62f77c277adf	f7b7647c-575a-4cd9-a120-62f77c277adf/BEFIT_p_TCGAb32_SNP_S_GenomeWideSNP_6_E01_585042.nocnv_grch38.seg.v2.txt	7c3ff179bc7f38097c3f26a8e8802702	4700	validated
dd2f7f67-b093-4752-a1bf-6e71561b6759	dd2f7f67-b093-4752-a1bf-6e71561b6759/NARKY_p_TCGAb69_SNP_N_GenomeWideSNP_6_G07_697882.nocnv_grch38.seg.v2.txt	f353a8b22baccb5af421fdebc5aaab15	7352	validated
fbf0a121-cc0d-4895-b2ed-c4019462a82f	fbf0a121-cc0d-4895-b2ed-c4019462a82f/NARKY_p_TCGAb69_SNP_N_GenomeWideSNP_6_D02_697864.nocnv_grch38.seg.v2.txt	b06a0577976765b6b9b8f9df8f3c16d0	8693	validated
57a4db66-49f1-4733-a286-cd693301d604	57a4db66-49f1-4733-a286-cd693301d604/REEDY_p_TCGAb65_SNP_N_GenomeWideSNP_6_H04_697740.nocnv_grch38.seg.v2.txt	045d467404b56bed5f56e6610331b9f6	7128	validated
6855ce68-9ad3-4b60-8e58-399837ed00a0	6855ce68-9ad3-4b60-8e58-399837ed00a0/DADOS_p_TCGAb3_85_86_87_88_NSP_GenomeWideSNP_6_E11_1464804.nocnv_grch38.seg.v2.txt	4e03537e45e714b73793d50d4c6f63c6	3598	validated
8ebc2d15-9b1b-4157-830e-13670984af7e	8ebc2d15-9b1b-4157-830e-13670984af7e/SITUS_p_TCGAb50_SNP_N_GenomeWideSNP_6_B06_680132.nocnv_grch38.seg.v2.txt	c00a9d94f8e42e361d86185c06a074d1	7658	validated
14e77a79-775e-4546-8e40-2e1e9a8aad47	14e77a79-775e-4546-8e40-2e1e9a8aad47/MANIA_p_TCGASNP_b82and51R_N_GenomeWideSNP_6_B06_734846.nocnv_grch38.seg.v2.txt	5b9c97b9f388046695ff98bd49f7c27f	7250	validated
54ac739d-7e2b-4449-975e-7e0faf7f2489	54ac739d-7e2b-4449-975e-7e0faf7f2489/NINES_p_TCGAb68_SNP_N_GenomeWideSNP_6_C02_730638.nocnv_grch38.seg.v2.txt	1cef9243b7b64ea623574a7823182e64	4419	validated
fef26072-2efa-4c19-ba47-6f7c7dd8851c	fef26072-2efa-4c19-ba47-6f7c7dd8851c/HILLY_p_TCGA_b90_wRedos_SNP_N_GenomeWideSNP_6_A10_748218.nocnv_grch38.seg.v2.txt	cebefa74457012ffe25c2e243541e983	3470	validated
ec614b77-2d60-4f9e-a69d-649d06bcacb7	ec614b77-2d60-4f9e-a69d-649d06bcacb7/SPIKE_p_TCGA_B64_SNP_N_GenomeWideSNP_6_C05_697442.nocnv_grch38.seg.v2.txt	59bdc13285f9119e9c6578f45102458f	8035	validated
c0b84693-e443-4587-b35c-40f9baf0e70f	c0b84693-e443-4587-b35c-40f9baf0e70f/NARKY_p_TCGAb69_SNP_N_GenomeWideSNP_6_C05_697958.nocnv_grch38.seg.v2.txt	6af8bf013bd7fcd966c1656f04d2918f	6511	validated
aef87e2d-822c-44e1-b142-908b5f47c01a	aef87e2d-822c-44e1-b142-908b5f47c01a/SOOKS_p_TCGA_b90_SNP_N_GenomeWideSNP_6_A06_748612.nocnv_grch38.seg.v2.txt	4cc13df9062943ed96338904b89f2185	6656	validated
4a4ccb3b-31e4-4754-a797-744644b4f122	4a4ccb3b-31e4-4754-a797-744644b4f122/SPIKE_p_TCGA_B64_SNP_N_GenomeWideSNP_6_F08_697464.nocnv_grch38.seg.v2.txt	4e5d47f3f50cfcda5e717846a5707d17	6619	validated
e6e0438e-a9ec-40de-ae07-0da62064d335	e6e0438e-a9ec-40de-ae07-0da62064d335/NINES_p_TCGAb68_SNP_N_GenomeWideSNP_6_A12_730554.nocnv_grch38.seg.v2.txt	7ba811d961292b1bbead096571c800d2	4564	validated
f62f29af-3502-47aa-b05d-3062bec4a90a	f62f29af-3502-47aa-b05d-3062bec4a90a/NINES_p_TCGAb68_SNP_N_GenomeWideSNP_6_B10_730640.nocnv_grch38.seg.v2.txt	14363284e89c393bf89ecd8405dcb918	4098	validated
a0fe3519-7a82-45f5-afa4-6f26bd1a301b	a0fe3519-7a82-45f5-afa4-6f26bd1a301b/MANIA_p_TCGASNP_b82and51R_N_GenomeWideSNP_6_B09_734960.nocnv_grch38.seg.v2.txt	0d7379608caaac8bf87620239c500687	2926	validated
926a6c00-9246-4493-8c9c-266da5364d8a	926a6c00-9246-4493-8c9c-266da5364d8a/REEDY_p_TCGAb65_SNP_N_GenomeWideSNP_6_E03_697592.nocnv_grch38.seg.v2.txt	14afbadff5e8b8b82474f7027bfc2ef7	10408	validated
7dac94ba-100b-4256-8a7a-65770bef3cf5	7dac94ba-100b-4256-8a7a-65770bef3cf5/SPIKE_p_TCGA_B64_SNP_N_GenomeWideSNP_6_D12_697580.nocnv_grch38.seg.v2.txt	2e62990b9cf69f0c89514d59b4050201	6503	validated
c1f8318d-1910-4254-b232-85b390e7f8db	c1f8318d-1910-4254-b232-85b390e7f8db/MOWED_p_TCGAb3_39_40_41_42_STY_GenomeWideSNP_6_D04_1377550.nocnv_grch38.seg.v2.txt	c21b2b348357b2d713836af49b006747	34251	validated
a7264fe0-99e0-40dd-b5f1-ee001b687f4a	a7264fe0-99e0-40dd-b5f1-ee001b687f4a/TARSI_p_TCGAb70_SNP_N_GenomeWideSNP_6_D02_742060.nocnv_grch38.seg.v2.txt	2ab2ea5c82cefff949f1f7aff4125928	3196	validated
305d0054-5583-493b-b917-1561b9b81dd7	305d0054-5583-493b-b917-1561b9b81dd7/PLENA_p_TCGAb63and64_SNP_N_GenomeWideSNP_6_B05_697280.nocnv_grch38.seg.v2.txt	f6f69abd18b16d86cf36f22d4533934e	5279	validated
c4384065-f50c-4e1e-97a8-90a055064e16	c4384065-f50c-4e1e-97a8-90a055064e16/SOOKS_p_TCGA_b90_SNP_N_GenomeWideSNP_6_A01_748622.nocnv_grch38.seg.v2.txt	eb746a30cabb4dd32c2c67aaf55bb9a9	7839	validated
971eb53e-f137-4f16-bf44-dbbed0d68c2c	971eb53e-f137-4f16-bf44-dbbed0d68c2c/SITUS_p_TCGAb50_SNP_N_GenomeWideSNP_6_D01_680066.nocnv_grch38.seg.v2.txt	801ac1854c3aac4de211748aa522907f	6769	validated
358dca1d-26c5-43d5-893c-bc92940a733a	358dca1d-26c5-43d5-893c-bc92940a733a/BUBBY_p_TCGA_b89_105_SNP_N_GenomeWideSNP_6_E06_777540.nocnv_grch38.seg.v2.txt	391513725627f2609b8da414d3fc3dac	5268	validated
fcb9ece7-a22a-42ed-98ab-5747b1d2fe09	fcb9ece7-a22a-42ed-98ab-5747b1d2fe09/REEDY_p_TCGAb65_SNP_N_GenomeWideSNP_6_C10_697658.nocnv_grch38.seg.v2.txt	a468ce961aa89c47884fb9ea6a5afb5f	16447	validated
d4125039-c9eb-4964-b6a0-18885517a444	d4125039-c9eb-4964-b6a0-18885517a444/NARKY_p_TCGAb69_SNP_N_GenomeWideSNP_6_E06_697896.nocnv_grch38.seg.v2.txt	abacd8db4eeaddf4fb601d9efdb6e5a9	3534	validated
381e5118-92f5-4ce7-a58a-47d088325803	381e5118-92f5-4ce7-a58a-47d088325803/DEBUT_p_TCGAb45_81_wRedosSNP_N_GenomeWideSNP_6_H06_729384.nocnv_grch38.seg.v2.txt	5dcaf6417362bad410a6e9eb96c24611	15082	validated
a056a3cb-b4af-457f-8819-f39f803f862f	a056a3cb-b4af-457f-8819-f39f803f862f/SOOKS_p_TCGA_b90_SNP_N_GenomeWideSNP_6_G09_748524.nocnv_grch38.seg.v2.txt	82d9f0a06df99e2f02cc718c2cfa1c88	4868	validated
7f47a464-17f1-499e-80e6-934ae7d7e130	7f47a464-17f1-499e-80e6-934ae7d7e130/PLENA_p_TCGAb63and64_SNP_N_GenomeWideSNP_6_G08_697388.nocnv_grch38.seg.v2.txt	d7207cb223a72055379975014450d119	6125	validated
4a2e6be8-8465-4420-aa7e-08695c70b0dd	4a2e6be8-8465-4420-aa7e-08695c70b0dd/PLENA_p_TCGAb63and64_SNP_N_GenomeWideSNP_6_D02_697302.nocnv_grch38.seg.v2.txt	683cb41c04e719c04bcbf8a79c7bbb69	3865	validated
3b624fc5-c1a6-4616-860a-867d794c058d	3b624fc5-c1a6-4616-860a-867d794c058d/REEDY_p_TCGAb65_SNP_N_GenomeWideSNP_6_F07_697648.nocnv_grch38.seg.v2.txt	1b117c2b257dbd23eb875ea3540f7223	6466	validated
395e4a57-8a09-4525-bb1c-ff0a1d7fff7d	395e4a57-8a09-4525-bb1c-ff0a1d7fff7d/NINES_p_TCGAb68_SNP_N_GenomeWideSNP_6_H04_730628.nocnv_grch38.seg.v2.txt	90d9454dcd7229dbf5e20fd79e2cf05f	4911	validated
b0fd08c8-f6ea-4977-acb1-90b0f4338d37	b0fd08c8-f6ea-4977-acb1-90b0f4338d37/MANIA_p_TCGASNP_b82and51R_N_GenomeWideSNP_6_C04_734982.nocnv_grch38.seg.v2.txt	b89db5972f0f364dfd9c06b749e02d43	6462	validated
402b1b4a-bb6b-44e5-a7f9-39d8e0b1ebe2	402b1b4a-bb6b-44e5-a7f9-39d8e0b1ebe2/SITUS_p_TCGAb50_SNP_N_GenomeWideSNP_6_B03_680022.nocnv_grch38.seg.v2.txt	50370ca2ff9650ebea5a816bc1ec2e9d	2779	validated
c2cd09ba-b71f-4646-b5ea-0c06f29397e6	c2cd09ba-b71f-4646-b5ea-0c06f29397e6/BEFIT_p_TCGAb32_SNP_S_GenomeWideSNP_6_G06_585056.nocnv_grch38.seg.v2.txt	efe73e6201c72cc687ae280a66b6eb0b	4961	validated
9b0dd709-644b-4426-b7b0-8144fa083986	9b0dd709-644b-4426-b7b0-8144fa083986/BUBBY_p_TCGA_b89_105_SNP_N_GenomeWideSNP_6_C04_777432.nocnv_grch38.seg.v2.txt	c881659fbaed431cb02e4b5dadca2963	3757	validated
5126179c-97b1-4a82-b873-81f0b8dd1ca5	5126179c-97b1-4a82-b873-81f0b8dd1ca5/NINES_p_TCGAb68_SNP_N_GenomeWideSNP_6_D10_730556.nocnv_grch38.seg.v2.txt	a865130295301e4d9a59c78a8eb7d091	5565	validated
b44d158c-a3bb-4c1a-a533-69bc5e83f291	b44d158c-a3bb-4c1a-a533-69bc5e83f291/BEFIT_p_TCGAb32_SNP_S_GenomeWideSNP_6_C02_584968.nocnv_grch38.seg.v2.txt	22cb6620b0e01b0efce711fe0a3487ed	13103	validated
1ea33c0d-aabf-413c-bc23-73fe4dbb94ad	1ea33c0d-aabf-413c-bc23-73fe4dbb94ad/NINES_p_TCGAb68_SNP_N_GenomeWideSNP_6_G11_730544.nocnv_grch38.seg.v2.txt	73fb042c6ade0174b5ac337f4d436df9	4276	validated
81f84c16-3130-434d-97e7-a748c36eca97	81f84c16-3130-434d-97e7-a748c36eca97/MANIA_p_TCGASNP_b82and51R_N_GenomeWideSNP_6_F06_734986.nocnv_grch38.seg.v2.txt	a67c7c9bda06976d1dc6a8d19cdb04ad	4574	validated
580d350d-fe7c-45d8-b73d-765fe70e05d7	580d350d-fe7c-45d8-b73d-765fe70e05d7/OWNED_p_TCGA_b102_105_SNP_N_GenomeWideSNP_6_E08_777062.nocnv_grch38.seg.v2.txt	f51717b1f0843818a5893ea19c3e8c17	4139	validated
793dd42a-57ee-45c6-b032-3fbe8bd05c75	793dd42a-57ee-45c6-b032-3fbe8bd05c75/REEDY_p_TCGAb65_SNP_N_GenomeWideSNP_6_H08_697694.nocnv_grch38.seg.v2.txt	f9be64b0f89c7fd540022d53b11c829f	6691	validated
17f4a2cc-8b75-4783-ac41-ed070cd9c99b	17f4a2cc-8b75-4783-ac41-ed070cd9c99b/BUBBY_p_TCGA_b89_105_SNP_N_GenomeWideSNP_6_B01_777476.nocnv_grch38.seg.v2.txt	a6c8424535ef737f817c2c96100c4fd4	2087	validated
c1e417bf-d2fe-4ff6-9745-e504a7597bad	c1e417bf-d2fe-4ff6-9745-e504a7597bad/PLENA_p_TCGAb63and64_SNP_N_GenomeWideSNP_6_C04_697358.nocnv_grch38.seg.v2.txt	a5578b085b739f4150a7413f9ef9850e	2917	validated
3884c251-187b-407a-8c66-0de779af74ec	3884c251-187b-407a-8c66-0de779af74ec/KHADI_p_TCGAb79_PlusRedos_SNP_N_GenomeWideSNP_6_E11_729816.nocnv_grch38.seg.v2.txt	29f97177fb50017d7582b23a4f837965	3865	validated
959ed886-b70a-45d4-b2ae-d8909d99fde7	959ed886-b70a-45d4-b2ae-d8909d99fde7/BEDEW_p_TCGA_FFPE_7_13_N_GenomeWideSNP_6_A08_1347450.nocnv_grch38.seg.v2.txt	87dd0be12c0934d50245cfb4e3678d2f	4658	validated
ed5d7ef0-f861-4b52-b3df-e6c4742a2f84	ed5d7ef0-f861-4b52-b3df-e6c4742a2f84/TARSI_p_TCGAb70_SNP_N_GenomeWideSNP_6_E10_741934.nocnv_grch38.seg.v2.txt	986150480f9b565937bb15bf8c22148c	5676	validated
1f3277d8-a4fa-476a-bb0a-46f72b45910f	1f3277d8-a4fa-476a-bb0a-46f72b45910f/MOWED_p_TCGAb3_39_40_41_42_STY_GenomeWideSNP_6_D03_1377526.nocnv_grch38.seg.v2.txt	b793ee66a3dd97935cd278e4ba355cfa	5826	validated
b46a9cf2-fc2e-4cdf-9888-76a6039b5ac5	b46a9cf2-fc2e-4cdf-9888-76a6039b5ac5/BUBBY_p_TCGA_b89_105_SNP_N_GenomeWideSNP_6_E08_777526.nocnv_grch38.seg.v2.txt	9cfce331cfaad94db3610787a171bc57	3854	validated
90452207-4fa3-4455-8bac-665e5b59f0b8	90452207-4fa3-4455-8bac-665e5b59f0b8/NARKY_p_TCGAb69_SNP_N_GenomeWideSNP_6_H06_697924.nocnv_grch38.seg.v2.txt	8d6de1919390c955977ee3c056ba24be	9476	validated
ab2b3bef-3f0c-4fa6-ad1a-ca4f5f5a6d4a	ab2b3bef-3f0c-4fa6-ad1a-ca4f5f5a6d4a/NINES_p_TCGAb68_SNP_N_GenomeWideSNP_6_B07_730660.nocnv_grch38.seg.v2.txt	736ecbc1dd7d5c6d9dc51443cf3f2d18	10538	validated
efd33cd3-b7b0-4c20-a5f4-1f57f16cf63c	efd33cd3-b7b0-4c20-a5f4-1f57f16cf63c/PLENA_p_TCGAb63and64_SNP_N_GenomeWideSNP_6_G05_697284.nocnv_grch38.seg.v2.txt	4109e524b9124c41976fb923ca3d92e6	21278	validated
4e26480b-e08a-4aa7-9719-071b14cca704	4e26480b-e08a-4aa7-9719-071b14cca704/BEFIT_p_TCGAb32_SNP_S_GenomeWideSNP_6_E10_584984.nocnv_grch38.seg.v2.txt	e61a7d793c6fa52fca24ca9fcea3e097	6774	validated
69af3a8f-e407-45d6-af0c-8950ca12ec5b	69af3a8f-e407-45d6-af0c-8950ca12ec5b/NARKY_p_TCGAb69_SNP_N_GenomeWideSNP_6_A02_697804.nocnv_grch38.seg.v2.txt	df9bd8ebfdfc7e325688ea339e79ed66	7132	validated
19477e8a-9d22-4a79-8e21-9a29526d064f	19477e8a-9d22-4a79-8e21-9a29526d064f/DADOS_p_TCGAb3_85_86_87_88_NSP_GenomeWideSNP_6_E10_1464642.nocnv_grch38.seg.v2.txt	2aa75cc782dcdc0129cf952d952e941e	9148	validated
d9a0f3cf-bdd0-454c-9dc2-61bdde300b82	d9a0f3cf-bdd0-454c-9dc2-61bdde300b82/MANIA_p_TCGASNP_b82and51R_N_GenomeWideSNP_6_A04_734908.nocnv_grch38.seg.v2.txt	3c745f0b20a3feb8f0ebb71033abb60b	4310	validated
74a07945-901d-416f-855f-59ac265cd9e0	74a07945-901d-416f-855f-59ac265cd9e0/PLENA_p_TCGAb63and64_SNP_N_GenomeWideSNP_6_D01_697378.nocnv_grch38.seg.v2.txt	d27b75d6be75b8c242de5f85468215be	2780	validated
1363de19-3b9c-4960-a9b4-bdac8a3795de	1363de19-3b9c-4960-a9b4-bdac8a3795de/NARKY_p_TCGAb69_SNP_N_GenomeWideSNP_6_C11_697928.nocnv_grch38.seg.v2.txt	4545a66142841ee466ad1dbbee2edc44	8767	validated
10e5a984-2be0-461f-8afa-767e0e428b04	10e5a984-2be0-461f-8afa-767e0e428b04/PLENA_p_TCGAb63and64_SNP_N_GenomeWideSNP_6_C03_697394.nocnv_grch38.seg.v2.txt	3156348c8a7e9ee293edd0f997896077	6367	validated
3c13e53e-f2a5-4d9e-9c00-b8fbd179ebc7	3c13e53e-f2a5-4d9e-9c00-b8fbd179ebc7/SITUS_p_TCGAb50_SNP_N_GenomeWideSNP_6_F11_680210.nocnv_grch38.seg.v2.txt	e1946f1aca7ef1cc6d7ff4f5be4e0f3f	7274	validated
6885a7ed-c8a3-4ac9-bade-9fef070f82cf	6885a7ed-c8a3-4ac9-bade-9fef070f82cf/SPIKE_p_TCGA_B64_SNP_N_GenomeWideSNP_6_H03_697520.nocnv_grch38.seg.v2.txt	a733e23805f4c080ee22039ffe12e775	7322	validated
560848ec-f983-4d7c-9b21-152022ee83b1	560848ec-f983-4d7c-9b21-152022ee83b1/BUBBY_p_TCGA_b89_105_SNP_N_GenomeWideSNP_6_F02_777474.nocnv_grch38.seg.v2.txt	6c73c054c086bb590851cd40ed2abacc	4647	validated
4ec23270-1d5e-44c0-b68b-50d344927989	4ec23270-1d5e-44c0-b68b-50d344927989/TARSI_p_TCGAb70_SNP_N_GenomeWideSNP_6_A05_741932.nocnv_grch38.seg.v2.txt	d46e287f1cc48d655cc077040f95477c	4153	validated
ce2fddd5-7235-48b4-9a3a-02855d649620	ce2fddd5-7235-48b4-9a3a-02855d649620/PLENA_p_TCGAb63and64_SNP_N_GenomeWideSNP_6_C05_697362.nocnv_grch38.seg.v2.txt	6ec052a87524171940f82f80b42441d2	23708	validated
d2fa0758-25aa-462c-ba29-cf5bb9b838d0	d2fa0758-25aa-462c-ba29-cf5bb9b838d0/BEFIT_p_TCGAb32_SNP_S_GenomeWideSNP_6_A03_585054.nocnv_grch38.seg.v2.txt	8cff4099065f5030a9830492ee1800f9	6400	validated
647c11e0-6787-40de-a2ff-53f8fa04ef00	647c11e0-6787-40de-a2ff-53f8fa04ef00/MANIA_p_TCGASNP_b82and51R_N_GenomeWideSNP_6_A12_734858.nocnv_grch38.seg.v2.txt	08876f14e8e4cef0bc76bc92125a61f2	3204	validated
5ce0d2ea-d70a-40e9-a535-56d8215058d2	5ce0d2ea-d70a-40e9-a535-56d8215058d2/REEDY_p_TCGAb65_SNP_N_GenomeWideSNP_6_C05_697776.nocnv_grch38.seg.v2.txt	7c9b8b57d8f1b81b453f8599ae3d2dc1	6379	validated
a4315213-41db-4898-851d-82ae4b03e22e	a4315213-41db-4898-851d-82ae4b03e22e/BEFIT_p_TCGAb32_SNP_S_GenomeWideSNP_6_A12_584900.nocnv_grch38.seg.v2.txt	0ee9d82eb2bd36da8507ee9e1c70232e	6656	validated
6b8e32c2-c215-4069-8027-3dfec60ec56f	6b8e32c2-c215-4069-8027-3dfec60ec56f/SPIKE_p_TCGA_B64_SNP_N_GenomeWideSNP_6_A06_697554.nocnv_grch38.seg.v2.txt	69fe22847c008d30ff2b0627d11a7c66	5831	validated
7ed1e7aa-2e81-45d7-9e71-253e72b57c3e	7ed1e7aa-2e81-45d7-9e71-253e72b57c3e/PLENA_p_TCGAb63and64_SNP_N_GenomeWideSNP_6_B02_697260.nocnv_grch38.seg.v2.txt	136009e17daa4453b45a13d260ded8e9	6934	validated
d7e43987-0676-4c34-85a9-f0aab82a2e71	d7e43987-0676-4c34-85a9-f0aab82a2e71/REEDY_p_TCGAb65_SNP_N_GenomeWideSNP_6_D12_697756.nocnv_grch38.seg.v2.txt	4c3814aff7b6b16cbaa8fb018ad93f6c	5217	validated
a6331071-55b4-4a13-b68b-8c6b8d3d700c	a6331071-55b4-4a13-b68b-8c6b8d3d700c/SOOKS_p_TCGA_b90_SNP_N_GenomeWideSNP_6_A03_748530.nocnv_grch38.seg.v2.txt	62023c9c9a3177ae0013bc6ca06a8999	6047	validated
8080c7ff-e5f8-4775-ba52-fd37b2151eb3	8080c7ff-e5f8-4775-ba52-fd37b2151eb3/DEBUT_p_TCGAb45_81_wRedosSNP_N_GenomeWideSNP_6_H04_729510.nocnv_grch38.seg.v2.txt	1bbbe8d4c352268abc4310d10c932723	4191	validated
4c86dbb2-e536-4b5a-87c4-0a2d5d5bbd61	4c86dbb2-e536-4b5a-87c4-0a2d5d5bbd61/NINES_p_TCGAb68_SNP_N_GenomeWideSNP_6_E01_730534.nocnv_grch38.seg.v2.txt	13f8307e145aedd9429a6e65069f92f9	3333	validated
e1c6da1e-c0ba-4fd5-9b99-e328c3422cbf	e1c6da1e-c0ba-4fd5-9b99-e328c3422cbf/SOOKS_p_TCGA_b90_SNP_N_GenomeWideSNP_6_F12_748506.nocnv_grch38.seg.v2.txt	b550643106745dd6d4dd1dcb939acad6	2906	validated
4fd3f74f-82a0-4884-8618-d2fc1b99d4bf	4fd3f74f-82a0-4884-8618-d2fc1b99d4bf/NARKY_p_TCGAb69_SNP_N_GenomeWideSNP_6_H10_697946.nocnv_grch38.seg.v2.txt	771410d6a405746064e47b68e233977c	5693	validated
2b9124f0-fcc9-48f8-9f0a-67a789f58353	2b9124f0-fcc9-48f8-9f0a-67a789f58353/SOOKS_p_TCGA_b90_SNP_N_GenomeWideSNP_6_G01_748572.nocnv_grch38.seg.v2.txt	7817414a80362e6ed3fd4e84b75b52b0	4411	validated
1bca0cdb-1eda-46ff-b618-2660ee4b63a4	1bca0cdb-1eda-46ff-b618-2660ee4b63a4/NARKY_p_TCGAb69_SNP_N_GenomeWideSNP_6_C03_697974.nocnv_grch38.seg.v2.txt	ded202593d74e46199483cf0d7f40b3f	13279	validated
469a5f53-7a54-46de-b20b-d1db1639d1e6	469a5f53-7a54-46de-b20b-d1db1639d1e6/PLENA_p_TCGAb63and64_SNP_N_GenomeWideSNP_6_G11_697256.nocnv_grch38.seg.v2.txt	b4eeea0392cd2b1c52c4fa9996e36686	7492	validated
550b7c8a-d2ce-47d5-9451-afcd36d87d80	550b7c8a-d2ce-47d5-9451-afcd36d87d80/MANIA_p_TCGASNP_b82and51R_N_GenomeWideSNP_6_G12_734946.nocnv_grch38.seg.v2.txt	103f116872b3865b888a548f8eb519a5	12253	validated
0f18a663-aa8e-491a-a729-10ff10bd3f9d	0f18a663-aa8e-491a-a729-10ff10bd3f9d/NARKY_p_TCGAb69_SNP_N_GenomeWideSNP_6_F02_697852.nocnv_grch38.seg.v2.txt	24cb565aa5e3dceaf4d2e44d22535cef	5405	validated
2533e3c2-9c52-4162-b683-6b9a296acd6b	2533e3c2-9c52-4162-b683-6b9a296acd6b/MOHEL_p_TCGA_271_274_275_N_GenomeWideSNP_6_F06_1320462.nocnv_grch38.seg.v2.txt	5c30fb8968350c533f42a453dc2a6ff0	5002	validated
9141f01b-d8ae-4f8a-8f78-7b50e1954594	9141f01b-d8ae-4f8a-8f78-7b50e1954594/NINES_p_TCGAb68_SNP_N_GenomeWideSNP_6_D02_730570.nocnv_grch38.seg.v2.txt	25012c7aeaef4ed716e8b773df7a7624	7228	validated
708152c6-aaef-4964-af54-98709c6b8641	708152c6-aaef-4964-af54-98709c6b8641/NARKY_p_TCGAb69_SNP_N_GenomeWideSNP_6_E05_697876.nocnv_grch38.seg.v2.txt	1760807e2d28708ff366dc6d5cf5748f	13756	validated
9295a841-74fc-4905-a93d-5bf9721dedfd	9295a841-74fc-4905-a93d-5bf9721dedfd/SOOKS_p_TCGA_b90_SNP_N_GenomeWideSNP_6_D10_748596.nocnv_grch38.seg.v2.txt	b5c9db273a584652e6be021c048a0aa3	4269	validated
c28bef84-abf5-4833-8d3a-86c51cca584d	c28bef84-abf5-4833-8d3a-86c51cca584d/OWNED_p_TCGA_b102_105_SNP_N_GenomeWideSNP_6_D11_777044.nocnv_grch38.seg.v2.txt	fdf65215fbbc026042fcf85f709ad3b9	4293	validated
6a076cfc-b713-4985-9676-898cacb2af7e	6a076cfc-b713-4985-9676-898cacb2af7e/DADOS_p_TCGAb3_85_86_87_88_NSP_GenomeWideSNP_6_F02_1464782.nocnv_grch38.seg.v2.txt	79c5774aa4d767f986169713b098aaba	7200	validated
0b8fcf3b-db90-4738-b4ff-2c1d5750e8f7	0b8fcf3b-db90-4738-b4ff-2c1d5750e8f7/NARKY_p_TCGAb69_SNP_N_GenomeWideSNP_6_A10_697914.nocnv_grch38.seg.v2.txt	8edef52ee441ef45ed577681be70445e	5868	validated
af539bf5-ee63-4074-8118-1a67838e63ae	af539bf5-ee63-4074-8118-1a67838e63ae/TARSI_p_TCGAb70_SNP_N_GenomeWideSNP_6_C05_741910.nocnv_grch38.seg.v2.txt	7b8afd4a1eacf33615de27376f3869e5	4876	validated
ffb7c9e0-fc4f-4aba-bd19-3625c8a2b833	ffb7c9e0-fc4f-4aba-bd19-3625c8a2b833/BUBBY_p_TCGA_b89_105_SNP_N_GenomeWideSNP_6_A11_777506.nocnv_grch38.seg.v2.txt	9943acdb29f5add3534cc4f2643966cf	2652	validated
77cf7616-b1ba-4631-bf30-94add7186dae	77cf7616-b1ba-4631-bf30-94add7186dae/SPIKE_p_TCGA_B64_SNP_N_GenomeWideSNP_6_H04_697472.nocnv_grch38.seg.v2.txt	277059be34ff7e9fe77232344875129f	5666	validated
98921eae-f5bd-487c-899b-8bb0f29a0966	98921eae-f5bd-487c-899b-8bb0f29a0966/MOHEL_p_TCGA_271_274_275_N_GenomeWideSNP_6_F08_1320398.nocnv_grch38.seg.v2.txt	28a2229579263221c74e038f0c3a49f1	8441	validated
38b45721-e4dc-47d9-b767-409ba4e87517	38b45721-e4dc-47d9-b767-409ba4e87517/REEDY_p_TCGAb65_SNP_N_GenomeWideSNP_6_E04_697610.nocnv_grch38.seg.v2.txt	b35605181c7b97e672d3284e058f0763	8026	validated
ad571878-e986-468c-b92a-f3eba899dfde	ad571878-e986-468c-b92a-f3eba899dfde/SITUS_p_TCGAb50_SNP_N_GenomeWideSNP_6_A08_680042.nocnv_grch38.seg.v2.txt	5bb0f4a7fdad82734ecbcc884cdd3c6e	12683	validated
16b52adf-d131-4f40-8503-8dbbe69af382	16b52adf-d131-4f40-8503-8dbbe69af382/SOOKS_p_TCGA_b90_SNP_N_GenomeWideSNP_6_F07_748586.nocnv_grch38.seg.v2.txt	8a025d04fd46282f110bfad2c6489cc8	9727	validated
4bbac49c-bbaa-48aa-bbcc-676d568ce2c6	4bbac49c-bbaa-48aa-bbcc-676d568ce2c6/TARSI_p_TCGAb70_SNP_N_GenomeWideSNP_6_C01_742028.nocnv_grch38.seg.v2.txt	3be1f18c2393c045e067cabcdd853414	4537	validated
eb7fdd91-dfcd-4d5e-af1e-994492bf7a74	eb7fdd91-dfcd-4d5e-af1e-994492bf7a74/NINES_p_TCGAb68_SNP_N_GenomeWideSNP_6_C09_730666.nocnv_grch38.seg.v2.txt	df17cf5ea8a9e9b77db0451a24c9e0d1	4281	validated
aaab9d1c-adc3-4815-96b3-49b29b9cf397	aaab9d1c-adc3-4815-96b3-49b29b9cf397/NARKY_p_TCGAb69_SNP_N_GenomeWideSNP_6_A07_697844.nocnv_grch38.seg.v2.txt	6e4c95efb097e1e7c5cb93f3b846e1db	7170	validated
8658a85d-ea99-4461-a768-9fae2faa1231	8658a85d-ea99-4461-a768-9fae2faa1231/BEDEW_p_TCGA_FFPE_7_13_N_GenomeWideSNP_6_D10_1347406.nocnv_grch38.seg.v2.txt	9d460465ee4ac2e3fa15ae31c3161d6b	17505	validated
e513f5fd-b6c6-46a0-a770-4337a1c61ec4	e513f5fd-b6c6-46a0-a770-4337a1c61ec4/REEDY_p_TCGAb65_SNP_N_GenomeWideSNP_6_G12_697626.nocnv_grch38.seg.v2.txt	d03aff1e6b09a125e4002708eed414a0	4890	validated
51829fd3-509f-4f95-99dd-e0b11821e928	51829fd3-509f-4f95-99dd-e0b11821e928/MOHEL_p_TCGA_271_274_275_N_GenomeWideSNP_6_G12_1320452.nocnv_grch38.seg.v2.txt	2dc38e75bc65e6c27f27f9984e6055e9	4776	validated
9336cca9-bcdb-4e22-8bae-cd2793e14034	9336cca9-bcdb-4e22-8bae-cd2793e14034/NARKY_p_TCGAb69_SNP_N_GenomeWideSNP_6_D04_697908.nocnv_grch38.seg.v2.txt	0b147b1d154c70f3006f795c286f6fba	13255	validated
67ef4aee-7507-472a-a1bc-1b5e33d254ca	67ef4aee-7507-472a-a1bc-1b5e33d254ca/REEDY_p_TCGAb65_SNP_N_GenomeWideSNP_6_H06_697698.nocnv_grch38.seg.v2.txt	f16096cc66ec92dbdb5d487ea8fae600	7191	validated
6ed66b25-8846-49ad-a35a-530b61ea810e	6ed66b25-8846-49ad-a35a-530b61ea810e/PLENA_p_TCGAb63and64_SNP_N_GenomeWideSNP_6_B10_697342.nocnv_grch38.seg.v2.txt	14bff068234d05a77adf18bff277b3ed	4302	validated
97bc6b2c-b3d1-425b-a6ef-36a2c6e570c7	97bc6b2c-b3d1-425b-a6ef-36a2c6e570c7/NINES_p_TCGAb68_SNP_N_GenomeWideSNP_6_G10_730520.nocnv_grch38.seg.v2.txt	7618a876bd1f7b7b534ffd1be65f36b6	4087	validated
6870e5d2-2581-4bad-aee3-a97b742dcede	6870e5d2-2581-4bad-aee3-a97b742dcede/DEBUT_p_TCGAb45_81_wRedosSNP_N_GenomeWideSNP_6_F12_729532.nocnv_grch38.seg.v2.txt	556d9af52bc64a212fbe883921c49d07	8393	validated
63428698-24d2-4805-a2c2-bd5c907690d4	63428698-24d2-4805-a2c2-bd5c907690d4/OWNED_p_TCGA_b102_105_SNP_N_GenomeWideSNP_6_F07_777136.nocnv_grch38.seg.v2.txt	d577aca4034fd7963d18731aca614643	3878	validated
13de0816-ec6b-44b7-af77-c113a63a1eb8	13de0816-ec6b-44b7-af77-c113a63a1eb8/MANIA_p_TCGASNP_b82and51R_N_GenomeWideSNP_6_C05_734930.nocnv_grch38.seg.v2.txt	66fd969377dfdd5aaeda42a7c843591c	4095	validated
d2997588-55ac-4871-9903-02cb2720c7d7	d2997588-55ac-4871-9903-02cb2720c7d7/BEFIT_p_TCGAb32_SNP_S_GenomeWideSNP_6_A04_585002.nocnv_grch38.seg.v2.txt	7d6330a2a20e475c43f31299b7c25876	6022	validated
3efc2600-8fe2-427c-8fec-e7a6e4d420e1	3efc2600-8fe2-427c-8fec-e7a6e4d420e1/REEDY_p_TCGAb65_SNP_N_GenomeWideSNP_6_B04_697606.nocnv_grch38.seg.v2.txt	7dcbfd65b5ec338e4260737be87ce527	4580	validated
f0ad0fcc-bf96-4d79-a6fe-fb8a856a79d0	f0ad0fcc-bf96-4d79-a6fe-fb8a856a79d0/NINES_p_TCGAb68_SNP_N_GenomeWideSNP_6_A04_730650.nocnv_grch38.seg.v2.txt	64bda4affab58cd168af63680e3427be	4704	validated
ac0612b9-2232-45d7-9312-a79b549f0283	ac0612b9-2232-45d7-9312-a79b549f0283/SOOKS_p_TCGA_b90_SNP_N_GenomeWideSNP_6_A11_748626.nocnv_grch38.seg.v2.txt	efd6205a9ebd5fcfc2194521e58f42de	8340	validated
a28ecd64-3528-4f8f-8ad7-82a3be9944e0	a28ecd64-3528-4f8f-8ad7-82a3be9944e0/REEDY_p_TCGAb65_SNP_N_GenomeWideSNP_6_F05_697666.nocnv_grch38.seg.v2.txt	21ac6ca2e460c364b739f359f530b296	4840	validated
a6013091-390e-4e2b-b686-e039010eff16	a6013091-390e-4e2b-b686-e039010eff16/MOHEL_p_TCGA_271_274_275_N_GenomeWideSNP_6_H04_1320312.nocnv_grch38.seg.v2.txt	10774be9309050b80fc28817b1b74c79	7665	validated
2cd7f2ae-065e-4efa-a980-3a04372aaac7	2cd7f2ae-065e-4efa-a980-3a04372aaac7/BEFIT_p_TCGAb32_SNP_S_GenomeWideSNP_6_B12_584970.nocnv_grch38.seg.v2.txt	48a0b81a8cceabddb5ae6a2eb3355cf4	6669	validated
4d65323c-48b0-442c-8887-a8e1290b59a6	4d65323c-48b0-442c-8887-a8e1290b59a6/DEBUT_p_TCGAb45_81_wRedosSNP_N_GenomeWideSNP_6_D08_729552.nocnv_grch38.seg.v2.txt	bd9fe64e507a811e36442edcc58990c7	12447	validated
ad42f3c3-428b-484c-a002-0a998bc1c29b	ad42f3c3-428b-484c-a002-0a998bc1c29b/MANIA_p_TCGASNP_b82and51R_N_GenomeWideSNP_6_D12_734880.nocnv_grch38.seg.v2.txt	1d0dfcac954c9e879cb04322a5701afb	6262	validated
a03b4993-1e42-41cf-a5c5-321256ce8e67	a03b4993-1e42-41cf-a5c5-321256ce8e67/PLENA_p_TCGAb63and64_SNP_N_GenomeWideSNP_6_B04_697230.nocnv_grch38.seg.v2.txt	f0f29b436a243ca163f1ee30ea4f3eee	12431	validated
ab693582-ec43-45c5-a50f-7d2786f781b6	ab693582-ec43-45c5-a50f-7d2786f781b6/SITUS_p_TCGAb50_SNP_N_GenomeWideSNP_6_C10_680182.nocnv_grch38.seg.v2.txt	be00493363d58de80fa7885ca7bf1e86	6508	validated
6dcfa04f-3afa-41a8-9837-dd310aadfd65	6dcfa04f-3afa-41a8-9837-dd310aadfd65/DEBUT_p_TCGAb45_81_wRedosSNP_N_GenomeWideSNP_6_G06_729420.nocnv_grch38.seg.v2.txt	3627413a1cd3b8049b46abef7e5e7b74	15759	validated
51c10316-19ba-4cc8-bfc9-f1bc88b708c4	51c10316-19ba-4cc8-bfc9-f1bc88b708c4/MOHEL_p_TCGA_271_274_275_N_GenomeWideSNP_6_F07_1320444.nocnv_grch38.seg.v2.txt	de264f0874489874cb9c75fdfbdfa5fe	4431	validated
c9417b65-26b2-465a-b2a4-799a6e4013e7	c9417b65-26b2-465a-b2a4-799a6e4013e7/SPIKE_p_TCGA_B64_SNP_N_GenomeWideSNP_6_H02_697530.nocnv_grch38.seg.v2.txt	32ad365a2873f8470d84bc46c174f973	8640	validated
b2a7e331-2dfb-4d3b-84ea-de046e196298	b2a7e331-2dfb-4d3b-84ea-de046e196298/HILLY_p_TCGA_b90_wRedos_SNP_N_GenomeWideSNP_6_D01_748208.nocnv_grch38.seg.v2.txt	f65e6938fed536cab5413c1056efa77a	3755	validated
f8933d21-2c45-4900-9f10-0d18dcaea22f	f8933d21-2c45-4900-9f10-0d18dcaea22f/DEBUT_p_TCGAb45_81_wRedosSNP_N_GenomeWideSNP_6_E03_729416.nocnv_grch38.seg.v2.txt	e64cf018c04ad95bb0a566703a341cb3	6577	validated
a0634ca0-ddfd-4c8b-8e4e-1e7d61f4689c	a0634ca0-ddfd-4c8b-8e4e-1e7d61f4689c/REEDY_p_TCGAb65_SNP_N_GenomeWideSNP_6_A08_697706.nocnv_grch38.seg.v2.txt	038035f4694d3d3910258e395de5fcbe	4167	validated
0b30a9a8-b839-4f7f-8946-7db567aa1b9e	0b30a9a8-b839-4f7f-8946-7db567aa1b9e/NARKY_p_TCGAb69_SNP_N_GenomeWideSNP_6_D07_697792.nocnv_grch38.seg.v2.txt	1b0a0ac170973dc834d4d2028d3f0251	6072	validated
9255ec8e-fe15-4760-a04e-8c0dbdcfe5e8	9255ec8e-fe15-4760-a04e-8c0dbdcfe5e8/MOWED_p_TCGAb3_39_40_41_42_STY_GenomeWideSNP_6_D07_1377564.nocnv_grch38.seg.v2.txt	f8df0dec33dc6a54901798187eb975ae	7627	validated
2a30d0a9-7344-4b23-af92-115f65cb1005	2a30d0a9-7344-4b23-af92-115f65cb1005/SOOKS_p_TCGA_b90_SNP_N_GenomeWideSNP_6_B07_748616.nocnv_grch38.seg.v2.txt	6dcfa343691ebb45ee0d3b1e01314fe7	5011	validated
1d297259-5fe8-47e0-a65d-6c7daea0722a	1d297259-5fe8-47e0-a65d-6c7daea0722a/PLENA_p_TCGAb63and64_SNP_N_GenomeWideSNP_6_B03_697398.nocnv_grch38.seg.v2.txt	ccacbbde6872e7e9b0f7c4f68fd0c969	6168	validated
fa2f14c2-67a5-4bdd-bb33-8ac65c761314	fa2f14c2-67a5-4bdd-bb33-8ac65c761314/MANIA_p_TCGASNP_b82and51R_N_GenomeWideSNP_6_D05_734920.nocnv_grch38.seg.v2.txt	114e271ae3129e7a692aa65c44c97b3d	2377	validated
e92f7053-2478-48ea-82ec-e578c2263218	e92f7053-2478-48ea-82ec-e578c2263218/SITUS_p_TCGAb50_SNP_N_GenomeWideSNP_6_F09_680118.nocnv_grch38.seg.v2.txt	832225059e362a750d89152fb4c6e1d5	4433	validated
3b7b9fcc-dfa9-419c-8fe1-8a9556c75bc7	3b7b9fcc-dfa9-419c-8fe1-8a9556c75bc7/REEDY_p_TCGAb65_SNP_N_GenomeWideSNP_6_A03_697744.nocnv_grch38.seg.v2.txt	d9f830e49da94152e0df060f8243e24f	6645	validated
caafc5bf-6d43-400b-85be-390ebd41df91	caafc5bf-6d43-400b-85be-390ebd41df91/MANIA_p_TCGASNP_b82and51R_N_GenomeWideSNP_6_G02_734988.nocnv_grch38.seg.v2.txt	9d0d781c7c502f7a280fe6d4d572ab02	2631	validated
a24323b1-5a1f-4f4c-8d1d-42fb306f1eff	a24323b1-5a1f-4f4c-8d1d-42fb306f1eff/NARKY_p_TCGAb69_SNP_N_GenomeWideSNP_6_A12_697788.nocnv_grch38.seg.v2.txt	88342b236528867bb1ae8c37e523f673	6894	validated
ce284a79-815c-41e5-bf2f-aa45892105ad	ce284a79-815c-41e5-bf2f-aa45892105ad/OWNED_p_TCGA_b102_105_SNP_N_GenomeWideSNP_6_D09_777072.nocnv_grch38.seg.v2.txt	bf9572081db310a064847548d3f9ccf8	5191	validated
6911276e-d8a0-4f7f-a3e3-b96ef27335a8	6911276e-d8a0-4f7f-a3e3-b96ef27335a8/DEBUT_p_TCGAb45_81_wRedosSNP_N_GenomeWideSNP_6_D09_729496.nocnv_grch38.seg.v2.txt	b00eb077bb8584903e1c4cdf68650408	4178	validated
d058faa7-99b0-4e37-b4f0-1bc094c44e83	d058faa7-99b0-4e37-b4f0-1bc094c44e83/MOHEL_p_TCGA_271_274_275_N_GenomeWideSNP_6_G02_1320454.nocnv_grch38.seg.v2.txt	c6e308dbb436d3af9fa451c03c74a90b	4603	validated
b327abb7-fa40-4c3a-bbad-3f386ca8360d	b327abb7-fa40-4c3a-bbad-3f386ca8360d/SITUS_p_TCGAb50_SNP_N_GenomeWideSNP_6_C06_680088.nocnv_grch38.seg.v2.txt	94f8b299968af08c89651d0590c132dc	4992	validated
b6f109b2-8605-4254-baaa-4ed1382dda10	b6f109b2-8605-4254-baaa-4ed1382dda10/REEDY_p_TCGAb65_SNP_N_GenomeWideSNP_6_B07_697628.nocnv_grch38.seg.v2.txt	e0fd64865629fee3360b95f34cf6ad77	7053	validated
573f6eed-e746-4b8b-a267-9523185414e2	573f6eed-e746-4b8b-a267-9523185414e2/REEDY_p_TCGAb65_SNP_N_GenomeWideSNP_6_A02_697614.nocnv_grch38.seg.v2.txt	88b2f60cb6ce9d25227473fd2fd8a1e9	5244	validated
143dd382-3b34-49e4-a4d5-17ac16bbe8dc	143dd382-3b34-49e4-a4d5-17ac16bbe8dc/MANIA_p_TCGASNP_b82and51R_N_GenomeWideSNP_6_A10_734860.nocnv_grch38.seg.v2.txt	f1af3954a97bf35faa507d6114a6e117	4702	validated
d583cee9-9d9b-4f3f-a288-4d4fb5089e57	d583cee9-9d9b-4f3f-a288-4d4fb5089e57/NARKY_p_TCGAb69_SNP_N_GenomeWideSNP_6_B08_697904.nocnv_grch38.seg.v2.txt	ed889ea0b9f0ea433e3f418cee3d60aa	7626	validated
b82aca61-ffde-41e7-aa95-f5ad1480de00	b82aca61-ffde-41e7-aa95-f5ad1480de00/MANIA_p_TCGASNP_b82and51R_N_GenomeWideSNP_6_H02_734972.nocnv_grch38.seg.v2.txt	3fff04e56a3f2e082c19cccb6819a890	4495	validated
2f85fc58-7cd6-40b9-9c8c-f3f2a53ecc71	2f85fc58-7cd6-40b9-9c8c-f3f2a53ecc71/REEDY_p_TCGAb65_SNP_N_GenomeWideSNP_6_H09_697730.nocnv_grch38.seg.v2.txt	46983472e217107f2e3bd2782b058a08	7753	validated
4a1091d5-e320-43f6-8503-47050eec1e6f	4a1091d5-e320-43f6-8503-47050eec1e6f/PLENA_p_TCGAb63and64_SNP_N_GenomeWideSNP_6_G09_697282.nocnv_grch38.seg.v2.txt	f62fa494c088ba5f67f2053a32ff0b7b	7910	validated
66472002-c990-400d-b4b0-96a76a2fef05	66472002-c990-400d-b4b0-96a76a2fef05/NARKY_p_TCGAb69_SNP_N_GenomeWideSNP_6_E12_697954.nocnv_grch38.seg.v2.txt	b5d23c7e213d1107f3a0c001fb62d2f6	7246	validated
d4c40977-6ebd-43bf-8575-c4e8fc9c98b9	d4c40977-6ebd-43bf-8575-c4e8fc9c98b9/TARSI_p_TCGAb70_SNP_N_GenomeWideSNP_6_F12_741956.nocnv_grch38.seg.v2.txt	8a6aa61e642a1c163ba2ef99d98a316f	6780	validated
c57e7a05-ba72-47e7-8d61-b4d2c692bd93	c57e7a05-ba72-47e7-8d61-b4d2c692bd93/REEDY_p_TCGAb65_SNP_N_GenomeWideSNP_6_B12_697696.nocnv_grch38.seg.v2.txt	ff5003406587f4d1f019ba24edb2d200	4507	validated
28bcc58d-36c4-4824-b0b5-679a074563e0	28bcc58d-36c4-4824-b0b5-679a074563e0/SOOKS_p_TCGA_b90_SNP_N_GenomeWideSNP_6_F10_748448.nocnv_grch38.seg.v2.txt	071aaae1aeca85f77ec7ca49e571c9ab	5815	validated
adca5792-8f56-45d5-a629-a7d163426ed9	adca5792-8f56-45d5-a629-a7d163426ed9/NARKY_p_TCGAb69_SNP_N_GenomeWideSNP_6_F01_697898.nocnv_grch38.seg.v2.txt	fcd2f899a590b52b56bf7f043dea5ae7	6888	validated
db88e366-ec81-4a7e-81c6-ec3a391bcef7	db88e366-ec81-4a7e-81c6-ec3a391bcef7/SITUS_p_TCGAb50_SNP_N_GenomeWideSNP_6_C11_680108.nocnv_grch38.seg.v2.txt	b254f8baa50e0a94f0cc2218d481f1ed	125135	validated
9cd3b39d-6ef5-4603-95f5-6b764c56b343	9cd3b39d-6ef5-4603-95f5-6b764c56b343/TARSI_p_TCGAb70_SNP_N_GenomeWideSNP_6_F04_741954.nocnv_grch38.seg.v2.txt	b58c430236018c599e9dcdd1bd7348e0	3766	validated
dc04c561-5a5c-41e7-8b2d-23d7869895d7	dc04c561-5a5c-41e7-8b2d-23d7869895d7/MANIA_p_TCGASNP_b82and51R_N_GenomeWideSNP_6_C12_734878.nocnv_grch38.seg.v2.txt	162f4cfa98a61c1bae3a617a3cc2d6d5	6112	validated
b1eb64af-25cd-4632-8ff4-174091bea313	b1eb64af-25cd-4632-8ff4-174091bea313/OWNED_p_TCGA_b102_105_SNP_N_GenomeWideSNP_6_B07_777126.nocnv_grch38.seg.v2.txt	a5ce3129060af70ab986f25298d5efb6	4301	validated
342695d8-c280-46a1-b45f-728bba05db52	342695d8-c280-46a1-b45f-728bba05db52/BUBBY_p_TCGA_b89_105_SNP_N_GenomeWideSNP_6_C07_777390.nocnv_grch38.seg.v2.txt	99dcdcc7d4b72d3a44408e1689b4c8d8	3892	validated
aaedfcf8-ed54-41e5-9773-a097f4a4e191	aaedfcf8-ed54-41e5-9773-a097f4a4e191/TARSI_p_TCGAb70_SNP_N_GenomeWideSNP_6_A07_741986.nocnv_grch38.seg.v2.txt	a269b960ebee4b6f3847002265569f81	4214	validated
78038dff-e944-45ce-85d9-857cbfdac5cb	78038dff-e944-45ce-85d9-857cbfdac5cb/BEFIT_p_TCGAb32_SNP_S_GenomeWideSNP_6_D04_584974.nocnv_grch38.seg.v2.txt	91cdf9503b3e38fa698c7dc6e48275ee	11525	validated
2bebf830-bd70-4cf5-8b4f-2a9e36f78bc5	2bebf830-bd70-4cf5-8b4f-2a9e36f78bc5/BEFIT_p_TCGAb32_SNP_S_GenomeWideSNP_6_B10_585000.nocnv_grch38.seg.v2.txt	f6c205ebf8f3527888284826ac8ecb26	6097	validated
b2891e2e-f46f-41b5-add0-901a928f3ca0	b2891e2e-f46f-41b5-add0-901a928f3ca0/PLENA_p_TCGAb63and64_SNP_N_GenomeWideSNP_6_G10_697344.nocnv_grch38.seg.v2.txt	b45d74661fd95427ad4127b1c2b79ba8	4018	validated
dd63c57b-c4d2-4831-ae60-49cb83ea5cb5	dd63c57b-c4d2-4831-ae60-49cb83ea5cb5/SPIKE_p_TCGA_B64_SNP_N_GenomeWideSNP_6_C03_697502.nocnv_grch38.seg.v2.txt	bce8ecd9481b44f0d2bdbf69f2283533	6366	validated
a903ab84-480c-4e13-87f6-2b2d048eb637	a903ab84-480c-4e13-87f6-2b2d048eb637/PLENA_p_TCGAb63and64_SNP_N_GenomeWideSNP_6_E12_697364.nocnv_grch38.seg.v2.txt	d70035cc84dcf4d72e8b474f09f1ab1e	8149	validated
7f259421-a2d1-4411-bb46-336bd2e5de57	7f259421-a2d1-4411-bb46-336bd2e5de57/NARKY_p_TCGAb69_SNP_N_GenomeWideSNP_6_H09_697794.nocnv_grch38.seg.v2.txt	f9d1249a1b0b0f1a0f7b6a8288beb7db	7711	validated
ce47522d-5e87-4451-a9b3-dacbbe43a4e9	ce47522d-5e87-4451-a9b3-dacbbe43a4e9/PLENA_p_TCGAb63and64_SNP_N_GenomeWideSNP_6_G04_697288.nocnv_grch38.seg.v2.txt	32d8fad59d13042ca4d2a6416c89ab02	5319	validated
bd3ee24b-c76f-4631-a3bc-660462c10eb4	bd3ee24b-c76f-4631-a3bc-660462c10eb4/PLENA_p_TCGAb63and64_SNP_N_GenomeWideSNP_6_B01_697370.nocnv_grch38.seg.v2.txt	b669709b827eb138f455f7856212d45b	3715	validated
cf1cb272-2b57-4aff-a90c-a3785fb25117	cf1cb272-2b57-4aff-a90c-a3785fb25117/NINES_p_TCGAb68_SNP_N_GenomeWideSNP_6_H10_730646.nocnv_grch38.seg.v2.txt	ab38a63c1d5fed2ef2f985a6afe6a1ed	4573	validated
220c9b0e-14c9-44a3-892b-f413f35f367d	220c9b0e-14c9-44a3-892b-f413f35f367d/SPIKE_p_TCGA_B64_SNP_N_GenomeWideSNP_6_B11_697452.nocnv_grch38.seg.v2.txt	e876aba983d4f5a448080f4ed08ad993	7720	validated
3c5e3899-8a1f-4aaf-946c-ceb1a4a377f0	3c5e3899-8a1f-4aaf-946c-ceb1a4a377f0/SPIKE_p_TCGA_B64_SNP_N_GenomeWideSNP_6_C12_697528.nocnv_grch38.seg.v2.txt	6cba6e473432e45fa8b5adf435857c3a	6708	validated
e1e733c6-bda2-434f-ac97-cb242231d512	e1e733c6-bda2-434f-ac97-cb242231d512/NINES_p_TCGAb68_SNP_N_GenomeWideSNP_6_C04_730590.nocnv_grch38.seg.v2.txt	e8412789b52c4b0592c13bdaa3cc22f3	4647	validated
fd560e45-c9ab-4f7b-a894-e3b7345aa668	fd560e45-c9ab-4f7b-a894-e3b7345aa668/TARSI_p_TCGAb70_SNP_N_GenomeWideSNP_6_D03_741988.nocnv_grch38.seg.v2.txt	df789202661719430a180adbc3fa19e4	4434	validated
e5e5d0a8-6efc-4110-8dfc-7f8cf31a4205	e5e5d0a8-6efc-4110-8dfc-7f8cf31a4205/TARSI_p_TCGAb70_SNP_N_GenomeWideSNP_6_A04_741912.nocnv_grch38.seg.v2.txt	df129e5f54b03d922911c3278b2b88ee	4408	validated
c35cb6c3-4168-4ed4-bc52-ee228aac7099	c35cb6c3-4168-4ed4-bc52-ee228aac7099/SPIKE_p_TCGA_B64_SNP_N_GenomeWideSNP_6_C10_697446.nocnv_grch38.seg.v2.txt	9233c6792050888261095cbbf230ec3f	5956	validated
b04742d8-8b9f-4a93-8866-eba7a71f6477	b04742d8-8b9f-4a93-8866-eba7a71f6477/MANIA_p_TCGASNP_b82and51R_N_GenomeWideSNP_6_A09_734856.nocnv_grch38.seg.v2.txt	087c5ced3f2b355bddc3bb25315434cb	4006	validated
fed031bc-138c-4767-860a-58ac8880b6d5	fed031bc-138c-4767-860a-58ac8880b6d5/TARSI_p_TCGAb70_SNP_N_GenomeWideSNP_6_E09_742076.nocnv_grch38.seg.v2.txt	857c98035252549b517a2b71141b4f11	7194	validated
20b76665-1237-4bcb-9fdc-7ba98a15d193	20b76665-1237-4bcb-9fdc-7ba98a15d193/SOOKS_p_TCGA_b90_SNP_N_GenomeWideSNP_6_E05_748590.nocnv_grch38.seg.v2.txt	ffb386956fac39cfb88bcbbc4b53ccaa	6164	validated
4005a678-8c68-42e8-b3ed-46f4aaf35814	4005a678-8c68-42e8-b3ed-46f4aaf35814/BEFIT_p_TCGAb32_SNP_S_GenomeWideSNP_6_F11_585046.nocnv_grch38.seg.v2.txt	0ad975a9af6366e548999316a288751d	3944	validated
ea52bb7d-3105-4de0-ab61-0666dcb566de	ea52bb7d-3105-4de0-ab61-0666dcb566de/NINES_p_TCGAb68_SNP_N_GenomeWideSNP_6_G07_730548.nocnv_grch38.seg.v2.txt	78e01cf70fad5ea3e6bf9546d15399f3	3146	validated
1405a837-d00e-4fb8-92a9-8d30371b34cd	1405a837-d00e-4fb8-92a9-8d30371b34cd/DADOS_p_TCGAb3_85_86_87_88_NSP_GenomeWideSNP_6_G06_1464708.nocnv_grch38.seg.v2.txt	d3102220ce35c7096ed04b3ed94ecc7d	3557	validated
aa4577fb-af53-4bae-a4e0-41432e2ed2c9	aa4577fb-af53-4bae-a4e0-41432e2ed2c9/NINES_p_TCGAb68_SNP_N_GenomeWideSNP_6_C11_730636.nocnv_grch38.seg.v2.txt	70bb607e1c1ab15b7c100c7fb26e4ac9	4850	validated
464fab2c-184b-4367-a60d-9625d048f3b5	464fab2c-184b-4367-a60d-9625d048f3b5/NINES_p_TCGAb68_SNP_N_GenomeWideSNP_6_E12_730688.nocnv_grch38.seg.v2.txt	c90003b764613185a2f5fb7bdb8d7b3c	4709	validated
12b7baae-0607-4c21-8a7d-e6588c0e3eaf	12b7baae-0607-4c21-8a7d-e6588c0e3eaf/REEDY_p_TCGAb65_SNP_N_GenomeWideSNP_6_C07_697650.nocnv_grch38.seg.v2.txt	ff4649b83207a31660a38856054d4dec	8763	validated
d19d88db-5e1b-40a2-a29a-fd509d12134c	d19d88db-5e1b-40a2-a29a-fd509d12134c/SITUS_p_TCGAb50_SNP_N_GenomeWideSNP_6_F07_680162.nocnv_grch38.seg.v2.txt	dda264ceb41bb14eba159a364f80b8f1	6107	validated
3af18f19-beaa-4825-be48-3c33ffb5ae73	3af18f19-beaa-4825-be48-3c33ffb5ae73/DEBUT_p_TCGAb45_81_wRedosSNP_N_GenomeWideSNP_6_G05_729500.nocnv_grch38.seg.v2.txt	a9fd86d0db7d8cfcf6a49b902291bb3b	3329	validated
37c84ac8-3555-4c8a-9115-9a01add8adce	37c84ac8-3555-4c8a-9115-9a01add8adce/TARSI_p_TCGAb70_SNP_N_GenomeWideSNP_6_G07_741952.nocnv_grch38.seg.v2.txt	777679d518672e915701dcf5952598fe	7089	validated
e9f43931-c0b1-46fd-948a-fd5e9ad00ad8	e9f43931-c0b1-46fd-948a-fd5e9ad00ad8/RARER_p_TCGA_MixedRedos_N_GenomeWideSNP_6_D10_747816.nocnv_grch38.seg.v2.txt	7d2a5b845c72a321d3ad137901884884	7239	validated
8639eb33-c110-4af0-96f2-2a61ac1f661c	8639eb33-c110-4af0-96f2-2a61ac1f661c/PLENA_p_TCGAb63and64_SNP_N_GenomeWideSNP_6_A06_697208.nocnv_grch38.seg.v2.txt	b5bb497789a52677956ebd0e4e31d87e	3951	validated
79fad7c5-1103-480c-b9b9-4377e25a71e7	79fad7c5-1103-480c-b9b9-4377e25a71e7/SITUS_p_TCGAb50_SNP_N_GenomeWideSNP_6_A07_680116.nocnv_grch38.seg.v2.txt	e940345498c3f8c28a78e032a5c1e4fd	4868	validated
6e9fba61-ec3f-4ab3-9248-d9e07f89ac0d	6e9fba61-ec3f-4ab3-9248-d9e07f89ac0d/MOWED_p_TCGAb3_39_40_41_42_STY_GenomeWideSNP_6_C03_1377434.nocnv_grch38.seg.v2.txt	a716269a7a7c24ed6b79a6b51af28b84	5721	validated
2dc25fac-2f18-4834-b926-63cc15e808a1	2dc25fac-2f18-4834-b926-63cc15e808a1/NARKY_p_TCGAb69_SNP_N_GenomeWideSNP_6_A06_697784.nocnv_grch38.seg.v2.txt	e4e17963036c7516176e42472bcbd096	5975	validated
4f1cdcc3-cf6e-4d60-ac2d-8e667c29d92f	4f1cdcc3-cf6e-4d60-ac2d-8e667c29d92f/PLENA_p_TCGAb63and64_SNP_N_GenomeWideSNP_6_E11_697338.nocnv_grch38.seg.v2.txt	eaed14c0c4e45f55276349cae8dff456	7381	validated
71fc805e-50a9-4db3-b9be-ef03c6ccdf92	71fc805e-50a9-4db3-b9be-ef03c6ccdf92/BUBBY_p_TCGA_b89_105_SNP_N_GenomeWideSNP_6_A04_777398.nocnv_grch38.seg.v2.txt	2d767b1144099378229176e8bb9293ed	5284	validated
4970b47e-eeb6-4b81-a1ce-fb84b9639bcf	4970b47e-eeb6-4b81-a1ce-fb84b9639bcf/BUBBY_p_TCGA_b89_105_SNP_N_GenomeWideSNP_6_F03_777484.nocnv_grch38.seg.v2.txt	4f803ace79326044940332f23f37fdf8	3748	validated
ab7a0579-defa-4e64-b048-3d6ec1da1d77	ab7a0579-defa-4e64-b048-3d6ec1da1d77/MANIA_p_TCGASNP_b82and51R_N_GenomeWideSNP_6_F05_734962.nocnv_grch38.seg.v2.txt	6b0349dbc95c4e37e7cb70ef9c3b86f1	3890	validated
f85b2a5a-8946-4737-80d9-daaed66a751a	f85b2a5a-8946-4737-80d9-daaed66a751a/REEDY_p_TCGAb65_SNP_N_GenomeWideSNP_6_E05_697726.nocnv_grch38.seg.v2.txt	23e9096a9feed223bfa3c11dbefea3bd	7939	validated
3feed329-9676-4c28-a03b-002bb63157db	3feed329-9676-4c28-a03b-002bb63157db/MOWED_p_TCGAb3_39_40_41_42_STY_GenomeWideSNP_6_D12_1377542.nocnv_grch38.seg.v2.txt	50d97f40b2e4a5508505ded690c4d18b	3553	validated
cd68019b-1778-4f65-80c4-28ede13f1ba5	cd68019b-1778-4f65-80c4-28ede13f1ba5/DEBUT_p_TCGAb45_81_wRedosSNP_N_GenomeWideSNP_6_G04_729374.nocnv_grch38.seg.v2.txt	eea3d41a9e89214a038175bb42c83ee9	6223	validated
643b6470-453e-4e40-97aa-d9e8da21c93a	643b6470-453e-4e40-97aa-d9e8da21c93a/SITUS_p_TCGAb50_SNP_N_GenomeWideSNP_6_F01_680064.nocnv_grch38.seg.v2.txt	03562a0831ad4dd5e6ea445388f1693f	5814	validated
594ffaeb-ca20-4ce3-a9bd-3438b84abc41	594ffaeb-ca20-4ce3-a9bd-3438b84abc41/NARKY_p_TCGAb69_SNP_N_GenomeWideSNP_6_F08_697872.nocnv_grch38.seg.v2.txt	d71cafb847e8c8e8f21ea536d39b01d8	6654	validated
8d4bc369-1809-41e6-b132-5d923aab1261	8d4bc369-1809-41e6-b132-5d923aab1261/TARSI_p_TCGAb70_SNP_N_GenomeWideSNP_6_G08_741904.nocnv_grch38.seg.v2.txt	3618166e31d1becfde1f4f55a13cf9a7	4694	validated
bf8e2a4b-9050-4bd9-9c97-d4e84d621278	bf8e2a4b-9050-4bd9-9c97-d4e84d621278/TARSI_p_TCGAb70_SNP_N_GenomeWideSNP_6_H04_741976.nocnv_grch38.seg.v2.txt	a3b981d8325d158c1736e9874620152a	5132	validated
beb830af-1361-49da-84c1-770c4c870f55	beb830af-1361-49da-84c1-770c4c870f55/BEFIT_p_TCGAb32_SNP_S_GenomeWideSNP_6_C01_584960.nocnv_grch38.seg.v2.txt	5a0124e8db450e791b817138405843eb	11909	validated
ad1ede61-ea1d-4eba-9a1a-2f75c2d2e07e	ad1ede61-ea1d-4eba-9a1a-2f75c2d2e07e/PLENA_p_TCGAb63and64_SNP_N_GenomeWideSNP_6_F01_697336.nocnv_grch38.seg.v2.txt	47a9226d7fd1573e4d3f8fc316f2dcae	3034	validated
98e07844-bc2d-43dc-8d7c-9ceec1bc2d62	98e07844-bc2d-43dc-8d7c-9ceec1bc2d62/REEDY_p_TCGAb65_SNP_N_GenomeWideSNP_6_B02_697644.nocnv_grch38.seg.v2.txt	8394ac88d7ffd045579f86d27131535a	5802	validated
f75a876e-a9c1-491b-bc9f-0c9a9ba7f3de	f75a876e-a9c1-491b-bc9f-0c9a9ba7f3de/HILLY_p_TCGA_b90_wRedos_SNP_N_GenomeWideSNP_6_E06_748090.nocnv_grch38.seg.v2.txt	b5a86b5e5a88953d1542422cb66d8dbd	6284	validated
b0b81d17-be4e-4433-a7d8-57d690c84cea	b0b81d17-be4e-4433-a7d8-57d690c84cea/DADOS_p_TCGAb3_85_86_87_88_NSP_GenomeWideSNP_6_F06_1464696.nocnv_grch38.seg.v2.txt	52d5293a1c62d08d24a0cb3d1c0d4461	6385	validated
830d3354-9092-499f-8236-356ded678597	830d3354-9092-499f-8236-356ded678597/SITUS_p_TCGAb50_SNP_N_GenomeWideSNP_6_B05_680034.nocnv_grch38.seg.v2.txt	ffb582663f27e4fadd5b658e424230eb	3069	validated
e7bf35c5-e3e3-42dd-ab26-42855e33f9a7	e7bf35c5-e3e3-42dd-ab26-42855e33f9a7/PLENA_p_TCGAb63and64_SNP_N_GenomeWideSNP_6_D10_697306.nocnv_grch38.seg.v2.txt	73f85b17e8e2f358b611c07253adaee4	2510	validated
b6c7efaf-94e2-4675-9c81-6b3be73a0688	b6c7efaf-94e2-4675-9c81-6b3be73a0688/PLENA_p_TCGAb63and64_SNP_N_GenomeWideSNP_6_C10_697368.nocnv_grch38.seg.v2.txt	da85aa0c9b115518d98c7a4375b19e25	5612	validated
4cbc02b9-1828-47f5-a0e5-98d4948240dc	4cbc02b9-1828-47f5-a0e5-98d4948240dc/MANIA_p_TCGASNP_b82and51R_N_GenomeWideSNP_6_D04_734952.nocnv_grch38.seg.v2.txt	6b110e72d8a3ca27bbc7a895735d67c5	3746	validated
4ed67585-5e85-4ec9-852c-5df5c58584d5	4ed67585-5e85-4ec9-852c-5df5c58584d5/NINES_p_TCGAb68_SNP_N_GenomeWideSNP_6_F02_730542.nocnv_grch38.seg.v2.txt	d18cbd7e7cad854160c05ccbe4973cdd	6113	validated
248ac28b-1a65-4445-9326-e71402eed35a	248ac28b-1a65-4445-9326-e71402eed35a/REEDY_p_TCGAb65_SNP_N_GenomeWideSNP_6_G02_697668.nocnv_grch38.seg.v2.txt	d8ec0471c6cb016e3c523878b809c91b	5170	validated
bc6004fd-0fe8-4790-bacd-5505dfc955ee	bc6004fd-0fe8-4790-bacd-5505dfc955ee/DADOS_p_TCGAb3_85_86_87_88_NSP_GenomeWideSNP_6_G08_1464768.nocnv_grch38.seg.v2.txt	2ca9decfe0a2c92166eed2200d2a7a63	5558	validated
dbcdfa6d-e20a-4f55-8c2e-b15240bb9e33	dbcdfa6d-e20a-4f55-8c2e-b15240bb9e33/SPIKE_p_TCGA_B64_SNP_N_GenomeWideSNP_6_H01_697500.nocnv_grch38.seg.v2.txt	4c5a29cce59b325a946a9c03f32fa6e6	4170	validated
f90251ed-6f7d-4d80-974a-64cb7294e0db	f90251ed-6f7d-4d80-974a-64cb7294e0db/NARKY_p_TCGAb69_SNP_N_GenomeWideSNP_6_A09_697962.nocnv_grch38.seg.v2.txt	a95514c22f2089d26d5a6bcd10a44085	10185	validated
5b12a309-812b-4602-beee-b74613ea4b01	5b12a309-812b-4602-beee-b74613ea4b01/BUBBY_p_TCGA_b89_105_SNP_N_GenomeWideSNP_6_A12_777386.nocnv_grch38.seg.v2.txt	7c24296e7db2d63009c3546c0f254b69	8547	validated
18b4be3c-7ad5-4d04-a259-f7fb809fced9	18b4be3c-7ad5-4d04-a259-f7fb809fced9/NINES_p_TCGAb68_SNP_N_GenomeWideSNP_6_G12_730552.nocnv_grch38.seg.v2.txt	c870f2f8a9c544b01535279e1e3dc105	5677	validated
8077f7c0-4cc8-4b6a-b980-dd7158d984cd	8077f7c0-4cc8-4b6a-b980-dd7158d984cd/SITUS_p_TCGAb50_SNP_N_GenomeWideSNP_6_B10_680192.nocnv_grch38.seg.v2.txt	4cfd8e07dc20f7e88c73f6e8bfc275cf	6120	validated
f0872e95-9c7d-41c3-8503-ca6df8968406	f0872e95-9c7d-41c3-8503-ca6df8968406/NINES_p_TCGAb68_SNP_N_GenomeWideSNP_6_D05_730698.nocnv_grch38.seg.v2.txt	38ac959d6009b0f9f134e51a51323fff	8273	validated
19cad4cf-6191-4fb8-96f7-145a224062be	19cad4cf-6191-4fb8-96f7-145a224062be/DEBUT_p_TCGAb45_81_wRedosSNP_N_GenomeWideSNP_6_D11_729410.nocnv_grch38.seg.v2.txt	eb8accc072db651d0fa734670464ca4f	9336	validated
cd690dde-db60-47a2-9e06-65007ff45664	cd690dde-db60-47a2-9e06-65007ff45664/BEFIT_p_TCGAb32_SNP_S_GenomeWideSNP_6_A09_584936.nocnv_grch38.seg.v2.txt	fc4f14ab8f3744d331cf1ef3fcb129c7	8316	validated
1649708b-3cc7-4686-ae20-39ce411daebe	1649708b-3cc7-4686-ae20-39ce411daebe/REEDY_p_TCGAb65_SNP_N_GenomeWideSNP_6_E01_697672.nocnv_grch38.seg.v2.txt	72f9077c1ec85ef5559459e2bc7bd32e	5005	validated
cd42ae41-138d-40a8-8c7a-6a1463f0db00	cd42ae41-138d-40a8-8c7a-6a1463f0db00/MANIA_p_TCGASNP_b82and51R_N_GenomeWideSNP_6_D07_734890.nocnv_grch38.seg.v2.txt	338250b804c4ffbcc063d0b635ac1c34	3628	validated
3cf8acdb-78c2-438f-bd1f-a2aaa4d5473f	3cf8acdb-78c2-438f-bd1f-a2aaa4d5473f/MANIA_p_TCGASNP_b82and51R_N_GenomeWideSNP_6_F01_734906.nocnv_grch38.seg.v2.txt	6a79d707161e0e73a1907df011f4e7a6	3489	validated
87e86bd6-e9f6-416b-8a03-2cc2ca9a78ee	87e86bd6-e9f6-416b-8a03-2cc2ca9a78ee/SITUS_p_TCGAb50_SNP_N_GenomeWideSNP_6_F08_680178.nocnv_grch38.seg.v2.txt	c73145bf87cf110dfa3d1cb32607e381	5250	validated
42f903af-f329-4f9a-a09d-f44122023cd0	42f903af-f329-4f9a-a09d-f44122023cd0/REEDY_p_TCGAb65_SNP_N_GenomeWideSNP_6_G11_697678.nocnv_grch38.seg.v2.txt	030fc983ea2a5fd63f1fce868d575a33	6644	validated
90844deb-557d-4d43-995d-34614098ebfc	90844deb-557d-4d43-995d-34614098ebfc/PLENA_p_TCGAb63and64_SNP_N_GenomeWideSNP_6_B06_697296.nocnv_grch38.seg.v2.txt	58da63a443ac0ceff28723c436687915	5675	validated
0ed55429-29ea-4ce3-a711-2ab2f516b61d	0ed55429-29ea-4ce3-a711-2ab2f516b61d/SOOKS_p_TCGA_b90_SNP_N_GenomeWideSNP_6_B05_748584.nocnv_grch38.seg.v2.txt	fd22184011ae1450d44d99a4ce49b7ca	9860	validated
de222b8b-37b2-497c-8d36-cdec8a8f5781	de222b8b-37b2-497c-8d36-cdec8a8f5781/DEBUT_p_TCGAb45_81_wRedosSNP_N_GenomeWideSNP_6_F10_729540.nocnv_grch38.seg.v2.txt	31863a5ed17d5ab642e0b3b4e2155b22	7195	validated
be02ad70-448a-4219-b5ea-1dab24c285c6	be02ad70-448a-4219-b5ea-1dab24c285c6/BEFIT_p_TCGAb32_SNP_S_GenomeWideSNP_6_D06_584902.nocnv_grch38.seg.v2.txt	623116ea514c6315c8534014eb73fcd1	7850	validated
8afbe738-a897-4f46-97ca-5e3e4101790c	8afbe738-a897-4f46-97ca-5e3e4101790c/REEDY_p_TCGAb65_SNP_N_GenomeWideSNP_6_G06_697674.nocnv_grch38.seg.v2.txt	7bcc44be693122213951dd528223b278	7203	validated
d8125c98-61f5-4518-83de-20f9b50d8953	d8125c98-61f5-4518-83de-20f9b50d8953/PLENA_p_TCGAb63and64_SNP_N_GenomeWideSNP_6_G02_697232.nocnv_grch38.seg.v2.txt	952e8ef71b61a44d3e124ec880782275	4578	validated
e8b1adff-dd72-4d66-b71a-5a4356561b4e	e8b1adff-dd72-4d66-b71a-5a4356561b4e/OWNED_p_TCGA_b102_105_SNP_N_GenomeWideSNP_6_D03_777036.nocnv_grch38.seg.v2.txt	43be024b9f0e6fdbe2e90ce4ca58be48	5101	validated
2b42a2b5-016e-40b6-904c-1ed268325dd4	2b42a2b5-016e-40b6-904c-1ed268325dd4/MANIA_p_TCGASNP_b82and51R_N_GenomeWideSNP_6_F07_734994.nocnv_grch38.seg.v2.txt	4930376b36562718fe9f0f9405159318	4507	validated
31282378-0f3b-42bf-9ecd-6e2421e85fa4	31282378-0f3b-42bf-9ecd-6e2421e85fa4/NARKY_p_TCGAb69_SNP_N_GenomeWideSNP_6_F11_697950.nocnv_grch38.seg.v2.txt	c6de4effdb2815657fb88dbcbe2cbd4b	4905	validated
701b023b-58ee-41e0-a64f-b01cf7711404	701b023b-58ee-41e0-a64f-b01cf7711404/SPIKE_p_TCGA_B64_SNP_N_GenomeWideSNP_6_A09_697406.nocnv_grch38.seg.v2.txt	95f2d86fe515a1be8fc769c849311b9b	5943	validated
7921f66b-65a6-4292-8506-3e30b8cfb7ca	7921f66b-65a6-4292-8506-3e30b8cfb7ca/NARKY_p_TCGAb69_SNP_N_GenomeWideSNP_6_C10_697840.nocnv_grch38.seg.v2.txt	4455ee5b1b85b6f8a1fe6e6a23a8fb01	5668	validated
f1e019e9-9f28-4ace-92b9-910814787aa0	f1e019e9-9f28-4ace-92b9-910814787aa0/SOOKS_p_TCGA_b90_SNP_N_GenomeWideSNP_6_A10_748542.nocnv_grch38.seg.v2.txt	c86d0d77d30280147793f98f33c83e8b	7203	validated
397d3fd4-c207-4fc9-a635-f1569d7f81fc	397d3fd4-c207-4fc9-a635-f1569d7f81fc/SOOKS_p_TCGA_b90_SNP_N_GenomeWideSNP_6_D01_748566.nocnv_grch38.seg.v2.txt	07dbee7cbaec4676504116ceb7124161	2730	validated
3ca5c345-1d70-4fb7-8c35-3a83052724ad	3ca5c345-1d70-4fb7-8c35-3a83052724ad/PLENA_p_TCGAb63and64_SNP_N_GenomeWideSNP_6_E07_697250.nocnv_grch38.seg.v2.txt	1626ec92ac33ebab536efde4536bef90	7063	validated
a97f9c25-6d34-4898-9a91-6b03b533691d	a97f9c25-6d34-4898-9a91-6b03b533691d/BEFIT_p_TCGAb32_SNP_S_GenomeWideSNP_6_D11_584932.nocnv_grch38.seg.v2.txt	68c478a928b29d7ac48612a2391077e3	8239	validated
5ad2a14c-448d-4a36-b56c-d887b58abb57	5ad2a14c-448d-4a36-b56c-d887b58abb57/BUBBY_p_TCGA_b89_105_SNP_N_GenomeWideSNP_6_D02_777404.nocnv_grch38.seg.v2.txt	22bce0de79ae18402eef53c07ec497ed	6051	validated
e9afb17a-07b9-4acf-aa5d-a0784b0ef238	e9afb17a-07b9-4acf-aa5d-a0784b0ef238/MANIA_p_TCGASNP_b82and51R_N_GenomeWideSNP_6_D08_734888.nocnv_grch38.seg.v2.txt	59308679bf7c5b46647109a569b87a27	4556	validated
cec50026-0869-4659-be24-e937668ded12	cec50026-0869-4659-be24-e937668ded12/PLENA_p_TCGAb63and64_SNP_N_GenomeWideSNP_6_A12_697360.nocnv_grch38.seg.v2.txt	782cd0682457b5f1cebe22201720cf80	10177	validated
3e75508e-81d4-457e-b100-5a36c025be59	3e75508e-81d4-457e-b100-5a36c025be59/SITUS_p_TCGAb50_SNP_N_GenomeWideSNP_6_A04_680114.nocnv_grch38.seg.v2.txt	144fd5171942f4ad29aaf0d91d4a8ff7	4688	validated
ccad9291-839d-4cd2-aec3-2ba58c15948d	ccad9291-839d-4cd2-aec3-2ba58c15948d/BUBBY_p_TCGA_b89_105_SNP_N_GenomeWideSNP_6_C12_777534.nocnv_grch38.seg.v2.txt	26771ca8fd5d8339e8987b0cac544aa5	5669	validated
ad3c8bff-2e27-452b-b636-200f18f195db	ad3c8bff-2e27-452b-b636-200f18f195db/PLENA_p_TCGAb63and64_SNP_N_GenomeWideSNP_6_B12_697382.nocnv_grch38.seg.v2.txt	368ea0f3feef0fac3d9cd859eed4f209	3952	validated
1257ffbb-7bc7-4908-98d1-a805357732ee	1257ffbb-7bc7-4908-98d1-a805357732ee/SOOKS_p_TCGA_b90_SNP_N_GenomeWideSNP_6_E10_748546.nocnv_grch38.seg.v2.txt	1f7f89d70cd3472012c47b4859c97e9e	4142	validated
90507467-24a8-49e7-849c-e39d8f4a0073	90507467-24a8-49e7-849c-e39d8f4a0073/SITUS_p_TCGAb50_SNP_N_GenomeWideSNP_6_B04_680054.nocnv_grch38.seg.v2.txt	f2e7883a371fddcacb01825b9017a523	4236	validated
52784d17-32b0-4f2f-afe0-be0cdb50c669	52784d17-32b0-4f2f-afe0-be0cdb50c669/SPIKE_p_TCGA_B64_SNP_N_GenomeWideSNP_6_D11_697440.nocnv_grch38.seg.v2.txt	de6ddabd212d800d389e4d8b637480d9	3472	validated
b75f0e54-7bfc-46a8-ba40-1f25699d69ea	b75f0e54-7bfc-46a8-ba40-1f25699d69ea/REEDY_p_TCGAb65_SNP_N_GenomeWideSNP_6_G07_697738.nocnv_grch38.seg.v2.txt	ec66b9667c6161b1332204670edc4576	2780	validated
51def263-a862-4b0a-a5a4-3e3fce4b70c5	51def263-a862-4b0a-a5a4-3e3fce4b70c5/DADOS_p_TCGAb3_85_86_87_88_NSP_GenomeWideSNP_6_G02_1464762.nocnv_grch38.seg.v2.txt	5f3976f13a825f46c9076ede410efc57	4154	validated
2ea3993a-8f1e-4d2b-acb4-e7b99b9bd7f5	2ea3993a-8f1e-4d2b-acb4-e7b99b9bd7f5/DEBUT_p_TCGAb45_81_wRedosSNP_N_GenomeWideSNP_6_E12_729424.nocnv_grch38.seg.v2.txt	6c1ebfa6f5db2582f7444ab3d20bf20c	7769	validated
2b688705-80aa-40ed-9494-f908e45fabcb	2b688705-80aa-40ed-9494-f908e45fabcb/DADOS_p_TCGAb3_85_86_87_88_NSP_GenomeWideSNP_6_F04_1464672.nocnv_grch38.seg.v2.txt	0d790309c517166b72030313a9af36f2	7337	validated
bf9b70fc-c0a5-411e-aab0-fea76602196c	bf9b70fc-c0a5-411e-aab0-fea76602196c/SOOKS_p_TCGA_b90_SNP_N_GenomeWideSNP_6_C06_748614.nocnv_grch38.seg.v2.txt	77e36e59510442c85dc89a1e04e07733	5095	validated
ef2b3578-8f07-4a81-86aa-399b38396575	ef2b3578-8f07-4a81-86aa-399b38396575/MANIA_p_TCGASNP_b82and51R_N_GenomeWideSNP_6_B05_734938.nocnv_grch38.seg.v2.txt	966ce5604ff4d4f859ceed55be025feb	5260	validated
298c6ee9-00e3-41f2-85cb-1abae12887b7	298c6ee9-00e3-41f2-85cb-1abae12887b7/DADOS_p_TCGAb3_85_86_87_88_NSP_GenomeWideSNP_6_F10_1464732.nocnv_grch38.seg.v2.txt	f54f04df0145950a95be442383b68cf4	6501	validated
f38d2cfc-9abf-47e5-99a9-faabb71503f6	f38d2cfc-9abf-47e5-99a9-faabb71503f6/PLENA_p_TCGAb63and64_SNP_N_GenomeWideSNP_6_C11_697240.nocnv_grch38.seg.v2.txt	d523be95d26dd59e7fbaab92b4d994d5	17524	validated
6d1688e5-1648-4a4d-9887-52a6242c9df6	6d1688e5-1648-4a4d-9887-52a6242c9df6/MOWED_p_TCGAb3_39_40_41_42_STY_GenomeWideSNP_6_D02_1377566.nocnv_grch38.seg.v2.txt	2a8073ba07444f2347871a5a403a0644	5379	validated
7c4f9987-e782-46ac-ba85-8978ae98ef1d	7c4f9987-e782-46ac-ba85-8978ae98ef1d/NINES_p_TCGAb68_SNP_N_GenomeWideSNP_6_E08_730626.nocnv_grch38.seg.v2.txt	fee9c87d668ed641396bde4a1bec100b	5819	validated
f7941e58-a885-4866-8d03-8b1e5209d3c4	f7941e58-a885-4866-8d03-8b1e5209d3c4/KHADI_p_TCGAb79_PlusRedos_SNP_N_GenomeWideSNP_6_B04_729858.nocnv_grch38.seg.v2.txt	bd5eec8bc4a8bab7329f74c03158a51f	4332	validated
b120d83f-8a86-4895-9cd7-a5855dbccff9	b120d83f-8a86-4895-9cd7-a5855dbccff9/MANIA_p_TCGASNP_b82and51R_N_GenomeWideSNP_6_G06_734956.nocnv_grch38.seg.v2.txt	2e8acbfea995977e20de1392d8bdd7b8	3963	validated
8937e516-a7c1-4265-92f0-9dbea9dc8a7d	8937e516-a7c1-4265-92f0-9dbea9dc8a7d/REEDY_p_TCGAb65_SNP_N_GenomeWideSNP_6_B11_697656.nocnv_grch38.seg.v2.txt	e821965ecc66ab881973cf896ef50f01	5828	validated
2506da91-3501-4a4e-a2d8-94b1e7f24542	2506da91-3501-4a4e-a2d8-94b1e7f24542/REEDY_p_TCGAb65_SNP_N_GenomeWideSNP_6_E12_697704.nocnv_grch38.seg.v2.txt	ac54c59f61edd4541177510a36c23374	8470	validated
7a5d3dcd-d0a3-44c2-9367-fbb91d92883c	7a5d3dcd-d0a3-44c2-9367-fbb91d92883c/NARKY_p_TCGAb69_SNP_N_GenomeWideSNP_6_D03_697808.nocnv_grch38.seg.v2.txt	20407119b5f8116a8d343235efd35dc5	13177	validated
6dea3ff0-b020-425a-9768-66d126a00db7	6dea3ff0-b020-425a-9768-66d126a00db7/NINES_p_TCGAb68_SNP_N_GenomeWideSNP_6_G05_730680.nocnv_grch38.seg.v2.txt	c12dba11b5275b9febb4ad89801edcb0	4027	validated
5139eed3-2a8c-4031-aa90-99b7f3faadde	5139eed3-2a8c-4031-aa90-99b7f3faadde/MOWED_p_TCGAb3_39_40_41_42_STY_GenomeWideSNP_6_D09_1377532.nocnv_grch38.seg.v2.txt	5424d21deca40dcdb77b3e271a28e7bd	4738	validated
4224aaf2-ab54-4bc9-b2df-710418e68fa7	4224aaf2-ab54-4bc9-b2df-710418e68fa7/REEDY_p_TCGAb65_SNP_N_GenomeWideSNP_6_A05_697702.nocnv_grch38.seg.v2.txt	a07dd91bd12845b8ffaa72a59031074b	7428	validated
e165b275-0979-4ca7-80af-ddd30094c76b	e165b275-0979-4ca7-80af-ddd30094c76b/TARSI_p_TCGAb70_SNP_N_GenomeWideSNP_6_E12_741916.nocnv_grch38.seg.v2.txt	5bc20e9407385fd70346028d3f568174	7461	validated
20f4bdc0-400b-403e-9b97-99255355a1fc	20f4bdc0-400b-403e-9b97-99255355a1fc/DEBUT_p_TCGAb45_81_wRedosSNP_N_GenomeWideSNP_6_F01_729472.nocnv_grch38.seg.v2.txt	5a04627f2c77430899e7ff912a5c4a56	4824	validated
2633676d-3db1-4c19-bf06-4f37ea6587f8	2633676d-3db1-4c19-bf06-4f37ea6587f8/SPIKE_p_TCGA_B64_SNP_N_GenomeWideSNP_6_G12_697436.nocnv_grch38.seg.v2.txt	af3b4caa1bdcdbb336ec4831b27f8d2e	6249	validated
4f0efe0c-f1f0-4a15-9dcc-2c0ec52b20ee	4f0efe0c-f1f0-4a15-9dcc-2c0ec52b20ee/BUBBY_p_TCGA_b89_105_SNP_N_GenomeWideSNP_6_A05_777482.nocnv_grch38.seg.v2.txt	96a13ee593c98b1a738bb4a9aee1ea0d	4417	validated
1dca993a-f494-44e8-90a0-a92445023b38	1dca993a-f494-44e8-90a0-a92445023b38/MANIA_p_TCGASNP_b82and51R_N_GenomeWideSNP_6_C07_734822.nocnv_grch38.seg.v2.txt	c19f6c0367e5b58b5a2b01a9fef555a1	2769	validated
53f18cb1-1bba-4e70-b66e-d2db151f5e44	53f18cb1-1bba-4e70-b66e-d2db151f5e44/SPIKE_p_TCGA_B64_SNP_N_GenomeWideSNP_6_E04_697540.nocnv_grch38.seg.v2.txt	6384217f5878c421b4e946bfa3b67068	5266	validated
ba723f42-5cd5-4aef-b91e-10b1e1cdc051	ba723f42-5cd5-4aef-b91e-10b1e1cdc051/REEDY_p_TCGAb65_SNP_N_GenomeWideSNP_6_G10_697736.nocnv_grch38.seg.v2.txt	fed6a85671b15f549cc76b2e1f099064	8862	validated
764d95ea-74d0-4a79-9880-e94222285f89	764d95ea-74d0-4a79-9880-e94222285f89/SOOKS_p_TCGA_b90_SNP_N_GenomeWideSNP_6_C03_748630.nocnv_grch38.seg.v2.txt	1aea3861f99c471eaad9e587c5e67aac	7185	validated
ba8b424c-b67d-4d5c-923f-cb47cc2f81e2	ba8b424c-b67d-4d5c-923f-cb47cc2f81e2/NARKY_p_TCGAb69_SNP_N_GenomeWideSNP_6_G08_697912.nocnv_grch38.seg.v2.txt	c597f882a7390284146313e65498edeb	11555	validated
33b9c8d4-6755-4ab2-92b7-3b32ee50acb4	33b9c8d4-6755-4ab2-92b7-3b32ee50acb4/BEDEW_p_TCGA_FFPE_7_13_N_GenomeWideSNP_6_A12_1347394.nocnv_grch38.seg.v2.txt	6e943a62292641d5d2a0dde7efd98a76	3192	validated
99449743-596d-4198-b61f-fadb202000e2	99449743-596d-4198-b61f-fadb202000e2/SOOKS_p_TCGA_b90_SNP_N_GenomeWideSNP_6_H03_748490.nocnv_grch38.seg.v2.txt	db78d5585887972acf1eced1f9729468	2780	validated
830ad883-c312-4e10-aa40-835a1eae83e9	830ad883-c312-4e10-aa40-835a1eae83e9/MANIA_p_TCGASNP_b82and51R_N_GenomeWideSNP_6_A07_734940.nocnv_grch38.seg.v2.txt	39e8b16253e1f019d3970993d3812cf5	4707	validated
28d321c0-556b-490e-bac1-4ca83303cc1c	28d321c0-556b-490e-bac1-4ca83303cc1c/MANIA_p_TCGASNP_b82and51R_N_GenomeWideSNP_6_D06_734850.nocnv_grch38.seg.v2.txt	7e6e083f940fea107cfed522728638a9	3054	validated
c54e7823-3c73-4b90-9e45-154c3e441d61	c54e7823-3c73-4b90-9e45-154c3e441d61/MANIA_p_TCGASNP_b82and51R_N_GenomeWideSNP_6_C02_734832.nocnv_grch38.seg.v2.txt	19aaa1fd18f282aacf0eb9aa4cb031bd	2791	validated
5f69f909-6779-43eb-ae6e-16bff66d7d7d	5f69f909-6779-43eb-ae6e-16bff66d7d7d/REEDY_p_TCGAb65_SNP_N_GenomeWideSNP_6_H02_697660.nocnv_grch38.seg.v2.txt	5ed72e49066d8274d7841587328795cd	12214	validated
57f64c4c-44ac-41cd-9716-2b397bc4effa	57f64c4c-44ac-41cd-9716-2b397bc4effa/PLENA_p_TCGAb63and64_SNP_N_GenomeWideSNP_6_F02_697248.nocnv_grch38.seg.v2.txt	2495e96c14ac1ca794d655c520b521e4	4135	validated
e425b419-7c00-4328-b2bc-b44c7868b0a4	e425b419-7c00-4328-b2bc-b44c7868b0a4/OWNED_p_TCGA_b102_105_SNP_N_GenomeWideSNP_6_B02_777120.nocnv_grch38.seg.v2.txt	7a3e0b524474bc8dde0597b659c5ec55	5804	validated
1a7c628d-88ea-4a82-a9c3-5d29353949bc	1a7c628d-88ea-4a82-a9c3-5d29353949bc/RARER_p_TCGA_MixedRedos_N_GenomeWideSNP_6_F08_747782.nocnv_grch38.seg.v2.txt	ff521ec1927ed848135f5e79fb85aa41	2914	validated
9482d94b-b409-47fa-bce5-7f0f07686e6a	9482d94b-b409-47fa-bce5-7f0f07686e6a/SITUS_p_TCGAb50_SNP_N_GenomeWideSNP_6_B09_680124.nocnv_grch38.seg.v2.txt	e68a6d3a9acc5abd06697eaa6d656880	4854	validated
4ac5be7d-dd4d-4215-b8a3-e79bff88442b	4ac5be7d-dd4d-4215-b8a3-e79bff88442b/MANIA_p_TCGASNP_b82and51R_N_GenomeWideSNP_6_B07_734840.nocnv_grch38.seg.v2.txt	5144e15c5bc2599802244e492cb5ffd7	1948	validated
1444927e-6e23-46c7-af9c-d75cc8b112d8	1444927e-6e23-46c7-af9c-d75cc8b112d8/MANIA_p_TCGASNP_b82and51R_N_GenomeWideSNP_6_E09_734816.nocnv_grch38.seg.v2.txt	d2200b9e4a7637c432dd95130bca7b21	2918	validated
83e927ef-b0f1-406c-8b0b-6d4ba955f51e	83e927ef-b0f1-406c-8b0b-6d4ba955f51e/BUBBY_p_TCGA_b89_105_SNP_N_GenomeWideSNP_6_B02_777438.nocnv_grch38.seg.v2.txt	7a350447b3e3b4353d4283a79b7c2dd8	7237	validated
8852fc41-6fb0-4d16-b0b5-fae9b7d62416	8852fc41-6fb0-4d16-b0b5-fae9b7d62416/PLENA_p_TCGAb63and64_SNP_N_GenomeWideSNP_6_A07_697372.nocnv_grch38.seg.v2.txt	bdd4dd4f7114b092b437fdcbb8bdeabd	7344	validated
f1c22800-02bc-49bb-b1a6-965f0de22232	f1c22800-02bc-49bb-b1a6-965f0de22232/NARKY_p_TCGAb69_SNP_N_GenomeWideSNP_6_B09_697842.nocnv_grch38.seg.v2.txt	155866b16db59d16a7172e2c90b8b1a6	5430	validated
f5ef9647-a8ad-4d23-921b-50d95a8e8efa	f5ef9647-a8ad-4d23-921b-50d95a8e8efa/SOOKS_p_TCGA_b90_SNP_N_GenomeWideSNP_6_D09_748464.nocnv_grch38.seg.v2.txt	ed0eedc8221b6625a619f7565c599ba6	11831	validated
dc83a342-137b-4912-812c-085294ec6b65	dc83a342-137b-4912-812c-085294ec6b65/TARSI_p_TCGAb70_SNP_N_GenomeWideSNP_6_B04_741892.nocnv_grch38.seg.v2.txt	006c8ae584d59efcd2fec6b789e6333c	6859	validated
5441712e-69a5-4338-b891-8cbc5dbc2c4c	5441712e-69a5-4338-b891-8cbc5dbc2c4c/NARKY_p_TCGAb69_SNP_N_GenomeWideSNP_6_E03_697790.nocnv_grch38.seg.v2.txt	b45ca724173cdc3b6dea90e8a8b23e02	12359	validated
782bf18a-4cfa-4724-a434-364b7dba716f	782bf18a-4cfa-4724-a434-364b7dba716f/BUBBY_p_TCGA_b89_105_SNP_N_GenomeWideSNP_6_D05_777560.nocnv_grch38.seg.v2.txt	47888530820390123cbb5b63183de4b0	3050	validated
67bed905-2f41-4ea0-9a4f-e78aa1bc8e90	67bed905-2f41-4ea0-9a4f-e78aa1bc8e90/SOOKS_p_TCGA_b90_SNP_N_GenomeWideSNP_6_G07_748554.nocnv_grch38.seg.v2.txt	06f66bd06489a2f4a89d9e2e113dbacf	5670	validated
788eff35-1d68-4b60-8cae-189b6d15e762	788eff35-1d68-4b60-8cae-189b6d15e762/SPIKE_p_TCGA_B64_SNP_N_GenomeWideSNP_6_F07_697586.nocnv_grch38.seg.v2.txt	eaaa20bc9c4cc31ed936ad0bf0261051	6503	validated
037cc6bc-f88b-439d-86dd-998b8a92f448	037cc6bc-f88b-439d-86dd-998b8a92f448/NARKY_p_TCGAb69_SNP_N_GenomeWideSNP_6_C07_697874.nocnv_grch38.seg.v2.txt	8e5d0e3b2782afc75b6e7d2967dfe89a	8473	validated
03b7ac68-08be-4886-9232-9ffea090d4c0	03b7ac68-08be-4886-9232-9ffea090d4c0/BEFIT_p_TCGAb32_SNP_S_GenomeWideSNP_6_A06_584898.nocnv_grch38.seg.v2.txt	8368ef017dbc937372f99f80626f0d32	4776	validated
298dbeb7-fda8-4077-81e3-2a1c89ecb7c7	298dbeb7-fda8-4077-81e3-2a1c89ecb7c7/BEFIT_p_TCGAb32_SNP_S_GenomeWideSNP_6_C11_584982.nocnv_grch38.seg.v2.txt	ed7539bcbeeefe277ee4f5fe476f2308	5917	validated
046a6dc9-e3ea-4f35-833f-a9804bc1eebb	046a6dc9-e3ea-4f35-833f-a9804bc1eebb/TARSI_p_TCGAb70_SNP_N_GenomeWideSNP_6_B06_741942.nocnv_grch38.seg.v2.txt	ddcfd8c4c6cf150fce3e1132f72f23b9	4038	validated
017c49ee-fc60-4eff-8015-4ca3f1dfd849	017c49ee-fc60-4eff-8015-4ca3f1dfd849/DEBUT_p_TCGAb45_81_wRedosSNP_N_GenomeWideSNP_6_H03_729392.nocnv_grch38.seg.v2.txt	1418ef442ae24d280b2f2896c616861e	15461	validated
3cdc767a-f8ff-48aa-9160-9352fb1bb507	3cdc767a-f8ff-48aa-9160-9352fb1bb507/MOHEL_p_TCGA_271_274_275_N_GenomeWideSNP_6_G03_1320338.nocnv_grch38.seg.v2.txt	b72739270cb983a3a4b311e3c8848102	5664	validated
a897d22c-b29e-401e-bd18-db131b331daa	a897d22c-b29e-401e-bd18-db131b331daa/MOHEL_p_TCGA_271_274_275_N_GenomeWideSNP_6_F11_1320314.nocnv_grch38.seg.v2.txt	c6b13d2fa47ef623bb49e142ad49c67b	8072	validated
370364d0-2af3-4878-bac7-a3bc8a1a0f58	370364d0-2af3-4878-bac7-a3bc8a1a0f58/NARKY_p_TCGAb69_SNP_N_GenomeWideSNP_6_D05_697922.nocnv_grch38.seg.v2.txt	80fe13e0efabc9a172c1aafde4cad1f9	20173	validated
0142fd89-aecd-45c5-8906-6bd7689bdeb4	0142fd89-aecd-45c5-8906-6bd7689bdeb4/PLENA_p_TCGAb63and64_SNP_N_GenomeWideSNP_6_F08_697254.nocnv_grch38.seg.v2.txt	59ef2761456a50c7959bf1b425f4b92a	4279	validated
2e7194ff-fa31-44b6-a1c5-f9c6c2dbc156	2e7194ff-fa31-44b6-a1c5-f9c6c2dbc156/NARKY_p_TCGAb69_SNP_N_GenomeWideSNP_6_G11_697830.nocnv_grch38.seg.v2.txt	1a152fab63a51b84bde86a1fe3160de3	6429	validated
010bf685-d0d5-46be-bbba-cacc07dde3b7	010bf685-d0d5-46be-bbba-cacc07dde3b7/NINES_p_TCGAb68_SNP_N_GenomeWideSNP_6_E07_730662.nocnv_grch38.seg.v2.txt	35fb70c55765533e6e81acaaf6e15cbc	2617	validated
32dea258-616e-4482-baa6-13f451e90a48	32dea258-616e-4482-baa6-13f451e90a48/SOOKS_p_TCGA_b90_SNP_N_GenomeWideSNP_6_D07_748574.nocnv_grch38.seg.v2.txt	52660cb3b3c7d5073d784d19804919b8	7309	validated
00b9177b-5d55-4599-8317-14e016c5ac24	00b9177b-5d55-4599-8317-14e016c5ac24/MOHEL_p_TCGA_271_274_275_N_GenomeWideSNP_6_G11_1320394.nocnv_grch38.seg.v2.txt	f5d7915e6e86d0989116a929fb77fc09	5879	validated
05b43a18-7c76-43be-a2e4-3e8f1d02e795	05b43a18-7c76-43be-a2e4-3e8f1d02e795/TARSI_p_TCGAb70_SNP_N_GenomeWideSNP_6_G01_741994.nocnv_grch38.seg.v2.txt	664386eb3db1f69e21e8cfaaca77ef6b	4305	validated
f6e6caa7-29fa-4768-b276-894a163b94cc	f6e6caa7-29fa-4768-b276-894a163b94cc/NARKY_p_TCGAb69_SNP_N_GenomeWideSNP_6_F05_697930.nocnv_grch38.seg.v2.txt	e23b3c91e59b604f8cf7994e66effc14	4035	validated
01d2cd03-42eb-4917-8276-1682739222c8	01d2cd03-42eb-4917-8276-1682739222c8/BEFIT_p_TCGAb32_SNP_S_GenomeWideSNP_6_A01_585038.nocnv_grch38.seg.v2.txt	fb8e46f37a43a90e6f5ff403581e630d	10060	validated
04e62c1b-dd0b-4412-a5a8-233c72aef3d7	04e62c1b-dd0b-4412-a5a8-233c72aef3d7/SOOKS_p_TCGA_b90_SNP_N_GenomeWideSNP_6_H02_748460.nocnv_grch38.seg.v2.txt	3c03517d4cce4657a94d0e8402ec484f	9063	validated
037f9305-d55e-4206-a447-6a4dd756a62e	037f9305-d55e-4206-a447-6a4dd756a62e/NARKY_p_TCGAb69_SNP_N_GenomeWideSNP_6_F12_697892.nocnv_grch38.seg.v2.txt	c2ebac0a959633a9a33c7c58a21cffeb	4453	validated
043663de-06ff-4324-b180-ee95b26ec034	043663de-06ff-4324-b180-ee95b26ec034/BEFIT_p_TCGAb32_SNP_S_GenomeWideSNP_6_A07_584944.nocnv_grch38.seg.v2.txt	df21cd3157326e18df0f51a65a4b9ddb	4715	validated
0357ec4e-8610-4705-a496-150aef67d27c	0357ec4e-8610-4705-a496-150aef67d27c/SOOKS_p_TCGA_b90_SNP_N_GenomeWideSNP_6_A02_748502.nocnv_grch38.seg.v2.txt	3a6f2f0b13bdbbfc6c73df4849c1d633	4859	validated
4e463698-78f2-4108-928e-60ebf5c5f529	4e463698-78f2-4108-928e-60ebf5c5f529/NINES_p_TCGAb68_SNP_N_GenomeWideSNP_6_H08_730696.nocnv_grch38.seg.v2.txt	0a0d8fae67bf8c92e715967534ee3bc4	3471	validated
1c57d4d9-a942-4ef7-b9ac-71f868da6c07	1c57d4d9-a942-4ef7-b9ac-71f868da6c07/NINES_p_TCGAb68_SNP_N_GenomeWideSNP_6_E10_730702.nocnv_grch38.seg.v2.txt	506ab66f6817149797f93037f6d9e931	5547	validated
05429b13-daa4-4139-889c-b7f4dd2aa0ee	05429b13-daa4-4139-889c-b7f4dd2aa0ee/REEDY_p_TCGAb65_SNP_N_GenomeWideSNP_6_D01_697664.nocnv_grch38.seg.v2.txt	7bccf7faa4dd7baef9964c7c884dc7da	3904	validated
04c80f6c-2ea2-46d4-a1a0-a512bc114988	04c80f6c-2ea2-46d4-a1a0-a512bc114988/PLENA_p_TCGAb63and64_SNP_N_GenomeWideSNP_6_H07_697258.nocnv_grch38.seg.v2.txt	398484cfa6d77ae113fea44d53f12ad8	4851	validated
a5d11cbc-8026-453e-a291-b94a723bf540	a5d11cbc-8026-453e-a291-b94a723bf540/PLENA_p_TCGAb63and64_SNP_N_GenomeWideSNP_6_E03_697236.nocnv_grch38.seg.v2.txt	6d18fc8ee3be3c927a553c8f1a5d2b5d	5659	validated
05811420-ac13-48c0-b4a0-a4be9f6b08d4	05811420-ac13-48c0-b4a0-a4be9f6b08d4/REEDY_p_TCGAb65_SNP_N_GenomeWideSNP_6_A09_697710.nocnv_grch38.seg.v2.txt	7b7b139fd496d8541f82f7e64d3aaf5f	6349	validated
033c8fa9-dee2-484a-8c38-a7726fe888dd	033c8fa9-dee2-484a-8c38-a7726fe888dd/SOOKS_p_TCGA_b90_SNP_N_GenomeWideSNP_6_E12_748568.nocnv_grch38.seg.v2.txt	98d3b391659c6f8af36cd8d082a6a22d	5272	validated
05000d12-4f2b-4c15-80a0-b096c890f7d2	05000d12-4f2b-4c15-80a0-b096c890f7d2/NINES_p_TCGAb68_SNP_N_GenomeWideSNP_6_G01_730658.nocnv_grch38.seg.v2.txt	0c0a4a9aabec0a3456efd8f5231a7681	3888	validated
37b507a9-bedb-4235-8f53-71a688884ae8	37b507a9-bedb-4235-8f53-71a688884ae8/TARSI_p_TCGAb70_SNP_N_GenomeWideSNP_6_B01_742010.nocnv_grch38.seg.v2.txt	f42d3b3bf54abec7ad48fb1da3530a1c	5295	validated
05e3afe8-0a46-4024-a155-3bbc2468069f	05e3afe8-0a46-4024-a155-3bbc2468069f/SOOKS_p_TCGA_b90_SNP_N_GenomeWideSNP_6_E09_748442.nocnv_grch38.seg.v2.txt	89586291a0a5494900547e9cba18c145	4443	validated
ed8656b5-5e07-453b-a4e3-40c9ac09e4e1	ed8656b5-5e07-453b-a4e3-40c9ac09e4e1/SPIKE_p_TCGA_B64_SNP_N_GenomeWideSNP_6_A04_697552.nocnv_grch38.seg.v2.txt	cac99a0ac264b96170068adc246e32da	5253	validated
4878d7c9-1650-4a90-a2ff-329f0af30be4	4878d7c9-1650-4a90-a2ff-329f0af30be4/NARKY_p_TCGAb69_SNP_N_GenomeWideSNP_6_H05_697868.nocnv_grch38.seg.v2.txt	869695997ee3caa444e340c4cc488e9e	16541	validated
0263a846-7a22-4428-8a80-fb5227030a36	0263a846-7a22-4428-8a80-fb5227030a36/DEBUT_p_TCGAb45_81_wRedosSNP_N_GenomeWideSNP_6_F05_729400.nocnv_grch38.seg.v2.txt	c26811b679b913e8299f84607d1fb843	7880	validated
060e4c3d-d62d-4ee6-9d08-32263d21fe00	060e4c3d-d62d-4ee6-9d08-32263d21fe00/SPIKE_p_TCGA_B64_SNP_N_GenomeWideSNP_6_E03_697448.nocnv_grch38.seg.v2.txt	6581d61b4bf6aa1fbfab07734d126cf6	4995	validated
4e211746-9674-4ef7-bee9-cda7d8543c69	4e211746-9674-4ef7-bee9-cda7d8543c69/NARKY_p_TCGAb69_SNP_N_GenomeWideSNP_6_D11_697818.nocnv_grch38.seg.v2.txt	7141f7be0bfd5d7623a64c64d6896fce	5449	validated
b8e52f6e-8a3c-41fa-80a7-045d685197db	b8e52f6e-8a3c-41fa-80a7-045d685197db/MANIA_p_TCGASNP_b82and51R_N_GenomeWideSNP_6_C01_734998.nocnv_grch38.seg.v2.txt	06987e1b0c42747adceb8aa973def980	3960	validated
05e5494a-9aa9-45ab-bc88-8d4488fe9173	05e5494a-9aa9-45ab-bc88-8d4488fe9173/MANIA_p_TCGASNP_b82and51R_N_GenomeWideSNP_6_A03_734874.nocnv_grch38.seg.v2.txt	397da00563ca6ada6d005c915a0b8185	3064	validated
03468b83-fed0-4359-8fe8-bc6c86a7ea24	03468b83-fed0-4359-8fe8-bc6c86a7ea24/MANIA_p_TCGASNP_b82and51R_N_GenomeWideSNP_6_C10_734924.nocnv_grch38.seg.v2.txt	417fb258c39515a16565fbc8a3052410	3190	validated
04a02dd1-0322-4e9a-8ab1-8386f42afc14	04a02dd1-0322-4e9a-8ab1-8386f42afc14/HILLY_p_TCGA_b90_wRedos_SNP_N_GenomeWideSNP_6_C10_748210.nocnv_grch38.seg.v2.txt	e559a4860a22590eeec74ed8445ab6c3	6320	validated
035f74db-5ff8-4165-abfe-71c29a7be93f	035f74db-5ff8-4165-abfe-71c29a7be93f/MANIA_p_TCGASNP_b82and51R_N_GenomeWideSNP_6_F12_734992.nocnv_grch38.seg.v2.txt	0db8d049b2e2971697ff3fce2144cc73	3213	validated
9698712b-fa59-49cb-bd20-37d09531427b	9698712b-fa59-49cb-bd20-37d09531427b/NINES_p_TCGAb68_SNP_N_GenomeWideSNP_6_A02_730572.nocnv_grch38.seg.v2.txt	47e79f8600aab3179aa0509a11776a9c	4273	validated
0139ba94-28c6-4317-9696-82a15d3ce0c0	0139ba94-28c6-4317-9696-82a15d3ce0c0/PLENA_p_TCGAb63and64_SNP_N_GenomeWideSNP_6_G06_697326.nocnv_grch38.seg.v2.txt	0869c19942a6ebecadb1137188c2f438	8047	validated
73ab14f8-d747-4dbd-9b54-0ccd81443f9c	73ab14f8-d747-4dbd-9b54-0ccd81443f9c/SOOKS_p_TCGA_b90_SNP_N_GenomeWideSNP_6_D06_748536.nocnv_grch38.seg.v2.txt	4026b75d263040882855f8e9435d1873	5114	validated
03a292de-4aac-44e9-a4f1-9e69f42130f3	03a292de-4aac-44e9-a4f1-9e69f42130f3/OWNED_p_TCGA_b102_105_SNP_N_GenomeWideSNP_6_B06_777042.nocnv_grch38.seg.v2.txt	490f44cdaa5f3777ac195a16e0dfff73	3847	validated
fae0c274-c865-4514-9e27-cd310e2b5103	fae0c274-c865-4514-9e27-cd310e2b5103/PLENA_p_TCGAb63and64_SNP_N_GenomeWideSNP_6_E04_697340.nocnv_grch38.seg.v2.txt	1c0ffafef4dee7c06bc74336e1f0686e	3901	validated
02f387de-be41-4138-b51e-da35a136965b	02f387de-be41-4138-b51e-da35a136965b/MANIA_p_TCGASNP_b82and51R_N_GenomeWideSNP_6_H05_734842.nocnv_grch38.seg.v2.txt	32b24c01ce68f82c39408c8013d3f477	3457	validated
0673b4ae-b7ff-4fc2-b614-6a87f2225c8b	0673b4ae-b7ff-4fc2-b614-6a87f2225c8b/REEDY_p_TCGAb65_SNP_N_GenomeWideSNP_6_H01_697758.nocnv_grch38.seg.v2.txt	ae93b7a1e88db62d65055e3d35eabee3	5251	validated
026d2364-bfaa-4d97-8905-569276d64af4	026d2364-bfaa-4d97-8905-569276d64af4/NINES_p_TCGAb68_SNP_N_GenomeWideSNP_6_G06_730686.nocnv_grch38.seg.v2.txt	4bf6cb4d76c4fb0fe373bb255f538c2c	4427	validated
06a9ef47-7c2f-4657-b01e-8359dbfb64a0	06a9ef47-7c2f-4657-b01e-8359dbfb64a0/SPIKE_p_TCGA_B64_SNP_N_GenomeWideSNP_6_A12_697514.nocnv_grch38.seg.v2.txt	d5baac025b2c2e2ea83df4fe68a62aae	5409	validated
0291efac-023d-4a54-9533-92da364ea38c	0291efac-023d-4a54-9533-92da364ea38c/MANIA_p_TCGASNP_b82and51R_N_GenomeWideSNP_6_D11_734838.nocnv_grch38.seg.v2.txt	c7e5ceba84425cda7490f07b2834e4ad	5573	validated
a98bf17f-6c4a-4cdd-93a5-b8d50ff69c41	a98bf17f-6c4a-4cdd-93a5-b8d50ff69c41/BUBBY_p_TCGA_b89_105_SNP_N_GenomeWideSNP_6_C11_777562.nocnv_grch38.seg.v2.txt	e235ba55d46f6a9682292f5f7652fa24	5119	validated
06ddc8ad-475b-4241-842b-b43569302dcf	06ddc8ad-475b-4241-842b-b43569302dcf/DADOS_p_TCGAb3_85_86_87_88_NSP_GenomeWideSNP_6_F01_1464666.nocnv_grch38.seg.v2.txt	4312083631fb12472592202a9a233e93	4705	validated
ac66cbea-662d-49db-9473-99308806aa74	ac66cbea-662d-49db-9473-99308806aa74/NARKY_p_TCGAb69_SNP_N_GenomeWideSNP_6_D12_697798.nocnv_grch38.seg.v2.txt	c35512bdfacb5ac927083b197e2d3cad	7433	validated
7560d5c9-cec6-4238-b70c-90ed22ecc3ad	7560d5c9-cec6-4238-b70c-90ed22ecc3ad/HILLY_p_TCGA_b90_wRedos_SNP_N_GenomeWideSNP_6_F04_748064.nocnv_grch38.seg.v2.txt	311bf617fa82e72f4f8b5c36823ab996	4444	validated
08868b62-0a68-4f1d-b25d-c65a9fcf749c	08868b62-0a68-4f1d-b25d-c65a9fcf749c/SITUS_p_TCGAb50_SNP_N_GenomeWideSNP_6_E05_680070.nocnv_grch38.seg.v2.txt	79fc1e3e50f005d7f7af6cf3895835bc	8990	validated
6ee2cb0b-ac05-4cd0-9ed6-f20ea30f7334	6ee2cb0b-ac05-4cd0-9ed6-f20ea30f7334/TARSI_p_TCGAb70_SNP_N_GenomeWideSNP_6_E07_741968.nocnv_grch38.seg.v2.txt	5977302c280161060a04e41c940630d8	4096	validated
093b64c8-639b-4dc9-9c7e-8b0b6cce807e	093b64c8-639b-4dc9-9c7e-8b0b6cce807e/REEDY_p_TCGAb65_SNP_N_GenomeWideSNP_6_H05_697770.nocnv_grch38.seg.v2.txt	ca391cb589d011113796ed0e03885fd1	7314	validated
089f49e3-ee57-45c5-966a-10acb0fa8948	089f49e3-ee57-45c5-966a-10acb0fa8948/SPIKE_p_TCGA_B64_SNP_N_GenomeWideSNP_6_E01_697558.nocnv_grch38.seg.v2.txt	eead3518b76ebf7365ac184966b7a4b5	4954	validated
09f878e9-6c9a-4225-9dfa-879dfe65f097	09f878e9-6c9a-4225-9dfa-879dfe65f097/OWNED_p_TCGA_b102_105_SNP_N_GenomeWideSNP_6_D08_777116.nocnv_grch38.seg.v2.txt	75b317fb2787d2a1e13d86bbf5f65412	4323	validated
096d346a-a2d8-4828-8e09-f16f759fcd4d	096d346a-a2d8-4828-8e09-f16f759fcd4d/TARSI_p_TCGAb70_SNP_N_GenomeWideSNP_6_G03_742052.nocnv_grch38.seg.v2.txt	0ce2900c5e72e9bd6104b62b691bbc18	3602	validated
0a443ce2-4d25-489c-86bf-878cd650027a	0a443ce2-4d25-489c-86bf-878cd650027a/MANIA_p_TCGASNP_b82and51R_N_GenomeWideSNP_6_F11_734950.nocnv_grch38.seg.v2.txt	81146e3705469fa6faef4757eb01fbf8	3994	validated
0a018fbb-7f17-467e-b41d-902d75b3b28c	0a018fbb-7f17-467e-b41d-902d75b3b28c/TARSI_p_TCGAb70_SNP_N_GenomeWideSNP_6_E08_742070.nocnv_grch38.seg.v2.txt	7366ad28e59c08d25acde65660092c98	8272	validated
0a4fbcf2-1e92-4f11-89da-2b22acb2410d	0a4fbcf2-1e92-4f11-89da-2b22acb2410d/NARKY_p_TCGAb69_SNP_N_GenomeWideSNP_6_C08_697916.nocnv_grch38.seg.v2.txt	2a9d35c0cae298073523756d6f4aaa2c	5030	validated
