# Supplementary material for: The cuproptosis related genes signature predicts the prognosis and correlates with the immune status of clear cell renal cell carcinoma
Source: Front Genet. 2022 Dec 1;13:1061382. doi: 10.3389/fgene.2022.1061382 (PMC9751702; doi:10.3389/fgene.2022.1061382)
Supplement: Supplementary file 4 [file DataSheet1.ZIP › RAW.data/14.model/sxzxw/data.test.txt]

id	futime	fustat	FDX1	LIAS	DLD	DLAT	PDHA1	PDHB	MTF1	GLS	CDKN2A
TCGA-BP-4999-01A-01R-1334-07	3.46849315068493	0	4.694718646	2.3574394	5.78387044	5.128936729	5.376721016	4.432064124	3.897308202	5.941474921	2.21421808
TCGA-BP-4991-01A-01R-1334-07	3.87123287671233	0	4.379614031	2.673036236	5.745059808	5.100237614	5.383296479	4.554257301	4.229226435	6.110949908	1.564036662
TCGA-BP-4988-01A-01R-1334-07	2.26849315068493	1	3.822750539	3.245769451	4.310870853	3.715893371	5.604359003	4.231854771	2.951811567	5.902208675	3.576183494
TCGA-B0-4849-01A-01R-1277-07	0.189041095890411	1	5.093940405	2.688023657	5.135530766	4.521371161	5.641297466	4.214334665	3.155198728	5.651390434	2.316435411
TCGA-BP-4992-01A-01R-1334-07	1.37260273972603	0	2.808137887	1.596219579	2.890699604	2.384878704	4.249141903	2.379787289	1.801862238	6.42466852	2.831046237
TCGA-B0-5117-01A-01R-1420-07	4.40547945205479	0	4.372819798	1.531069493	5.974033645	4.565804305	6.186973904	4.729264529	1.238664592	4.312745031	1.067638717
TCGA-B2-5633-01B-04R-A277-07	2.63835616438356	0	4.421856128	3.000018034	5.542487129	4.955856781	4.706033176	3.800465085	4.201743627	7.215408745	1.734525377
TCGA-B0-4699-01A-01R-1277-07	0.301369863013699	1	5.225729943	2.403922105	6.600856978	5.390935896	6.20600237	5.649034816	3.408630351	5.602439064	3.588492781
TCGA-BP-4970-01A-01R-1334-07	1.18630136986301	0	4.810561353	2.137142805	5.930100992	5.226658803	5.414825588	4.67401426	4.309583671	6.064861301	2.32803219
TCGA-DV-A4W0-01A-11R-A266-07	6.76712328767123	0	5.241310132	2.373787394	5.603273231	5.176051444	5.947348224	4.162064986	3.499067738	6.846597365	3.674494549
TCGA-BP-5180-01A-01R-1426-07	6.2	0	3.793094741	2.3207446	5.494121153	5.062277166	5.375185432	4.242861604	2.574949191	5.964618116	1.648419423
TCGA-A3-3362-01A-02R-1325-07	4.27123287671233	0	5.025263612	2.578045052	6.246252256	5.306477345	5.916436038	4.672363107	3.527958606	6.569547294	2.287088077
TCGA-B0-4712-01A-01R-1503-07	3.66301369863014	1	5.067217066	1.333767192	5.301938767	4.152410597	5.277382259	4.549139305	2.777240847	5.232783534	3.727582879
TCGA-BP-4961-01A-01R-1334-07	5.3013698630137	0	5.114383684	2.399936681	5.81190511	5.332618434	5.620647988	4.679288666	4.041716092	5.663555258	1.655901322
TCGA-CZ-5456-01A-01R-1503-07	6.63561643835616	0	4.48122789	1.922806773	5.576071603	4.808755717	5.053528441	4.085373665	3.155376855	6.473866446	2.908620792
TCGA-B0-4703-01A-01R-1277-07	0.498630136986301	1	4.431863612	2.217230716	5.290918292	4.976368219	5.252078775	4.783577136	3.903009339	7.047728136	2.94405256
TCGA-CJ-4881-01A-01R-1305-07	5.51780821917808	0	4.348133252	1.973427598	4.9013255	3.727310583	4.950160432	3.883513294	2.569004927	6.066747943	3.705325501
TCGA-B0-4828-01A-01R-1277-07	0.841095890410959	1	3.804807348	2.024390606	5.324058104	3.927706862	5.457265951	3.672685569	2.664778631	6.261542098	2.13691321
TCGA-BP-4161-01A-02R-1325-07	7.52328767123288	0	4.547301752	2.331160592	6.109559063	5.29623346	5.608708724	4.881028284	3.404480821	7.460032343	1.79863121
TCGA-B0-4836-01A-01R-1305-07	3.39178082191781	1	4.636276592	2.407679054	5.553511032	4.98136863	5.146072716	4.229111047	3.213938238	5.294591343	3.002918503
TCGA-BP-5009-01A-01R-1334-07	2.99178082191781	1	3.474020633	1.628820246	5.220798136	3.780614566	4.6094063	3.696750584	2.533314157	5.430817152	2.948899821
TCGA-B0-5698-01A-11R-1672-07	9.94794520547945	0	5.37993281	1.527570837	6.109028267	4.703510498	5.41774452	4.160524941	3.595933254	6.20899709	1.281846592
TCGA-A3-3351-01A-02R-1325-07	2.49315068493151	0	4.321033347	2.704274406	5.716110198	5.208642109	5.497008722	4.455097028	4.154639913	6.017763826	1.792688798
TCGA-DV-5565-01A-01R-1541-07	3.64109589041096	0	4.557244648	1.199562421	4.792136949	3.956539949	5.06580493	3.841973119	2.858856296	4.833861608	3.081799771
TCGA-BP-4982-01A-01R-1334-07	2.77808219178082	0	4.850634426	2.530894761	5.971909067	5.153574324	5.432628752	4.63280331	4.151655903	6.673789599	2.397939833
TCGA-B0-5399-01A-01R-1503-07	3.86575342465753	0	4.678336751	2.131622407	5.769203117	4.822531318	5.576776069	4.562077535	3.011084097	6.77254156	1.607436847
TCGA-BP-4159-01A-02R-1289-07	7.12602739726027	1	4.710564013	1.961993677	4.678280405	3.424075566	4.544609026	4.332758051	1.973501072	4.730433454	1.792938622
TCGA-B0-4819-01A-01R-1277-07	0.501369863013699	1	3.510949264	1.496257806	4.351515261	3.277836008	4.513503379	3.901098586	2.473449248	5.492167249	2.44903306
TCGA-BP-4353-01A-02R-1289-07	1.02739726027397	1	4.937075981	2.600721714	5.895557107	5.257859235	5.505633736	4.807210645	3.345126661	5.967064829	2.878568412
TCGA-B0-5095-01A-01R-1420-07	0.671232876712329	1	4.618714385	2.209921191	5.427917874	4.836878483	5.248079368	4.83052408	3.6459898	5.863727877	2.457751869
TCGA-CZ-5984-01A-11R-1672-07	5.66301369863014	0	4.868479353	2.332278283	6.352518432	4.94280067	5.548069739	4.094894761	3.116547744	6.354788886	2.446785562
TCGA-CJ-4643-01A-02R-1325-07	4.91232876712329	0	4.703045313	2.502508827	5.921145896	5.106473955	5.570308088	4.484209039	4.028922711	6.377033491	2.021657388
TCGA-CJ-5683-01A-11R-1541-07	5.17534246575342	0	4.616416514	1.981523901	5.7462402	4.646433425	5.515384461	4.550180368	3.189792938	6.038629324	2.826680675
TCGA-B4-5834-01A-11R-1672-07	0.104109589041096	0	4.780409845	2.430071128	5.775271829	5.339793006	5.54550819	4.892289014	3.751195896	5.973980856	1.965728884
TCGA-B0-4841-01A-01R-1277-07	0.558904109589041	1	3.275230588	0.55326219	2.935987696	1.639046894	3.390406304	2.957728912	1.294723664	3.822791321	2.152670186
TCGA-AK-3455-01A-01R-0864-07	1.87123287671233	1	5.423406732	2.701926038	6.157144792	5.1968116	5.541406423	4.583801867	2.648350391	6.436391741	1.928313467
TCGA-DV-A4VZ-01A-11R-A266-07	1	0	4.619348446	1.396214302	4.913808537	3.339650505	6.137003412	4.523543138	2.293429344	6.752489033	2.605565448
TCGA-CJ-4888-01A-01R-1305-07	4.29315068493151	1	4.536842435	1.89452677	5.26635929	3.983860072	4.528621325	3.934167344	2.519944414	5.903679433	1.674731809
TCGA-A3-A8OW-01A-11R-A37O-07	0.884931506849315	0	5.375466962	2.59187087	5.719301196	4.882158809	5.710974451	4.686483719	3.721350784	6.417234808	2.516292562
TCGA-CJ-4893-01A-01R-1305-07	2.05479452054795	0	5.099779108	2.0360461	6.052657164	5.308105996	5.647987917	4.743735761	3.320903418	6.934632082	2.693899495
TCGA-CZ-5985-01A-11R-1672-07	5.47123287671233	0	4.771938385	2.848157197	6.426777994	4.810659029	5.8193463	4.557201753	3.889522216	7.138517562	1.954754665
TCGA-BP-4972-01A-01R-1334-07	4.11506849315068	0	4.833198768	2.071556751	5.581884476	5.172247473	5.427609525	4.498538101	3.819453602	6.343564165	2.127897364
TCGA-CZ-5469-01A-01R-1503-07	2.59178082191781	1	3.650063717	1.806200304	4.386838531	3.300109078	5.397426498	4.184446933	2.14525355	6.594329083	1.561448342
TCGA-BP-4758-01A-01R-1289-07	6.04931506849315	0	4.15399174	1.76366652	4.348147419	3.166795771	4.815068142	3.74801032	2.492058265	4.953754126	2.543916505
TCGA-CW-5590-01A-01R-1541-07	2.94520547945205	1	4.262493294	2.540176095	5.841039693	4.583410769	5.528149325	4.373154005	3.127517727	6.036964817	2.407923733
TCGA-BP-4177-01A-02R-1420-07	4.57534246575342	0	5.167157183	2.606394848	5.869518584	5.17576809	5.973278343	5.409489375	3.644456226	5.080930488	1.834225787
TCGA-A3-3331-01A-02R-1325-07	3.44383561643836	0	4.574028826	2.543545375	5.968065401	5.190500293	5.501840369	4.321213784	3.88319068	6.922590349	2.760710634
TCGA-B2-5641-01A-01R-1541-07	1.7972602739726	0	4.388671733	2.373676049	6.155755303	5.121094167	5.953172099	4.425466019	3.911029995	6.179140775	3.287339308
TCGA-B0-5109-01A-02R-1420-07	1.60821917808219	1	4.034057207	1.755229434	5.766343384	4.122357975	5.743059813	4.244909886	2.575336537	5.430479314	0.871133952
TCGA-BP-4801-01A-02R-1420-07	3.07945205479452	0	4.530713767	2.357861623	6.158710661	5.350921507	5.501334044	4.708380392	3.67639154	6.003071472	2.529171275
TCGA-CZ-4866-01A-01R-1503-07	8.95068493150685	0	5.400503774	2.397967206	7.156487632	6.137694094	7.293409112	4.923401178	3.423672286	7.161767789	2.072037181
TCGA-DV-5567-01A-01R-1541-07	5.49041095890411	0	5.281664871	2.436694888	6.013406427	5.55410992	6.075789316	5.304741008	4.640366421	4.856129178	2.41988941
TCGA-B0-4834-01A-01R-1305-07	5.72602739726027	1	4.71216654	2.007016051	6.86881268	5.84410691	6.989521661	5.498263635	2.247957886	5.422391123	0.798755614
TCGA-CZ-5465-01A-01R-1503-07	7.02465753424658	1	4.306313284	2.315769086	5.904004726	5.000703142	5.543164867	4.27128373	3.732410314	6.253457987	2.36418019
TCGA-CZ-5467-01A-01R-1503-07	0.2	1	4.903043092	2.509771838	5.853938277	5.343471783	5.72501581	4.581917608	3.824329989	6.008114837	2.412998252
TCGA-AK-3445-01A-02R-1277-07	6.55342465753425	0	4.724033557	2.194150106	5.11564506	4.363311274	6.044923011	4.270573792	2.929355473	5.342504967	2.994615927
TCGA-CZ-5463-01A-01R-1503-07	1.81369863013699	0	5.411273697	3.249672878	6.966728076	6.122467729	6.531986486	4.911336856	3.969436025	6.972262998	0.965396436
TCGA-BP-4770-01A-01R-1503-07	0.901369863013699	1	4.653530135	1.129678673	5.576646086	4.138077209	6.676494504	5.3123929	2.972747788	4.586572611	7.355839988
TCGA-AK-3426-01A-02R-1325-07	2.42465753424658	1	3.563621866	1.563646269	3.597483501	2.650626715	4.421108822	3.831796189	1.940993596	5.438312815	1.964990007
TCGA-BP-4759-01A-01R-1289-07	6.4986301369863	0	3.61093624	2.064675949	5.059242779	4.033995561	4.816620185	3.649098065	2.14381787	4.038611767	2.044044333
TCGA-B0-5713-01A-11R-1672-07	7.62191780821918	0	4.88218327	2.273336847	6.338470769	4.928460341	5.546521008	4.584631845	4.089116749	6.130941163	3.385085854
TCGA-BP-5007-01A-01R-1334-07	3.12328767123288	0	4.650396947	2.411236405	5.300837572	4.667523175	5.567448097	4.334310833	3.376165337	5.665600269	2.818462028
TCGA-BP-4340-01A-01R-1289-07	1.53972602739726	1	4.830782647	2.900084281	6.334123085	5.061715724	5.935657751	4.358339994	3.112499976	7.422203561	1.806983896
TCGA-A3-3316-01A-01R-0864-07	4.09041095890411	0	4.160533009	2.538836108	5.842292509	4.772139031	5.289779146	4.107202426	3.196669988	6.218653319	3.110563697
TCGA-B8-A54I-01A-21R-A33J-07	0.410958904109589	0	3.618919898	1.119555385	4.467162077	2.879372497	4.040980077	3.187736081	1.600602791	4.444435168	3.127600266
TCGA-BP-4960-01A-01R-1334-07	5.95068493150685	0	3.336511916	1.54986628	4.159362773	2.842797855	4.642123916	3.664881006	1.839596853	4.452878728	2.249445341
TCGA-CJ-4641-01A-02R-1325-07	4.55068493150685	1	4.637766725	2.27866875	6.17198338	5.284862032	5.922756832	4.664881006	3.68420159	6.854749971	2.810340271
TCGA-A3-3359-01A-01R-0864-07	6.86027397260274	0	5.236033332	2.505611508	6.073089705	5.228483946	5.556742078	4.365104591	3.896116816	6.633897599	2.645125203
TCGA-BP-5004-01A-01R-1334-07	3.08493150684932	0	5.365349597	2.460794977	6.281056498	5.593706334	6.111653174	4.68466167	3.43318648	6.153355437	1.598174612
TCGA-CJ-4640-01A-02R-1325-07	9.53424657534247	0	5.204109408	2.00784134	6.110501058	4.851679091	5.869496375	4.751602971	2.945738783	6.157288317	2.860327197
TCGA-B8-5162-01A-01R-1420-07	0.0986301369863014	0	4.274328762	1.352363057	4.924441986	4.318873564	4.521842243	4.102532163	3.171046661	4.68513282	1.490621471
TCGA-BP-4769-01A-01R-1289-07	5.13972602739726	0	5.212911685	2.237991936	5.918023607	5.115099848	6.275230588	5.198081559	4.213704995	5.880567989	2.180497987
TCGA-CJ-4876-01A-01R-1305-07	5.35616438356164	0	5.24902051	2.087666501	5.351243154	3.961975162	5.532591257	4.564128145	2.51022773	6.55014342	3.271321086
TCGA-A3-3378-01A-02R-1325-07	1.72602739726027	0	4.181706861	2.928900872	6.053515408	4.90673189	5.10272531	4.069873988	4.045189568	6.259850579	2.689232057
TCGA-AS-3777-01A-01R-0864-07	3.39178082191781	0	5.270252337	1.573762296	5.57510051	4.824630399	5.160924221	4.403465432	1.742221844	3.414176134	2.648925559
TCGA-B0-4698-01A-01R-1503-07	0.115068493150685	1	5.430810463	2.000396687	5.273545728	4.865874286	6.832747003	5.470172404	2.91201747	5.368027957	8.111952531
TCGA-BP-4163-01A-02R-1325-07	7.77808219178082	0	3.59790059	2.303751529	6.060687286	5.156716155	5.727964007	4.385355104	3.858587794	6.823507363	2.949665657
TCGA-B0-5106-01A-01R-1420-07	4.37808219178082	1	4.117786455	2.450353484	4.975244976	4.389601227	5.236102234	4.609831775	3.043886901	5.325854092	2.297837036
TCGA-3Z-A93Z-01A-11R-A37O-07	1.05479452054795	0	4.963867112	2.553827399	5.743299528	4.25352039	5.592797862	4.550531327	3.427177055	5.83222926	2.580941401
TCGA-CZ-5457-01A-01R-1503-07	7.54520547945206	0	5.02099549	2.498531719	6.282515793	5.052615868	4.965590373	4.681078142	3.127781833	6.546122759	2.809949439
TCGA-BP-5200-01A-01R-1426-07	2.91232876712329	0	5.254193407	1.473631077	6.050640997	5.204504632	5.438379357	4.343741807	3.967694302	6.280728092	2.473215434
TCGA-CZ-5988-01A-11R-1672-07	1.8986301369863	0	4.726765837	2.229311046	6.607450163	5.289993035	5.33541894	4.577936326	3.812149061	6.601901498	1.910655921
TCGA-CJ-4635-01A-02R-1305-07	3.87945205479452	0	4.204242466	2.899059591	6.173831016	5.439240806	5.484424966	4.139444937	3.470263528	6.363812366	2.957673201
TCGA-BP-4975-01A-01R-1334-07	3.92602739726027	0	4.613861643	2.722313003	5.961252884	5.267404706	5.679342157	4.482215836	3.607827403	6.556711428	1.187134291
TCGA-CJ-4889-01A-01R-1305-07	5.33150684931507	0	4.656782364	1.737816533	5.815877666	4.553421946	5.001279824	4.760412583	3.509746506	5.7629414	2.362497943
TCGA-BP-5000-01A-01R-1334-07	1.54246575342466	0	3.887846917	1.414947328	4.405175509	3.186215287	4.733500772	3.770036139	2.209609324	5.186036964	2.255259005
TCGA-B0-4816-01A-01R-1503-07	3.75616438356164	1	4.380383138	2.198148368	5.616025335	4.270050456	5.380358893	4.520277657	3.295017665	5.429790014	2.92969633
TCGA-DV-5576-01A-01R-1541-07	1.99178082191781	1	5.182104295	2.351713125	6.225834036	5.395717486	6.402553357	5.334539673	3.998764163	5.910814195	1.784210808
TCGA-AK-3433-01A-02R-1277-07	9.33972602739726	0	5.337479186	2.864592271	7.277928972	6.614617096	6.965269439	4.801929474	2.325760569	5.117395835	2.481143916
TCGA-B0-4822-01A-01R-1277-07	3.04383561643836	1	3.313042641	1.43983587	3.753743579	2.552598402	4.845429833	3.669537063	1.728486533	5.004366555	2.248625912
TCGA-BP-4985-01A-01R-1334-07	2.60821917808219	1	4.501954984	1.413648237	5.342917365	4.318786816	5.401200379	4.034039594	3.76670116	7.077190649	2.723318274
TCGA-GK-A6C7-01A-11R-A33J-07	0.167123287671233	0	4.567070799	2.413512847	5.914813243	5.090709492	5.710541973	4.730346497	3.912707342	6.10945877	3.755624691
TCGA-B0-5088-01A-01R-1334-07	1.54246575342466	1	4.308164258	1.917317175	4.892468745	3.69737351	5.409519924	4.133530647	2.623937076	5.707466812	2.268344559
TCGA-BP-5174-01A-01R-1426-07	6.18356164383562	0	4.228580145	1.824727127	5.95242909	4.689444541	6.034341188	4.488964817	2.428464026	6.558908927	1.868805273
TCGA-BP-4352-01A-01R-1289-07	0.942465753424658	1	2.943208709	2.681876501	4.018438336	3.143589335	5.088077977	3.589823398	2.777724793	5.999023596	5.469163146
TCGA-CW-5585-01A-01R-1541-07	7.14794520547945	0	5.103233247	2.362834549	6.005404479	5.181154245	5.928550353	5.158143104	3.795195491	6.191831078	2.117462331
TCGA-CJ-5686-01A-11R-1672-07	5.58356164383562	0	4.74780629	2.562254637	6.456326485	5.115782371	5.528246238	4.694228326	3.557863427	6.515321377	1.203389117
TCGA-CJ-4869-01A-02R-1426-07	6.9972602739726	0	4.452470241	1.540870414	5.190176296	3.964879142	5.239676807	4.386521275	2.515207819	5.91464584	2.862312521
TCGA-AK-3450-01A-02R-1277-07	4.13150684931507	0	5.201108436	1.993022149	6.21475235	5.347779027	5.98079307	4.954098576	3.263304886	7.10483879	2.553950241
TCGA-B2-3923-01A-02R-A277-07	2.71780821917808	0	5.315087958	2.55645394	7.027496899	6.504812633	7.326090571	5.498952893	1.746441765	6.008117078	0.257855464
TCGA-B2-3923-01B-10R-A277-07	2.71780821917808	0	5.833143096	3.47811758	7.206259332	6.50387343	6.516320931	5.015725024	3.625960106	7.510919998	0.170181458
TCGA-AK-3461-01A-02R-1277-07	6.07397260273973	0	5.376273016	2.406618299	5.747905624	5.286060529	5.811219256	4.620627462	3.74759149	6.416147271	2.583013547
TCGA-B0-5707-01A-11R-1541-07	10.2575342465753	0	4.862253001	1.794894086	6.685486082	4.8276717	6.100039928	5.896204024	2.998105219	6.123432377	4.041085245
TCGA-DV-5568-01A-01R-1541-07	1.01369863013699	0	4.947895212	1.808590988	5.074475466	4.027684877	5.29798006	4.491731264	2.662775172	4.814596564	2.513339141
TCGA-B8-4148-01A-02R-1325-07	4.16438356164384	0	4.856761651	2.344345625	6.01093645	5.143956606	5.673615781	4.316934953	4.238060745	6.353981318	3.231539931
TCGA-AK-3425-01A-02R-1277-07	9.15890410958904	0	4.040454121	2.252021989	6.135729804	4.13232184	4.984402508	4.537358197	2.986847774	5.953586527	3.068773979
TCGA-BP-5175-01A-01R-1426-07	2.55342465753425	0	3.382349078	1.115565996	3.534036694	2.121711706	4.868652199	3.54088281	1.451382576	3.858985557	2.351713125
TCGA-AK-3454-01A-02R-1277-07	2.39452054794521	0	3.047939663	1.513541277	3.764378005	2.732204065	4.772297417	3.59894874	1.801448408	4.917961569	2.040857371
TCGA-A3-3326-01A-01R-0864-07	3.11506849315069	0	3.869289079	2.878705726	5.642577395	4.89437155	5.209925089	4.248276755	3.267535798	6.244634033	1.057138304
TCGA-CJ-5676-01A-11R-1541-07	11.1424657534247	0	4.163820726	1.516973263	4.465014525	3.570584365	4.784064198	4.060107927	2.376846014	5.002396489	2.71365183
TCGA-BP-5182-01A-01R-1426-07	3.19178082191781	0	4.558781916	1.958508636	5.663509717	4.878450703	5.647006479	4.564451338	3.590637946	5.937532721	2.472019794
TCGA-B0-4837-01A-01R-1305-07	3.77534246575342	1	4.163901214	2.434081067	5.071972847	4.307792796	5.121177073	4.071230655	2.541762619	5.714976298	3.928285038
TCGA-B8-A54H-01A-11R-A33J-07	0.701369863013699	0	4.901431703	2.377928879	6.264337503	5.018322601	5.791410373	4.706315044	3.575832672	6.569469826	3.095755674
TCGA-AK-3431-01A-02R-1277-07	6.13972602739726	1	4.850214347	2.324465006	5.848109613	5.142507382	5.144234038	4.718306822	3.355805639	5.836095813	2.461188014
TCGA-CJ-4907-01A-01R-1426-07	4.10684931506849	0	4.658965487	2.053424176	5.780391471	5.00888573	5.452229707	4.759688488	3.648684017	5.753583144	1.60539951
TCGA-B2-3924-01A-02R-1325-07	2.99178082191781	0	4.795044796	2.920483868	6.311624812	5.282235915	5.297605967	4.335804791	3.678838133	6.03803445	2.642239466
TCGA-B0-4710-01A-01R-1503-07	4.80821917808219	0	4.789917009	1.955312803	6.081556936	5.432769039	5.684852393	4.2829142	3.93376146	6.557554071	2.247107222
TCGA-B0-5113-01A-01R-1420-07	3.21917808219178	0	4.591194688	2.505001671	6.099095284	5.254045975	5.451702369	4.249225355	4.206252493	6.195475561	1.518635847
TCGA-BP-4173-01A-02R-1289-07	5.18630136986301	0	4.295186689	2.233581332	5.925679048	4.919411596	5.200892721	4.830767439	3.859244044	6.040118725	2.099564527
TCGA-B0-5075-01A-01R-1334-07	1.74520547945205	1	4.725283085	2.131293145	6.180012562	5.142666663	6.084799886	3.990800602	3.403867584	6.740669913	1.680864422
TCGA-CJ-4890-01A-01R-1305-07	9.64109589041096	0	4.517326092	1.692561105	5.115282995	4.323708724	4.763448757	4.453669018	3.222016241	5.224977937	2.2282338
TCGA-CJ-6033-01A-11R-1672-07	0.613698630136986	1	4.969132067	2.080521232	5.495797478	4.188511702	5.163059899	4.771124953	3.12713799	5.423726063	3.569904204
TCGA-B2-4098-01A-02R-1325-07	0.13972602739726	1	3.922112198	1.960808225	5.639104793	4.70735361	5.84895588	4.441596352	2.491006467	5.86150135	1.073683154
TCGA-CJ-4873-01A-01R-1305-07	4.86575342465753	0	3.824839121	1.82130204	4.332335577	3.0609812	5.369630496	3.773764294	1.902227973	5.910296142	3.76671176
TCGA-B4-5378-01A-01R-1503-07	0.479452054794521	0	5.199951043	2.736648166	6.029759857	5.638479357	6.088446933	5.453596593	4.669990509	5.317976918	1.975520137
TCGA-B0-4811-01A-01R-1503-07	3.88219178082192	1	3.23742605	1.791897401	4.017120188	2.711318689	4.591589665	3.66448284	1.737686761	5.436041876	1.753989546
TCGA-BP-4346-01A-01R-1289-07	4.09041095890411	1	3.793864678	2.616710564	5.455090451	4.712282117	5.512094117	4.112349841	3.638734197	6.519861091	2.75364732
TCGA-CW-5589-01A-01R-1541-07	6.51506849315069	0	5.061586129	2.334081956	6.141757704	5.342579634	5.696694953	4.893250558	3.568202396	6.455240081	2.176227015
TCGA-BP-4998-01A-01R-1334-07	2.55342465753425	0	4.725272177	2.745882689	6.317333015	5.042132125	5.559519345	4.555503292	4.097425392	6.397962074	2.271903706
TCGA-BP-5194-01A-02R-1426-07	1.11780821917808	0	4.238725727	2.44591206	5.791871361	5.288723989	5.220237075	4.442014566	3.505649614	6.339709289	2.285875641
TCGA-EU-5906-01A-11R-1672-07	0.564383561643836	0	5.340177689	2.345907275	6.417989185	5.768798332	5.824421646	4.983746089	4.40600597	7.042784398	1.610841774
TCGA-CJ-6030-01A-11R-1672-07	6.2986301369863	1	4.709924709	1.789979589	5.789186704	4.613578799	4.990864122	4.423161302	3.815841811	5.866462938	1.689656994
TCGA-B0-5107-01A-01R-1420-07	2.53972602739726	1	3.667199556	2.403649481	5.164203001	3.785561014	5.646326852	4.589601714	2.609825866	8.0438295	1.439782689
TCGA-BP-4329-01A-02R-1289-07	2.31506849315068	1	4.16063788	2.163498732	5.360487188	4.599657001	5.11207038	4.138093596	3.006064588	5.277798821	1.66120233
TCGA-BP-4993-01A-02R-1420-07	0.484931506849315	0	4.642048804	2.142740172	5.251552473	4.669758135	5.451118776	4.334725579	3.320585764	5.44793619	2.482461104
TCGA-CW-5583-01A-02R-1541-07	6.81917808219178	0	4.798651944	2.533363998	6.260678712	5.839576699	5.981996459	4.824818759	4.287583108	6.690827719	1.70540292
TCGA-CJ-4920-01A-01R-1426-07	0.380821917808219	1	4.37521324	2.122573333	5.80723641	4.811548096	5.138814469	4.652348816	3.735522177	6.565670284	2.684302596
TCGA-B2-5639-01A-01R-1541-07	2.74794520547945	1	4.91981677	1.855511377	6.809342411	5.297018958	6.105738831	4.392860049	3.325098538	6.987910877	2.368991789
TCGA-B0-5702-01A-11R-1541-07	5.95068493150685	0	4.535219379	1.537296067	4.705695968	1.614709844	5.320950338	3.449217992	1.601030869	3.5930071	1.983239895
TCGA-B0-5083-01A-02R-1420-07	2.86301369863014	1	4.858239662	2.292781749	6.530006736	5.771225336	6.174528263	5.64992868	1.97044876	4.622649279	1.042574302
TCGA-B0-4718-01A-01R-1277-07	4.87123287671233	0	3.54934881	2.1567202	4.383718115	3.31254901	5.137708437	3.655237324	2.213751646	5.263346205	2.800123353
TCGA-BP-4326-01A-01R-1289-07	4.45205479452055	1	3.927678422	2.329152306	4.943485359	4.301850995	5.105066211	3.858130232	3.557838926	5.341662029	3.153091917
TCGA-CJ-4878-01A-01R-1305-07	5.98904109589041	0	5.487209772	1.662068745	5.176310803	4.378456134	5.590533158	3.701571235	3.355988825	6.170077278	2.964158317
TCGA-CJ-4892-01A-01R-1305-07	4.16712328767123	0	5.059048049	2.644779219	5.54426899	4.445686981	5.581324129	4.502852485	3.026569918	6.233638849	2.630731625
TCGA-BP-4160-01A-02R-1289-07	7.89315068493151	0	5.451158349	2.05516094	6.236592111	5.475940905	5.889639024	4.640470543	3.753272918	6.092448487	2.69525892
TCGA-CZ-4863-01A-01R-1503-07	5.28219178082192	0	5.0708959	2.637030548	6.456725669	5.435568592	5.927263596	4.963945697	3.667256337	6.452664616	3.987539164
TCGA-CW-5580-01A-01R-1672-07	5.38082191780822	1	4.585154847	2.248716983	6.16706483	5.579783559	5.513778119	4.498212565	4.217758057	6.797754893	2.51881207
TCGA-A3-3358-01A-01R-1541-07	3.58082191780822	0	4.396282814	2.411209283	5.83643923	4.922811529	5.006876961	4.17981357	2.775261292	5.787923449	2.058351134
TCGA-BP-4341-01A-01R-1289-07	4.35342465753425	1	4.007760626	2.157722846	4.52048511	3.46224868	4.834099346	3.834134751	2.760731921	6.062944135	2.684818738
TCGA-B0-4713-01A-01R-1277-07	0.553424657534247	1	4.640962128	1.667301759	4.856263664	3.454202219	5.029077365	3.964223021	1.976803526	6.36346197	2.751913556
TCGA-A3-3380-01A-01R-0864-07	1.55342465753425	0	5.083792032	2.631244004	5.520387674	4.749764866	5.419464732	4.421182896	2.885984274	5.455389695	1.605494334
TCGA-BP-5198-01A-01R-1426-07	1.65205479452055	0	4.494345202	1.335597588	5.724786677	4.894992331	4.867407248	4.345367987	3.524301932	5.886623304	2.414270864
TCGA-CJ-4899-01A-01R-1334-07	4.18630136986301	0	5.113725499	2.415380099	5.787181685	4.937278471	6.320389001	4.654956751	3.997382743	6.379253588	1.807231257
TCGA-A3-3325-01A-01R-0864-07	3.20547945205479	1	4.633576519	2.344118335	6.116090233	4.694941464	5.597122919	4.601250805	3.190788668	6.552911896	1.626485863
