# Supplementary material for: The cuproptosis related genes signature predicts the prognosis and correlates with the immune status of clear cell renal cell carcinoma
Source: Front Genet. 2022 Dec 1;13:1061382. doi: 10.3389/fgene.2022.1061382 (PMC9751702; doi:10.3389/fgene.2022.1061382)
Supplement: Supplementary file 4 [file DataSheet1.ZIP › RAW.data/14.model/sxzxw/data.train.txt]

id	futime	fustat	FDX1	LIAS	DLD	DLAT	PDHA1	PDHB	MTF1	GLS	CDKN2A
TCGA-CJ-4908-01A-01R-1426-07	4.19452054794521	0	4.517930742	2.374343989	5.69252484	4.987229899	5.300855871	4.512928465	3.962474989	6.041569357	2.321726103
TCGA-B0-4714-01A-01R-1277-07	0.271232876712329	1	3.681258093	2.596601257	4.698135115	3.299596349	5.096805798	3.85224859	2.339137385	5.916896971	1.904040865
TCGA-B0-5100-01A-01R-1420-07	5.24109589041096	1	4.642175915	1.913416033	4.478738885	3.537879986	5.400418383	5.110125169	2.215150495	5.510031461	1.206393169
TCGA-AK-3428-01A-02R-1277-07	10.213698630137	0	4.621360332	2.656702292	5.718638356	5.07522455	5.235347958	4.785393615	3.676741307	5.864584843	1.914717586
TCGA-A3-A8OV-01A-11R-A37O-07	0.931506849315068	0	4.718076621	2.964306208	6.266696604	4.791892193	5.900557712	4.334546824	3.112783523	6.927444948	2.013497992
TCGA-BP-4756-01A-01R-1289-07	1.02465753424658	0	4.547530031	2.018705381	6.071241383	5.187150131	6.01291277	4.926820192	3.454294358	7.525886428	1.258639521
TCGA-B8-4153-01B-11R-1672-07	2.08767123287671	0	4.175819976	1.670930955	4.60506165	3.516494284	5.119696473	4.220918058	2.333881659	5.42179555	2.624896322
TCGA-BP-5184-01A-01R-1426-07	3.1041095890411	0	4.873040471	2.182406272	5.833965307	5.030163898	5.507112766	4.613107268	3.473488213	6.456303483	1.461999951
TCGA-AK-3456-01A-02R-1325-07	3.13150684931507	0	5.044984192	1.824401279	6.256359674	5.561579701	6.393258303	4.792787692	3.078883047	6.44619005	1.196355243
TCGA-A3-3335-01A-01R-0864-07	5.16712328767123	0	4.146150125	2.252203696	5.672493232	5.243741427	5.713492372	3.739243253	2.584649883	5.871141346	2.229895501
TCGA-B0-5402-01A-01R-1503-07	3.53424657534247	0	4.160299037	2.31533436	5.9239193	5.711929852	5.660304015	4.453135619	3.598960647	6.261545859	2.051267681
TCGA-CJ-4882-01A-02R-1426-07	5.15890410958904	0	3.921045897	1.422878839	4.645644023	3.426559974	4.568956301	3.80834386	2.640736598	6.009739058	3.148185726
TCGA-AK-3440-01A-02R-1277-07	7.84931506849315	0	5.214882488	2.443394475	7.100671799	6.182775711	7.068910452	5.690897541	2.399362529	5.166747576	2.117927717
TCGA-BP-5191-01A-01R-1426-07	2.64931506849315	0	3.370513052	1.141171172	3.222943632	1.908928165	4.461816651	2.759709791	1.168000125	4.872065357	2.073546061
TCGA-MW-A4EC-01A-11R-A266-07	1.36438356164384	0	5.073576051	2.640366421	5.935320658	4.75807394	5.743622676	4.69055119	3.480601195	5.585241996	1.944746024
TCGA-B8-4622-01A-02R-1277-07	4.17808219178082	0	4.457764999	2.340106459	6.045685409	4.988066581	5.19775533	4.089481202	3.37631817	6.51853986	1.257493448
TCGA-BP-4776-01A-01R-1289-07	1.12602739726027	0	4.406468643	1.398623997	4.512176309	3.016728074	4.798232007	3.989965504	2.486765851	5.166261519	3.286008763
TCGA-B8-4151-01A-01R-1188-07	3.55890410958904	0	4.954368493	2.533064922	5.832457141	5.035447961	5.491990947	4.908635201	2.992115808	6.85395948	2.334539673
TCGA-CJ-4886-01A-01R-1305-07	5.34794520547945	0	5.231609048	2.411914293	6.003914757	5.169319744	5.508159231	4.679198571	3.76688134	6.334199975	2.194906532
TCGA-BP-5008-01A-01R-1334-07	2.93424657534247	0	4.784907002	2.104504405	5.770223833	5.129641585	5.695041721	4.482803117	4.097577088	6.120165287	2.129414914
TCGA-B0-5712-01A-11R-1672-07	7.45753424657534	0	5.330590667	2.322072357	6.383541872	4.847746417	6.407950917	5.436045209	3.152605293	7.282083906	2.981158532
TCGA-B2-5633-01A-01R-1541-07	2.63835616438356	0	4.908068316	2.427632988	6.079992438	5.450109297	5.592965255	4.59106899	4.179670279	6.253915542	1.44625623
TCGA-B2-5633-01A-01R-A277-07	2.63835616438356	0	4.761955396	2.245404389	4.644525445	5.164158743	5.368335336	4.430178204	2.235206248	6.199848991	0.324119326
TCGA-B0-4817-01A-01R-1277-07	2.79178082191781	1	4.4592939	1.429428502	4.349046751	2.668005629	4.315022726	3.166072676	2.067776372	5.704542784	2.429026716
TCGA-CJ-4895-01A-01R-1305-07	3.28767123287671	1	4.411175379	2.368265483	5.955247698	4.762189334	5.233646517	4.380237663	3.348558207	7.215632007	2.400701863
TCGA-BP-5169-01A-01R-1426-07	0.528767123287671	0	2.623843456	1.170053235	3.508859622	2.11196609	4.02722484	2.80727248	1.383828687	3.526406904	1.793479761
TCGA-CW-6087-01A-11R-1672-07	0.112328767123288	1	4.375442634	2.077448107	6.941631024	5.340512422	5.613343053	5.129423158	4.377345899	7.043508557	2.045268215
TCGA-CJ-6032-01A-11R-1672-07	9.96986301369863	0	5.282291525	1.840161067	6.366745343	5.33542966	5.693801946	4.372408896	3.8214143	7.124048917	2.63308241
TCGA-B0-5709-01A-11R-1541-07	10.8876712328767	0	4.482312657	1.878960704	6.274366039	5.491125153	5.522692941	4.810401972	3.878185824	6.498268422	2.056236685
TCGA-BP-4342-01A-01R-1289-07	6.18082191780822	1	3.481983439	2.801055159	5.011057253	5.155105607	5.31933613	4.188305966	3.050501697	6.552586107	2.631732923
TCGA-BP-5185-01A-01R-1426-07	3.1013698630137	0	2.969417606	0.947254701	2.981688286	2.073888768	4.344594182	2.690864027	1.047189364	4.027366405	1.93542203
TCGA-BP-4327-01A-01R-1289-07	0.298630136986301	1	4.085033675	2.335911953	5.062825441	4.243219692	5.597531174	3.662399213	2.812785709	5.434097752	1.847195187
TCGA-BP-4775-01A-01R-1289-07	5.04931506849315	0	5.181253652	2.564109849	6.503536375	5.520601396	6.14521686	5.147620117	3.785299444	7.208870321	1.84631278
TCGA-DV-A4W0-05A-11R-A266-07	6.76712328767123	0	4.868266972	2.723929836	6.285812774	5.449719831	6.621325163	5.509005362	3.921474416	6.354498002	2.161597502
TCGA-B0-5705-01A-11R-1541-07	12.4301369863014	0	4.846754051	2.388106859	6.414150758	5.328542095	5.786504884	5.287930268	3.861101798	6.944119344	2.534211045
TCGA-B8-5546-01A-01R-1541-07	1.38356164383562	0	5.785958508	2.200284624	7.031846189	5.63234093	6.850035526	6.267041332	3.43645504	7.458364778	0.714135594
TCGA-DV-5573-01A-01R-1541-07	3.0958904109589	0	4.97800338	2.303663867	5.983178319	5.103182881	6.076193501	4.698585218	3.660312573	6.465293757	2.320802354
TCGA-BP-5196-01A-01R-1426-07	2.78904109589041	0	3.90636151	1.898440558	5.594856045	4.358972887	5.250180913	4.552143407	3.778397839	7.010319974	3.525317212
TCGA-BP-4977-01A-01R-1334-07	1.24383561643836	0	4.180545725	2.568931988	5.874551087	5.192134973	6.035595319	4.01235413	3.263094517	6.299510266	2.549964825
TCGA-BP-4981-01A-01R-1334-07	3.00547945205479	1	3.646508309	1.728442997	4.00077524	2.678973308	4.934082401	3.693520411	1.840604223	5.629111778	2.366224283
TCGA-CJ-5675-01A-11R-1541-07	10.7835616438356	0	4.682607005	2.25821739	6.056165138	5.054214663	5.759550017	4.42466684	3.334153484	6.177014829	3.057432942
TCGA-B0-4845-01A-01R-1277-07	5.44109589041096	1	4.672498889	2.330615763	5.222329302	4.400462787	5.512748363	4.272978695	2.674099029	6.426008066	2.38388397
TCGA-B2-4101-01A-02R-1277-07	1.77534246575342	0	4.272553275	2.715915329	5.645430753	5.036072483	5.428611418	4.795444882	3.542629511	6.202286455	2.361178811
TCGA-CW-6097-01A-11R-1672-07	1.56438356164384	1	4.596881487	1.727267011	6.750575689	5.537954511	5.52339886	4.640320142	4.004600265	6.812815224	2.7715687
TCGA-CJ-4894-01A-01R-1305-07	2.3041095890411	1	4.727789789	1.876566059	5.733267559	4.835555271	5.188824207	4.41942428	3.662592901	6.135559495	3.116763971
TCGA-CZ-4860-01A-01R-1305-07	0.564383561643836	1	4.911073151	3.19023557	6.019023546	5.262793937	5.447437036	4.153716178	3.371475226	7.208357281	0.593019056
TCGA-AK-3427-01A-01R-0864-07	9.81643835616438	0	5.10614728	2.610747301	6.400162179	5.255360989	5.945785595	5.432247903	0.811059948	4.994348911	1.160081168
TCGA-CZ-4859-01A-02R-1426-07	4.8958904109589	0	5.843240202	2.048410582	6.127239126	5.527192349	5.718178024	4.608756028	3.640528385	7.487684906	2.203796282
TCGA-6D-AA2E-01A-11R-A37O-07	0.991780821917808	0	4.990755228	2.092545742	6.567927183	5.103061156	6.805175064	5.44799568	2.826355268	6.47583393	0.835196482
TCGA-A3-3307-01A-01R-0864-07	3.93424657534247	0	5.442658245	2.46048047	6.311466786	5.294947845	5.482525641	4.488906992	3.498174262	6.618987417	2.286348908
TCGA-B0-5092-01A-01R-1420-07	1.25753424657534	1	3.834266245	2.320802354	5.09714724	3.757706017	5.289705384	4.287280199	2.546561136	6.164623387	3.013087021
TCGA-CZ-4857-01A-01R-1305-07	3.92328767123288	1	4.051424309	2.437707137	6.041063335	4.865696159	4.943002359	3.944961492	3.514172769	5.541170975	1.360308085
TCGA-BP-4777-01A-01R-1289-07	4.74246575342466	0	5.056084915	2.12713799	5.861630374	4.64651407	5.822518571	4.267700582	2.95863855	6.095833721	1.870423906
TCGA-B0-4945-01A-01R-1420-07	5.87671232876712	1	5.05793109	2.256769143	6.064484107	4.971097457	5.830141214	4.6486265	3.88519363	6.083874984	1.450854928
TCGA-BP-5168-01A-01R-1420-07	4.00821917808219	1	4.437454141	2.451910031	5.796639282	4.937259636	5.562065321	4.277821133	3.105376368	5.731069169	2.914009534
TCGA-AK-3458-01A-01R-1503-07	3.2	0	5.007343532	2.992550923	5.368904512	4.057987392	4.731986929	4.515504312	1.942758453	5.933431005	3.410476792
TCGA-B0-4846-01A-01R-1277-07	3.28767123287671	1	4.903014161	2.250810022	6.364934811	5.428872668	5.583167032	4.668788565	4.044866197	7.022371142	1.384160354
TCGA-B0-5693-01A-11R-1541-07	11.1616438356164	0	5.036068086	2.779343779	6.11557848	5.691651407	5.933945538	4.825164871	3.947918583	7.01861971	2.224935505
TCGA-CJ-4903-01A-01R-1426-07	4.27397260273973	0	4.427056342	2.39330636	5.702898526	4.560941122	5.486093276	4.186801616	3.04092749	6.261346518	2.754438594
TCGA-B0-5096-01A-01R-1420-07	0.186301369863014	1	4.056106597	1.523060062	6.643452179	5.96309953	5.575312331	4.094084021	4.249240528	7.197856547	2.100540401
TCGA-B0-4693-01A-01R-1277-07	0.210958904109589	1	4.844521238	2.042504263	6.155271601	5.357516817	5.742906267	3.973023425	3.797894932	6.326720693	2.195757039
TCGA-B8-4143-01A-01R-1188-07	1.94246575342466	1	3.768014897	2.558879853	4.789885717	4.59724511	4.800050854	4.112474955	3.320166932	6.012604428	1.713607843
TCGA-AK-3465-01A-02R-1325-07	1.01095890410959	0	4.513320189	2.106549331	6.899242107	4.846202441	6.858354058	5.02994754	2.467801156	5.897925301	0.440527032
TCGA-BP-4763-01A-01R-1289-07	3.47945205479452	1	4.860704619	2.719533939	6.210310929	5.261090719	5.088803076	4.837257042	3.471317544	6.746871676	2.470094293
TCGA-B0-4824-01A-01R-1277-07	4.53972602739726	1	4.764951186	2.664505596	5.596490939	4.679395647	5.502645664	4.452265954	2.984880959	6.8221374	2.203984166
TCGA-BP-4971-01A-01R-1334-07	4.07397260273973	0	3.875150958	2.065227623	4.070767127	3.27944158	4.807427055	4.070586826	2.503654035	5.666819069	2.395556413
TCGA-CJ-6028-01A-11R-1672-07	4.45205479452055	1	5.060834251	1.758516389	5.883535288	5.092592252	5.210751207	4.173839009	3.491788975	5.998730321	1.486147994
TCGA-B0-4833-01A-01R-1305-07	6.53698630136986	1	4.316435411	1.995448338	4.697890556	3.355171354	4.964301587	3.891010819	2.483648125	5.437693822	2.804776378
TCGA-BP-5010-01A-02R-1420-07	2.40547945205479	1	3.745022149	1.222495467	4.114500293	2.87428549	4.613242849	3.690361219	2.071694033	5.241035497	1.802234584
TCGA-BP-4799-01A-01R-1305-07	3.1041095890411	1	4.450386479	1.391052793	4.565603268	4.018393824	3.500075425	3.725686632	1.747859985	4.947825097	2.488849165
TCGA-BP-4976-01A-01R-1334-07	4.47123287671233	0	5.03052148	2.427874307	6.161307264	5.821296937	6.061899297	5.596443231	3.879970367	6.736976865	1.352532557
TCGA-B8-5158-01A-01R-1420-07	3.33698630136986	0	5.037957604	1.74002087	6.33776282	5.616566487	5.826095906	4.265189324	3.62935662	6.508522146	2.235910831
TCGA-CZ-5462-01A-01R-1503-07	0.852054794520548	1	5.197491934	2.411317768	6.766516983	4.888129516	5.429180747	4.782193613	3.405216362	6.263960214	3.05156352
TCGA-B0-5692-01A-11R-1541-07	10.8054794520548	0	4.783184224	1.942195435	5.748184797	4.328527734	5.480323294	4.132371199	3.168770384	6.187949814	2.447341152
TCGA-BP-4332-01A-01R-1289-07	3.1041095890411	0	4.977518063	2.637076932	5.992759369	4.723880702	5.828748349	4.48634754	3.29126465	6.0361912	2.278222698
TCGA-B0-4823-01A-02R-1420-07	1.24383561643836	1	4.898861336	2.0609812	5.766955525	5.17723215	5.522815325	4.506582902	3.5718952	5.415704591	1.778881397
TCGA-B8-A54G-01A-11R-A266-07	0.145205479452055	0	4.479004152	2.53171831	5.670755376	4.565012181	5.493176563	4.54303182	3.203827598	6.795276028	3.353422103
TCGA-BP-4355-01A-01R-1289-07	2.61095890410959	1	4.12665079	2.522306893	4.916094423	4.217905367	5.486540621	4.238595812	3.095840049	5.304795756	2.420239844
TCGA-BP-4804-01A-02R-1305-07	3.9972602739726	0	4.166715445	1.872119547	4.985044962	4.039199821	4.986310808	4.39006919	2.894099874	5.808910133	2.763539053
TCGA-CJ-5672-01A-11R-1541-07	5.4027397260274	1	4.647492964	1.525417448	5.920183712	4.154826208	5.651711878	3.814786239	2.823443672	6.067776372	2.621805735
TCGA-B0-4838-01A-01R-1305-07	2.28493150684932	1	4.9074964	2.231094429	6.400630144	4.795143529	5.312073367	4.080350674	3.344643888	6.404290064	3.333695645
TCGA-A3-3322-01A-02R-1325-07	4.04931506849315	0	3.968118407	3.072723231	6.109826476	5.24375285	5.588798572	3.889804487	3.525893473	6.1901842	1.107487016
TCGA-CW-5591-01A-01R-1541-07	6.22191780821918	0	5.423144491	1.991027447	6.925974503	5.887018289	7.107966088	5.964012722	4.206385354	7.451228424	0.198494154
TCGA-BP-5183-01A-01R-1426-07	3.53698630136986	0	4.74321873	1.702568896	5.972122815	5.058762398	5.75483674	4.272724951	3.268104974	6.091661757	1.715190517
TCGA-CJ-4902-01A-01R-1426-07	4.16438356164384	0	4.793568196	2.139633205	5.152597181	4.30362734	5.580326413	4.441543237	3.126361695	5.246845086	2.013926706
TCGA-A3-3329-01A-01R-0864-07	4.44931506849315	0	5.173039462	2.54673398	5.886001351	5.119293919	5.591840957	4.58273663	3.24054331	6.477460389	1.808385051
TCGA-CJ-4874-01A-01R-1305-07	6.25479452054795	0	5.213172281	2.200849575	6.225826325	5.393388741	5.472182304	4.759198453	3.128276902	6.262916055	2.848277403
TCGA-BP-5190-01A-01R-1426-07	2.76986301369863	0	4.350419453	2.290394913	5.11483341	3.916667717	5.386152204	3.67730527	1.980244705	5.929577986	2.074060091
TCGA-BP-4335-01A-01R-1289-07	1.3013698630137	1	4.225899572	2.04949137	4.939109013	3.396228004	4.993298469	3.763252211	2.283003132	5.470009668	3.610121262
TCGA-CZ-5458-01A-01R-1503-07	7.64109589041096	0	4.435641928	2.376345956	5.640369314	4.13526397	5.62479107	4.638896344	3.237563718	5.817413489	2.121446487
TCGA-B0-5110-01A-01R-1420-07	5.5041095890411	0	4.927417688	2.368237541	6.140997415	5.441078395	5.66775307	4.573774412	4.401534903	6.370059633	2.072483151
TCGA-AK-3443-01A-02R-1325-07	3.8986301369863	0	4.98768013	2.672696883	7.505863942	6.678138121	6.735795635	6.094917979	3.372464619	5.555128994	0.67337551
TCGA-EU-5904-01A-11R-1672-07	1.50958904109589	0	5.087674987	2.165622567	5.833173463	5.171963371	5.49843598	4.833816079	3.700373131	6.286770281	2.712617789
TCGA-DV-5569-01A-01R-1541-07	0.972602739726027	0	5.02822877	1.947479146	5.843549262	5.164005841	5.946709809	5.074946364	3.691924935	6.220095808	1.596696661
TCGA-B0-4827-01A-02R-1420-07	2.42465753424658	1	5.249342938	1.785759774	6.130510846	4.717654491	5.268662697	4.357270476	3.250582665	6.77354805	2.361122651
TCGA-BP-4330-01A-01R-1289-07	5.17260273972603	0	4.331647897	2.68961227	5.352144091	4.985705344	5.437370909	4.353415045	3.616075342	6.156892074	2.123500664
TCGA-A3-3370-01A-02R-1420-07	6.23013698630137	0	4.767421745	2.815145015	6.021817264	5.344800097	5.629825784	4.438179721	3.934742937	6.452280783	1.64353299
TCGA-B0-4815-01A-01R-1503-07	4.35068493150685	1	4.068481649	2.179351804	5.103451479	4.030724512	4.75767402	3.819760137	2.790834581	5.56922676	2.533388919
TCGA-G6-A8L7-01A-11R-A37O-07	5.84383561643836	0	2.880861811	1.189097099	4.289849217	2.02034218	5.399793165	3.615486924	1.832403972	5.848675515	3.645517218
TCGA-CW-5584-01A-01R-1541-07	0.449315068493151	1	4.902705525	2.037874166	6.545052498	5.826001812	5.993685682	4.853636425	3.834792105	6.468540961	2.363227157
TCGA-B0-5108-01A-01R-1420-07	4.88219178082192	0	4.626707792	2.271604956	5.35239484	4.914861068	5.146736673	4.421492622	3.81165598	5.466643433	0.873576994
TCGA-CJ-4871-01A-01R-1305-07	6.63835616438356	0	5.120795663	1.996316429	5.872107232	4.996370667	5.186338119	4.471649205	3.387596905	5.535079375	2.933138254
TCGA-A3-3382-01A-02R-1325-07	1.57260273972603	0	4.747467965	3.188622471	6.11501451	5.648292862	6.713578976	4.392509769	4.096582341	7.279465724	3.111415312
TCGA-DV-5574-01A-01R-1541-07	5.52328767123288	0	4.608667331	1.981195073	5.964544188	4.756783133	5.128140775	4.872602244	3.412090492	5.564615956	1.985427565
TCGA-B0-4690-01A-01R-1277-07	0.117808219178082	1	4.034101239	2.496896908	6.472456903	4.667977254	5.485394624	4.531287877	3.505293917	6.117377133	0.666847467
TCGA-DV-5566-01A-01R-1541-07	3.83013698630137	0	5.099972624	1.954233541	6.38436588	5.339272809	6.142158125	4.742658403	3.425069843	6.530749656	2.162467868
TCGA-BP-5195-01A-02R-1426-07	2.05205479452055	0	4.190377815	2.364768513	5.732060216	4.979632117	5.379638289	4.423544557	3.597400068	5.737708391	2.602361857
TCGA-B8-5165-01A-01R-1420-07	2.01917808219178	0	5.027171749	2.5478693	6.081015735	5.568618917	5.631616529	4.91201747	4.053233004	6.316460754	0.896543116
TCGA-BP-4174-01A-02R-1289-07	5.14794520547945	0	4.814837498	2.435681927	6.670013177	5.280054348	5.646963292	4.517659941	3.492224943	7.022151393	3.244673987
TCGA-CJ-4905-01A-02R-1426-07	4.0986301369863	0	4.596774172	2.425002683	5.637778315	5.277981029	5.423110866	4.690445033	3.924517998	6.100489941	3.123285444
TCGA-A3-3376-01A-02R-1420-07	4.64657534246575	1	4.731726323	2.573471479	5.706513976	4.858229714	5.32133286	4.756975227	4.34857237	5.679201386	1.745280365
TCGA-BP-4347-01A-01R-1289-07	3.74520547945205	0	4.668981397	2.51296006	6.095384363	5.032462353	5.902515005	4.449818858	3.789082345	6.007386143	1.852797893
TCGA-B0-5703-01A-11R-1541-07	6.15342465753425	0	4.527408193	1.774080691	5.479983924	4.187514398	5.193661369	3.879676363	2.372199918	5.840760303	2.888441286
TCGA-AK-3434-01A-02R-1277-07	5.71780821917808	0	4.496283376	2.19887128	5.042219695	4.300196956	5.243828999	4.196906001	2.716376384	5.711982147	1.927744783
TCGA-AK-3436-01A-02R-1325-07	9.12602739726027	0	4.920512451	1.735955354	5.254284127	4.12763328	5.841004458	4.549003727	2.212475958	5.216039613	3.235144964
TCGA-B0-4700-01A-02R-1541-07	5.42465753424658	1	4.701876149	1.677395483	5.112662606	3.940429889	5.056821935	4.443825426	2.583543153	5.097041865	2.933024914
TCGA-BP-4973-01A-01R-1334-07	3.79178082191781	0	4.329475255	2.893808736	6.204017434	4.975446766	5.48086935	4.024523586	3.468817882	6.291067531	2.443102681
TCGA-B4-5836-01A-11R-1672-07	0.386301369863014	0	5.131313726	2.355580147	6.567781193	5.523894365	5.670970598	4.934908024	3.863878997	6.676323833	2.739502506
TCGA-B0-5695-01A-11R-1541-07	5.89041095890411	0	4.572453157	2.344402441	6.03489358	4.914009534	5.958566635	4.600323283	3.577392571	5.949044614	2.538264994
TCGA-BP-4989-01A-01R-1334-07	0.323287671232877	0	4.08545865	2.442333123	4.829149348	3.470875211	4.715196009	3.855441608	2.797780827	5.920617251	3.722586244
TCGA-CJ-4900-01A-01R-1334-07	4.6958904109589	1	3.700506303	1.624568846	4.453260755	3.48516918	4.644213934	3.580905232	2.457147731	5.830125999	2.017743787
TCGA-CZ-5451-01A-01R-1503-07	5.28493150684931	0	4.591051033	2.516494284	6.238826976	5.247798424	5.793375711	4.550512857	3.414230266	6.328102223	3.243303487
TCGA-A3-3387-01A-01R-1541-07	1.69041095890411	0	4.85106438	2.473501201	6.022836058	5.176454429	5.265148058	4.618714385	3.832900138	6.592551221	3.448927374
TCGA-CJ-5684-01A-11R-1541-07	6.11232876712329	0	4.837554772	2.357523854	5.922371513	4.895850315	5.565167593	4.504239013	3.040857371	5.69505286	2.19105724
TCGA-CZ-5982-01A-11R-1672-07	6.68219178082192	0	5.48630892	1.855630972	6.379220658	5.486984612	5.671191452	4.110455121	4.199232599	7.453259932	1.476433536
TCGA-BP-4774-01A-01R-1289-07	5.16438356164384	0	4.785053526	1.687195095	5.373923084	4.492583877	5.373985705	4.080691769	3.518107051	6.250743713	2.208267529
TCGA-CZ-5989-01A-11R-1672-07	5.21917808219178	0	6.319747979	2.766849545	7.018896734	5.925341988	4.529127537	4.818937455	3.639903566	7.96258546	1.396981459
TCGA-B8-5552-01B-11R-1672-07	2.86575342465753	0	4.999688885	2.16889872	5.965608842	5.138945498	5.495535281	4.855087731	4.309780095	6.238458242	2.036468167
TCGA-CZ-4861-01A-01R-1305-07	1.22191780821918	1	4.437494091	2.297749014	5.443298322	5.152536341	5.213977108	4.926412236	3.603869617	6.581858873	2.203326466
TCGA-CJ-4912-01A-01R-1426-07	4.53972602739726	0	3.132938705	1.66848225	3.832647013	2.945701333	4.587370992	3.827046671	1.980683414	4.940941932	2.057311628
TCGA-B0-4821-01A-01R-1503-07	3.36986301369863	1	4.220678203	1.738897511	4.015934608	2.941237801	5.177096577	3.411860074	1.639278477	5.802666281	3.419282689
TCGA-B8-5159-01A-01R-1420-07	1.97808219178082	0	5.047791379	2.395638665	6.289201857	5.91675608	6.011370399	4.724262809	3.986092324	7.771693479	1.695949285
TCGA-CZ-4858-01A-01R-1305-07	5.76712328767123	1	4.567174261	1.82321946	5.759725767	4.938596319	5.117150605	4.434881719	3.303167016	4.706044231	5.937605692
TCGA-BP-4987-01A-01R-1334-07	3.07945205479452	0	4.217502166	2.734958853	6.123142636	5.186639211	5.47192228	4.179112901	3.79870378	6.34396738	1.94751655
TCGA-B2-4102-01A-02R-1325-07	2.60821917808219	0	5.060138198	2.660221285	6.274272845	5.263725532	5.774621041	4.643573394	4.09573036	6.067720451	1.585347168
TCGA-B0-5690-01A-11R-1541-07	9.29315068493151	0	4.724797589	1.845469979	5.445243341	4.88772509	5.357537929	4.926231939	3.724933981	6.0672644	3.581724829
TCGA-BP-5181-01A-01R-1426-07	4.0958904109589	0	4.70733152	2.45964145	5.963605903	5.292877435	5.601479621	4.519051194	3.330888203	6.455695451	2.492314685
TCGA-AK-3429-01A-02R-1325-07	9.11780821917808	0	4.712887371	2.302085042	6.09557214	4.639469505	5.576921152	4.407461527	2.904272134	5.5993416	2.149324409
TCGA-A3-3328-01A-01R-0864-07	3.79452054794521	0	5.263579071	2.762731499	7.299025723	6.109471307	6.924940737	6.086454724	2.290217953	5.120053284	0.643948519
TCGA-BP-5006-01A-01R-1334-07	2.3013698630137	0	4.77312074	2.037522794	5.866220581	5.081015735	5.544769743	4.313412754	3.581061956	5.948037769	1.352702036
TCGA-BP-4995-01A-01R-1334-07	3.75616438356164	0	5.416934297	2.365860478	6.71338789	5.905391819	6.441641166	5.334900738	3.514374789	6.385242922	2.174917695
TCGA-BP-4164-01A-02R-1325-07	2.71780821917808	1	4.901648911	2.815554936	6.429927231	5.877812948	5.899371425	4.260387037	3.322231029	6.843987612	2.762327552
TCGA-B0-5710-01A-11R-1672-07	6.65753424657534	0	4.745285744	2.113033665	5.554241949	4.926080093	5.256874793	4.733484503	3.871114233	6.170742297	3.210762894
TCGA-CZ-5454-01A-01R-1503-07	1.97808219178082	1	4.751260178	2.708893509	5.561258919	5.028432125	5.275740877	4.032603406	3.104755987	5.713167903	2.246347277
TCGA-B0-5116-01A-02R-1420-07	3.49041095890411	0	3.75309103	2.077140434	5.651126336	5.006010713	5.148564031	4.102481773	2.929317595	5.067767769	1.89902091
TCGA-BP-4963-01A-01R-1334-07	5.02465753424658	0	4.252521629	2.171719239	6.242076547	5.370927981	5.522275502	4.162596766	3.477923368	6.267219284	2.040331371
TCGA-BP-5173-01A-01R-1426-07	0.16986301369863	1	4.39196014	2.53612752	6.280460859	4.737854381	5.380722523	4.857433662	3.141301988	6.111863878	2.315653172
TCGA-CJ-4887-01A-01R-1305-07	2.55342465753425	1	4.525768219	1.898904858	5.49833066	3.830255324	5.308156975	3.910454456	2.443394475	5.60932651	3.369466484
TCGA-CW-6088-01A-11R-1672-07	8.82739726027397	0	4.379198127	2.898556647	6.48958468	4.893187446	5.883290894	4.736913296	4.517470979	6.762638495	2.139076515
TCGA-CZ-5470-01A-01R-1503-07	1.05753424657534	0	4.685743964	2.115599286	6.001182976	4.982925145	6.9350389	5.036942845	2.722444165	6.816812153	2.869239719
TCGA-B8-4146-01B-11R-1672-07	1.4	0	6.773202519	3.300006547	7.887965079	6.341987526	5.023641262	5.017374114	3.768110203	8.252419444	1.731965214
TCGA-B0-5699-01A-11R-1541-07	10.5232876712329	0	4.955373255	2.384464315	6.24365385	5.448293094	6.099335185	4.333337856	3.551380662	6.994327412	2.071831302
TCGA-BP-4986-01A-01R-1334-07	2.15068493150685	0	3.961160258	2.51525829	5.733481791	4.717128026	5.500642736	4.640256507	3.573629012	6.035045396	3.359900629
TCGA-B4-5377-01A-01R-1503-07	1	0	5.279292991	2.177598929	6.545295037	5.831411127	6.063880392	4.606394848	4.205447254	6.727698589	2.394020172
TCGA-CJ-4891-01A-01R-1305-07	2.24383561643836	1	4.142070287	1.332965663	4.774064873	3.232138837	4.349471437	3.319386715	2.226169395	5.511901263	2.140156953
TCGA-CJ-5677-01A-11R-1541-07	2.14246575342466	1	4.567241204	1.550309679	5.891698658	3.988066581	5.206018004	4.181046878	2.374650025	6.476495103	1.342213373
TCGA-BP-5199-01A-01R-1426-07	3.71232876712329	0	4.438592273	2.117096566	4.833294924	4.322512268	5.606338583	4.504022853	3.081595281	5.753141854	2.498378534
TCGA-B8-5163-01A-01R-1420-07	2.25205479452055	0	4.750702967	1.734785478	5.666580504	5.188159558	5.159197249	4.837120772	3.424868356	5.143842354	2.368349306
TCGA-BP-4351-01A-01R-1289-07	2.65753424657534	0	4.791293149	2.446441518	4.808632172	3.994081845	5.648232453	4.105376368	2.539481442	6.087356757	3.859750942
TCGA-BP-4974-01A-01R-1334-07	0.578082191780822	1	4.752877016	2.130008304	5.560812761	4.812113113	5.609347197	4.640256507	3.976867666	6.105826815	2.108290261
TCGA-BP-5001-01A-01R-1334-07	3.22465753424658	0	4.252733545	1.795600729	4.104319884	2.648396413	4.895448047	3.890631517	2.249870047	6.223704419	1.812375001
TCGA-AK-3460-01A-02R-1277-07	6.87123287671233	0	4.486617847	2.621360332	5.422939371	4.748080114	5.29104358	4.111607274	2.906120953	5.544556481	1.757492686
TCGA-BP-4354-01A-02R-1289-07	2.83287671232877	1	4.208493849	2.083587825	6.123500664	5.191005899	5.273075704	4.652572538	4.074745181	6.627122357	2.460506682
TCGA-CZ-5460-01A-01R-1503-07	7.87123287671233	0	4.695214369	1.891146955	5.464037603	4.60129241	5.622051819	3.970623614	2.738097665	5.915728829	2.492699229
TCGA-BP-4964-01A-01R-1334-07	5.1013698630137	0	4.377297306	2.46346552	5.499791685	5.01751665	5.17125087	4.089735417	3.200849575	6.10046471	2.535505567
TCGA-BP-4797-01A-01R-1305-07	3.03287671232877	0	4.971686092	1.692784257	6.400010143	5.683909755	5.980811346	4.378893055	3.775903892	6.293506595	1.889551419
TCGA-T7-A92I-01A-11R-A37O-07	0.975342465753425	0	5.623261126	2.184216808	6.833657982	5.099236283	6.238076035	5.85047191	2.979000971	8.548567247	0.567837462
TCGA-B0-5697-01A-11R-1541-07	7.20547945205479	0	4.733809857	1.656496371	6.320851082	4.873296452	5.848680522	5.147640467	3.338952047	5.84569076	3.022030405
TCGA-BP-4807-01A-01R-1305-07	0.578082191780822	0	5.088824273	2.256497435	6.203330382	5.533656784	5.789189313	4.652027513	3.828357395	6.387038505	2.07224303
TCGA-B8-4620-01A-02R-1325-07	2.12876712328767	0	3.89528323	1.974309037	5.162858555	4.960803593	5.090794164	3.792720028	3.344061506	6.647326023	2.256286071
TCGA-A3-3323-01A-02R-1325-07	3.03013698630137	0	3.731302737	3.059562944	5.657988633	5.22661642	5.35139865	4.287021567	3.903790281	6.480455788	2.894681974
TCGA-BP-4325-01A-02R-1289-07	8.12054794520548	0	4.522413616	2.884226699	6.50781525	5.400790652	5.622540935	4.35168486	3.389924688	6.937799871	1.701859519
TCGA-BP-4167-01A-02R-1325-07	7.44657534246575	0	4.18517674	0.990228793	4.426928913	3.201304513	4.461063564	4.18841675	1.99356568	4.78932236	2.872809064
TCGA-AK-3447-01A-01R-1766-07	3.33424657534247	0	5.447043541	1.673511198	5.991560393	4.502814305	4.689243241	4.544485386	0.424169649	3.335054431	1.863304159
TCGA-B0-5102-01A-01R-1420-07	7.57260273972603	1	4.51076575	2.021870552	5.93984716	4.377477784	6.035379775	4.34754519	2.661817994	5.584030459	2.23924527
TCGA-B0-5084-01A-01R-1334-07	0.608219178082192	1	3.206815112	1.802813598	5.094193836	3.296193073	6.078761388	4.249794216	1.789061472	7.132034908	2.937871652
TCGA-CZ-5452-01A-01R-1503-07	4.9013698630137	0	4.353704383	2.587629021	5.90945391	4.753518965	5.49195889	4.623708868	2.946618584	6.023581386	2.643810023
TCGA-A3-A6NI-01A-11R-A33J-07	2.78904109589041	0	4.708705939	2.269781238	5.78041247	4.799206489	5.616445922	4.291456216	3.549028378	5.614377103	2.1164313
TCGA-CJ-4904-01A-02R-1426-07	9.04657534246575	0	5.025777419	2.00737493	6.128973835	5.433623829	5.621515652	4.395076513	3.714751059	5.799504404	2.119123733
TCGA-B2-5636-01A-02R-1541-07	2.51780821917808	0	4.725206726	2.346616558	5.998127791	5.715379992	5.784174156	5.312781328	4.656839556	5.559889448	2.790605243
TCGA-A3-3343-01A-01R-0864-07	2.58904109589041	0	4.33756125	2.782995589	5.674508673	5.199786186	5.42948876	4.621606493	3.232338417	6.24303685	1.945420425
TCGA-DV-A4VX-01A-11R-A266-07	4.45479452054794	1	3.968809616	1.585539463	5.45503783	3.060946625	4.809928866	3.565402204	1.914373172	5.807061201	3.646750217
TCGA-BP-5187-01A-01R-1426-07	1.11232876712329	0	4.483138599	2.480937189	6.043451688	5.065701549	4.795642286	4.424169649	3.278505213	5.243151129	2.563670672
TCGA-CJ-6031-01A-11R-1672-07	5.22191780821918	0	4.421755163	1.689746438	5.215604829	4.331182095	5.071196324	4.450736181	2.871390271	5.33230335	2.128227402
TCGA-CZ-4862-01A-01R-1305-07	8.96164383561644	0	5.366255761	2.544040194	6.54255987	5.480320062	5.990296878	5.297415215	3.976647747	6.72204381	2.053563194
TCGA-BP-4765-01A-01R-1289-07	5.98356164383562	0	4.758233877	2.621032052	5.901537897	5.192916121	5.704885794	4.615133758	4.120915901	6.164345825	1.556306784
TCGA-CZ-5987-01A-11R-1672-07	1.21917808219178	1	4.257516077	1.873498251	5.811357994	4.751779691	5.423934431	3.795247451	2.853237185	6.83495766	2.810360838
TCGA-A3-3306-01A-01R-0864-07	3.06849315068493	0	5.190109117	3.152069817	6.30088149	5.494546817	5.561665231	4.307785512	3.397323809	6.77003746	2.264656525
TCGA-B0-4818-01A-01R-1503-07	1.3972602739726	1	4.652337342	2.138355774	5.384170717	4.513711807	5.315084334	4.648689768	3.33393889	5.775951286	2.906544307
TCGA-BP-4349-01A-01R-1289-07	1.01917808219178	0	4.482790213	2.194433812	4.885725654	4.189737599	5.370694381	4.639949859	2.718241054	5.73954301	2.021017707
TCGA-CW-6093-01A-11R-1672-07	8.61917808219178	0	4.974102498	2.192036313	6.457878246	5.326483419	5.709651816	4.649856846	4.640597793	6.732844426	2.171270889
TCGA-B0-4844-01A-01R-1277-07	0.857534246575342	1	4.339130257	1.428732001	4.766775355	3.815585675	5.552893457	4.106499081	2.534634382	4.379801149	2.705845234
TCGA-AK-3451-01A-02R-1188-07	7.85753424657534	0	5.144319705	1.73530554	5.822041772	3.953432876	5.750644019	4.387417689	1.12465899	5.78510062	3.298013064
TCGA-B0-5120-01A-01R-1420-07	3.2027397260274	0	4.427190467	2.751892138	5.727985783	5.113075351	5.312614353	4.287656979	3.719205349	4.863155457	2.72955277
TCGA-BP-4766-01A-01R-1289-07	4.00547945205479	0	4.570972885	2.506779641	6.403126241	5.331755369	5.488003985	4.409900033	3.990655402	7.547718181	1.615745857
TCGA-BP-4962-01A-01R-1334-07	4.89041095890411	0	4.472819163	1.630917966	6.232574423	4.619054934	5.901014088	3.999287493	2.68304513	5.885418178	2.354706035
TCGA-B2-A4SR-01A-11R-A266-07	1.38904109589041	0	5.151274348	2.79776008	5.690880784	4.951988695	5.661986116	4.554582713	3.913301134	6.509963393	2.062777961
TCGA-MM-A84U-01A-11R-A37O-07	1.91780821917808	0	4.055482013	1.55763065	5.074385549	3.433373455	5.692206782	3.886042823	2.267775478	6.127061618	2.932873782
TCGA-AK-3453-01A-02R-1277-07	6.93424657534247	0	3.423860497	1.948413958	4.038199108	2.700927932	4.946155351	3.533114772	2.040366444	5.502496097	1.653656238
TCGA-B8-A54K-01A-11R-A33J-07	1.28493150684932	0	4.310492817	3.26623184	5.736750977	5.325631065	6.347038415	5.484118792	3.542208514	5.485797114	3.134713804
TCGA-CJ-4872-01A-01R-1305-07	3.93150684931507	0	4.339051847	2.107152199	5.107089412	4.328692877	4.902126654	4.635435176	2.878470322	5.75578757	2.85013932
TCGA-B0-5119-01A-02R-1420-07	4.25205479452055	0	4.593503172	2.345736995	5.866480248	5.357696267	5.399150581	4.356925528	3.766955525	6.331370225	2.48740917
TCGA-MM-A564-01A-11R-A266-07	1.66301369863014	0	3.994163328	2.177694596	4.524327009	2.736604875	5.003228923	3.896320293	1.903423966	5.873060163	3.072414549
TCGA-BP-4176-01A-02R-1289-07	5.35616438356164	0	4.647245424	2.511366829	5.896092591	4.977353201	5.501244862	4.02818898	3.26165116	6.219458967	2.417812018
TCGA-BP-4790-01A-01R-1305-07	3.04383561643836	1	4.588156936	2.427177055	6.188242656	5.228914867	5.262730055	4.660112873	4.022935901	6.344437951	1.992587176
TCGA-CJ-4901-01A-01R-1426-07	3.97260273972603	0	3.94129415	1.681719113	5.37442746	3.96803544	5.072783245	3.751795756	2.204954508	6.791627863	2.852757951
TCGA-BP-5192-01A-01R-1426-07	1.95616438356164	0	5.167606813	2.384768212	5.877550405	5.227679474	5.752309723	4.400503774	3.676684899	6.062136826	1.561497221
TCGA-B0-5080-01A-01R-1503-07	0.936986301369863	1	4.588618703	1.568275372	5.348533422	4.401766976	4.886940276	4.788168879	3.516746398	5.93620212	2.643048054
TCGA-G6-A8L8-01A-21R-A37O-07	2.98904109589041	1	4.898798469	2.635963294	4.905269057	3.656450606	5.423487411	3.881165364	2.267026345	6.357434121	3.665915721
TCGA-BP-4965-01A-01R-1334-07	5.12602739726027	0	5.241680045	2.370945413	6.133310753	5.519629963	5.703192084	4.814135089	3.74395652	6.463692746	2.829707515
TCGA-CJ-4897-01A-03R-1426-07	9.15342465753425	0	5.08322188	1.218781168	6.17620906	5.044630177	5.90421432	4.559314372	3.16538138	6.24682229	1.291544623
TCGA-CZ-5459-01A-01R-1503-07	4.61095890410959	0	4.316645384	2.700439718	5.666336218	4.979522372	5.975625601	4.177120503	2.935440889	5.906616458	1.633477711
TCGA-B0-5099-01A-01R-1420-07	1.32876712328767	1	5.022234635	2.2543824	5.68707469	4.60411878	5.629715063	3.928029153	3.781044909	6.832643216	2.750027596
TCGA-BP-4334-01A-01R-1289-07	1.76712328767123	1	4.270618641	1.105476945	5.120878587	2.222989986	5.559806871	3.04161097	1.219462839	3.613449143	0.430285273
TCGA-BP-4343-01A-02R-1289-07	5.23835616438356	1	5.452470241	1.727223437	6.524052703	5.172415507	5.853359464	4.817715341	2.846653774	6.390923862	2.149714608
TCGA-A3-3324-01A-02R-1325-07	3.24931506849315	0	4.077755714	2.677823921	6.194256502	4.929516443	5.340726041	4.095029841	3.599758153	5.90691464	2.503526835
TCGA-BP-4795-01A-02R-1420-07	1.6986301369863	0	4.858920928	1.78257631	5.67636615	5.075023405	5.767434988	5.311375959	3.881752705	5.343837724	1.774122872
TCGA-B8-5545-01A-01R-1672-07	4.17808219178082	0	5.173958903	1.940956022	6.260371982	5.363171077	5.66039815	5.336640446	4.236117545	6.113235832	1.854434575
TCGA-CJ-4885-01A-01R-1305-07	9.45479452054795	0	5.190670165	1.791397348	6.419051731	5.129151107	5.310910832	4.984065219	2.984388836	6.256354012	3.056652887
TCGA-B0-4688-01A-01R-1277-07	0.276712328767123	1	3.949245431	2.46430232	6.108049753	5.029178986	5.852827849	4.287036347	3.692081213	6.284825025	5.174294553
TCGA-BP-4162-01A-02R-1325-07	8.42191780821918	0	4.926805963	2.189919418	6.27852194	5.209219396	5.441161413	4.185192602	4.009472587	6.582671908	2.526369342
TCGA-B0-5097-01A-01R-1420-07	1.82191780821918	0	4.510082113	2.391135303	5.572832081	4.84600682	4.989602267	4.356707253	4.013042343	6.245199001	2.696884091
TCGA-B0-5077-01A-01R-1334-07	3.60821917808219	1	4.71283786	2.198682729	6.147379971	4.917932936	5.736512878	4.213588359	2.975721888	6.198922341	1.241474126
TCGA-B0-4843-01A-01R-1277-07	0.876712328767123	1	4.044700113	1.809043947	4.025374362	3.065572312	4.685867283	4.194693827	1.874049364	5.12195202	3.262192588
TCGA-CJ-4638-01A-02R-1325-07	1.18082191780822	1	3.726493386	1.751720787	5.608392338	3.244993583	5.975359633	3.495426551	1.991680562	6.157512672	0.583615357
TCGA-B2-3923-01A-02R-1325-07	2.71780821917808	0	5.598129938	2.598555773	7.322633941	6.599023154	7.518654729	5.544528661	2.718789028	6.034158478	0.530070742
TCGA-B8-A54J-01A-11R-A33J-07	1.44657534246575	0	5.298027732	2.020164357	5.742758092	4.523975887	5.537581844	4.710398703	3.309278069	5.982311412	3.294150188
TCGA-A3-3374-01A-02R-1325-07	3.6	0	5.312541749	1.402722177	5.774686924	4.482835379	5.624834926	4.402469792	1.911653237	4.676368971	1.029417547
TCGA-A3-3349-01A-01R-1188-07	3.79452054794521	0	4.418129216	2.661681202	5.675519573	5.214758177	5.712419697	5.147701513	3.754620312	5.869200229	1.907698279
TCGA-B0-4848-01A-01R-1277-07	2.41917808219178	1	5.002252452	2.157625846	6.301594962	5.496324925	5.478528577	4.635168141	3.532853039	6.426774641	3.096464275
TCGA-A3-3311-01A-02R-1325-07	3.26301369863014	1	4.594052837	2.30287467	6.169598354	5.512328036	5.658054349	4.248162881	3.739221647	6.620161163	1.198557015
TCGA-DV-5575-01A-01R-1541-07	4.73698630136986	0	4.88220773	2.294370783	5.875455715	5.227175006	5.63367532	4.588588722	3.819085675	5.789032772	1.853277114
TCGA-A3-3313-01A-02R-1325-07	2.01369863013699	1	4.726945626	2.157496503	6.36335333	5.72863346	6.431596218	4.734270649	2.439702916	6.81846075	0.691444831
TCGA-B0-5694-01A-11R-1541-07	1.31506849315068	1	4.25939302	1.971773447	5.886850068	4.485510553	5.105904319	4.202832995	2.847676272	5.453063167	2.02839234
TCGA-A3-3372-01A-02R-1325-07	2.01369863013699	0	4.483016029	2.762625208	6.034900181	5.44955147	5.65844001	4.292811192	4.552979503	6.196239163	2.615039565
TCGA-B0-4694-01A-01R-1277-07	0.29041095890411	1	4.954065997	2.030901038	6.408399379	4.94618811	5.970517784	4.740193617	2.902305164	5.840581565	3.224920075
TCGA-B0-4696-01A-01R-1277-07	2.37260273972603	1	4.350659895	2.594835149	5.981309258	4.524972598	6.214540608	4.574398254	3.239168879	6.731545771	6.321987605
TCGA-A3-3365-01A-01R-0864-07	2.39178082191781	0	5.149901541	2.858538066	6.026521229	4.920421936	5.392863483	4.875893076	3.376804349	6.330753782	1.823790114
TCGA-B0-4697-01A-01R-1277-07	1.58356164383562	1	3.722225555	1.28273632	3.126295608	2.414649723	4.132107932	3.577936326	1.827087332	5.236458177	2.700661654
TCGA-BP-4967-01A-01R-1334-07	0.561643835616438	0	4.717988916	2.119356177	6.195660595	4.855222314	6.21139385	4.367126402	3.213269506	5.548636985	1.414785006
TCGA-B2-4099-01A-02R-1188-07	2.66301369863014	0	4.785262821	2.989865623	6.008282945	5.133242928	5.04336638	4.619289748	2.512049858	6.52816183	2.635754391
TCGA-B0-4842-01A-02R-1420-07	4.72328767123288	1	4.118600598	0.929412288	5.005242774	3.485091877	5.161919921	3.913023423	2.13523934	6.191365246	2.297367523
TCGA-BP-4158-01A-02R-1289-07	9.25205479452055	0	4.13872438	2.894972936	6.008910374	4.661259347	5.270988588	3.94348067	2.895225055	5.881647491	1.467592509
TCGA-B0-5696-01A-11R-1541-07	7.14794520547945	0	5.043165119	2.070835807	6.334664805	4.752438186	5.744465214	4.840901263	2.83090431	6.211243925	2.862828258
TCGA-BP-4968-01A-01R-1334-07	4.78356164383562	0	5.158967099	2.152378145	5.216237552	4.14745324	5.728282444	4.563280181	2.428383624	5.658454292	2.732681649
TCGA-A3-3319-01A-02R-1325-07	3.0958904109589	0	4.191491588	1.93858691	5.688247511	4.485723064	4.940937235	3.258729962	3.283640316	6.30829898	2.252385381
TCGA-CJ-4868-01A-01R-1305-07	1.76986301369863	1	4.621852611	2.027720258	5.421260334	4.592271643	5.109799319	4.367762441	3.295825861	5.47129478	2.447526301
TCGA-BP-5189-01A-02R-1426-07	2.25205479452055	1	4.346907263	2.192888512	6.292303225	5.242049862	5.590401415	4.506640022	4.001108646	6.152757381	2.114300386
TCGA-CJ-4923-01A-01R-1426-07	1.56712328767123	1	3.963807015	2.042714369	5.038313259	3.992188336	5.436188496	4.594124516	2.954475515	5.860595375	2.138814469
TCGA-CJ-4918-01A-01R-1426-07	0.254794520547945	1	4.140369671	2.056930288	5.397789274	4.954154425	5.030428782	4.607927984	3.643498357	5.106109582	2.280154594
TCGA-B0-4706-01A-01R-1503-07	0.178082191780822	1	4.039629739	2.309234406	4.831963355	3.739480903	5.280440443	4.143621985	2.442200399	6.502609069	2.42387394
TCGA-BP-4761-01A-01R-1289-07	0.498630136986301	0	3.763783355	1.138683428	4.511461714	2.724191854	4.51784258	3.055195654	2.017031081	2.925600724	2.976730221
TCGA-G6-A8L6-01A-11R-A37O-07	0.857534246575342	1	4.549262547	2.529046305	4.397741365	3.240268529	5.333595473	4.04302072	2.288210889	5.156392571	1.976290308
TCGA-EU-5907-01A-11R-1672-07	0.347945205479452	0	5.050780284	1.958954004	6.309101591	5.919356769	6.003606734	4.258752571	3.473540165	6.964322383	2.786993571
TCGA-CJ-5681-01A-11R-1541-07	1.51232876712329	1	5.92533724	2.211915542	7.476243957	6.486175353	6.728345034	5.833272151	3.850389395	5.408633747	3.08920999
TCGA-A3-3373-01A-02R-1420-07	4.44109589041096	0	5.034096836	1.624381684	6.167171236	5.044315425	5.459166007	4.206244678	3.613955913	6.788927097	2.264116022
TCGA-CW-5581-01A-02R-1541-07	7.66849315068493	0	5.27203439	1.659056854	6.457461323	5.754294272	6.174506292	5.204402902	3.855302061	7.018354874	1.394404385
TCGA-CJ-4636-01A-02R-1325-07	5.27123287671233	0	4.220925795	2.199750857	6.005595358	4.314515271	5.495599236	4.000901403	2.635150724	6.111429919	1.905119803
TCGA-BP-4762-01A-02R-1289-07	3.67945205479452	1	5.067350459	1.903655334	5.834759244	5.21343283	5.517757561	4.934299468	3.779438339	5.846077046	1.918157217
TCGA-CZ-4854-01A-01R-1305-07	3.84657534246575	1	4.361873611	2.109527722	5.780218221	4.227933566	5.616986915	3.485929107	2.954177695	6.161430219	2.349167092
TCGA-BP-5186-01A-01R-1426-07	1.8986301369863	0	4.881600998	2.504111864	6.162705515	5.227167303	5.535807248	4.564658631	3.976803526	6.571019925	2.000504855
TCGA-BP-5170-01A-01R-1426-07	6.60821917808219	0	3.946291061	2.820444496	5.750225952	4.508802589	5.221123064	4.523499229	2.909369899	5.136909109	1.762901548
TCGA-CZ-4865-01A-02R-1503-07	0.454794520547945	1	5.438735308	1.896465616	6.262517723	4.808065789	5.998348973	4.996687017	3.249081208	6.05413216	2.380951044
TCGA-BP-4771-01A-01R-1289-07	0.443835616438356	1	3.642470537	1.944596114	5.326379149	4.083664406	4.870295666	4.013149568	3.008486889	5.545841757	2.532990143
TCGA-B0-5691-01A-11R-1541-07	9.4	0	5.274902717	2.397693455	6.189073371	5.541406423	5.893391336	5.500492962	4.083885618	6.789459308	1.870029285
TCGA-B0-5812-01A-11R-1672-07	10.5041095890411	0	5.170493952	2.547326432	6.111304714	5.206197783	5.421048212	5.269489529	4.020226597	6.39669896	1.146199013
TCGA-A3-3347-01A-02R-1325-07	4.41095890410959	1	4.503329652	2.475474047	5.91551373	5.005238282	5.358368128	4.287782551	3.844094353	5.809934009	2.742566791
TCGA-BP-4803-01A-01R-1305-07	0.558904109589041	0	3.923577075	3.206299387	6.262760117	5.16081937	5.352525495	4.094143153	3.475927939	6.168654069	2.402531187
TCGA-CZ-5461-01A-01R-1503-07	0.904109589041096	1	4.849393841	2.564792747	6.304989184	5.595339546	5.893364638	4.8246864	3.751924265	6.731468385	2.676854117
TCGA-BP-4331-01A-01R-1289-07	6.72328767123288	1	4.939833059	2.561277251	6.301483391	5.322580767	5.881610786	4.650919618	3.879097981	6.322202181	2.432371523
TCGA-BP-4969-01A-01R-1334-07	4.91506849315068	0	4.909686713	2.165204483	5.320423301	3.693709966	5.281683415	3.833112729	1.919988339	5.927434281	1.417650017
TCGA-B0-5706-01A-11R-1541-07	8.78082191780822	0	3.85224859	1.38653507	4.41374977	4.188923087	4.111356884	3.489440176	2.445091015	5.18718181	1.916056195
TCGA-B0-5098-01A-01R-1420-07	4.33972602739726	1	4.939118419	2.041278033	5.707273534	4.562040891	5.534142552	4.17466208	2.350299217	8.78879597	4.464289248
TCGA-BP-4165-01A-02R-1289-07	8.32054794520548	0	4.206244678	2.253353978	4.553722975	3.621512722	5.334360895	4.168080379	2.421263701	5.323294401	3.458815063
TCGA-B0-4810-01A-01R-1503-07	1.30958904109589	1	4.808632172	2.133168933	5.281457163	4.238572885	5.272415173	4.561888195	3.042469242	5.905160729	3.414933802
TCGA-CJ-4639-01A-02R-1325-07	8.84657534246575	0	5.040037604	3.133760781	6.156168042	5.553578612	5.756558991	5.061218881	3.930661653	6.748571256	2.322822289
TCGA-BP-4169-01A-02R-1289-07	1.92054794520548	1	4.212328091	2.534360472	5.572074133	4.733950821	5.205177438	4.534870899	4.026596475	5.481905965	3.251688799
TCGA-G6-A5PC-01A-11R-A33J-07	0.663013698630137	1	3.575457561	1.372450688	4.323233143	3.166876092	6.295335487	3.622883509	1.363619659	5.759249063	2.340277405
TCGA-CJ-5679-01A-11R-1541-07	1.86027397260274	1	4.499680087	1.423578171	5.945546841	3.902498123	5.342938692	3.83741853	2.036327492	6.095373813	3.025790705
TCGA-B0-4839-01A-01R-1305-07	4.49041095890411	1	3.941322323	1.495541676	4.850314377	3.277002786	4.843868303	4.350575037	1.746011726	4.28797458	2.742329649
TCGA-B0-4814-01A-01R-1277-07	0.46027397260274	1	4.000396687	2.570390066	5.912597176	4.815467838	5.703621234	4.216920426	3.144682712	6.831995013	1.884050824
TCGA-B2-3924-01B-03R-A277-07	2.99178082191781	0	4.77200703	3.305897582	6.158361266	5.16051284	4.711043305	3.48123435	4.455899253	7.248830813	2.45817199
TCGA-B2-3924-01A-02R-A277-07	2.99178082191781	0	3.93239194	2.099227866	5.433019518	4.57345936	4.150250959	3.508035598	2.487666418	5.621521513	1.101246657
TCGA-CJ-6027-01A-11R-1672-07	9.9041095890411	1	4.636450617	2.632035504	5.840168622	4.754256853	5.485027455	4.315515512	3.209624919	6.089807436	2.735435526
TCGA-EU-5905-01A-11R-1672-07	0.326027397260274	0	4.831487134	1.968901752	5.438881654	5.177256073	6.171112732	4.84133916	3.311532178	5.747261172	1.669117498
TCGA-CJ-4916-01A-01R-1426-07	3.76164383561644	0	4.194827756	1.931796502	5.040085839	4.376332063	5.13497249	4.047983273	2.966799585	5.458414816	2.01717365
TCGA-B0-5115-01A-01R-1420-07	4.39452054794521	0	4.46393628	3.031024593	5.69823515	5.084510785	5.623114775	4.462399205	3.501897677	6.295250986	2.054327554
TCGA-A3-3383-01A-02R-1325-07	2.35890410958904	0	4.599163041	2.172103428	5.349237875	3.668618398	5.641586489	4.322144483	2.627420069	6.137323176	2.113400462
TCGA-B0-5081-01A-01R-1334-07	0.991780821917808	1	3.871518414	1.496206666	4.882721295	3.63254742	4.876178027	3.936864042	2.386259141	5.302165487	2.639533176
TCGA-BP-4338-01A-01R-1289-07	7.83287671232877	0	3.913837253	1.452964363	5.575188268	4.323016919	4.100044134	3.372645702	2.947722255	6.103675972	1.579131864
TCGA-CJ-5682-01A-11R-1541-07	10.2356164383562	0	4.790412362	1.789770977	5.517092982	4.6611168	5.42255932	4.496813841	2.865483368	6.525741601	2.298130404
TCGA-A3-3385-01A-02R-1420-07	5.46027397260274	0	4.493256637	2.245465239	6.70044388	5.406540072	5.609967664	4.947647457	3.470784126	7.055453813	0.866235421
TCGA-BP-4760-01A-02R-1420-07	6.46849315068493	0	5.185799165	2.158724796	6.161184298	5.648824922	6.281132558	5.202088552	4.378470006	5.659153926	2.676064261
TCGA-B0-4707-01A-01R-1277-07	1.64383561643836	1	3.328893895	1.234991741	4.762603949	2.509493166	4.959018942	3.251552473	1.775472012	6.051802758	1.859731067
TCGA-A3-3357-01A-02R-1420-07	7.36438356164384	0	4.582610193	2.460375619	6.149039822	5.461286256	6.058777547	4.060324133	3.418513809	7.137873372	2.347920727
TCGA-CW-6090-01A-11R-1672-07	6.99178082191781	0	4.30983829	2.455281185	5.510145427	4.696032774	5.1224698	4.628394503	3.191988953	5.217932502	3.509442493
TCGA-B0-5700-01A-11R-1541-07	4.9041095890411	0	4.833694662	2.21971064	5.721728094	4.361831511	5.691380619	4.244476106	2.981505634	5.671004578	2.482951513
TCGA-CJ-4884-01A-01R-1305-07	4.81917808219178	0	4.441171375	2.178650909	5.833375893	4.817510702	5.608670288	4.77433903	2.692427198	6.68448495	2.424653405
TCGA-BP-4959-01A-01R-1334-07	7.28767123287671	0	5.006194778	1.97643696	6.419707421	5.600742525	6.445485042	4.259423152	3.482770855	6.591297931	2.635034605
TCGA-BP-4787-01A-01R-1305-07	1.31506849315068	1	4.491769738	2.137405155	5.79123323	4.580983596	5.253456096	4.472045797	2.930415652	5.307741804	2.68746387
TCGA-A3-3320-01A-02R-1325-07	4.13150684931507	0	4.617944917	2.773194605	6.221618053	5.832796362	6.093306634	4.454110075	4.422885565	6.624305642	2.144503259
TCGA-BP-4344-01A-01R-1289-07	4.56438356164384	0	4.557263031	2.459300459	5.724677554	5.030216879	5.465856955	4.702834822	3.922207365	5.859773301	2.057588903
TCGA-A3-A6NL-01A-11R-A33J-07	1.88767123287671	0	4.813416945	2.608288833	5.687598239	4.850404398	5.55131298	4.897748668	3.756094586	5.754748569	3.372882468
TCGA-B8-A54F-01A-11R-A266-07	1.42191780821918	0	4.230249135	3.00993832	5.289347584	4.874044444	5.299541403	4.355516722	3.77832424	5.70587011	2.524214158
TCGA-BP-5201-01A-01R-1426-07	2.60547945205479	0	4.721192175	1.271545198	5.341943063	3.892439601	5.29557243	4.146199013	2.991118175	5.626231771	3.162854528
TCGA-CZ-5466-01A-01R-1503-07	1.87671232876712	0	4.778255894	1.997473072	6.229662901	4.807401294	5.680799738	4.242861604	3.140795013	6.583016556	2.522080865
TCGA-CZ-5453-01A-01R-1503-07	6.62739726027397	1	4.61987075	2.50261066	5.721539451	4.946908613	5.927609687	4.215468932	3.561900412	6.277785805	1.461738086
TCGA-B8-5550-01A-01R-1541-07	4.04383561643836	0	4.880553297	2.382390583	7.448094825	5.756139966	6.260336224	4.796530269	3.198729869	7.38647644	0.989647677
TCGA-B2-5635-01B-04R-A277-07	2.06849315068493	0	4.282395322	3.18184995	5.846046949	5.092182062	4.615592857	4.33598339	4.245297895	7.319206952	1.332679294
TCGA-B2-5635-01A-01R-1541-07	2.06849315068493	0	4.237334264	2.360785645	6.080523364	5.109887055	5.727697228	5.300409306	3.640840693	5.787816387	1.821465324
TCGA-B2-5635-01A-01R-A277-07	2.06849315068493	0	4.127707558	2.221660583	5.732380464	5.303262015	5.385410329	5.216074546	3.113717166	6.097572875	0.632640476
TCGA-B8-A54E-01A-11R-A266-07	2.49041095890411	0	6.326936364	2.601363731	7.745422902	5.239615713	7.651147868	5.40327454	2.547597892	7.409349352	0.371391584
TCGA-CJ-5680-01A-11R-1541-07	2.1041095890411	1	5.109795141	2.158821722	6.82627009	5.846819227	6.773901408	5.638192608	3.591009131	7.708633525	1.050815103
TCGA-BP-4983-01A-01R-1334-07	3.87123287671233	0	4.269534411	2.417947004	5.960006567	4.89993449	5.280525816	3.953553935	3.52883383	7.26188712	2.746656736
TCGA-B0-5085-01A-01R-1334-07	2.10958904109589	1	3.958684944	1.563987869	3.580905232	2.129480859	4.741585633	3.587413	1.557287542	5.204774574	2.238878553
TCGA-B0-5400-01A-01R-1503-07	4.74794520547945	0	4.843245228	1.810278568	5.370300312	3.052398504	5.275688739	4.821148944	2.289391853	5.20851726	2.71501475
TCGA-BP-4784-01A-01R-1305-07	5.07945205479452	0	5.126365826	2.246924872	5.678342385	5.114733483	5.658757033	5.239134501	3.540200898	5.246829888	2.766807151
TCGA-A3-3363-01A-01R-0864-07	0.873972602739726	0	4.971157251	3.102910035	7.033955929	5.363143036	6.45247683	5.349658967	2.4978678	6.710791284	0.559051228
TCGA-B8-4621-01A-01R-1503-07	2.15890410958904	0	4.645517218	1.72023468	6.860139691	5.346318701	6.872236542	4.706624482	2.919053994	7.73434111	2.244339096
TCGA-A3-3367-01A-02R-1420-07	6.21917808219178	0	4.188946817	2.885574364	5.955354655	5.235171776	5.724170021	4.034400619	3.485104761	6.791928649	1.421425296
TCGA-B0-4701-01A-01R-1277-07	0.652054794520548	1	4.891492097	2.343322537	5.693506472	5.102204594	5.778090275	4.047834994	3.300489844	6.501391373	2.694033266
TCGA-CZ-5464-01A-01R-1503-07	5.83013698630137	0	4.170574068	1.844546345	5.695999379	4.546919148	5.864411509	4.321083871	2.847295426	5.947425376	1.375956902
TCGA-BP-5178-01A-01R-1426-07	5.23835616438356	1	3.830407456	1.281253134	5.043222	3.797884559	4.670642088	3.568871203	2.027578727	4.706585806	2.032418272
TCGA-B0-5121-01A-02R-1420-07	4.06849315068493	0	3.725893815	1.489697061	4.272060525	3.47012033	4.698707445	3.512037212	1.982728961	4.777382891	1.81925943
TCGA-CW-5587-01A-01R-1541-07	6.0986301369863	0	5.550534405	2.307778227	6.44819892	5.749070278	5.818451802	4.816507551	3.864770534	7.103391679	1.873695101
TCGA-CZ-5455-01A-01R-1503-07	1.53698630136986	1	5.192797793	2.452753558	6.407655264	5.652862178	5.735164709	4.987020652	4.259724436	6.489525274	2.424250286
TCGA-B0-4852-01A-01R-1503-07	3.07123287671233	1	5.009203827	2.12121438	6.200957439	5.044057451	5.645096374	4.289502519	3.247076832	6.7679037	2.002558514
TCGA-B4-5832-01A-11R-1672-07	0.424657534246575	0	6.362490929	2.600840628	7.239640533	5.04686644	4.007975853	4.671214101	3.027366405	8.317796528	1.951028213
TCGA-CJ-4637-01A-02R-1325-07	6.1013698630137	1	3.98653836	2.174502297	5.562782761	4.842591715	5.139125643	4.170622136	3.671678342	5.938243442	3.234179391
TCGA-CJ-4870-01A-01R-1305-07	4.1041095890411	0	4.841444839	2.244917495	5.07261177	4.610894912	5.27390001	4.249468096	2.746656736	5.28831057	3.633233567
TCGA-B8-4619-01A-02R-1325-07	1.43287671232877	0	4.394767922	2.340305894	7.321711674	5.574631368	6.685211331	5.341565967	2.566060129	5.60010618	0.720015735
TCGA-CW-5588-01A-01R-1541-07	5.52602739726027	0	4.609459491	1.931909938	6.19423877	4.794878494	5.264277443	4.431355522	3.503475951	5.462713293	1.557777671
TCGA-CZ-4864-01A-01R-1503-07	3.6027397260274	1	4.409112554	2.724170021	6.0239273	5.437713794	5.422236365	4.439523409	3.50897368	5.943701015	3.044009349
TCGA-BP-4781-01A-01R-1305-07	5.6986301369863	0	5.18948855	2.22097995	6.523317304	5.239367489	5.338880756	4.277374819	3.993266763	6.499534997	1.325271271
TCGA-CJ-4875-01A-01R-1305-07	9.73698630136986	1	3.973703106	2.126246041	4.599645101	2.923301335	4.822505825	3.368307395	1.662706823	5.680628169	2.178459697
TCGA-CJ-5678-01A-11R-1541-07	1.57260273972603	1	5.173962899	1.854035555	5.334543249	4.023077888	5.249862464	4.584433416	2.042189046	6.088540217	3.666268038
TCGA-B8-5553-01A-01R-1541-07	1.19178082191781	0	5.316026237	2.087870133	6.588464297	5.620947039	5.882591698	4.63768559	4.078883047	5.847901726	1.991789386
TCGA-BP-4994-01A-01R-1334-07	3.58356164383562	0	5.565539296	2.43194382	6.978573189	6.072643923	6.714132846	5.605405437	3.339108873	6.224696317	2.451145159
TCGA-BP-4170-01A-02R-1289-07	6.41917808219178	1	4.545196172	2.020484422	5.979177079	5.053667449	5.207416559	4.198478438	3.806684944	6.183542093	1.91823356
TCGA-B0-4847-01A-01R-1277-07	2.17260273972603	1	3.603572938	1.820076821	3.863393373	2.691467165	4.880700217	3.439716212	2.002054377	5.712656304	1.711627056
TCGA-CJ-4634-01A-02R-1325-07	9.58356164383562	0	4.590116928	2.821281628	6.082704718	5.380521672	5.839029898	4.670477804	3.984097128	6.778799939	2.744548633
TCGA-AS-3778-01A-01R-A32Z-07	0.117808219178082	0	4.698812995	2.574222636	5.830138679	5.295487943	5.826350183	4.540845623	3.557103701	6.357852828	2.769919809
TCGA-CZ-4853-01A-01R-1426-07	2.12054794520548	0	4.30042395	2.271067049	5.966921834	5.334732729	5.546912976	4.185129156	3.282098737	6.514551532	2.296428039
TCGA-CZ-5468-01A-01R-1503-07	0.161643835616438	1	4.525028995	1.962882128	5.994896467	4.124369496	6.356142049	4.125320474	2.764409854	4.660449494	1.488823464
TCGA-CZ-5986-01A-11R-1672-07	1.02191780821918	0	4.739340478	2.932779316	6.743245663	5.798644169	5.937563322	4.4349084	4.6797278	7.201971953	1.145025242
TCGA-B0-5711-01A-11R-1672-07	10.9287671232877	0	4.65891409	2.388217096	6.089610433	5.307931195	5.625600728	4.541074926	3.633512585	6.5764783	2.244643546
TCGA-BP-4345-01A-01R-1289-07	4.15342465753425	0	4.124443943	1.612541228	4.810797821	4.378178655	4.945481293	4.701432616	3.189919418	4.780761527	2.707325998
TCGA-A3-3346-01A-01R-1766-07	0.375342465753425	1	4.176705738	3.051232872	5.454340425	4.431241845	6.313969558	4.25052961	3.059614856	5.417984123	4.176905159
TCGA-B0-5094-01A-01R-1420-07	0.912328767123288	1	4.040024449	2.85379609	6.031754678	4.340804359	5.096443191	4.051859299	3.668856626	5.733907448	2.396570533
TCGA-B8-4154-01A-01R-1188-07	3.78082191780822	0	4.806633394	2.382528924	5.709312695	4.803733338	4.889366456	5.160198176	2.287147194	6.826491287	3.098048932
TCGA-BP-4768-01A-01R-1289-07	1.0958904109589	0	3.969951688	2.361684153	5.973648008	4.859552179	5.648893931	3.939518097	3.228295378	6.566089058	2.525041528
TCGA-A3-3317-01A-02R-1325-07	4.08493150684932	0	4.781936676	2.664369059	6.827013634	5.634680385	6.102559457	4.416393896	4.154858605	6.942863994	0.731530837
TCGA-BP-5177-01A-01R-1426-07	0.802739726027397	0	4.309772821	2.280184295	5.146366035	4.326026735	5.129287139	4.800723919	2.723624087	5.876438364	2.742976307
TCGA-B0-5701-01A-11R-1541-07	6.74246575342466	0	5.061979197	1.869950348	6.723344216	5.063239747	5.634883637	4.431616274	2.980226422	6.29699694	2.08004362
TCGA-CJ-4644-01A-02R-1325-07	0.920547945205479	1	5.062834074	2.006405751	6.67561272	5.501878575	5.372485514	4.637303035	3.396899284	7.020598873	2.890816318
TCGA-B8-A54D-01A-21R-A266-07	2.27397260273973	0	4.42282503	2.132872918	5.58529909	4.283647723	5.811825495	3.772656359	2.804466643	6.419729328	2.673624261
TCGA-CJ-4642-01B-01R-1305-07	8.78082191780822	0	3.272874218	2.686388469	3.7571833	3.617192675	4.019719703	3.591428096	2.889278834	3.196764398	2.865404181
TCGA-BP-5176-01A-01R-1426-07	4.35616438356164	1	4.703881431	1.632268215	5.715429416	4.429890418	5.5351416	4.295950723	2.729531018	5.755662075	2.808117288
TCGA-B0-4691-01A-01R-1277-07	0.380821917808219	1	3.971313624	1.831309778	5.390426941	3.330759159	4.665779318	3.916734587	2.202260984	6.184052127	0.787933894
TCGA-CJ-5671-01A-11R-1541-07	10.9232876712329	0	3.966698087	1.772772468	4.915735998	4.435015118	4.792907397	4.451778186	3.018794386	5.998707759	2.831755661
TCGA-A3-A6NJ-01A-12R-A33J-07	1.28219178082192	0	4.906294158	1.935044795	5.835939229	4.803568034	5.394068204	4.296486775	4.142593151	6.051411258	2.195032565
TCGA-BP-4789-01A-01R-1305-07	4.07945205479452	0	5.040199841	2.364320289	5.737378507	5.312690583	5.256595557	4.772957168	3.968256675	6.244940322	2.557851176
TCGA-B8-5549-01A-01R-1541-07	0.531506849315069	0	5.165952125	2.317709263	5.887379044	5.405141463	5.482364293	4.491404188	3.718109509	5.468668026	2.226693479
TCGA-BP-4782-01A-02R-1420-07	0.96986301369863	0	4.849128577	1.951326684	6.093746078	4.941312932	5.474380878	4.474721569	3.299947954	5.740714431	1.743256436
