# Supplementary material for: The cuproptosis related genes signature predicts the prognosis and correlates with the immune status of clear cell renal cell carcinoma
Source: Front Genet. 2022 Dec 1;13:1061382. doi: 10.3389/fgene.2022.1061382 (PMC9751702; doi:10.3389/fgene.2022.1061382)
Supplement: Supplementary file 4 [file DataSheet1.ZIP › RAW.data/14.model/sxzxw/risk.all.txt]

id	futime	fustat	FDX1	DLD	DLAT	CDKN2A	riskScore	risk
TCGA-CJ-4908-01A-01R-1426-07	4.19452054794521	0	4.517930742	5.69252484	4.987229899	2.321726103	0.861383349553578	low
TCGA-B0-4714-01A-01R-1277-07	0.271232876712329	1	3.681258093	4.698135115	3.299596349	1.904040865	2.03003233511241	high
TCGA-B0-5100-01A-01R-1420-07	5.24109589041096	1	4.642175915	4.478738885	3.537879986	1.206393169	0.820322886945168	low
TCGA-AK-3428-01A-02R-1277-07	10.213698630137	0	4.621360332	5.718638356	5.07522455	1.914717586	0.722937906517916	low
TCGA-A3-A8OV-01A-11R-A37O-07	0.931506849315068	0	4.718076621	6.266696604	4.791892193	2.013497992	1.1721109136148	high
TCGA-BP-4756-01A-01R-1289-07	1.02465753424658	0	4.547530031	6.071241383	5.187150131	1.258639521	0.753674826967131	low
TCGA-B8-4153-01B-11R-1672-07	2.08767123287671	0	4.175819976	4.60506165	3.516494284	2.624896322	1.50135742208628	high
TCGA-BP-5184-01A-01R-1426-07	3.1041095890411	0	4.873040471	5.833965307	5.030163898	1.461999951	0.642637902504734	low
TCGA-AK-3456-01A-02R-1325-07	3.13150684931507	0	5.044984192	6.256359674	5.561579701	1.196355243	0.506279933064221	low
TCGA-A3-3335-01A-01R-0864-07	5.16712328767123	0	4.146150125	5.672493232	5.243741427	2.229895501	0.849795598948499	low
TCGA-B0-5402-01A-01R-1503-07	3.53424657534247	0	4.160299037	5.9239193	5.711929852	2.051267681	0.694299830708055	low
TCGA-CJ-4882-01A-02R-1426-07	5.15890410958904	0	3.921045897	4.645644023	3.426559974	3.148185726	2.05685915301974	high
TCGA-AK-3440-01A-02R-1277-07	7.84931506849315	0	5.214882488	7.100671799	6.182775711	2.117927717	0.612241136602484	low
TCGA-BP-5191-01A-01R-1426-07	2.64931506849315	0	3.370513052	3.222943632	1.908928165	2.073546061	2.55632182790715	high
TCGA-MW-A4EC-01A-11R-A266-07	1.36438356164384	0	5.073576051	5.935320658	4.75807394	1.944746024	0.8132281468542	low
TCGA-B8-4622-01A-02R-1277-07	4.17808219178082	0	4.457764999	6.045685409	4.988066581	1.257493448	0.885043529206626	low
TCGA-BP-4776-01A-01R-1289-07	1.12602739726027	0	4.406468643	4.512176309	3.016728074	3.286008763	2.00796146896263	high
TCGA-B8-4151-01A-01R-1188-07	3.55890410958904	0	4.954368493	5.832457141	5.035447961	2.334539673	0.730929902552471	low
TCGA-CJ-4886-01A-01R-1305-07	5.34794520547945	0	5.231609048	6.003914757	5.169319744	2.194906532	0.627348695121822	low
TCGA-BP-5008-01A-01R-1334-07	2.93424657534247	0	4.784907002	5.770223833	5.129641585	2.129414914	0.691673364907766	low
TCGA-B0-5712-01A-11R-1672-07	7.45753424657534	0	5.330590667	6.383541872	4.847746417	2.981158532	1.08115597155257	high
TCGA-B2-5633-01A-01R-1541-07	2.63835616438356	0	4.908068316	6.079992438	5.450109297	1.44625623	0.552299335798046	low
TCGA-B2-5633-01A-01R-A277-07	2.63835616438356	0	4.761955396	4.644525445	5.164158743	0.324119326	0.244832246077117	low
TCGA-B0-4817-01A-01R-1277-07	2.79178082191781	1	4.4592939	4.349046751	2.668005629	2.429026716	1.88359835631474	high
TCGA-CJ-4895-01A-01R-1305-07	3.28767123287671	1	4.411175379	5.955247698	4.762189334	2.400701863	1.25110012834286	high
TCGA-BP-5169-01A-01R-1426-07	0.528767123287671	0	2.623843456	3.508859622	2.11196609	1.793479761	3.63840066877556	high
TCGA-CW-6087-01A-11R-1672-07	0.112328767123288	1	4.375442634	6.941631024	5.340512422	2.045268215	1.45504801242059	high
TCGA-CJ-6032-01A-11R-1672-07	9.96986301369863	0	5.282291525	6.366745343	5.33542966	2.63308241	0.741875618048733	low
TCGA-B0-5709-01A-11R-1541-07	10.8876712328767	0	4.482312657	6.274366039	5.491125153	2.056236685	0.842592775479059	low
TCGA-BP-4342-01A-01R-1289-07	6.18082191780822	1	3.481983439	5.011057253	5.155105607	2.631732923	0.918559969859223	low
TCGA-BP-5185-01A-01R-1426-07	3.1013698630137	0	2.969417606	2.981688286	2.073888768	1.93542203	2.36212615898181	high
TCGA-BP-4327-01A-01R-1289-07	0.298630136986301	1	4.085033675	5.062825441	4.243219692	1.847195187	1.09351338462362	high
TCGA-BP-4775-01A-01R-1289-07	5.04931506849315	0	5.181253652	6.503536375	5.520601396	1.84631278	0.640392891967627	low
TCGA-DV-A4W0-05A-11R-A266-07	6.76712328767123	0	4.868266972	6.285812774	5.449719831	2.161597502	0.73418507135906	low
TCGA-B0-5705-01A-11R-1541-07	12.4301369863014	0	4.846754051	6.414150758	5.328542095	2.534211045	0.93421632044707	high
TCGA-B8-5546-01A-01R-1541-07	1.38356164383562	0	5.785958508	7.031846189	5.63234093	0.714135594	0.480269186257156	low
TCGA-DV-5573-01A-01R-1541-07	3.0958904109589	0	4.97800338	5.983178319	5.103182881	2.320802354	0.753357494646866	low
TCGA-BP-5196-01A-01R-1426-07	2.78904109589041	0	3.90636151	5.594856045	4.358972887	3.525317212	2.12144551248856	high
TCGA-BP-4977-01A-01R-1334-07	1.24383561643836	0	4.180545725	5.874551087	5.192134973	2.549964825	1.03839129280243	high
TCGA-BP-4981-01A-01R-1334-07	3.00547945205479	1	3.646508309	4.00077524	2.678973308	2.366224283	2.2542896002948	high
TCGA-CJ-5675-01A-11R-1541-07	10.7835616438356	0	4.682607005	6.056165138	5.054214663	3.057432942	1.09044496347349	high
TCGA-B0-4845-01A-01R-1277-07	5.44109589041096	1	4.672498889	5.222329302	4.400462787	2.38388397	0.8992390926962	low
TCGA-B2-4101-01A-02R-1277-07	1.77534246575342	0	4.272553275	5.645430753	5.036072483	2.361178811	0.924108700067404	high
TCGA-CW-6097-01A-11R-1672-07	1.56438356164384	1	4.596881487	6.750575689	5.537954511	2.7715687	1.18006056819489	high
TCGA-CJ-4894-01A-01R-1305-07	2.3041095890411	1	4.727789789	5.733267559	4.835555271	3.116763971	1.02881862477496	high
TCGA-CZ-4860-01A-01R-1305-07	0.564383561643836	1	4.911073151	6.019023546	5.262793937	0.593019056	0.507753953797468	low
TCGA-AK-3427-01A-01R-0864-07	9.81643835616438	0	5.10614728	6.400162179	5.255360989	1.160081168	0.64967210548143	low
TCGA-CZ-4859-01A-02R-1426-07	4.8958904109589	0	5.843240202	6.127239126	5.527192349	2.203796282	0.393479022756389	low
TCGA-6D-AA2E-01A-11R-A37O-07	0.991780821917808	0	4.990755228	6.567927183	5.103061156	0.835196482	0.787865205658185	low
TCGA-A3-3307-01A-01R-0864-07	3.93424657534247	0	5.442658245	6.311466786	5.294947845	2.286348908	0.635193131236878	low
TCGA-B0-5092-01A-01R-1420-07	1.25753424657534	1	3.834266245	5.09714724	3.757706017	3.013087021	2.19721686053795	high
TCGA-CZ-4857-01A-01R-1305-07	3.92328767123288	1	4.051424309	6.041063335	4.865696159	1.360308085	1.19630820587263	high
TCGA-BP-4777-01A-01R-1289-07	4.74246575342466	0	5.056084915	5.861630374	4.64651407	1.870423906	0.832780579388868	low
TCGA-B0-4945-01A-01R-1420-07	5.87671232876712	1	5.05793109	6.064484107	4.971097457	1.450854928	0.696934678257311	low
TCGA-BP-5168-01A-01R-1420-07	4.00821917808219	1	4.437454141	5.796639282	4.937259636	2.914009534	1.10917561318781	high
TCGA-AK-3458-01A-01R-1503-07	3.2	0	5.007343532	5.368904512	4.057987392	3.410476792	1.27589205273627	high
TCGA-B0-4846-01A-01R-1277-07	3.28767123287671	1	4.903014161	6.364934811	5.428872668	1.384160354	0.656736242294294	low
TCGA-B0-5693-01A-11R-1541-07	11.1616438356164	0	5.036068086	6.11557848	5.691651407	2.224935505	0.526946631451234	low
TCGA-CJ-4903-01A-01R-1426-07	4.27397260273973	0	4.427056342	5.702898526	4.560941122	2.754438594	1.30928368586644	high
TCGA-B0-5096-01A-01R-1420-07	0.186301369863014	1	4.056106597	6.643452179	5.96309953	2.100540401	0.959144755832929	high
TCGA-B0-4693-01A-01R-1277-07	0.210958904109589	1	4.844521238	6.155271601	5.357516817	2.195757039	0.735654101364859	low
TCGA-B8-4143-01A-01R-1188-07	1.94246575342466	1	3.768014897	4.789885717	4.59724511	1.713607843	0.840193408346405	low
TCGA-AK-3465-01A-02R-1325-07	1.01095890410959	0	4.513320189	6.899242107	4.846202441	0.440527032	1.33284828411484	high
TCGA-BP-4763-01A-01R-1289-07	3.47945205479452	1	4.860704619	6.210310929	5.261090719	2.470094293	0.848535279327664	low
TCGA-B0-4824-01A-01R-1277-07	4.53972602739726	1	4.764951186	5.596490939	4.679395647	2.203984166	0.86061643725116	low
TCGA-BP-4971-01A-01R-1334-07	4.07397260273973	0	3.875150958	4.070767127	3.27944158	2.395556413	1.41933438724995	high
TCGA-CJ-6028-01A-11R-1672-07	4.45205479452055	1	5.060834251	5.883535288	5.092592252	1.486147994	0.581053353317887	low
TCGA-B0-4833-01A-01R-1305-07	6.53698630136986	1	4.316435411	4.697890556	3.355171354	2.804776378	1.70463985128781	high
TCGA-BP-5010-01A-02R-1420-07	2.40547945205479	1	3.745022149	4.114500293	2.87428549	1.802234584	1.80407992098608	high
TCGA-BP-4799-01A-01R-1305-07	3.1041095890411	1	4.450386479	4.565603268	4.018393824	2.488849165	0.893952775278492	low
TCGA-BP-4976-01A-01R-1334-07	4.47123287671233	0	5.03052148	6.161307264	5.821296937	1.352532557	0.418983172548464	low
TCGA-B8-5158-01A-01R-1420-07	3.33698630136986	0	5.037957604	6.33776282	5.616566487	2.235910831	0.632473168167531	low
TCGA-CZ-5462-01A-01R-1503-07	0.852054794520548	1	5.197491934	6.766516983	4.888129516	3.05156352	1.43204418942125	high
TCGA-B0-5692-01A-11R-1541-07	10.8054794520548	0	4.783184224	5.748184797	4.328527734	2.447341152	1.23430309437374	high
TCGA-BP-4332-01A-01R-1289-07	3.1041095890411	0	4.977518063	5.992759369	4.723880702	2.278222698	0.964882202092972	high
TCGA-B0-4823-01A-02R-1420-07	1.24383561643836	1	4.898861336	5.766955525	5.17723215	1.778881397	0.589389991242973	low
TCGA-B8-A54G-01A-11R-A266-07	0.145205479452055	0	4.479004152	5.670755376	4.565012181	3.353422103	1.40642128082033	high
TCGA-BP-4355-01A-01R-1289-07	2.61095890410959	1	4.12665079	4.916094423	4.217905367	2.420239844	1.1189075983441	high
TCGA-BP-4804-01A-02R-1305-07	3.9972602739726	0	4.166715445	4.985044962	4.039199821	2.763539053	1.3762940902837	high
TCGA-CJ-5672-01A-11R-1541-07	5.4027397260274	1	4.647492964	5.920183712	4.154826208	2.621805735	1.69817250283779	high
TCGA-B0-4838-01A-01R-1305-07	2.28493150684932	1	4.9074964	6.400630144	4.795143529	3.333695645	1.49836342488129	high
TCGA-A3-3322-01A-02R-1325-07	4.04931506849315	0	3.968118407	6.109826476	5.24375285	1.107487016	0.962814191936693	high
TCGA-CW-5591-01A-01R-1541-07	6.22191780821918	0	5.423144491	6.925974503	5.887018289	0.198494154	0.412494608310902	low
TCGA-BP-5183-01A-01R-1426-07	3.53698630136986	0	4.74321873	5.972122815	5.058762398	1.715190517	0.768122478448968	low
TCGA-CJ-4902-01A-01R-1426-07	4.16438356164384	0	4.793568196	5.152597181	4.30362734	2.013926706	0.804219989765455	low
TCGA-A3-3329-01A-01R-0864-07	4.44931506849315	0	5.173039462	5.886001351	5.119293919	1.808385051	0.576411121389398	low
TCGA-CJ-4874-01A-01R-1305-07	6.25479452054795	0	5.213172281	6.225826325	5.393388741	2.848277403	0.709638423683692	low
TCGA-BP-5190-01A-01R-1426-07	2.76986301369863	0	4.350419453	5.11483341	3.916667717	2.074060091	1.2815983414768	high
TCGA-BP-4335-01A-01R-1289-07	1.3013698630137	1	4.225899572	4.939109013	3.396228004	3.610121262	2.35129808852254	high
TCGA-CZ-5458-01A-01R-1503-07	7.64109589041096	0	4.435641928	5.640369314	4.13526397	2.121446487	1.46615787131582	high
TCGA-B0-5110-01A-01R-1420-07	5.5041095890411	0	4.927417688	6.140997415	5.441078395	2.072483151	0.646297293367513	low
TCGA-AK-3443-01A-02R-1325-07	3.8986301369863	0	4.98768013	7.505863942	6.678138121	0.67337551	0.471928865312815	low
TCGA-EU-5904-01A-11R-1672-07	1.50958904109589	0	5.087674987	5.833173463	5.171963371	2.712617789	0.674150116727061	low
TCGA-DV-5569-01A-01R-1541-07	0.972602739726027	0	5.02822877	5.843549262	5.164005841	1.596696661	0.562475776825939	low
TCGA-B0-4827-01A-02R-1420-07	2.42465753424658	1	5.249342938	6.130510846	4.717654491	2.361122651	0.933141706049514	high
TCGA-BP-4330-01A-01R-1289-07	5.17260273972603	0	4.331647897	5.352144091	4.985705344	2.123500664	0.743375990688736	low
TCGA-A3-3370-01A-02R-1420-07	6.23013698630137	0	4.767421745	6.021817264	5.344800097	1.64353299	0.638121429577167	low
TCGA-B0-4815-01A-01R-1503-07	4.35068493150685	1	4.068481649	5.103451479	4.030724512	2.533388919	1.48953411514704	high
TCGA-G6-A8L7-01A-11R-A37O-07	5.84383561643836	0	2.880861811	4.289849217	2.02034218	3.645517218	7.81174803390406	high
TCGA-CW-5584-01A-01R-1541-07	0.449315068493151	1	4.902705525	6.545052498	5.826001812	2.363227157	0.683663475549725	low
TCGA-B0-5108-01A-01R-1420-07	4.88219178082192	0	4.626707792	5.35239484	4.914861068	0.873576994	0.524153436863333	low
TCGA-CJ-4871-01A-01R-1305-07	6.63835616438356	0	5.120795663	5.872107232	4.996370667	2.933138254	0.796046181198723	low
TCGA-A3-3382-01A-02R-1325-07	1.57260273972603	0	4.747467965	6.11501451	5.648292862	3.111415312	0.74696156893973	low
TCGA-DV-5574-01A-01R-1541-07	5.52328767123288	0	4.608667331	5.964544188	4.756783133	1.985427565	1.0531294112298	high
TCGA-B0-4690-01A-01R-1277-07	0.117808219178082	1	4.034101239	6.472456903	4.667977254	0.666847467	1.54659007266709	high
TCGA-DV-5566-01A-01R-1541-07	3.83013698630137	0	5.099972624	6.38436588	5.339272809	2.162467868	0.745803775714339	low
TCGA-BP-5195-01A-02R-1426-07	2.05205479452055	0	4.190377815	5.732060216	4.979632117	2.602361857	1.10377713668139	high
TCGA-B8-5165-01A-01R-1420-07	2.01917808219178	0	5.027171749	6.081015735	5.568618917	0.896543116	0.431657214097166	low
TCGA-BP-4174-01A-02R-1289-07	5.14794520547945	0	4.814837498	6.670013177	5.280054348	3.244673987	1.31403697983918	high
TCGA-CJ-4905-01A-02R-1426-07	4.0986301369863	0	4.596774172	5.637778315	5.277981029	3.123285444	0.776374261151748	low
TCGA-A3-3376-01A-02R-1420-07	4.64657534246575	1	4.731726323	5.706513976	4.858229714	1.745280365	0.757707989558028	low
TCGA-BP-4347-01A-01R-1289-07	3.74520547945205	0	4.668981397	6.095384363	5.032462353	1.852797893	0.896849358635718	low
TCGA-B0-5703-01A-11R-1541-07	6.15342465753425	0	4.527408193	5.479983924	4.187514398	2.888441286	1.43324965095662	high
TCGA-AK-3434-01A-02R-1277-07	5.71780821917808	0	4.496283376	5.042219695	4.300196956	1.927744783	0.860909676836153	low
TCGA-AK-3436-01A-02R-1325-07	9.12602739726027	0	4.920512451	5.254284127	4.12763328	3.235144964	1.14820944832125	high
TCGA-B0-4700-01A-02R-1541-07	5.42465753424658	1	4.701876149	5.112662606	3.940429889	2.933024914	1.25437638429205	high
TCGA-BP-4973-01A-01R-1334-07	3.79178082191781	0	4.329475255	6.204017434	4.975446766	2.443102681	1.323502196708	high
TCGA-B4-5836-01A-11R-1672-07	0.386301369863014	0	5.131313726	6.567781193	5.523894365	2.739502506	0.813069656218672	low
TCGA-B0-5695-01A-11R-1541-07	5.89041095890411	0	4.572453157	6.03489358	4.914009534	2.538264994	1.12527871672482	high
TCGA-BP-4989-01A-01R-1334-07	0.323287671232877	0	4.08545865	4.829149348	3.470875211	3.722586244	2.30038670901198	high
TCGA-CJ-4900-01A-01R-1334-07	4.6958904109589	1	3.700506303	4.453260755	3.48516918	2.017743787	1.57379783985561	high
TCGA-CZ-5451-01A-01R-1503-07	5.28493150684931	0	4.591051033	6.238826976	5.247798424	3.243303487	1.16193365629407	high
TCGA-A3-3387-01A-01R-1541-07	1.69041095890411	0	4.85106438	6.022836058	5.176454429	3.448927374	0.980245698845687	high
TCGA-CJ-5684-01A-11R-1541-07	6.11232876712329	0	4.837554772	5.922371513	4.895850315	2.19105724	0.870834375619626	low
TCGA-CZ-5982-01A-11R-1672-07	6.68219178082192	0	5.48630892	6.379220658	5.486984612	1.476433536	0.485155348989218	low
TCGA-BP-4774-01A-01R-1289-07	5.16438356164384	0	4.785053526	5.373923084	4.492583877	2.208267529	0.845194109631647	low
TCGA-CZ-5989-01A-11R-1672-07	5.21917808219178	0	6.319747979	7.018896734	5.925341988	1.396981459	0.344767310768657	low
TCGA-B8-5552-01B-11R-1672-07	2.86575342465753	0	4.999688885	5.965608842	5.138945498	2.036468167	0.68068292783606	low
TCGA-CZ-4861-01A-01R-1305-07	1.22191780821918	1	4.437494091	5.443298322	5.152536341	2.203326466	0.677448611483915	low
TCGA-CJ-4912-01A-01R-1426-07	4.53972602739726	0	3.132938705	3.832647013	2.945701333	2.057311628	2.07986271975178	high
TCGA-B0-4821-01A-01R-1503-07	3.36986301369863	1	4.220678203	4.015934608	2.941237801	3.419282689	1.77152043040209	high
TCGA-B8-5159-01A-01R-1420-07	1.97808219178082	0	5.047791379	6.289201857	5.91675608	1.695949285	0.450578361280045	low
TCGA-CZ-4858-01A-01R-1305-07	5.76712328767123	1	4.567174261	5.759725767	4.938596319	5.937605692	1.85538336678556	high
TCGA-BP-4987-01A-01R-1334-07	3.07945205479452	0	4.217502166	6.123142636	5.186639211	1.94751655	1.05163669175668	high
TCGA-B2-4102-01A-02R-1325-07	2.60821917808219	0	5.060138198	6.274272845	5.263725532	1.585347168	0.667762923346049	low
TCGA-B0-5690-01A-11R-1541-07	9.29315068493151	0	4.724797589	5.445243341	4.88772509	3.581724829	0.92056953634852	low
TCGA-BP-5181-01A-01R-1426-07	4.0958904109589	0	4.70733152	5.963605903	5.292877435	2.492314685	0.778402052287578	low
TCGA-AK-3429-01A-02R-1325-07	9.11780821917808	0	4.712887371	6.09557214	4.639469505	2.149324409	1.20610836960286	high
TCGA-A3-3328-01A-01R-0864-07	3.79452054794521	0	5.263579071	7.299025723	6.109471307	0.643948519	0.525996683374005	low
TCGA-BP-5006-01A-01R-1334-07	2.3013698630137	0	4.77312074	5.866220581	5.081015735	1.352702036	0.651543235788154	low
TCGA-BP-4995-01A-01R-1334-07	3.75616438356164	0	5.416934297	6.71338789	5.905391819	2.174917695	0.534131609940257	low
TCGA-BP-4164-01A-02R-1325-07	2.71780821917808	1	4.901648911	6.429927231	5.877812948	2.762327552	0.668485629946368	low
TCGA-B0-5710-01A-11R-1672-07	6.65753424657534	0	4.745285744	5.554241949	4.926080093	3.210762894	0.88030849423375	low
TCGA-CZ-5454-01A-01R-1503-07	1.97808219178082	1	4.751260178	5.561258919	5.028432125	2.246347277	0.679905479990439	low
TCGA-B0-5116-01A-02R-1420-07	3.49041095890411	0	3.75309103	5.651126336	5.006010713	1.89902091	1.11819652239825	high
TCGA-BP-4963-01A-01R-1334-07	5.02465753424658	0	4.252521629	6.242076547	5.370927981	2.040331371	1.00041604433564	high
TCGA-BP-5173-01A-01R-1426-07	0.16986301369863	1	4.39196014	6.280460859	4.737854381	2.315653172	1.5305857746403	high
TCGA-CJ-4887-01A-01R-1305-07	2.55342465753425	1	4.525768219	5.49833066	3.830255324	3.369466484	2.01963326461706	high
TCGA-CW-6088-01A-11R-1672-07	8.82739726027397	0	4.379198127	6.48958468	4.893187446	2.139076515	1.51973223158465	high
TCGA-CZ-5470-01A-01R-1503-07	1.05753424657534	0	4.685743964	6.001182976	4.982925145	2.869239719	1.06387792203228	high
TCGA-B8-4146-01B-11R-1672-07	1.4	0	6.773202519	7.887965079	6.341987526	1.731965214	0.373899095132395	low
TCGA-B0-5699-01A-11R-1541-07	10.5232876712329	0	4.955373255	6.24365385	5.448293094	2.071831302	0.674052740435072	low
TCGA-BP-4986-01A-01R-1334-07	2.15068493150685	0	3.961160258	5.733481791	4.717128026	3.359900629	1.712484031997	high
TCGA-B4-5377-01A-01R-1503-07	1	0	5.279292991	6.545295037	5.831411127	2.394020172	0.567970577920711	low
TCGA-CJ-4891-01A-01R-1305-07	2.24383561643836	1	4.142070287	4.774064873	3.232138837	2.140156953	1.84854369959294	high
TCGA-CJ-5677-01A-11R-1541-07	2.14246575342466	1	4.567241204	5.891698658	3.988066581	1.342213373	1.50361547210255	high
TCGA-BP-5199-01A-01R-1426-07	3.71232876712329	0	4.438592273	4.833294924	4.322512268	2.498378534	0.864180160932411	low
TCGA-B8-5163-01A-01R-1420-07	2.25205479452055	0	4.750702967	5.666580504	5.188159558	2.368349306	0.667619810865303	low
TCGA-BP-4351-01A-01R-1289-07	2.65753424657534	0	4.791293149	4.808632172	3.994081845	3.859750942	1.16273979328241	high
TCGA-BP-4974-01A-01R-1334-07	0.578082191780822	1	4.752877016	5.560812761	4.812113113	2.108290261	0.762025091235098	low
TCGA-BP-5001-01A-01R-1334-07	3.22465753424658	0	4.252733545	4.104319884	2.648396413	1.812375001	1.61821507371708	high
TCGA-AK-3460-01A-02R-1277-07	6.87123287671233	0	4.486617847	5.422939371	4.748080114	1.757492686	0.780195665973947	low
TCGA-BP-4354-01A-02R-1289-07	2.83287671232877	1	4.208493849	6.123500664	5.191005899	2.460506682	1.16687165094064	high
TCGA-CZ-5460-01A-01R-1503-07	7.87123287671233	0	4.695214369	5.464037603	4.60129241	2.492699229	0.918625411531546	low
TCGA-BP-4964-01A-01R-1334-07	5.1013698630137	0	4.377297306	5.499791685	5.01751665	2.535505567	0.843075283674179	low
TCGA-BP-4797-01A-01R-1305-07	3.03287671232877	0	4.971686092	6.400010143	5.683909755	1.889551419	0.605655550023714	low
TCGA-T7-A92I-01A-11R-A37O-07	0.975342465753425	0	5.623261126	6.833657982	5.099236283	0.567837462	0.639260624711564	low
TCGA-B0-5697-01A-11R-1541-07	7.20547945205479	0	4.733809857	6.320851082	4.873296452	3.022030405	1.39128937253707	high
TCGA-BP-4807-01A-01R-1305-07	0.578082191780822	0	5.088824273	6.203330382	5.533656784	2.07224303	0.582042154977371	low
TCGA-B8-4620-01A-02R-1325-07	2.12876712328767	0	3.89528323	5.162858555	4.960803593	2.256286071	0.862411307173872	low
TCGA-A3-3323-01A-02R-1325-07	3.03013698630137	0	3.731302737	5.657988633	5.22661642	2.894681974	1.19663210801099	high
TCGA-BP-4325-01A-02R-1289-07	8.12054794520548	0	4.522413616	6.50781525	5.400790652	1.701859519	0.938161600243883	high
TCGA-BP-4167-01A-02R-1325-07	7.44657534246575	0	4.18517674	4.426928913	3.201304513	2.872809064	1.73871412268982	high
TCGA-AK-3447-01A-01R-1766-07	3.33424657534247	0	5.447043541	5.991560393	4.502814305	1.863304159	0.812296714557083	low
TCGA-B0-5102-01A-01R-1420-07	7.57260273972603	1	4.51076575	5.93984716	4.377477784	2.23924527	1.4719338710081	high
TCGA-B0-5084-01A-01R-1334-07	0.608219178082192	1	3.206815112	5.094193836	3.296193073	2.937871652	4.0071622747233	high
TCGA-CZ-5452-01A-01R-1503-07	4.9013698630137	0	4.353704383	5.90945391	4.753518965	2.643810023	1.32271475734833	high
TCGA-A3-A6NI-01A-11R-A33J-07	2.78904109589041	0	4.708705939	5.78041247	4.799206489	2.1164313	0.896450139058783	low
TCGA-CJ-4904-01A-02R-1426-07	9.04657534246575	0	5.025777419	6.128973835	5.433623829	2.119123733	0.619676011532458	low
TCGA-B2-5636-01A-02R-1541-07	2.51780821917808	0	4.725206726	5.998127791	5.715379992	2.790605243	0.63250883550573	low
TCGA-A3-3343-01A-01R-0864-07	2.58904109589041	0	4.33756125	5.674508673	5.199786186	1.945420425	0.752131264871392	low
TCGA-DV-A4VX-01A-11R-A266-07	4.45479452054794	1	3.968809616	5.45503783	3.060946625	3.646750217	4.56190179179211	high
TCGA-BP-5187-01A-01R-1426-07	1.11232876712329	0	4.483138599	6.043451688	5.065701549	2.563670672	1.0755054143265	high
TCGA-CJ-6031-01A-11R-1672-07	5.22191780821918	0	4.421755163	5.215604829	4.331182095	2.128227402	1.00986078128834	high
TCGA-CZ-4862-01A-01R-1305-07	8.96164383561644	0	5.366255761	6.54255987	5.480320062	2.053563194	0.639471005508568	low
TCGA-BP-4765-01A-01R-1289-07	5.98356164383562	0	4.758233877	5.901537897	5.192916121	1.556306784	0.648402941606744	low
TCGA-CZ-5987-01A-11R-1672-07	1.21917808219178	1	4.257516077	5.811357994	4.751779691	2.810360838	1.35506490642418	high
TCGA-A3-3306-01A-01R-0864-07	3.06849315068493	0	5.190109117	6.30088149	5.494546817	2.264656525	0.625100593938712	low
TCGA-B0-4818-01A-01R-1503-07	1.3972602739726	1	4.652337342	5.384170717	4.513711807	2.906544307	1.02972738656803	high
TCGA-BP-4349-01A-01R-1289-07	1.01917808219178	0	4.482790213	4.885725654	4.189737599	2.021017707	0.865472608812887	low
TCGA-CW-6093-01A-11R-1672-07	8.61917808219178	0	4.974102498	6.457878246	5.326483419	2.171270889	0.838091189070883	low
TCGA-B0-4844-01A-01R-1277-07	0.857534246575342	1	4.339130257	4.766775355	3.815585675	2.705845234	1.27086670145891	high
TCGA-AK-3451-01A-02R-1188-07	7.85753424657534	0	5.144319705	5.822041772	3.953432876	3.298013064	1.63323147090029	high
TCGA-B0-5120-01A-01R-1420-07	3.2027397260274	0	4.427190467	5.727985783	5.113075351	2.72955277	0.918878908769464	low
TCGA-BP-4766-01A-01R-1289-07	4.00547945205479	0	4.570972885	6.403126241	5.331755369	1.615745857	0.885295274556344	low
TCGA-BP-4962-01A-01R-1334-07	4.89041095890411	0	4.472819163	6.232574423	4.619054934	2.354706035	1.55727459962563	high
TCGA-B2-A4SR-01A-11R-A266-07	1.38904109589041	0	5.151274348	5.690880784	4.951988695	2.062777961	0.609645050794669	low
TCGA-MM-A84U-01A-11R-A37O-07	1.91780821917808	0	4.055482013	5.074385549	3.433373455	2.932873782	2.36553541098516	high
TCGA-AK-3453-01A-02R-1277-07	6.93424657534247	0	3.423860497	4.038199108	2.700927932	1.653656238	2.20315997923131	high
TCGA-B8-A54K-01A-11R-A33J-07	1.28493150684932	0	4.310492817	5.736750977	5.325631065	3.134713804	0.922615122984923	low
TCGA-CJ-4872-01A-01R-1305-07	3.93150684931507	0	4.339051847	5.107089412	4.328692877	2.85013932	1.14126210439824	high
TCGA-B0-5119-01A-02R-1420-07	4.25205479452055	0	4.593503172	5.866480248	5.357696267	2.48740917	0.74455090810357	low
TCGA-MM-A564-01A-11R-A266-07	1.66301369863014	0	3.994163328	4.524327009	2.736604875	3.072414549	2.86448645683223	high
TCGA-BP-4176-01A-02R-1289-07	5.35616438356164	0	4.647245424	5.896092591	4.977353201	2.417812018	0.934816354351525	high
TCGA-BP-4790-01A-01R-1305-07	3.04383561643836	1	4.588156936	6.188242656	5.228914867	1.992587176	0.891305604359272	low
TCGA-CJ-4901-01A-01R-1426-07	3.97260273972603	0	3.94129415	5.37442746	3.96803544	2.852757951	2.07022204470169	high
TCGA-BP-5192-01A-01R-1426-07	1.95616438356164	0	5.167606813	5.877550405	5.227679474	1.561497221	0.509749419576862	low
TCGA-B0-5080-01A-01R-1503-07	0.936986301369863	1	4.588618703	5.348533422	4.401766976	2.643048054	1.06322117640263	high
TCGA-G6-A8L8-01A-21R-A37O-07	2.98904109589041	1	4.898798469	4.905269057	3.656450606	3.665915721	1.4026483317436	high
TCGA-BP-4965-01A-01R-1334-07	5.12602739726027	0	5.241680045	6.133310753	5.519629963	2.829707515	0.607118373557339	low
TCGA-CJ-4897-01A-03R-1426-07	9.15342465753425	0	5.08322188	6.17620906	5.044630177	1.291544623	0.67867734696193	low
TCGA-CZ-5459-01A-01R-1503-07	4.61095890410959	0	4.316645384	5.666336218	4.979522372	1.633477711	0.821872229076378	low
TCGA-B0-5099-01A-01R-1420-07	1.32876712328767	1	5.022234635	5.68707469	4.60411878	2.750027596	0.935627224564015	high
TCGA-BP-4334-01A-01R-1289-07	1.76712328767123	1	4.270618641	5.120878587	2.222989986	0.430285273	2.9465803896339	high
TCGA-BP-4343-01A-02R-1289-07	5.23835616438356	1	5.452470241	6.524052703	5.172415507	2.149714608	0.756498029645661	low
TCGA-A3-3324-01A-02R-1325-07	3.24931506849315	0	4.077755714	6.194256502	4.929516443	2.503526835	1.55664337916306	high
TCGA-BP-4795-01A-02R-1420-07	1.6986301369863	0	4.858920928	5.67636615	5.075023405	1.774122872	0.608941728909497	low
TCGA-B8-5545-01A-01R-1672-07	4.17808219178082	0	5.173958903	6.260371982	5.363171077	1.854434575	0.618231672548621	low
TCGA-CJ-4885-01A-01R-1305-07	9.45479452054795	0	5.190670165	6.419051731	5.129151107	3.056652887	0.998530852976175	high
TCGA-B0-4688-01A-01R-1277-07	0.276712328767123	1	3.949245431	6.108049753	5.029178986	5.174294553	2.51352169377513	high
TCGA-BP-4162-01A-02R-1325-07	8.42191780821918	0	4.926805963	6.27852194	5.209219396	2.526369342	0.894580285518814	low
TCGA-B0-5097-01A-01R-1420-07	1.82191780821918	0	4.510082113	5.572832081	4.84600682	2.696884091	0.952646288046013	high
TCGA-B0-5077-01A-01R-1334-07	3.60821917808219	1	4.71283786	6.147379971	4.917932936	1.241474126	0.864018453437676	low
TCGA-B0-4843-01A-01R-1277-07	0.876712328767123	1	4.044700113	4.025374362	3.065572312	3.262192588	1.73690450826921	high
TCGA-CJ-4638-01A-02R-1325-07	1.18082191780822	1	3.726493386	5.608392338	3.244993583	0.583615357	2.71424375986723	high
TCGA-B2-3923-01A-02R-1325-07	2.71780821917808	0	5.598129938	7.322633941	6.599023154	0.530070742	0.319522098504589	low
TCGA-B8-A54J-01A-11R-A33J-07	1.44657534246575	0	5.298027732	5.742758092	4.523975887	3.294150188	0.989956607565153	high
TCGA-A3-3374-01A-02R-1325-07	3.6	0	5.312541749	5.774686924	4.482835379	1.029417547	0.655582355695478	low
TCGA-A3-3349-01A-01R-1188-07	3.79452054794521	0	4.418129216	5.675519573	5.214758177	1.907698279	0.710441637710194	low
TCGA-B0-4848-01A-01R-1277-07	2.41917808219178	1	5.002252452	6.301594962	5.496324925	3.096464275	0.809668795318193	low
TCGA-A3-3311-01A-02R-1325-07	3.26301369863014	1	4.594052837	6.169598354	5.512328036	1.198557015	0.622513094368726	low
TCGA-DV-5575-01A-01R-1541-07	4.73698630136986	0	4.88220773	5.875455715	5.227175006	1.853277114	0.622450825217853	low
TCGA-A3-3313-01A-02R-1325-07	2.01369863013699	1	4.726945626	6.36335333	5.72863346	0.691444831	0.512228655367176	low
TCGA-B0-5694-01A-11R-1541-07	1.31506849315068	1	4.25939302	5.886850068	4.485510553	2.02839234	1.44412636625254	high
TCGA-A3-3372-01A-02R-1325-07	2.01369863013699	0	4.483016029	6.034900181	5.44955147	2.615039565	0.839449773933613	low
TCGA-B0-4694-01A-01R-1277-07	0.29041095890411	1	4.954065997	6.408399379	4.94618811	3.224920075	1.30277963333944	high
TCGA-B0-4696-01A-01R-1277-07	2.37260273972603	1	4.350659895	5.981309258	4.524972598	6.321987605	3.34299457195846	high
TCGA-A3-3365-01A-01R-0864-07	2.39178082191781	0	5.149901541	6.026521229	4.920421936	1.823790114	0.724797667011179	low
TCGA-B0-4697-01A-01R-1277-07	1.58356164383562	1	3.722225555	3.126295608	2.414649723	2.700661654	1.64390747132319	high
TCGA-BP-4967-01A-01R-1334-07	0.561643835616438	0	4.717988916	6.195660595	4.855222314	1.414785006	0.956716670031906	high
TCGA-B2-4099-01A-02R-1188-07	2.66301369863014	0	4.785262821	6.008282945	5.133242928	2.635754391	0.878841581281937	low
TCGA-B0-4842-01A-02R-1420-07	4.72328767123288	1	4.118600598	5.005242774	3.485091877	2.297367523	1.87353925998284	high
TCGA-BP-4158-01A-02R-1289-07	9.25205479452055	0	4.13872438	6.008910374	4.661259347	1.467592509	1.31347642078142	high
TCGA-B0-5696-01A-11R-1541-07	7.14794520547945	0	5.043165119	6.334664805	4.752438186	2.862828258	1.26095141481314	high
TCGA-BP-4968-01A-01R-1334-07	4.78356164383562	0	5.158967099	5.216237552	4.14745324	2.732681649	0.889951820177037	low
TCGA-A3-3319-01A-02R-1325-07	3.0958904109589	0	4.191491588	5.688247511	4.485723064	2.252385381	1.38828173453321	high
TCGA-CJ-4868-01A-01R-1305-07	1.76986301369863	1	4.621852611	5.421260334	4.592271643	2.447526301	0.926206971034814	high
TCGA-BP-5189-01A-02R-1426-07	2.25205479452055	1	4.346907263	6.292303225	5.242049862	2.114300386	1.08626443803972	high
TCGA-CJ-4923-01A-01R-1426-07	1.56712328767123	1	3.963807015	5.038313259	3.992188336	2.138814469	1.43181375958494	high
TCGA-CJ-4918-01A-01R-1426-07	0.254794520547945	1	4.140369671	5.397789274	4.954154425	2.280154594	0.885199179722977	low
TCGA-B0-4706-01A-01R-1503-07	0.178082191780822	1	4.039629739	4.831963355	3.739480903	2.42387394	1.52499391040459	high
TCGA-BP-4761-01A-01R-1289-07	0.498630136986301	0	3.763783355	4.511461714	2.724191854	2.976730221	3.15491619453851	high
TCGA-G6-A8L6-01A-11R-A37O-07	0.857534246575342	1	4.549262547	4.397741365	3.240268529	1.976290308	1.16157249816735	high
TCGA-EU-5907-01A-11R-1672-07	0.347945205479452	0	5.050780284	6.309101591	5.919356769	2.786993571	0.564745347926094	low
TCGA-CJ-5681-01A-11R-1541-07	1.51232876712329	1	5.92533724	7.476243957	6.486175353	3.08920999	0.532968441974615	low
TCGA-A3-3373-01A-02R-1420-07	4.44109589041096	0	5.034096836	6.167171236	5.044315425	2.264116022	0.839817942463898	low
TCGA-CW-5581-01A-02R-1541-07	7.66849315068493	0	5.27203439	6.457461323	5.754294272	1.394404385	0.466557877237285	low
TCGA-CJ-4636-01A-02R-1325-07	5.27123287671233	0	4.220925795	6.005595358	4.314515271	1.905119803	1.72517367184959	high
TCGA-BP-4762-01A-02R-1289-07	3.67945205479452	1	5.067350459	5.834759244	5.21343283	1.918157217	0.566241415544572	low
TCGA-CZ-4854-01A-01R-1305-07	3.84657534246575	1	4.361873611	5.780218221	4.227933566	2.349167092	1.62696040389995	high
TCGA-BP-5186-01A-01R-1426-07	1.8986301369863	0	4.881600998	6.162705515	5.227167303	2.000504855	0.760283182108914	low
TCGA-BP-5170-01A-01R-1426-07	6.60821917808219	0	3.946291061	5.750225952	4.508802589	1.762901548	1.45445947489672	high
TCGA-CZ-4865-01A-02R-1503-07	0.454794520547945	1	5.438735308	6.262517723	4.808065789	2.380951044	0.868369988977685	low
TCGA-BP-4771-01A-01R-1289-07	0.443835616438356	1	3.642470537	5.326379149	4.083664406	2.532990143	2.03099736092325	high
TCGA-B0-5691-01A-11R-1541-07	9.4	0	5.274902717	6.189073371	5.541406423	1.870029285	0.502585894879639	low
TCGA-B0-5812-01A-11R-1672-07	10.5041095890411	0	5.170493952	6.111304714	5.206197783	1.146199013	0.545996233917123	low
TCGA-A3-3347-01A-02R-1325-07	4.41095890410959	1	4.503329652	5.91551373	5.005238282	2.742566791	1.06426616803292	high
TCGA-BP-4803-01A-01R-1305-07	0.558904109589041	0	3.923577075	6.262760117	5.16081937	2.402531187	1.47345204513043	high
TCGA-CZ-5461-01A-01R-1503-07	0.904109589041096	1	4.849393841	6.304989184	5.595339546	2.676854117	0.754590043096597	low
TCGA-BP-4331-01A-01R-1289-07	6.72328767123288	1	4.939833059	6.301483391	5.322580767	2.432371523	0.820595041146421	low
TCGA-BP-4969-01A-01R-1334-07	4.91506849315068	0	4.909686713	5.320423301	3.693709966	1.417650017	1.11290618305151	high
TCGA-B0-5706-01A-11R-1541-07	8.78082191780822	0	3.85224859	4.41374977	4.188923087	1.916056195	0.878207759223616	low
TCGA-B0-5098-01A-01R-1420-07	4.33972602739726	1	4.939118419	5.707273534	4.562040891	4.464289248	1.42765733216424	high
TCGA-BP-4165-01A-02R-1289-07	8.32054794520548	0	4.206244678	4.553722975	3.621512722	3.458815063	1.58018382363789	high
TCGA-B0-4810-01A-01R-1503-07	1.30958904109589	1	4.808632172	5.281457163	4.238572885	3.414933802	1.18872395081277	high
TCGA-CJ-4639-01A-02R-1325-07	8.84657534246575	0	5.040037604	6.156168042	5.553578612	2.322822289	0.601662800026328	low
TCGA-BP-4169-01A-02R-1289-07	1.92054794520548	1	4.212328091	5.572074133	4.733950821	3.251688799	1.32856615108282	high
TCGA-G6-A5PC-01A-11R-A33J-07	0.663013698630137	1	3.575457561	4.323233143	3.166876092	2.340277405	2.03978500720409	high
TCGA-CJ-5679-01A-11R-1541-07	1.86027397260274	1	4.499680087	5.945546841	3.902498123	3.025790705	2.375467960012	high
TCGA-B0-4839-01A-01R-1305-07	4.49041095890411	1	3.941322323	4.850314377	3.277002786	2.742329649	2.34019733068163	high
TCGA-B0-4814-01A-01R-1277-07	0.46027397260274	1	4.000396687	5.912597176	4.815467838	1.884050824	1.30462278121288	high
TCGA-B2-3924-01B-03R-A277-07	2.99178082191781	0	4.77200703	6.158361266	5.16051284	2.45817199	0.916828933611724	low
TCGA-B2-3924-01A-02R-A277-07	2.99178082191781	0	3.93239194	5.433019518	4.57345936	1.101246657	1.01922043310617	high
TCGA-CJ-6027-01A-11R-1672-07	9.9041095890411	1	4.636450617	5.840168622	4.754256853	2.735435526	1.12199735873235	high
TCGA-EU-5905-01A-11R-1672-07	0.326027397260274	0	4.831487134	5.438881654	5.177256073	1.669117498	0.490904488837678	low
TCGA-CJ-4916-01A-01R-1426-07	3.76164383561644	0	4.194827756	5.040085839	4.376332063	2.01717365	0.967701096581042	high
TCGA-B0-5115-01A-01R-1420-07	4.39452054794521	0	4.46393628	5.69823515	5.084510785	2.054327554	0.789603446303372	low
TCGA-A3-3383-01A-02R-1325-07	2.35890410958904	0	4.599163041	5.349237875	3.668618398	2.113400462	1.54380462454932	high
TCGA-B0-5081-01A-01R-1334-07	0.991780821917808	1	3.871518414	4.882721295	3.63254742	2.639533176	1.91458304175362	high
TCGA-BP-4338-01A-01R-1289-07	7.83287671232877	0	3.913837253	5.575188268	4.323016919	1.579131864	1.45190811800617	high
TCGA-CJ-5682-01A-11R-1541-07	10.2356164383562	0	4.790412362	5.517092982	4.6611168	2.298130404	0.835997090325278	low
TCGA-A3-3385-01A-02R-1420-07	5.46027397260274	0	4.493256637	6.70044388	5.406540072	0.866235421	0.900167688942561	low
TCGA-BP-4760-01A-02R-1420-07	6.46849315068493	0	5.185799165	6.161184298	5.648824922	2.676064261	0.565335452560553	low
TCGA-B0-4707-01A-01R-1277-07	1.64383561643836	1	3.328893895	4.762603949	2.509493166	1.859731067	4.19661745882111	high
TCGA-A3-3357-01A-02R-1420-07	7.36438356164384	0	4.582610193	6.149039822	5.461286256	2.347920727	0.804150503726445	low
TCGA-CW-6090-01A-11R-1672-07	6.99178082191781	0	4.30983829	5.510145427	4.696032774	3.509442493	1.31649549685849	high
TCGA-B0-5700-01A-11R-1541-07	4.9041095890411	0	4.833694662	5.721728094	4.361831511	2.482951513	1.16733121083013	high
TCGA-CJ-4884-01A-01R-1305-07	4.81917808219178	0	4.441171375	5.833375893	4.817510702	2.424653405	1.11076299296584	high
TCGA-BP-4959-01A-01R-1334-07	7.28767123287671	0	5.006194778	6.419707421	5.600742525	2.635034605	0.738054222921006	low
TCGA-BP-4787-01A-01R-1305-07	1.31506849315068	1	4.491769738	5.79123323	4.580983596	2.68746387	1.30084094022562	high
TCGA-A3-3320-01A-02R-1325-07	4.13150684931507	0	4.617944917	6.221618053	5.832796362	2.144503259	0.620053420642037	low
TCGA-BP-4344-01A-01R-1289-07	4.56438356164384	0	4.557263031	5.724677554	5.030216879	2.057588903	0.793963612828798	low
TCGA-A3-A6NL-01A-11R-A33J-07	1.88767123287671	0	4.813416945	5.687598239	4.850404398	3.372882468	0.999757951648409	high
TCGA-B8-A54F-01A-11R-A266-07	1.42191780821918	0	4.230249135	5.289347584	4.874044444	2.524214158	0.878300669812092	low
TCGA-BP-5201-01A-01R-1426-07	2.60547945205479	0	4.721192175	5.341943063	3.892439601	3.162854528	1.53787270783808	high
TCGA-CZ-5466-01A-01R-1503-07	1.87671232876712	0	4.778255894	6.229662901	4.807401294	2.522080865	1.21874544686134	high
TCGA-CZ-5453-01A-01R-1503-07	6.62739726027397	1	4.61987075	5.721539451	4.946908613	1.461738086	0.72066361573051	low
TCGA-B8-5550-01A-01R-1541-07	4.04383561643836	0	4.880553297	7.448094825	5.756139966	0.989647677	0.940848194743247	high
TCGA-B2-5635-01B-04R-A277-07	2.06849315068493	0	4.282395322	5.846046949	5.092182062	1.332679294	0.813338260939311	low
TCGA-B2-5635-01A-01R-1541-07	2.06849315068493	0	4.237334264	6.080523364	5.109887055	1.821465324	1.04148901448354	high
TCGA-B2-5635-01A-01R-A277-07	2.06849315068493	0	4.127707558	5.732380464	5.303262015	0.632640476	0.621702009100622	low
TCGA-B8-A54E-01A-11R-A266-07	2.49041095890411	0	6.326936364	7.745422902	5.239615713	0.371391584	0.677260974776629	low
TCGA-CJ-5680-01A-11R-1541-07	2.1041095890411	1	5.109795141	6.82627009	5.846819227	1.050815103	0.553246394308768	low
TCGA-BP-4983-01A-01R-1334-07	3.87123287671233	0	4.269534411	5.960006567	4.89993449	2.746656736	1.31743460738481	high
TCGA-B0-5085-01A-01R-1334-07	2.10958904109589	1	3.958684944	3.580905232	2.129480859	2.238878553	2.10574574844242	high
TCGA-B0-5400-01A-01R-1503-07	4.74794520547945	0	4.843245228	5.370300312	3.052398504	2.71501475	2.34151987263052	high
TCGA-BP-4784-01A-01R-1305-07	5.07945205479452	0	5.126365826	5.678342385	5.114733483	2.766807151	0.633202889870817	low
TCGA-A3-3363-01A-01R-0864-07	0.873972602739726	0	4.971157251	7.033955929	5.363143036	0.559051228	0.836440480908718	low
TCGA-B8-4621-01A-01R-1503-07	2.15890410958904	0	4.645517218	6.860139691	5.346318701	2.244339096	1.25558931622094	high
TCGA-A3-3367-01A-02R-1420-07	6.21917808219178	0	4.188946817	5.955354655	5.235171776	1.421425296	0.842258544532067	low
TCGA-B0-4701-01A-01R-1277-07	0.652054794520548	1	4.891492097	5.693506472	5.102204594	2.694033266	0.713993763605101	low
TCGA-CZ-5464-01A-01R-1503-07	5.83013698630137	0	4.170574068	5.695999379	4.546919148	1.375956902	1.13685368654806	high
TCGA-BP-5178-01A-01R-1426-07	5.23835616438356	1	3.830407456	5.043222	3.797884559	2.032418272	1.70809373352168	high
TCGA-B0-5121-01A-02R-1420-07	4.06849315068493	0	3.725893815	4.272060525	3.47012033	1.81925943	1.35488519472962	high
TCGA-CW-5587-01A-01R-1541-07	6.0986301369863	0	5.550534405	6.44819892	5.749070278	1.873695101	0.445703773830554	low
TCGA-CZ-5455-01A-01R-1503-07	1.53698630136986	1	5.192797793	6.407655264	5.652862178	2.424250286	0.618522596177035	low
TCGA-B0-4852-01A-01R-1503-07	3.07123287671233	1	5.009203827	6.200957439	5.044057451	2.002558514	0.823654776853971	low
TCGA-B4-5832-01A-11R-1672-07	0.424657534246575	0	6.362490929	7.239640533	5.04686644	1.951028213	0.766503860857477	low
TCGA-CJ-4637-01A-02R-1325-07	6.1013698630137	1	3.98653836	5.562782761	4.842591715	3.234179391	1.37200509120996	high
TCGA-CJ-4870-01A-01R-1305-07	4.1041095890411	0	4.841444839	5.07261177	4.610894912	3.633233567	0.844212264223855	low
TCGA-B8-4619-01A-02R-1325-07	1.43287671232877	0	4.394767922	7.321711674	5.574631368	0.720015735	1.18845903262689	high
TCGA-CW-5588-01A-01R-1541-07	5.52602739726027	0	4.609459491	6.19423877	4.794878494	1.557777671	1.08043874820419	high
TCGA-CZ-4864-01A-01R-1503-07	3.6027397260274	1	4.409112554	6.0239273	5.437713794	3.044009349	0.949912701239567	high
TCGA-BP-4781-01A-01R-1305-07	5.6986301369863	0	5.18948855	6.523317304	5.239367489	1.325271271	0.700175658364735	low
TCGA-CJ-4875-01A-01R-1305-07	9.73698630136986	1	3.973703106	4.599645101	2.923301335	2.178459697	2.23944099703336	high
TCGA-CJ-5678-01A-11R-1541-07	1.57260273972603	1	5.173962899	5.334543249	4.023077888	3.666268038	1.23859567271203	high
TCGA-B8-5553-01A-01R-1541-07	1.19178082191781	0	5.316026237	6.588464297	5.620947039	1.991789386	0.606659394430575	low
TCGA-BP-4994-01A-01R-1334-07	3.58356164383562	0	5.565539296	6.978573189	6.072643923	2.451145159	0.549211794880362	low
TCGA-BP-4170-01A-02R-1289-07	6.41917808219178	1	4.545196172	5.979177079	5.053667449	1.91823356	0.889655286421534	low
TCGA-B0-4847-01A-01R-1277-07	2.17260273972603	1	3.603572938	3.863393373	2.691467165	1.711627056	1.84818980668974	high
TCGA-CJ-4634-01A-02R-1325-07	9.58356164383562	0	4.590116928	6.082704718	5.380521672	2.744548633	0.879098493973498	low
TCGA-AS-3778-01A-01R-A32Z-07	0.117808219178082	0	4.698812995	5.830138679	5.295487943	2.769919809	0.761947522967417	low
TCGA-CZ-4853-01A-01R-1426-07	2.12054794520548	0	4.30042395	5.966921834	5.334732729	2.296428039	0.894144773008889	low
TCGA-CZ-5468-01A-01R-1503-07	0.161643835616438	1	4.525028995	5.994896467	4.124369496	1.488823464	1.53652701469704	high
TCGA-CZ-5986-01A-11R-1672-07	1.02191780821918	0	4.739340478	6.743245663	5.798644169	1.145025242	0.666545054918807	low
TCGA-B0-5711-01A-11R-1672-07	10.9287671232877	0	4.65891409	6.089610433	5.307931195	2.244643546	0.809922117675931	low
TCGA-BP-4345-01A-01R-1289-07	4.15342465753425	0	4.124443943	4.810797821	4.378178655	2.707325998	1.00251309665151	high
TCGA-A3-3346-01A-01R-1766-07	0.375342465753425	1	4.176705738	5.454340425	4.431241845	4.176905159	1.85115413973348	high
TCGA-B0-5094-01A-01R-1420-07	0.912328767123288	1	4.040024449	6.031754678	4.340804359	2.396570533	2.07868182649732	high
TCGA-B8-4154-01A-01R-1188-07	3.78082191780822	0	4.806633394	5.709312695	4.803733338	3.098048932	0.992098609154824	high
TCGA-BP-4768-01A-01R-1289-07	1.0958904109589	0	3.969951688	5.973648008	4.859552179	2.525041528	1.51575177965631	high
TCGA-A3-3317-01A-02R-1325-07	4.08493150684932	0	4.781936676	6.827013634	5.634680385	0.731530837	0.703640431953742	low
TCGA-BP-5177-01A-01R-1426-07	0.802739726027397	0	4.309772821	5.146366035	4.326026735	2.742976307	1.1623907131498	high
TCGA-B0-5701-01A-11R-1541-07	6.74246575342466	0	5.061979197	6.723344216	5.063239747	2.08004362	1.09670507303616	high
TCGA-CJ-4644-01A-02R-1325-07	0.920547945205479	1	5.062834074	6.67561272	5.501878575	2.890816318	0.937888722043371	high
TCGA-B8-A54D-01A-21R-A266-07	2.27397260273973	0	4.42282503	5.58529909	4.283647723	2.673624261	1.44559164047674	high
TCGA-CJ-4642-01B-01R-1305-07	8.78082191780822	0	3.272874218	3.7571833	3.617192675	2.865404181	1.39923564160906	high
TCGA-BP-5176-01A-01R-1426-07	4.35616438356164	1	4.703881431	5.715429416	4.429890418	2.808117288	1.26580738153736	high
TCGA-B0-4691-01A-01R-1277-07	0.380821917808219	1	3.971313624	5.390426941	3.330759159	0.787933894	2.07731088371243	high
TCGA-CJ-5671-01A-11R-1541-07	10.9232876712329	0	3.966698087	4.915735998	4.435015118	2.831755661	1.13981711579146	high
TCGA-A3-A6NJ-01A-12R-A33J-07	1.28219178082192	0	4.906294158	5.835939229	4.803568034	2.195032565	0.850192396373981	low
TCGA-BP-4789-01A-01R-1305-07	4.07945205479452	0	5.040199841	5.737378507	5.312690583	2.557851176	0.576376812904696	low
TCGA-B8-5549-01A-01R-1541-07	0.531506849315069	0	5.165952125	5.887379044	5.405141463	2.226693479	0.521158053498478	low
TCGA-BP-4782-01A-02R-1420-07	0.96986301369863	0	4.849128577	6.093746078	4.941312932	1.743256436	0.850821396763069	low
TCGA-BP-4999-01A-01R-1334-07	3.46849315068493	0	4.694718646	5.78387044	5.128936729	2.21421808	0.742192629551949	low
TCGA-BP-4991-01A-01R-1334-07	3.87123287671233	0	4.379614031	5.745059808	5.100237614	1.564036662	0.76008919105464	low
TCGA-BP-4988-01A-01R-1334-07	2.26849315068493	1	3.822750539	4.310870853	3.715893371	3.576183494	1.59391078542422	high
TCGA-B0-4849-01A-01R-1277-07	0.189041095890411	1	5.093940405	5.135530766	4.521371161	2.316435411	0.630441485212869	low
TCGA-BP-4992-01A-01R-1334-07	1.37260273972603	0	2.808137887	2.890699604	2.384878704	2.831046237	2.36195290958627	high
TCGA-B0-5117-01A-01R-1420-07	4.40547945205479	0	4.372819798	5.974033645	4.565804305	1.067638717	1.12562546082251	high
TCGA-B2-5633-01B-04R-A277-07	2.63835616438356	0	4.421856128	5.542487129	4.955856781	1.734525377	0.750906898345136	low
TCGA-B0-4699-01A-01R-1277-07	0.301369863013699	1	5.225729943	6.600856978	5.390935896	3.588492781	1.02245844743413	high
TCGA-BP-4970-01A-01R-1334-07	1.18630136986301	0	4.810561353	5.930100992	5.226658803	2.32803219	0.732703240554734	low
TCGA-DV-A4W0-01A-11R-A266-07	6.76712328767123	0	5.241310132	5.603273231	5.176051444	3.674494549	0.657971263074783	low
TCGA-BP-5180-01A-01R-1426-07	6.2	0	3.793094741	5.494121153	5.062277166	1.648419423	0.915403103162604	low
TCGA-A3-3362-01A-02R-1325-07	4.27123287671233	0	5.025263612	6.246252256	5.306477345	2.287088077	0.747159772843382	low
TCGA-B0-4712-01A-01R-1503-07	3.66301369863014	1	5.067217066	5.301938767	4.152410597	3.727582879	1.19114486554791	high
TCGA-BP-4961-01A-01R-1334-07	5.3013698630137	0	5.114383684	5.81190511	5.332618434	1.655901322	0.478754841699769	low
TCGA-CZ-5456-01A-01R-1503-07	6.63561643835616	0	4.48122789	5.576071603	4.808755717	2.908620792	1.0351407320023	high
TCGA-B0-4703-01A-01R-1277-07	0.498630136986301	1	4.431863612	5.290918292	4.976368219	2.94405256	0.807839871697621	low
TCGA-CJ-4881-01A-01R-1305-07	5.51780821917808	0	4.348133252	4.9013255	3.727310583	3.705325501	1.77219732630682	high
TCGA-B0-4828-01A-01R-1277-07	0.841095890410959	1	3.804807348	5.324058104	3.927706862	2.13691321	1.91553522159528	high
TCGA-BP-4161-01A-02R-1325-07	7.52328767123288	0	4.547301752	6.109559063	5.29623346	1.79863121	0.799050880057346	low
TCGA-B0-4836-01A-01R-1305-07	3.39178082191781	1	4.636276592	5.553511032	4.98136863	3.002918503	0.859593913716213	low
TCGA-BP-5009-01A-01R-1334-07	2.99178082191781	1	3.474020633	5.220798136	3.780614566	2.948899821	2.75276528438233	high
TCGA-B0-5698-01A-11R-1672-07	9.94794520547945	0	5.37993281	6.109028267	4.703510498	1.281846592	0.702752297833908	low
TCGA-A3-3351-01A-02R-1325-07	2.49315068493151	0	4.321033347	5.716110198	5.208642109	1.792688798	0.749642663169043	low
TCGA-DV-5565-01A-01R-1541-07	3.64109589041096	0	4.557244648	4.792136949	3.956539949	3.081799771	1.13626217000645	high
TCGA-BP-4982-01A-01R-1334-07	2.77808219178082	0	4.850634426	5.971909067	5.153574324	2.397939833	0.783381126584374	low
TCGA-B0-5399-01A-01R-1503-07	3.86575342465753	0	4.678336751	5.769203117	4.822531318	1.607436847	0.80451413310222	low
TCGA-BP-4159-01A-02R-1289-07	7.12602739726027	1	4.710564013	4.678280405	3.424075566	1.792938622	1.08108016051725	high
TCGA-B0-4819-01A-01R-1277-07	0.501369863013699	1	3.510949264	4.351515261	3.277836008	2.44903306	2.03472239011449	high
TCGA-BP-4353-01A-02R-1289-07	1.02739726027397	1	4.937075981	5.895557107	5.257859235	2.878568412	0.736647500865985	low
TCGA-B0-5095-01A-01R-1420-07	0.671232876712329	1	4.618714385	5.427917874	4.836878483	2.457751869	0.79426509776164	low
TCGA-CZ-5984-01A-11R-1672-07	5.66301369863014	0	4.868479353	6.352518432	4.94280067	2.446785562	1.12906997445732	high
TCGA-CJ-4643-01A-02R-1325-07	4.91232876712329	0	4.703045313	5.921145896	5.106473955	2.021657388	0.783169163962277	low
TCGA-CJ-5683-01A-11R-1541-07	5.17534246575342	0	4.616416514	5.7462402	4.646433425	2.826680675	1.1719134068434	high
TCGA-B4-5834-01A-11R-1672-07	0.104109589041096	0	4.780409845	5.775271829	5.339793006	1.965728884	0.585953281452321	low
TCGA-B0-4841-01A-01R-1277-07	0.558904109589041	1	3.275230588	2.935987696	1.639046894	2.152670186	2.74445609160808	high
TCGA-AK-3455-01A-01R-0864-07	1.87123287671233	1	5.423406732	6.157144792	5.1968116	1.928313467	0.581373938903572	low
TCGA-DV-A4VZ-01A-11R-A266-07	1	0	4.619348446	4.913808537	3.339650505	2.605565448	1.6172059837989	high
TCGA-CJ-4888-01A-01R-1305-07	4.29315068493151	1	4.536842435	5.26635929	3.983860072	1.674731809	1.12870939111078	high
TCGA-A3-A8OW-01A-11R-A37O-07	0.884931506849315	0	5.375466962	5.719301196	4.882158809	2.516292562	0.635290883386501	low
TCGA-CJ-4893-01A-01R-1305-07	2.05479452054795	0	5.099779108	6.052657164	5.308105996	2.693899495	0.695160790348699	low
TCGA-CZ-5985-01A-11R-1672-07	5.47123287671233	0	4.771938385	6.426777994	4.810659029	1.954754665	1.22482623720995	high
TCGA-BP-4972-01A-01R-1334-07	4.11506849315068	0	4.833198768	5.581884476	5.172247473	2.127897364	0.586914484437983	low
TCGA-CZ-5469-01A-01R-1503-07	2.59178082191781	1	3.650063717	4.386838531	3.300109078	1.561448342	1.60065307712259	high
TCGA-BP-4758-01A-01R-1289-07	6.04931506849315	0	4.15399174	4.348147419	3.166795771	2.543916505	1.6148570870411	high
TCGA-CW-5590-01A-01R-1541-07	2.94520547945205	1	4.262493294	5.841039693	4.583410769	2.407923733	1.41881220883404	high
TCGA-BP-4177-01A-02R-1420-07	4.57534246575342	0	5.167157183	5.869518584	5.17576809	1.834225787	0.554408405823551	low
TCGA-A3-3331-01A-02R-1325-07	3.44383561643836	0	4.574028826	5.968065401	5.190500293	2.760710634	0.941428004512551	high
TCGA-B2-5641-01A-01R-1541-07	1.7972602739726	0	4.388671733	6.155755303	5.121094167	3.287339308	1.3420257328426	high
TCGA-B0-5109-01A-02R-1420-07	1.60821917808219	1	4.034057207	5.766343384	4.122357975	0.871133952	1.51818678501878	high
TCGA-BP-4801-01A-02R-1420-07	3.07945205479452	0	4.530713767	6.158710661	5.350921507	2.529171275	0.925452728032065	high
TCGA-CZ-4866-01A-01R-1503-07	8.95068493150685	0	5.400503774	7.156487632	6.137694094	2.072037181	0.588806397701756	low
TCGA-DV-5567-01A-01R-1541-07	5.49041095890411	0	5.281664871	6.013406427	5.55410992	2.41988941	0.499342527601502	low
TCGA-B0-4834-01A-01R-1305-07	5.72602739726027	1	4.71216654	6.86881268	5.84410691	0.798755614	0.659350442253738	low
TCGA-CZ-5465-01A-01R-1503-07	7.02465753424658	1	4.306313284	5.904004726	5.000703142	2.36418019	1.08492872593905	high
TCGA-CZ-5467-01A-01R-1503-07	0.2	1	4.903043092	5.853938277	5.343471783	2.412998252	0.629726221740952	low
TCGA-AK-3445-01A-02R-1277-07	6.55342465753425	0	4.724033557	5.11564506	4.363311274	2.994615927	0.952048014682647	high
TCGA-CZ-5463-01A-01R-1503-07	1.81369863013699	0	5.411273697	6.966728076	6.122467729	0.965396436	0.424042739423286	low
TCGA-BP-4770-01A-01R-1503-07	0.901369863013699	1	4.653530135	5.576646086	4.138077209	7.355839988	3.58374701225719	high
TCGA-AK-3426-01A-02R-1325-07	2.42465753424658	1	3.563621866	3.597483501	2.650626715	1.964990007	1.73983072532929	high
TCGA-BP-4759-01A-01R-1289-07	6.4986301369863	0	3.61093624	5.059242779	4.033995561	2.044044333	1.65068362878623	high
TCGA-B0-5713-01A-11R-1672-07	7.62191780821918	0	4.88218327	6.338470769	4.928460341	3.385085854	1.35323705559787	high
TCGA-BP-5007-01A-01R-1334-07	3.12328767123288	0	4.650396947	5.300837572	4.667523175	2.818462028	0.871015389080317	low
TCGA-BP-4340-01A-01R-1289-07	1.53972602739726	1	4.830782647	6.334123085	5.061715724	1.806983896	0.926383300371029	high
TCGA-A3-3316-01A-01R-0864-07	4.09041095890411	0	4.160533009	5.842292509	4.772139031	3.110563697	1.51740101371373	high
TCGA-B8-A54I-01A-21R-A33J-07	0.410958904109589	0	3.618919898	4.467162077	2.879372497	3.127600266	3.07343184431905	high
TCGA-BP-4960-01A-01R-1334-07	5.95068493150685	0	3.336511916	4.159362773	2.842797855	2.249445341	2.53582187272048	high
TCGA-CJ-4641-01A-02R-1325-07	4.55068493150685	1	4.637766725	6.17198338	5.284862032	2.810340271	0.976732112118846	high
TCGA-A3-3359-01A-01R-0864-07	6.86027397260274	0	5.236033332	6.073089705	5.228483946	2.645125203	0.686067772239876	low
TCGA-BP-5004-01A-01R-1334-07	3.08493150684932	0	5.365349597	6.281056498	5.593706334	1.598174612	0.464308914208172	low
TCGA-CJ-4640-01A-02R-1325-07	9.53424657534247	0	5.204109408	6.110501058	4.851679091	2.860327197	0.95368958572832	high
TCGA-B8-5162-01A-01R-1420-07	0.0986301369863014	0	4.274328762	4.924441986	4.318873564	1.490621471	0.81211229911806	low
TCGA-BP-4769-01A-01R-1289-07	5.13972602739726	0	5.212911685	5.918023607	5.115099848	2.180497987	0.621887787118943	low
TCGA-CJ-4876-01A-01R-1305-07	5.35616438356164	0	5.24902051	5.351243154	3.961975162	3.271321086	1.15954665522086	high
TCGA-A3-3378-01A-02R-1325-07	1.72602739726027	0	4.181706861	6.053515408	4.90673189	2.689232057	1.43205864908714	high
TCGA-AS-3777-01A-01R-0864-07	3.39178082191781	0	5.270252337	5.57510051	4.824630399	2.648925559	0.655517107421403	low
TCGA-B0-4698-01A-01R-1503-07	0.115068493150685	1	5.430810463	5.273545728	4.865874286	8.111952531	1.46107943520488	high
TCGA-BP-4163-01A-02R-1325-07	7.77808219178082	0	3.59790059	6.060687286	5.156716155	2.949665657	1.71954231166938	high
TCGA-B0-5106-01A-01R-1420-07	4.37808219178082	1	4.117786455	4.975244976	4.389601227	2.297837036	1.01442665677539	high
TCGA-3Z-A93Z-01A-11R-A37O-07	1.05479452054795	0	4.963867112	5.743299528	4.25352039	2.580941401	1.21336870873904	high
TCGA-CZ-5457-01A-01R-1503-07	7.54520547945206	0	5.02099549	6.282515793	5.052615868	2.809949439	1.00361867448822	high
TCGA-BP-5200-01A-01R-1426-07	2.91232876712329	0	5.254193407	6.050640997	5.204504632	2.473215434	0.658631581917879	low
TCGA-CZ-5988-01A-11R-1672-07	1.8986301369863	0	4.726765837	6.607450163	5.289993035	1.910655921	1.00783634799744	high
TCGA-CJ-4635-01A-02R-1305-07	3.87945205479452	0	4.204242466	6.173831016	5.439240806	2.957673201	1.12938838406533	high
TCGA-BP-4975-01A-01R-1334-07	3.92602739726027	0	4.613861643	5.961252884	5.267404706	1.187134291	0.638705068997992	low
TCGA-CJ-4889-01A-01R-1305-07	5.33150684931507	0	4.656782364	5.815877666	4.553421946	2.362497943	1.16028739745053	high
TCGA-BP-5000-01A-01R-1334-07	1.54246575342466	0	3.887846917	4.405175509	3.186215287	2.255259005	1.77844505663955	high
TCGA-B0-4816-01A-01R-1503-07	3.75616438356164	1	4.380383138	5.616025335	4.270050456	2.92969633	1.59663268416436	high
TCGA-DV-5576-01A-01R-1541-07	1.99178082191781	1	5.182104295	6.225834036	5.395717486	1.784210808	0.582232688407562	low
TCGA-AK-3433-01A-02R-1277-07	9.33972602739726	0	5.337479186	7.277928972	6.614617096	2.481143916	0.517347293717784	low
TCGA-B0-4822-01A-01R-1277-07	3.04383561643836	1	3.313042641	3.753743579	2.552598402	2.248625912	2.44181501616094	high
TCGA-BP-4985-01A-01R-1334-07	2.60821917808219	1	4.501954984	5.342917365	4.318786816	2.723318274	1.18760660422763	high
TCGA-GK-A6C7-01A-11R-A33J-07	0.167123287671233	0	4.567070799	5.914813243	5.090709492	3.755624691	1.19173392988266	high
TCGA-B0-5088-01A-01R-1334-07	1.54246575342466	1	4.308164258	4.892468745	3.69737351	2.268344559	1.37786736357616	high
TCGA-BP-5174-01A-01R-1426-07	6.18356164383562	0	4.228580145	5.95242909	4.689444541	1.868805273	1.29123383514026	high
TCGA-BP-4352-01A-01R-1289-07	0.942465753424658	1	2.943208709	4.018438336	3.143589335	5.469163146	4.42029219541879	high
TCGA-CW-5585-01A-01R-1541-07	7.14794520547945	0	5.103233247	6.005404479	5.181154245	2.117462331	0.654118764857691	low
TCGA-CJ-5686-01A-11R-1672-07	5.58356164383562	0	4.74780629	6.456326485	5.115782371	1.203389117	0.888384355760861	low
TCGA-CJ-4869-01A-02R-1426-07	6.9972602739726	0	4.452470241	5.190176296	3.964879142	2.862312521	1.44340374622535	high
TCGA-AK-3450-01A-02R-1277-07	4.13150684931507	0	5.201108436	6.21475235	5.347779027	2.553950241	0.689295805287278	low
TCGA-B2-3923-01A-02R-A277-07	2.71780821917808	0	5.315087958	7.027496899	6.504812633	0.257855464	0.311382249988604	low
TCGA-B2-3923-01B-10R-A277-07	2.71780821917808	0	5.833143096	7.206259332	6.50387343	0.170181458	0.262817395975032	low
TCGA-AK-3461-01A-02R-1277-07	6.07397260273973	0	5.376273016	5.747905624	5.286060529	2.583013547	0.501548909035977	low
TCGA-B0-5707-01A-11R-1541-07	10.2575342465753	0	4.862253001	6.685486082	4.8276717	4.041085245	2.04493755177098	high
TCGA-DV-5568-01A-01R-1541-07	1.01369863013699	0	4.947895212	5.074475466	4.027684877	2.513339141	0.941780921438165	high
TCGA-B8-4148-01A-02R-1325-07	4.16438356164384	0	4.856761651	6.01093645	5.143956606	3.231539931	0.949593439437686	high
TCGA-AK-3425-01A-02R-1277-07	9.15890410958904	0	4.040454121	6.135729804	4.13232184	3.068773979	2.89929771161337	high
TCGA-BP-5175-01A-01R-1426-07	2.55342465753425	0	3.382349078	3.534036694	2.121711706	2.351713125	2.80761410687306	high
TCGA-AK-3454-01A-02R-1277-07	2.39452054794521	0	3.047939663	3.764378005	2.732204065	2.040857371	2.39099966583554	high
TCGA-A3-3326-01A-01R-0864-07	3.11506849315069	0	3.869289079	5.642577395	4.89437155	1.057138304	0.955576062527158	high
TCGA-CJ-5676-01A-11R-1541-07	11.1424657534247	0	4.163820726	4.465014525	3.570584365	2.71365183	1.36520335014093	high
TCGA-BP-5182-01A-01R-1426-07	3.19178082191781	0	4.558781916	5.663509717	4.878450703	2.472019794	0.918323958662966	low
TCGA-B0-4837-01A-01R-1305-07	3.77534246575342	1	4.163901214	5.071972847	4.307792796	3.928285038	1.53302674256747	high
TCGA-B8-A54H-01A-11R-A33J-07	0.701369863013699	0	4.901431703	6.264337503	5.018322601	3.095755674	1.14118133661334	high
TCGA-AK-3431-01A-02R-1277-07	6.13972602739726	1	4.850214347	5.848109613	5.142507382	2.461188014	0.742688918852064	low
TCGA-CJ-4907-01A-01R-1426-07	4.10684931506849	0	4.658965487	5.780391471	5.00888573	1.60539951	0.722928147874737	low
TCGA-B2-3924-01A-02R-1325-07	2.99178082191781	0	4.795044796	6.311624812	5.282235915	2.642239466	0.950273112717698	high
TCGA-B0-4710-01A-01R-1503-07	4.80821917808219	0	4.789917009	6.081556936	5.432769039	2.247107222	0.695706392624901	low
TCGA-B0-5113-01A-01R-1420-07	3.21917808219178	0	4.591194688	6.099095284	5.254045975	1.518635847	0.755476727814933	low
TCGA-BP-4173-01A-02R-1289-07	5.18630136986301	0	4.295186689	5.925679048	4.919411596	2.099564527	1.10608185742371	high
TCGA-B0-5075-01A-01R-1334-07	1.74520547945205	1	4.725283085	6.180012562	5.142666663	1.680864422	0.823935296188175	low
TCGA-CJ-4890-01A-01R-1305-07	9.64109589041096	0	4.517326092	5.115282995	4.323708724	2.2282338	0.92997338244097	high
TCGA-CJ-6033-01A-11R-1672-07	0.613698630136986	1	4.969132067	5.495797478	4.188511702	3.569904204	1.32805699862063	high
TCGA-B2-4098-01A-02R-1325-07	0.13972602739726	1	3.922112198	5.639104793	4.70735361	1.073683154	1.05409412104166	high
TCGA-CJ-4873-01A-01R-1305-07	4.86575342465753	0	3.824839121	4.332335577	3.0609812	3.76671176	2.57926823731166	high
TCGA-B4-5378-01A-01R-1503-07	0.479452054794521	0	5.199951043	6.029759857	5.638479357	1.975520137	0.454735473943459	low
TCGA-B0-4811-01A-01R-1503-07	3.88219178082192	1	3.23742605	4.017120188	2.711318689	1.753989546	2.41969473830668	high
TCGA-BP-4346-01A-01R-1289-07	4.09041095890411	1	3.793864678	5.455090451	4.712282117	2.75364732	1.40331972448453	high
TCGA-CW-5589-01A-01R-1541-07	6.51506849315069	0	5.061586129	6.141757704	5.342579634	2.176227015	0.65870531880398	low
TCGA-BP-4998-01A-01R-1334-07	2.55342465753425	0	4.725272177	6.317333015	5.042132125	2.271903706	1.07439434075798	high
TCGA-BP-5194-01A-02R-1426-07	1.11780821917808	0	4.238725727	5.791871361	5.288723989	2.285875641	0.854971416395615	low
TCGA-EU-5906-01A-11R-1672-07	0.564383561643836	0	5.340177689	6.417989185	5.768798332	1.610841774	0.455531382676544	low
TCGA-CJ-6030-01A-11R-1672-07	6.2986301369863	1	4.709924709	5.789186704	4.613578799	1.689656994	0.934880017919131	high
TCGA-B0-5107-01A-01R-1420-07	2.53972602739726	1	3.667199556	5.164203001	3.785561014	1.439782689	1.78387589219426	high
TCGA-BP-4329-01A-02R-1289-07	2.31506849315068	1	4.16063788	5.360487188	4.599657001	1.66120233	0.957173591974077	high
TCGA-BP-4993-01A-02R-1420-07	0.484931506849315	0	4.642048804	5.251552473	4.669758135	2.482461104	0.793311528430666	low
TCGA-CW-5583-01A-02R-1541-07	6.81917808219178	0	4.798651944	6.260678712	5.839576699	1.70540292	0.528906865488051	low
TCGA-CJ-4920-01A-01R-1426-07	0.380821917808219	1	4.37521324	5.80723641	4.811548096	2.684302596	1.19496584710673	high
TCGA-B2-5639-01A-01R-1541-07	2.74794520547945	1	4.91981677	6.809342411	5.297018958	2.368991789	1.12499049468802	high
TCGA-B0-5702-01A-11R-1541-07	5.95068493150685	0	4.535219379	4.705695968	1.614709844	1.983239895	4.10559640553009	high
TCGA-B0-5083-01A-02R-1420-07	2.86301369863014	1	4.858239662	6.530006736	5.771225336	1.042574302	0.552190504514039	low
TCGA-B0-4718-01A-01R-1277-07	4.87123287671233	0	3.54934881	4.383718115	3.31254901	2.800123353	2.13252974163876	high
TCGA-BP-4326-01A-01R-1289-07	4.45205479452055	1	3.927678422	4.943485359	4.301850995	3.153091917	1.37517189323258	high
TCGA-CJ-4878-01A-01R-1305-07	5.98904109589041	0	5.487209772	5.176310803	4.378456134	2.964158317	0.663380558382787	low
TCGA-CJ-4892-01A-01R-1305-07	4.16712328767123	0	5.059048049	5.54426899	4.445686981	2.630731625	0.914877761769628	low
TCGA-BP-4160-01A-02R-1289-07	7.89315068493151	0	5.451158349	6.236592111	5.475940905	2.69525892	0.582532307679531	low
TCGA-CZ-4863-01A-01R-1503-07	5.28219178082192	0	5.0708959	6.456725669	5.435568592	3.987539164	1.06618304180373	high
TCGA-CW-5580-01A-01R-1672-07	5.38082191780822	1	4.585154847	6.16706483	5.579783559	2.51881207	0.776757044401794	low
TCGA-A3-3358-01A-01R-1541-07	3.58082191780822	0	4.396282814	5.83643923	4.922811529	2.058351134	0.987024873699238	high
TCGA-BP-4341-01A-01R-1289-07	4.35342465753425	1	4.007760626	4.52048511	3.46224868	2.684818738	1.62877896332406	high
TCGA-B0-4713-01A-01R-1277-07	0.553424657534247	1	4.640962128	4.856263664	3.454202219	2.751913556	1.47609523526152	high
TCGA-A3-3380-01A-01R-0864-07	1.55342465753425	0	5.083792032	5.520387674	4.749764866	1.605494334	0.594480543495201	low
TCGA-BP-5198-01A-01R-1426-07	1.65205479452055	0	4.494345202	5.724786677	4.894992331	2.414270864	0.961683108219722	high
TCGA-CJ-4899-01A-01R-1334-07	4.18630136986301	0	5.113725499	5.787181685	4.937278471	1.807231257	0.631168594200101	low
TCGA-A3-3325-01A-01R-0864-07	3.20547945205479	1	4.633576519	6.116090233	4.694941464	1.626485863	1.10353222038386	high
