# Supplementary material for: The cuproptosis related genes signature predicts the prognosis and correlates with the immune status of clear cell renal cell carcinoma
Source: Front Genet. 2022 Dec 1;13:1061382. doi: 10.3389/fgene.2022.1061382 (PMC9751702; doi:10.3389/fgene.2022.1061382)
Supplement: Supplementary file 4 [file DataSheet1.ZIP › RAW.data/14.model/sxzxw/risk.test.txt]

id	futime	fustat	FDX1	DLD	DLAT	CDKN2A	riskScore	risk
TCGA-BP-4999-01A-01R-1334-07	3.46849315068493	0	4.694718646	5.78387044	5.128936729	2.21421808	0.742192629551949	low
TCGA-BP-4991-01A-01R-1334-07	3.87123287671233	0	4.379614031	5.745059808	5.100237614	1.564036662	0.76008919105464	low
TCGA-BP-4988-01A-01R-1334-07	2.26849315068493	1	3.822750539	4.310870853	3.715893371	3.576183494	1.59391078542422	high
TCGA-B0-4849-01A-01R-1277-07	0.189041095890411	1	5.093940405	5.135530766	4.521371161	2.316435411	0.630441485212869	low
TCGA-BP-4992-01A-01R-1334-07	1.37260273972603	0	2.808137887	2.890699604	2.384878704	2.831046237	2.36195290958627	high
TCGA-B0-5117-01A-01R-1420-07	4.40547945205479	0	4.372819798	5.974033645	4.565804305	1.067638717	1.12562546082251	high
TCGA-B2-5633-01B-04R-A277-07	2.63835616438356	0	4.421856128	5.542487129	4.955856781	1.734525377	0.750906898345136	low
TCGA-B0-4699-01A-01R-1277-07	0.301369863013699	1	5.225729943	6.600856978	5.390935896	3.588492781	1.02245844743413	high
TCGA-BP-4970-01A-01R-1334-07	1.18630136986301	0	4.810561353	5.930100992	5.226658803	2.32803219	0.732703240554734	low
TCGA-DV-A4W0-01A-11R-A266-07	6.76712328767123	0	5.241310132	5.603273231	5.176051444	3.674494549	0.657971263074783	low
TCGA-BP-5180-01A-01R-1426-07	6.2	0	3.793094741	5.494121153	5.062277166	1.648419423	0.915403103162604	low
TCGA-A3-3362-01A-02R-1325-07	4.27123287671233	0	5.025263612	6.246252256	5.306477345	2.287088077	0.747159772843382	low
TCGA-B0-4712-01A-01R-1503-07	3.66301369863014	1	5.067217066	5.301938767	4.152410597	3.727582879	1.19114486554791	high
TCGA-BP-4961-01A-01R-1334-07	5.3013698630137	0	5.114383684	5.81190511	5.332618434	1.655901322	0.478754841699769	low
TCGA-CZ-5456-01A-01R-1503-07	6.63561643835616	0	4.48122789	5.576071603	4.808755717	2.908620792	1.0351407320023	high
TCGA-B0-4703-01A-01R-1277-07	0.498630136986301	1	4.431863612	5.290918292	4.976368219	2.94405256	0.807839871697621	low
TCGA-CJ-4881-01A-01R-1305-07	5.51780821917808	0	4.348133252	4.9013255	3.727310583	3.705325501	1.77219732630682	high
TCGA-B0-4828-01A-01R-1277-07	0.841095890410959	1	3.804807348	5.324058104	3.927706862	2.13691321	1.91553522159528	high
TCGA-BP-4161-01A-02R-1325-07	7.52328767123288	0	4.547301752	6.109559063	5.29623346	1.79863121	0.799050880057346	low
TCGA-B0-4836-01A-01R-1305-07	3.39178082191781	1	4.636276592	5.553511032	4.98136863	3.002918503	0.859593913716213	low
TCGA-BP-5009-01A-01R-1334-07	2.99178082191781	1	3.474020633	5.220798136	3.780614566	2.948899821	2.75276528438233	high
TCGA-B0-5698-01A-11R-1672-07	9.94794520547945	0	5.37993281	6.109028267	4.703510498	1.281846592	0.702752297833908	low
TCGA-A3-3351-01A-02R-1325-07	2.49315068493151	0	4.321033347	5.716110198	5.208642109	1.792688798	0.749642663169043	low
TCGA-DV-5565-01A-01R-1541-07	3.64109589041096	0	4.557244648	4.792136949	3.956539949	3.081799771	1.13626217000645	high
TCGA-BP-4982-01A-01R-1334-07	2.77808219178082	0	4.850634426	5.971909067	5.153574324	2.397939833	0.783381126584374	low
TCGA-B0-5399-01A-01R-1503-07	3.86575342465753	0	4.678336751	5.769203117	4.822531318	1.607436847	0.80451413310222	low
TCGA-BP-4159-01A-02R-1289-07	7.12602739726027	1	4.710564013	4.678280405	3.424075566	1.792938622	1.08108016051725	high
TCGA-B0-4819-01A-01R-1277-07	0.501369863013699	1	3.510949264	4.351515261	3.277836008	2.44903306	2.03472239011449	high
TCGA-BP-4353-01A-02R-1289-07	1.02739726027397	1	4.937075981	5.895557107	5.257859235	2.878568412	0.736647500865985	low
TCGA-B0-5095-01A-01R-1420-07	0.671232876712329	1	4.618714385	5.427917874	4.836878483	2.457751869	0.79426509776164	low
TCGA-CZ-5984-01A-11R-1672-07	5.66301369863014	0	4.868479353	6.352518432	4.94280067	2.446785562	1.12906997445732	high
TCGA-CJ-4643-01A-02R-1325-07	4.91232876712329	0	4.703045313	5.921145896	5.106473955	2.021657388	0.783169163962277	low
TCGA-CJ-5683-01A-11R-1541-07	5.17534246575342	0	4.616416514	5.7462402	4.646433425	2.826680675	1.1719134068434	high
TCGA-B4-5834-01A-11R-1672-07	0.104109589041096	0	4.780409845	5.775271829	5.339793006	1.965728884	0.585953281452321	low
TCGA-B0-4841-01A-01R-1277-07	0.558904109589041	1	3.275230588	2.935987696	1.639046894	2.152670186	2.74445609160808	high
TCGA-AK-3455-01A-01R-0864-07	1.87123287671233	1	5.423406732	6.157144792	5.1968116	1.928313467	0.581373938903572	low
TCGA-DV-A4VZ-01A-11R-A266-07	1	0	4.619348446	4.913808537	3.339650505	2.605565448	1.6172059837989	high
TCGA-CJ-4888-01A-01R-1305-07	4.29315068493151	1	4.536842435	5.26635929	3.983860072	1.674731809	1.12870939111078	high
TCGA-A3-A8OW-01A-11R-A37O-07	0.884931506849315	0	5.375466962	5.719301196	4.882158809	2.516292562	0.635290883386501	low
TCGA-CJ-4893-01A-01R-1305-07	2.05479452054795	0	5.099779108	6.052657164	5.308105996	2.693899495	0.695160790348699	low
TCGA-CZ-5985-01A-11R-1672-07	5.47123287671233	0	4.771938385	6.426777994	4.810659029	1.954754665	1.22482623720995	high
TCGA-BP-4972-01A-01R-1334-07	4.11506849315068	0	4.833198768	5.581884476	5.172247473	2.127897364	0.586914484437983	low
TCGA-CZ-5469-01A-01R-1503-07	2.59178082191781	1	3.650063717	4.386838531	3.300109078	1.561448342	1.60065307712259	high
TCGA-BP-4758-01A-01R-1289-07	6.04931506849315	0	4.15399174	4.348147419	3.166795771	2.543916505	1.6148570870411	high
TCGA-CW-5590-01A-01R-1541-07	2.94520547945205	1	4.262493294	5.841039693	4.583410769	2.407923733	1.41881220883404	high
TCGA-BP-4177-01A-02R-1420-07	4.57534246575342	0	5.167157183	5.869518584	5.17576809	1.834225787	0.554408405823551	low
TCGA-A3-3331-01A-02R-1325-07	3.44383561643836	0	4.574028826	5.968065401	5.190500293	2.760710634	0.941428004512551	high
TCGA-B2-5641-01A-01R-1541-07	1.7972602739726	0	4.388671733	6.155755303	5.121094167	3.287339308	1.3420257328426	high
TCGA-B0-5109-01A-02R-1420-07	1.60821917808219	1	4.034057207	5.766343384	4.122357975	0.871133952	1.51818678501878	high
TCGA-BP-4801-01A-02R-1420-07	3.07945205479452	0	4.530713767	6.158710661	5.350921507	2.529171275	0.925452728032065	high
TCGA-CZ-4866-01A-01R-1503-07	8.95068493150685	0	5.400503774	7.156487632	6.137694094	2.072037181	0.588806397701756	low
TCGA-DV-5567-01A-01R-1541-07	5.49041095890411	0	5.281664871	6.013406427	5.55410992	2.41988941	0.499342527601502	low
TCGA-B0-4834-01A-01R-1305-07	5.72602739726027	1	4.71216654	6.86881268	5.84410691	0.798755614	0.659350442253738	low
TCGA-CZ-5465-01A-01R-1503-07	7.02465753424658	1	4.306313284	5.904004726	5.000703142	2.36418019	1.08492872593905	high
TCGA-CZ-5467-01A-01R-1503-07	0.2	1	4.903043092	5.853938277	5.343471783	2.412998252	0.629726221740952	low
TCGA-AK-3445-01A-02R-1277-07	6.55342465753425	0	4.724033557	5.11564506	4.363311274	2.994615927	0.952048014682647	high
TCGA-CZ-5463-01A-01R-1503-07	1.81369863013699	0	5.411273697	6.966728076	6.122467729	0.965396436	0.424042739423286	low
TCGA-BP-4770-01A-01R-1503-07	0.901369863013699	1	4.653530135	5.576646086	4.138077209	7.355839988	3.58374701225719	high
TCGA-AK-3426-01A-02R-1325-07	2.42465753424658	1	3.563621866	3.597483501	2.650626715	1.964990007	1.73983072532929	high
TCGA-BP-4759-01A-01R-1289-07	6.4986301369863	0	3.61093624	5.059242779	4.033995561	2.044044333	1.65068362878623	high
TCGA-B0-5713-01A-11R-1672-07	7.62191780821918	0	4.88218327	6.338470769	4.928460341	3.385085854	1.35323705559787	high
TCGA-BP-5007-01A-01R-1334-07	3.12328767123288	0	4.650396947	5.300837572	4.667523175	2.818462028	0.871015389080317	low
TCGA-BP-4340-01A-01R-1289-07	1.53972602739726	1	4.830782647	6.334123085	5.061715724	1.806983896	0.926383300371029	high
TCGA-A3-3316-01A-01R-0864-07	4.09041095890411	0	4.160533009	5.842292509	4.772139031	3.110563697	1.51740101371373	high
TCGA-B8-A54I-01A-21R-A33J-07	0.410958904109589	0	3.618919898	4.467162077	2.879372497	3.127600266	3.07343184431905	high
TCGA-BP-4960-01A-01R-1334-07	5.95068493150685	0	3.336511916	4.159362773	2.842797855	2.249445341	2.53582187272048	high
TCGA-CJ-4641-01A-02R-1325-07	4.55068493150685	1	4.637766725	6.17198338	5.284862032	2.810340271	0.976732112118846	high
TCGA-A3-3359-01A-01R-0864-07	6.86027397260274	0	5.236033332	6.073089705	5.228483946	2.645125203	0.686067772239876	low
TCGA-BP-5004-01A-01R-1334-07	3.08493150684932	0	5.365349597	6.281056498	5.593706334	1.598174612	0.464308914208172	low
TCGA-CJ-4640-01A-02R-1325-07	9.53424657534247	0	5.204109408	6.110501058	4.851679091	2.860327197	0.95368958572832	high
TCGA-B8-5162-01A-01R-1420-07	0.0986301369863014	0	4.274328762	4.924441986	4.318873564	1.490621471	0.81211229911806	low
TCGA-BP-4769-01A-01R-1289-07	5.13972602739726	0	5.212911685	5.918023607	5.115099848	2.180497987	0.621887787118943	low
TCGA-CJ-4876-01A-01R-1305-07	5.35616438356164	0	5.24902051	5.351243154	3.961975162	3.271321086	1.15954665522086	high
TCGA-A3-3378-01A-02R-1325-07	1.72602739726027	0	4.181706861	6.053515408	4.90673189	2.689232057	1.43205864908714	high
TCGA-AS-3777-01A-01R-0864-07	3.39178082191781	0	5.270252337	5.57510051	4.824630399	2.648925559	0.655517107421403	low
TCGA-B0-4698-01A-01R-1503-07	0.115068493150685	1	5.430810463	5.273545728	4.865874286	8.111952531	1.46107943520488	high
TCGA-BP-4163-01A-02R-1325-07	7.77808219178082	0	3.59790059	6.060687286	5.156716155	2.949665657	1.71954231166938	high
TCGA-B0-5106-01A-01R-1420-07	4.37808219178082	1	4.117786455	4.975244976	4.389601227	2.297837036	1.01442665677539	high
TCGA-3Z-A93Z-01A-11R-A37O-07	1.05479452054795	0	4.963867112	5.743299528	4.25352039	2.580941401	1.21336870873904	high
TCGA-CZ-5457-01A-01R-1503-07	7.54520547945206	0	5.02099549	6.282515793	5.052615868	2.809949439	1.00361867448822	high
TCGA-BP-5200-01A-01R-1426-07	2.91232876712329	0	5.254193407	6.050640997	5.204504632	2.473215434	0.658631581917879	low
TCGA-CZ-5988-01A-11R-1672-07	1.8986301369863	0	4.726765837	6.607450163	5.289993035	1.910655921	1.00783634799744	high
TCGA-CJ-4635-01A-02R-1305-07	3.87945205479452	0	4.204242466	6.173831016	5.439240806	2.957673201	1.12938838406533	high
TCGA-BP-4975-01A-01R-1334-07	3.92602739726027	0	4.613861643	5.961252884	5.267404706	1.187134291	0.638705068997992	low
TCGA-CJ-4889-01A-01R-1305-07	5.33150684931507	0	4.656782364	5.815877666	4.553421946	2.362497943	1.16028739745053	high
TCGA-BP-5000-01A-01R-1334-07	1.54246575342466	0	3.887846917	4.405175509	3.186215287	2.255259005	1.77844505663955	high
TCGA-B0-4816-01A-01R-1503-07	3.75616438356164	1	4.380383138	5.616025335	4.270050456	2.92969633	1.59663268416436	high
TCGA-DV-5576-01A-01R-1541-07	1.99178082191781	1	5.182104295	6.225834036	5.395717486	1.784210808	0.582232688407562	low
TCGA-AK-3433-01A-02R-1277-07	9.33972602739726	0	5.337479186	7.277928972	6.614617096	2.481143916	0.517347293717784	low
TCGA-B0-4822-01A-01R-1277-07	3.04383561643836	1	3.313042641	3.753743579	2.552598402	2.248625912	2.44181501616094	high
TCGA-BP-4985-01A-01R-1334-07	2.60821917808219	1	4.501954984	5.342917365	4.318786816	2.723318274	1.18760660422763	high
TCGA-GK-A6C7-01A-11R-A33J-07	0.167123287671233	0	4.567070799	5.914813243	5.090709492	3.755624691	1.19173392988266	high
TCGA-B0-5088-01A-01R-1334-07	1.54246575342466	1	4.308164258	4.892468745	3.69737351	2.268344559	1.37786736357616	high
TCGA-BP-5174-01A-01R-1426-07	6.18356164383562	0	4.228580145	5.95242909	4.689444541	1.868805273	1.29123383514026	high
TCGA-BP-4352-01A-01R-1289-07	0.942465753424658	1	2.943208709	4.018438336	3.143589335	5.469163146	4.42029219541879	high
TCGA-CW-5585-01A-01R-1541-07	7.14794520547945	0	5.103233247	6.005404479	5.181154245	2.117462331	0.654118764857691	low
TCGA-CJ-5686-01A-11R-1672-07	5.58356164383562	0	4.74780629	6.456326485	5.115782371	1.203389117	0.888384355760861	low
TCGA-CJ-4869-01A-02R-1426-07	6.9972602739726	0	4.452470241	5.190176296	3.964879142	2.862312521	1.44340374622535	high
TCGA-AK-3450-01A-02R-1277-07	4.13150684931507	0	5.201108436	6.21475235	5.347779027	2.553950241	0.689295805287278	low
TCGA-B2-3923-01A-02R-A277-07	2.71780821917808	0	5.315087958	7.027496899	6.504812633	0.257855464	0.311382249988604	low
TCGA-B2-3923-01B-10R-A277-07	2.71780821917808	0	5.833143096	7.206259332	6.50387343	0.170181458	0.262817395975032	low
TCGA-AK-3461-01A-02R-1277-07	6.07397260273973	0	5.376273016	5.747905624	5.286060529	2.583013547	0.501548909035977	low
TCGA-B0-5707-01A-11R-1541-07	10.2575342465753	0	4.862253001	6.685486082	4.8276717	4.041085245	2.04493755177098	high
TCGA-DV-5568-01A-01R-1541-07	1.01369863013699	0	4.947895212	5.074475466	4.027684877	2.513339141	0.941780921438165	high
TCGA-B8-4148-01A-02R-1325-07	4.16438356164384	0	4.856761651	6.01093645	5.143956606	3.231539931	0.949593439437686	high
TCGA-AK-3425-01A-02R-1277-07	9.15890410958904	0	4.040454121	6.135729804	4.13232184	3.068773979	2.89929771161337	high
TCGA-BP-5175-01A-01R-1426-07	2.55342465753425	0	3.382349078	3.534036694	2.121711706	2.351713125	2.80761410687306	high
TCGA-AK-3454-01A-02R-1277-07	2.39452054794521	0	3.047939663	3.764378005	2.732204065	2.040857371	2.39099966583554	high
TCGA-A3-3326-01A-01R-0864-07	3.11506849315069	0	3.869289079	5.642577395	4.89437155	1.057138304	0.955576062527158	high
TCGA-CJ-5676-01A-11R-1541-07	11.1424657534247	0	4.163820726	4.465014525	3.570584365	2.71365183	1.36520335014093	high
TCGA-BP-5182-01A-01R-1426-07	3.19178082191781	0	4.558781916	5.663509717	4.878450703	2.472019794	0.918323958662966	low
TCGA-B0-4837-01A-01R-1305-07	3.77534246575342	1	4.163901214	5.071972847	4.307792796	3.928285038	1.53302674256747	high
TCGA-B8-A54H-01A-11R-A33J-07	0.701369863013699	0	4.901431703	6.264337503	5.018322601	3.095755674	1.14118133661334	high
TCGA-AK-3431-01A-02R-1277-07	6.13972602739726	1	4.850214347	5.848109613	5.142507382	2.461188014	0.742688918852064	low
TCGA-CJ-4907-01A-01R-1426-07	4.10684931506849	0	4.658965487	5.780391471	5.00888573	1.60539951	0.722928147874737	low
TCGA-B2-3924-01A-02R-1325-07	2.99178082191781	0	4.795044796	6.311624812	5.282235915	2.642239466	0.950273112717698	high
TCGA-B0-4710-01A-01R-1503-07	4.80821917808219	0	4.789917009	6.081556936	5.432769039	2.247107222	0.695706392624901	low
TCGA-B0-5113-01A-01R-1420-07	3.21917808219178	0	4.591194688	6.099095284	5.254045975	1.518635847	0.755476727814933	low
TCGA-BP-4173-01A-02R-1289-07	5.18630136986301	0	4.295186689	5.925679048	4.919411596	2.099564527	1.10608185742371	high
TCGA-B0-5075-01A-01R-1334-07	1.74520547945205	1	4.725283085	6.180012562	5.142666663	1.680864422	0.823935296188175	low
TCGA-CJ-4890-01A-01R-1305-07	9.64109589041096	0	4.517326092	5.115282995	4.323708724	2.2282338	0.92997338244097	high
TCGA-CJ-6033-01A-11R-1672-07	0.613698630136986	1	4.969132067	5.495797478	4.188511702	3.569904204	1.32805699862063	high
TCGA-B2-4098-01A-02R-1325-07	0.13972602739726	1	3.922112198	5.639104793	4.70735361	1.073683154	1.05409412104166	high
TCGA-CJ-4873-01A-01R-1305-07	4.86575342465753	0	3.824839121	4.332335577	3.0609812	3.76671176	2.57926823731166	high
TCGA-B4-5378-01A-01R-1503-07	0.479452054794521	0	5.199951043	6.029759857	5.638479357	1.975520137	0.454735473943459	low
TCGA-B0-4811-01A-01R-1503-07	3.88219178082192	1	3.23742605	4.017120188	2.711318689	1.753989546	2.41969473830668	high
TCGA-BP-4346-01A-01R-1289-07	4.09041095890411	1	3.793864678	5.455090451	4.712282117	2.75364732	1.40331972448453	high
TCGA-CW-5589-01A-01R-1541-07	6.51506849315069	0	5.061586129	6.141757704	5.342579634	2.176227015	0.65870531880398	low
TCGA-BP-4998-01A-01R-1334-07	2.55342465753425	0	4.725272177	6.317333015	5.042132125	2.271903706	1.07439434075798	high
TCGA-BP-5194-01A-02R-1426-07	1.11780821917808	0	4.238725727	5.791871361	5.288723989	2.285875641	0.854971416395615	low
TCGA-EU-5906-01A-11R-1672-07	0.564383561643836	0	5.340177689	6.417989185	5.768798332	1.610841774	0.455531382676544	low
TCGA-CJ-6030-01A-11R-1672-07	6.2986301369863	1	4.709924709	5.789186704	4.613578799	1.689656994	0.934880017919131	high
TCGA-B0-5107-01A-01R-1420-07	2.53972602739726	1	3.667199556	5.164203001	3.785561014	1.439782689	1.78387589219426	high
TCGA-BP-4329-01A-02R-1289-07	2.31506849315068	1	4.16063788	5.360487188	4.599657001	1.66120233	0.957173591974077	high
TCGA-BP-4993-01A-02R-1420-07	0.484931506849315	0	4.642048804	5.251552473	4.669758135	2.482461104	0.793311528430666	low
TCGA-CW-5583-01A-02R-1541-07	6.81917808219178	0	4.798651944	6.260678712	5.839576699	1.70540292	0.528906865488051	low
TCGA-CJ-4920-01A-01R-1426-07	0.380821917808219	1	4.37521324	5.80723641	4.811548096	2.684302596	1.19496584710673	high
TCGA-B2-5639-01A-01R-1541-07	2.74794520547945	1	4.91981677	6.809342411	5.297018958	2.368991789	1.12499049468802	high
TCGA-B0-5702-01A-11R-1541-07	5.95068493150685	0	4.535219379	4.705695968	1.614709844	1.983239895	4.10559640553009	high
TCGA-B0-5083-01A-02R-1420-07	2.86301369863014	1	4.858239662	6.530006736	5.771225336	1.042574302	0.552190504514039	low
TCGA-B0-4718-01A-01R-1277-07	4.87123287671233	0	3.54934881	4.383718115	3.31254901	2.800123353	2.13252974163876	high
TCGA-BP-4326-01A-01R-1289-07	4.45205479452055	1	3.927678422	4.943485359	4.301850995	3.153091917	1.37517189323258	high
TCGA-CJ-4878-01A-01R-1305-07	5.98904109589041	0	5.487209772	5.176310803	4.378456134	2.964158317	0.663380558382787	low
TCGA-CJ-4892-01A-01R-1305-07	4.16712328767123	0	5.059048049	5.54426899	4.445686981	2.630731625	0.914877761769628	low
TCGA-BP-4160-01A-02R-1289-07	7.89315068493151	0	5.451158349	6.236592111	5.475940905	2.69525892	0.582532307679531	low
TCGA-CZ-4863-01A-01R-1503-07	5.28219178082192	0	5.0708959	6.456725669	5.435568592	3.987539164	1.06618304180373	high
TCGA-CW-5580-01A-01R-1672-07	5.38082191780822	1	4.585154847	6.16706483	5.579783559	2.51881207	0.776757044401794	low
TCGA-A3-3358-01A-01R-1541-07	3.58082191780822	0	4.396282814	5.83643923	4.922811529	2.058351134	0.987024873699238	high
TCGA-BP-4341-01A-01R-1289-07	4.35342465753425	1	4.007760626	4.52048511	3.46224868	2.684818738	1.62877896332406	high
TCGA-B0-4713-01A-01R-1277-07	0.553424657534247	1	4.640962128	4.856263664	3.454202219	2.751913556	1.47609523526152	high
TCGA-A3-3380-01A-01R-0864-07	1.55342465753425	0	5.083792032	5.520387674	4.749764866	1.605494334	0.594480543495201	low
TCGA-BP-5198-01A-01R-1426-07	1.65205479452055	0	4.494345202	5.724786677	4.894992331	2.414270864	0.961683108219722	high
TCGA-CJ-4899-01A-01R-1334-07	4.18630136986301	0	5.113725499	5.787181685	4.937278471	1.807231257	0.631168594200101	low
TCGA-A3-3325-01A-01R-0864-07	3.20547945205479	1	4.633576519	6.116090233	4.694941464	1.626485863	1.10353222038386	high
