# Supplementary material for: The cuproptosis related genes signature predicts the prognosis and correlates with the immune status of clear cell renal cell carcinoma
Source: Front Genet. 2022 Dec 1;13:1061382. doi: 10.3389/fgene.2022.1061382 (PMC9751702; doi:10.3389/fgene.2022.1061382)
Supplement: Supplementary file 4 [file DataSheet1.ZIP › RAW.data/14.model/sxzxw/uni.trainCox.txt]

id	HR	HR.95L	HR.95H	pvalue
FDX1	0.499407283143234	0.362037931119916	0.688899181599557	2.3307326161465e-05
LIAS	0.5480535972526	0.370004416963603	0.811781513113833	0.00269724755082195
DLD	0.682083320484204	0.54412005896059	0.855027577868534	0.000905481409613936
DLAT	0.622676221036176	0.516706590763902	0.750378809123911	6.45339489474988e-07
PDHA1	0.626125528933597	0.448929377236379	0.873262472586986	0.0058093267502188
PDHB	0.474055753335365	0.336909234477181	0.667030862538085	1.83703536423825e-05
MTF1	0.696948371000458	0.55760587788826	0.871111749538497	0.00151182363490922
CDKN2A	1.33862876119014	1.0794650933417	1.66001380807802	0.00789682372546899
