# Supplementary material for: The cuproptosis related genes signature predicts the prognosis and correlates with the immune status of clear cell renal cell carcinoma
Source: Front Genet. 2022 Dec 1;13:1061382. doi: 10.3389/fgene.2022.1061382 (PMC9751702; doi:10.3389/fgene.2022.1061382)
Supplement: Supplementary file 4 [file DataSheet1.ZIP › RAW.data/14.model/╨┬╜¿╬─╝■╝╨/clinical.txt]

id	Age	Stage	gender
TCGA-A3-A8OV-01A-11R-A37O-07	75.41369863	1	1
TCGA-B8-A54K-01A-11R-A33J-07	61.99178082	1	1
TCGA-DV-A4W0-01A-11R-A266-07	55.07123288	1	1
TCGA-DV-A4W0-05A-11R-A266-07	55.07123288	1	1
TCGA-DV-A4VZ-01A-11R-A266-07	53.5890411	1	1
TCGA-B8-A54G-01A-11R-A266-07	50.99178082	1	1
TCGA-B8-A54I-01A-21R-A33J-07	48.55342466	1	1
TCGA-A3-A6NI-01A-11R-A33J-07	47.09589041	1	1
TCGA-CJ-5672-01A-11R-1541-07	84.65753425	1	1
TCGA-AK-3454-01A-02R-1277-07	84.55342466	1	1
TCGA-B2-4099-01A-02R-1188-07	83.16438356	1	1
TCGA-CZ-4853-01A-01R-1426-07	82.71506849	1	1
TCGA-B2-5636-01A-02R-1541-07	79.18082192	1	1
TCGA-CJ-5683-01A-11R-1541-07	78.75342466	1	1
TCGA-BP-4781-01A-01R-1305-07	78.63287671	1	1
TCGA-BP-4976-01A-01R-1334-07	77.75342466	1	1
TCGA-CJ-6027-01A-11R-1672-07	77.69589041	1	1
TCGA-BP-4790-01A-01R-1305-07	76.92054795	1	1
TCGA-BP-5168-01A-01R-1420-07	75.86849315	1	1
TCGA-BP-5195-01A-02R-1426-07	75.47123288	1	1
TCGA-BP-5173-01A-01R-1426-07	75.16712329	1	1
TCGA-B2-5635-01B-04R-A277-07	74.4739726	1	1
TCGA-B2-5635-01A-01R-1541-07	74.4739726	1	1
TCGA-B2-5635-01A-01R-A277-07	74.4739726	1	1
TCGA-BP-4161-01A-02R-1325-07	74.29863014	1	1
TCGA-CW-6093-01A-11R-1672-07	73.72328767	1	1
TCGA-B2-3924-01A-02R-1325-07	73.55068493	1	1
TCGA-B2-3924-01B-03R-A277-07	73.55068493	1	1
TCGA-B2-3924-01A-02R-A277-07	73.55068493	1	1
TCGA-AK-3434-01A-02R-1277-07	72.57534247	1	1
TCGA-AK-3461-01A-02R-1277-07	72.50410959	1	1
TCGA-A3-3319-01A-02R-1325-07	70.40821918	1	1
TCGA-BP-4760-01A-02R-1420-07	69.22739726	1	1
TCGA-A3-3382-01A-02R-1325-07	69.06027397	1	1
TCGA-A3-3346-01A-01R-1766-07	68.81643836	1	1
TCGA-CW-6090-01A-11R-1672-07	68.24383562	1	1
TCGA-BP-4992-01A-01R-1334-07	66.95342466	1	1
TCGA-BP-4177-01A-02R-1420-07	65.63013699	1	1
TCGA-BP-4176-01A-02R-1289-07	64.68219178	1	1
TCGA-BP-4963-01A-01R-1334-07	64.03561644	1	1
TCGA-BP-4769-01A-01R-1289-07	63.53424658	1	1
TCGA-AS-3777-01A-01R-0864-07	63.12054795	1	1
TCGA-B2-4102-01A-02R-1325-07	61.62191781	1	1
TCGA-BP-5190-01A-01R-1426-07	61.05479452	1	1
TCGA-BP-5189-01A-02R-1426-07	60.70136986	1	1
TCGA-BP-5175-01A-01R-1426-07	60.13424658	1	1
TCGA-BP-5192-01A-01R-1426-07	59.97534247	1	1
TCGA-BP-4804-01A-02R-1305-07	59.5260274	1	1
TCGA-DV-5565-01A-01R-1541-07	59.29315068	1	1
TCGA-BP-4993-01A-02R-1420-07	58.64931507	1	1
TCGA-AK-3440-01A-02R-1277-07	58.45753425	1	1
TCGA-AK-3460-01A-02R-1277-07	58.30410959	1	1
TCGA-A3-3311-01A-02R-1325-07	58.03561644	1	1
TCGA-BP-4977-01A-01R-1334-07	57.39726027	1	1
TCGA-BP-4801-01A-02R-1420-07	57.05479452	1	1
TCGA-BP-4999-01A-01R-1334-07	56.21369863	1	1
TCGA-BP-5185-01A-01R-1426-07	56.08219178	1	1
TCGA-EU-5906-01A-11R-1672-07	55.46849315	1	1
TCGA-BP-5170-01A-01R-1426-07	55.42191781	1	1
TCGA-BP-5187-01A-01R-1426-07	54.79178082	1	1
TCGA-BP-4994-01A-01R-1334-07	54.64657534	1	1
TCGA-CJ-6031-01A-11R-1672-07	54.53424658	1	1
TCGA-BP-5184-01A-01R-1426-07	54.09863014	1	1
TCGA-BP-4991-01A-01R-1334-07	54.07945205	1	1
TCGA-BP-5196-01A-01R-1426-07	54.02465753	1	1
TCGA-B0-5812-01A-11R-1672-07	53.69863014	1	1
TCGA-A3-3323-01A-02R-1325-07	53.30410959	1	1
TCGA-BP-5180-01A-01R-1426-07	53.18630137	1	1
TCGA-BP-5004-01A-01R-1334-07	53.10410959	1	1
TCGA-A3-3383-01A-02R-1325-07	52.94246575	1	1
TCGA-CW-5589-01A-01R-1541-07	52.90958904	1	1
TCGA-BP-4776-01A-01R-1289-07	52.44657534	1	1
TCGA-A3-3325-01A-01R-0864-07	52.4	1	1
TCGA-BP-5009-01A-01R-1334-07	52.19726027	1	1
TCGA-CJ-5671-01A-11R-1541-07	51.92876712	1	1
TCGA-A3-3324-01A-02R-1325-07	51.62465753	1	1
TCGA-A3-3322-01A-02R-1325-07	51.38082192	1	1
TCGA-BP-4759-01A-01R-1289-07	50.8739726	1	1
TCGA-CJ-4903-01A-01R-1426-07	50.71232877	1	1
TCGA-BP-4998-01A-01R-1334-07	49.30684932	1	1
TCGA-BP-4959-01A-01R-1334-07	49.22739726	1	1
TCGA-CJ-4635-01A-02R-1305-07	48.2739726	1	1
TCGA-AK-3458-01A-01R-1503-07	48.10136986	1	1
TCGA-BP-4789-01A-01R-1305-07	48.05479452	1	1
TCGA-A3-3326-01A-01R-0864-07	47.35616438	1	1
TCGA-BP-4961-01A-01R-1334-07	47.35342466	1	1
TCGA-BP-4777-01A-01R-1289-07	46.93972603	1	1
TCGA-CZ-4862-01A-01R-1305-07	46.78630137	1	1
TCGA-BP-5008-01A-01R-1334-07	46.59726027	1	1
TCGA-BP-4965-01A-01R-1334-07	46.55342466	1	1
TCGA-A3-3365-01A-01R-0864-07	46.34246575	1	1
TCGA-CW-5581-01A-02R-1541-07	44.36986301	1	1
TCGA-BP-4765-01A-01R-1289-07	43.3260274	1	1
TCGA-CJ-4899-01A-01R-1334-07	42.84109589	1	1
TCGA-BP-4982-01A-01R-1334-07	42.33150685	1	1
TCGA-BP-4807-01A-01R-1305-07	42.08219178	1	1
TCGA-BP-4762-01A-02R-1289-07	42.07671233	1	1
TCGA-DV-5573-01A-01R-1541-07	41.81917808	1	1
TCGA-BP-5000-01A-01R-1334-07	40.73424658	1	1
TCGA-BP-4758-01A-01R-1289-07	40.61369863	1	1
TCGA-BP-4975-01A-01R-1334-07	40.30136986	1	1
TCGA-B0-5117-01A-01R-1420-07	40.03287671	1	1
TCGA-BP-5194-01A-02R-1426-07	39.86575342	1	1
TCGA-CJ-4908-01A-01R-1426-07	38.97534247	1	1
TCGA-DV-5574-01A-01R-1541-07	37.03287671	1	1
TCGA-AS-3778-01A-01R-A32Z-07	35.44383562	1	1
TCGA-DV-5568-01A-01R-1541-07	26.61369863	1	1
TCGA-B0-4823-01A-02R-1420-07	88.46575342	1	1
TCGA-A3-3328-01A-01R-0864-07	79.91232877	1	1
TCGA-B2-5641-01A-01R-1541-07	79.32328767	1	1
TCGA-B0-5698-01A-11R-1672-07	77.91232877	1	1
TCGA-B0-5077-01A-01R-1334-07	77.82191781	1	1
TCGA-B0-5700-01A-11R-1541-07	77.21643836	1	1
TCGA-A3-3329-01A-01R-0864-07	75.75342466	1	1
TCGA-BP-4986-01A-01R-1334-07	75.64931507	1	1
TCGA-B0-5703-01A-11R-1541-07	73.69041096	1	1
TCGA-BP-4988-01A-01R-1334-07	72.8109589	1	1
TCGA-A3-3367-01A-02R-1420-07	72.57260274	1	1
TCGA-B0-5702-01A-11R-1541-07	71.74246575	1	1
TCGA-BP-4159-01A-02R-1289-07	70.34794521	1	1
TCGA-BP-5169-01A-01R-1426-07	70.17808219	1	1
TCGA-BP-4158-01A-02R-1289-07	69.06849315	1	1
TCGA-3Z-A93Z-01A-11R-A37O-07	69.05479452	1	1
TCGA-AK-3425-01A-02R-1277-07	68.25205479	1	1
TCGA-CZ-4854-01A-01R-1305-07	68.15342466	1	1
TCGA-BP-4995-01A-01R-1334-07	68.08219178	1	1
TCGA-A3-3306-01A-01R-0864-07	67.31232877	1	1
TCGA-CJ-6030-01A-11R-1672-07	66.01643836	1	1
TCGA-AK-3427-01A-01R-0864-07	65.9369863	1	1
TCGA-B0-5106-01A-01R-1420-07	64.51232877	1	1
TCGA-B8-4621-01A-01R-1503-07	63.49589041	1	1
TCGA-B0-4837-01A-01R-1305-07	63.36712329	1	1
TCGA-B0-5083-01A-02R-1420-07	63.10684932	1	1
TCGA-B4-5378-01A-01R-1503-07	62.95890411	1	1
TCGA-CZ-5986-01A-11R-1672-07	61.52328767	1	1
TCGA-BP-4353-01A-02R-1289-07	61.4109589	1	1
TCGA-BP-5006-01A-01R-1334-07	61.16164384	1	1
TCGA-A3-3378-01A-02R-1325-07	60.52054795	1	1
TCGA-CW-6088-01A-11R-1672-07	60.32876712	1	1
TCGA-B4-5834-01A-11R-1672-07	59.48767123	1	1
TCGA-A3-3313-01A-02R-1325-07	59.05753425	1	1
TCGA-B8-4619-01A-02R-1325-07	58.09863014	1	1
TCGA-B0-5710-01A-11R-1672-07	57.99452055	1	1
TCGA-B0-5121-01A-02R-1420-07	56.53424658	1	1
TCGA-BP-5182-01A-01R-1426-07	56.43013699	1	1
TCGA-B2-5633-01B-04R-A277-07	56.14520548	1	1
TCGA-B2-5633-01A-01R-1541-07	56.14520548	1	1
TCGA-B2-5633-01A-01R-A277-07	56.14520548	1	1
TCGA-A3-3380-01A-01R-0864-07	54.32328767	1	1
TCGA-B0-5088-01A-01R-1334-07	53.90958904	1	1
TCGA-B0-5699-01A-11R-1541-07	53.82739726	1	1
TCGA-B8-5549-01A-01R-1541-07	53.59178082	1	1
TCGA-BP-4331-01A-01R-1289-07	52.11506849	1	1
TCGA-A3-3376-01A-02R-1420-07	51.92876712	1	1
TCGA-CJ-4872-01A-01R-1305-07	51.67671233	1	1
TCGA-CZ-5984-01A-11R-1672-07	51.43835616	1	1
TCGA-B0-5697-01A-11R-1541-07	50.64657534	1	1
TCGA-B0-4834-01A-01R-1305-07	49.92876712	1	1
TCGA-A3-3387-01A-01R-1541-07	49.09589041	1	1
TCGA-B0-5399-01A-01R-1503-07	46.97260274	1	1
TCGA-B8-5165-01A-01R-1420-07	43.55616438	1	1
TCGA-BP-4338-01A-01R-1289-07	43.5369863	1	1
TCGA-B8-5545-01A-01R-1672-07	42.1260274	1	1
TCGA-BP-4968-01A-01R-1334-07	40.13972603	1	1
TCGA-CZ-5988-01A-11R-1672-07	38.71506849	1	1
TCGA-GK-A6C7-01A-11R-A33J-07	77.00547945	1	0
TCGA-MW-A4EC-01A-11R-A266-07	73.0109589	1	0
TCGA-6D-AA2E-01A-11R-A37O-07	68.6109589	1	0
TCGA-B8-A54E-01A-11R-A266-07	62.73972603	1	0
TCGA-G6-A8L8-01A-21R-A37O-07	62.05205479	1	0
TCGA-MM-A84U-01A-11R-A37O-07	58.56164384	1	0
TCGA-A3-A6NJ-01A-12R-A33J-07	57.30958904	1	0
TCGA-B8-A54F-01A-11R-A266-07	49.39178082	1	0
TCGA-A3-A6NL-01A-11R-A33J-07	49.18356164	1	0
TCGA-T7-A92I-01A-11R-A37O-07	47.48219178	1	0
TCGA-G6-A8L7-01A-11R-A37O-07	81.87123288	1	0
TCGA-BP-4763-01A-01R-1289-07	79.8630137	1	0
TCGA-CZ-4866-01A-01R-1503-07	79.11780822	1	0
TCGA-BP-5176-01A-01R-1426-07	78.70410959	1	0
TCGA-CW-5588-01A-01R-1541-07	78.66849315	1	0
TCGA-CJ-4893-01A-01R-1305-07	76.39726027	1	0
TCGA-BP-4344-01A-01R-1289-07	75.50958904	1	0
TCGA-B0-5102-01A-01R-1420-07	74.3890411	1	0
TCGA-B2-4098-01A-02R-1325-07	72.89315068	1	0
TCGA-AK-3465-01A-02R-1325-07	71.86849315	1	0
TCGA-CZ-4865-01A-02R-1503-07	70.43561644	1	0
TCGA-BP-4349-01A-01R-1289-07	68.09041096	1	0
TCGA-DV-5566-01A-01R-1541-07	67.71780822	1	0
TCGA-BP-4784-01A-01R-1305-07	67.40547945	1	0
TCGA-EU-5905-01A-11R-1672-07	67.05479452	1	0
TCGA-CJ-4920-01A-01R-1426-07	64.8109589	1	0
TCGA-BP-4969-01A-01R-1334-07	63.60547945	1	0
TCGA-CJ-4889-01A-01R-1305-07	63.15342466	1	0
TCGA-CJ-4905-01A-02R-1426-07	62.64109589	1	0
TCGA-CJ-4634-01A-02R-1325-07	60.69863014	1	0
TCGA-CJ-5686-01A-11R-1672-07	59.82465753	1	0
TCGA-CZ-5982-01A-11R-1672-07	59.15616438	1	0
TCGA-BP-5181-01A-01R-1426-07	58.94246575	1	0
TCGA-BP-4774-01A-01R-1289-07	57.06027397	1	0
TCGA-BP-4775-01A-01R-1289-07	55.80547945	1	0
TCGA-DV-5576-01A-01R-1541-07	55.64383562	1	0
TCGA-BP-4782-01A-02R-1420-07	55.0739726	1	0
TCGA-B0-5690-01A-11R-1541-07	53.93150685	1	0
TCGA-B0-5098-01A-01R-1420-07	53.75342466	1	0
TCGA-A3-3320-01A-02R-1325-07	52.43287671	1	0
TCGA-DV-5575-01A-01R-1541-07	52.11506849	1	0
TCGA-CW-5583-01A-02R-1541-07	51.13972603	1	0
TCGA-EU-5904-01A-11R-1672-07	47.85753425	1	0
TCGA-B0-5693-01A-11R-1541-07	47.06027397	1	0
TCGA-BP-5177-01A-01R-1426-07	46.97808219	1	0
TCGA-BP-5174-01A-01R-1426-07	45.73424658	1	0
TCGA-BP-5001-01A-01R-1334-07	43.44657534	1	0
TCGA-BP-4766-01A-01R-1289-07	43.28493151	1	0
TCGA-CJ-4886-01A-01R-1305-07	43.00821918	1	0
TCGA-B8-5552-01B-11R-1672-07	41.69589041	1	0
TCGA-B8-4146-01B-11R-1672-07	41.26849315	1	0
TCGA-BP-4987-01A-01R-1334-07	41.20821918	1	0
TCGA-DV-5567-01A-01R-1541-07	40.11506849	1	0
TCGA-DV-5569-01A-01R-1541-07	29.30958904	1	0
TCGA-A3-3331-01A-02R-1325-07	86.61643836	1	0
TCGA-AK-3450-01A-02R-1277-07	85.92876712	1	0
TCGA-A3-3359-01A-01R-0864-07	82.92876712	1	0
TCGA-B0-4833-01A-01R-1305-07	82.71232877	1	0
TCGA-B0-4839-01A-01R-1305-07	80.49315068	1	0
TCGA-B0-4945-01A-01R-1420-07	75.40547945	1	0
TCGA-BP-4795-01A-02R-1420-07	74.41643836	1	0
TCGA-B8-4154-01A-01R-1188-07	73.64931507	1	0
TCGA-CJ-4874-01A-01R-1305-07	73.31780822	1	0
TCGA-BP-4170-01A-02R-1289-07	72.86575342	1	0
TCGA-B0-5120-01A-01R-1420-07	72.76438356	1	0
TCGA-BP-4768-01A-01R-1289-07	72.53150685	1	0
TCGA-B0-5110-01A-01R-1420-07	71.16712329	1	0
TCGA-BP-4340-01A-01R-1289-07	70.55342466	1	0
TCGA-B0-4838-01A-01R-1305-07	69.22739726	1	0
TCGA-B8-5553-01A-01R-1541-07	67.75068493	1	0
TCGA-B0-5691-01A-11R-1541-07	66.08219178	1	0
TCGA-BP-4162-01A-02R-1325-07	65.66027397	1	0
TCGA-CJ-4892-01A-01R-1305-07	65.10684932	1	0
TCGA-B0-5705-01A-11R-1541-07	65.05753425	1	0
TCGA-BP-4165-01A-02R-1289-07	64.89041096	1	0
TCGA-BP-4325-01A-02R-1289-07	64.62465753	1	0
TCGA-B8-4148-01A-02R-1325-07	63.18356164	1	0
TCGA-BP-4756-01A-01R-1289-07	63.01643836	1	0
TCGA-B0-5119-01A-02R-1420-07	61.9369863	1	0
TCGA-B8-5159-01A-01R-1420-07	61.53972603	1	0
TCGA-B4-5836-01A-11R-1672-07	61.20821918	1	0
TCGA-B0-5695-01A-11R-1541-07	61.15068493	1	0
TCGA-A3-3362-01A-02R-1325-07	60.24109589	1	0
TCGA-CZ-4859-01A-02R-1426-07	59.84109589	1	0
TCGA-A3-3358-01A-01R-1541-07	57.77260274	1	0
TCGA-BP-4964-01A-01R-1334-07	55.02465753	1	0
TCGA-A3-3373-01A-02R-1420-07	54.69589041	1	0
TCGA-BP-4326-01A-01R-1289-07	53.08493151	1	0
TCGA-A3-3374-01A-02R-1325-07	51.75342466	1	0
TCGA-BP-5186-01A-01R-1426-07	50.26849315	1	0
TCGA-B0-4824-01A-01R-1277-07	49.67671233	1	0
TCGA-A3-3370-01A-02R-1420-07	48.27671233	1	0
TCGA-A3-3385-01A-02R-1420-07	46.88767123	1	0
TCGA-B0-5707-01A-11R-1541-07	39.99452055	1	0
TCGA-B8-5546-01A-01R-1541-07	38.66575342	1	0
TCGA-A3-3349-01A-01R-1188-07	34.05753425	1	0
TCGA-MM-A564-01A-11R-A266-07	68.2630137	2	1
TCGA-B8-A54J-01A-11R-A33J-07	60.46849315	2	1
TCGA-AK-3447-01A-01R-1766-07	84.04383562	2	1
TCGA-B0-4822-01A-01R-1277-07	78.83287671	2	1
TCGA-CZ-5463-01A-01R-1503-07	76.46849315	2	1
TCGA-CJ-5675-01A-11R-1541-07	70.18356164	2	1
TCGA-CZ-5453-01A-01R-1503-07	67.50684932	2	1
TCGA-CZ-4861-01A-01R-1305-07	63.15890411	2	1
TCGA-B8-5162-01A-01R-1420-07	63.03561644	2	1
TCGA-B2-A4SR-01A-11R-A266-07	62.01917808	2	1
TCGA-CJ-4912-01A-01R-1426-07	61.98082192	2	1
TCGA-B2-3923-01A-02R-1325-07	59.70684932	2	1
TCGA-B2-3923-01A-02R-A277-07	59.70684932	2	1
TCGA-B2-3923-01B-10R-A277-07	59.70684932	2	1
TCGA-BP-4962-01A-01R-1334-07	58.23287671	2	1
TCGA-A3-3316-01A-01R-0864-07	57.34520548	2	1
TCGA-B2-4101-01A-02R-1277-07	52.21643836	2	1
TCGA-CJ-4642-01B-01R-1305-07	47.58082192	2	1
TCGA-BP-5200-01A-01R-1426-07	44.37534247	2	1
TCGA-CZ-4858-01A-01R-1305-07	39.29589041	2	1
TCGA-CZ-4864-01A-01R-1503-07	86.45753425	2	1
TCGA-BP-4342-01A-01R-1289-07	79.53972603	2	1
TCGA-A3-3343-01A-01R-0864-07	79.26027397	2	1
TCGA-CZ-5451-01A-01R-1503-07	74.82739726	2	1
TCGA-CZ-5452-01A-01R-1503-07	69.82465753	2	1
TCGA-A3-3317-01A-02R-1325-07	67.95342466	2	1
TCGA-A3-3357-01A-02R-1420-07	62.53424658	2	1
TCGA-CZ-5989-01A-11R-1672-07	60.73972603	2	1
TCGA-BP-5199-01A-01R-1426-07	58.23561644	2	1
TCGA-CZ-5985-01A-11R-1672-07	58.19726027	2	1
TCGA-CZ-5456-01A-01R-1503-07	57.98356164	2	1
TCGA-CJ-4876-01A-01R-1305-07	57.51506849	2	1
TCGA-A3-3363-01A-01R-0864-07	50.94794521	2	1
TCGA-B0-4816-01A-01R-1503-07	49.67945205	2	1
TCGA-BP-4174-01A-02R-1289-07	49.4630137	2	1
TCGA-AK-3451-01A-02R-1188-07	48.92876712	2	1
TCGA-AK-3456-01A-02R-1325-07	48.82465753	2	1
TCGA-BP-4173-01A-02R-1289-07	47.80547945	2	1
TCGA-BP-4960-01A-01R-1334-07	46.84657534	2	1
TCGA-BP-5007-01A-01R-1334-07	46.00821918	2	1
TCGA-AK-3443-01A-02R-1325-07	45.41917808	2	1
TCGA-B0-5706-01A-11R-1541-07	45.04657534	2	1
TCGA-A3-3351-01A-02R-1325-07	42.63561644	2	1
TCGA-A3-3335-01A-01R-0864-07	41.78082192	2	1
TCGA-CZ-5469-01A-01R-1503-07	41.75890411	2	1
TCGA-B8-A54H-01A-11R-A33J-07	69.15890411	2	0
TCGA-B0-4818-01A-01R-1503-07	68.09041096	2	0
TCGA-CJ-6032-01A-11R-1672-07	63.8630137	2	0
TCGA-AK-3431-01A-02R-1277-07	62.60821918	2	0
TCGA-AK-3453-01A-02R-1277-07	58.27671233	2	0
TCGA-B0-4852-01A-01R-1503-07	78.22465753	2	0
TCGA-BP-4169-01A-02R-1289-07	76.10410959	2	0
TCGA-BP-4327-01A-01R-1289-07	75.49589041	2	0
TCGA-CZ-5470-01A-01R-1503-07	72.58630137	2	0
TCGA-CJ-4643-01A-02R-1325-07	67.06027397	2	0
TCGA-AK-3429-01A-02R-1325-07	54.38082192	2	0
TCGA-CJ-4639-01A-02R-1325-07	49.49589041	2	0
TCGA-AK-3433-01A-02R-1277-07	48.91232877	2	0
TCGA-B8-A54D-01A-21R-A266-07	69.66849315	3	1
TCGA-A3-A8OW-01A-11R-A37O-07	37.11232877	3	1
TCGA-EU-5907-01A-11R-1672-07	81.81643836	3	1
TCGA-BP-4803-01A-01R-1305-07	79.27123288	3	1
TCGA-BP-4347-01A-01R-1289-07	74.37260274	3	1
TCGA-B8-4153-01B-11R-1672-07	74.05753425	3	1
TCGA-CJ-5679-01A-11R-1541-07	73.58356164	3	1
TCGA-B0-4694-01A-01R-1277-07	72.82739726	3	1
TCGA-B0-5100-01A-01R-1420-07	72.54246575	3	1
TCGA-AK-3445-01A-02R-1277-07	69.84657534	3	1
TCGA-BP-4341-01A-01R-1289-07	67.74520548	3	1
TCGA-CZ-5466-01A-01R-1503-07	67.58630137	3	1
TCGA-B0-4815-01A-01R-1503-07	65.40547945	3	1
TCGA-A3-3372-01A-02R-1325-07	64.46027397	3	1
TCGA-B0-4707-01A-01R-1277-07	63.89589041	3	1
TCGA-CZ-5459-01A-01R-1503-07	63.88493151	3	1
TCGA-CZ-5457-01A-01R-1503-07	62.36438356	3	1
TCGA-CJ-5684-01A-11R-1541-07	61.8109589	3	1
TCGA-CJ-4902-01A-01R-1426-07	61.43561644	3	1
TCGA-B0-4706-01A-01R-1503-07	61.18082192	3	1
TCGA-BP-4167-01A-02R-1325-07	60.00273973	3	1
TCGA-CJ-4907-01A-01R-1426-07	58.10410959	3	1
TCGA-CJ-4882-01A-02R-1426-07	57.7369863	3	1
TCGA-B0-4718-01A-01R-1277-07	57.28767123	3	1
TCGA-BP-5183-01A-01R-1426-07	57.20821918	3	1
TCGA-B0-4848-01A-01R-1277-07	54.49863014	3	1
TCGA-B0-4849-01A-01R-1277-07	51.62465753	3	1
TCGA-B0-5711-01A-11R-1672-07	50.53150685	3	1
TCGA-BP-4973-01A-01R-1334-07	47.83835616	3	1
TCGA-CJ-4901-01A-01R-1426-07	47.66027397	3	1
TCGA-CJ-5676-01A-11R-1541-07	47.04109589	3	1
TCGA-CZ-5458-01A-01R-1503-07	43.26027397	3	1
TCGA-CJ-4881-01A-01R-1305-07	41.63561644	3	1
TCGA-CW-6097-01A-11R-1672-07	32.05753425	3	1
TCGA-BP-4970-01A-01R-1334-07	44.46027397	3	1
TCGA-CJ-4869-01A-02R-1426-07	49.10410959	3	1
TCGA-CW-5584-01A-01R-1541-07	74.9369863	3	1
TCGA-B0-5109-01A-02R-1420-07	69.66575342	3	1
TCGA-BP-4761-01A-01R-1289-07	57.58630137	3	1
TCGA-B8-5158-01A-01R-1420-07	56.88767123	3	1
TCGA-B0-4810-01A-01R-1503-07	47.67671233	3	1
TCGA-AK-3426-01A-02R-1325-07	37.7260274	3	1
TCGA-B0-5095-01A-01R-1420-07	81.97534247	3	1
TCGA-B0-4817-01A-01R-1277-07	81.84383562	3	1
TCGA-BP-5191-01A-01R-1426-07	80.01917808	3	1
TCGA-BP-4967-01A-01R-1334-07	76.32054795	3	1
TCGA-BP-4329-01A-02R-1289-07	75.88767123	3	1
TCGA-BP-4985-01A-01R-1334-07	72.90684932	3	1
TCGA-BP-5198-01A-01R-1426-07	72.21917808	3	1
TCGA-B0-5694-01A-11R-1541-07	71.39726027	3	1
TCGA-B8-5550-01A-01R-1541-07	71.06027397	3	1
TCGA-BP-4799-01A-01R-1305-07	70.8	3	1
TCGA-B0-5696-01A-11R-1541-07	70.00547945	3	1
TCGA-BP-4160-01A-02R-1289-07	67.7260274	3	1
TCGA-A3-3307-01A-01R-0864-07	66.61643836	3	1
TCGA-B0-5701-01A-11R-1541-07	65.52054795	3	1
TCGA-B4-5832-01A-11R-1672-07	65.22191781	3	1
TCGA-BP-4343-01A-02R-1289-07	64.37808219	3	1
TCGA-BP-5010-01A-02R-1420-07	63.36986301	3	1
TCGA-BP-4345-01A-01R-1289-07	62.68219178	3	1
TCGA-AK-3428-01A-02R-1277-07	62.0630137	3	1
TCGA-CJ-4894-01A-01R-1305-07	58.96986301	3	1
TCGA-BP-4989-01A-01R-1334-07	58.58082192	3	1
TCGA-B0-4696-01A-01R-1277-07	58.40273973	3	1
TCGA-B0-4843-01A-01R-1277-07	57.77534247	3	1
TCGA-BP-4346-01A-01R-1289-07	57.69041096	3	1
TCGA-BP-4334-01A-01R-1289-07	56.4630137	3	1
TCGA-B0-5108-01A-01R-1420-07	54.60821918	3	1
TCGA-B0-5116-01A-02R-1420-07	53.01917808	3	1
TCGA-CJ-4636-01A-02R-1325-07	51.72054795	3	1
TCGA-CJ-4640-01A-02R-1325-07	49.80273973	3	1
TCGA-B0-4811-01A-01R-1503-07	48.74520548	3	1
TCGA-BP-4971-01A-01R-1334-07	40.20547945	3	1
TCGA-BP-4332-01A-01R-1289-07	36.72328767	3	1
TCGA-BP-4797-01A-01R-1305-07	34.26849315	3	1
TCGA-B0-5099-01A-01R-1420-07	88.66849315	3	0
TCGA-CJ-4897-01A-03R-1426-07	79.79178082	3	0
TCGA-B0-4713-01A-01R-1277-07	76.43561644	3	0
TCGA-CZ-5465-01A-01R-1503-07	76.26849315	3	0
TCGA-BP-4981-01A-01R-1334-07	75.82465753	3	0
TCGA-CJ-4884-01A-01R-1305-07	72.53424658	3	0
TCGA-CJ-4878-01A-01R-1305-07	71.84657534	3	0
TCGA-AK-3455-01A-01R-0864-07	71.83835616	3	0
TCGA-CJ-4916-01A-01R-1426-07	69.78082192	3	0
TCGA-BP-4983-01A-01R-1334-07	67.28219178	3	0
TCGA-B0-5709-01A-11R-1541-07	62.58356164	3	0
TCGA-BP-4355-01A-01R-1289-07	59.29315068	3	0
TCGA-CJ-4870-01A-01R-1305-07	58.46575342	3	0
TCGA-BP-4164-01A-02R-1325-07	51.77534247	3	0
TCGA-BP-4972-01A-01R-1334-07	43.93972603	3	0
TCGA-A3-3347-01A-02R-1325-07	76.61917808	3	0
TCGA-B0-5096-01A-01R-1420-07	72.80547945	3	0
TCGA-CZ-5467-01A-01R-1503-07	86.22739726	3	0
TCGA-CJ-4873-01A-01R-1305-07	85.19452055	3	0
TCGA-B0-5081-01A-01R-1334-07	80.05205479	3	0
TCGA-B0-4827-01A-02R-1420-07	77.99178082	3	0
TCGA-B0-5075-01A-01R-1334-07	77.2739726	3	0
TCGA-B0-5085-01A-01R-1334-07	76.14520548	3	0
TCGA-B0-5713-01A-11R-1672-07	75.7369863	3	0
TCGA-B0-4710-01A-01R-1503-07	75.05753425	3	0
TCGA-B0-4842-01A-02R-1420-07	74.02465753	3	0
TCGA-B0-4693-01A-01R-1277-07	73.03835616	3	0
TCGA-B8-4620-01A-02R-1325-07	70.64657534	3	0
TCGA-B0-5113-01A-01R-1420-07	69.50410959	3	0
TCGA-B0-4821-01A-01R-1503-07	68.52876712	3	0
TCGA-B0-5692-01A-11R-1541-07	66.1369863	3	0
TCGA-B8-5163-01A-01R-1420-07	63.81643836	3	0
TCGA-CW-5587-01A-01R-1541-07	62.17260274	3	0
TCGA-BP-4330-01A-01R-1289-07	60.92876712	3	0
TCGA-BP-4163-01A-02R-1325-07	60.21917808	3	0
TCGA-B0-5097-01A-01R-1420-07	59.86849315	3	0
TCGA-B0-5400-01A-01R-1503-07	59.77808219	3	0
TCGA-CJ-4891-01A-01R-1305-07	57.69589041	3	0
TCGA-B8-4151-01A-01R-1188-07	51.39726027	3	0
TCGA-CZ-4863-01A-01R-1503-07	51.31506849	3	0
TCGA-BP-4351-01A-01R-1289-07	51.12876712	3	0
TCGA-G6-A8L6-01A-11R-A37O-07	55.63287671	4	1
TCGA-DV-A4VX-01A-11R-A266-07	59.36986301	4	1
TCGA-CZ-5462-01A-01R-1503-07	83.99726027	4	1
TCGA-CZ-5461-01A-01R-1503-07	52.1369863	4	1
TCGA-B0-4828-01A-01R-1277-07	79.30958904	4	1
TCGA-B0-4841-01A-01R-1277-07	63.27945205	4	1
TCGA-CZ-5468-01A-01R-1503-07	84.1890411	4	1
TCGA-B0-4714-01A-01R-1277-07	81.84383562	4	1
TCGA-B0-4712-01A-01R-1503-07	76.97260274	4	1
TCGA-BP-5178-01A-01R-1426-07	71.42465753	4	1
TCGA-B0-4845-01A-01R-1277-07	70.08767123	4	1
TCGA-CZ-5464-01A-01R-1503-07	69.76164384	4	1
TCGA-CJ-4875-01A-01R-1305-07	67.15068493	4	1
TCGA-CJ-4885-01A-01R-1305-07	64.2109589	4	1
TCGA-CJ-4871-01A-01R-1305-07	63.54794521	4	1
TCGA-CZ-5455-01A-01R-1503-07	63.42465753	4	1
TCGA-CJ-4895-01A-01R-1305-07	62.71780822	4	1
TCGA-B0-4836-01A-01R-1305-07	61.6109589	4	1
TCGA-CJ-5682-01A-11R-1541-07	60.94246575	4	1
TCGA-B0-4844-01A-01R-1277-07	60.87671233	4	1
TCGA-B0-4847-01A-01R-1277-07	60.67671233	4	1
TCGA-CZ-5987-01A-11R-1672-07	60.07671233	4	1
TCGA-CJ-4888-01A-01R-1305-07	59.45479452	4	1
TCGA-CJ-6028-01A-11R-1672-07	58.57534247	4	1
TCGA-CZ-5460-01A-01R-1503-07	55.86849315	4	1
TCGA-CW-5590-01A-01R-1541-07	51.79452055	4	1
TCGA-CJ-4887-01A-01R-1305-07	48.24931507	4	1
TCGA-B2-5639-01A-01R-1541-07	46.69863014	4	1
TCGA-CZ-4860-01A-01R-1305-07	60.5890411	4	1
TCGA-B0-4700-01A-02R-1541-07	60.36712329	4	1
TCGA-CW-6087-01A-11R-1672-07	61.4739726	4	1
TCGA-B0-5084-01A-01R-1334-07	33.47671233	4	1
TCGA-BP-4354-01A-02R-1289-07	41.02191781	4	1
TCGA-CZ-5454-01A-01R-1503-07	63.24109589	4	1
TCGA-CJ-5678-01A-11R-1541-07	62.86027397	4	1
TCGA-B0-4691-01A-01R-1277-07	55.27671233	4	1
TCGA-B0-5115-01A-01R-1420-07	43.65753425	4	1
TCGA-AK-3436-01A-02R-1325-07	40.6630137	4	1
TCGA-CJ-4890-01A-01R-1305-07	72.88767123	4	1
TCGA-CJ-4918-01A-01R-1426-07	64.05205479	4	1
TCGA-BP-5201-01A-01R-1426-07	63.35616438	4	1
TCGA-B0-5080-01A-01R-1503-07	63.15616438	4	1
TCGA-B0-5094-01A-01R-1420-07	62.91780822	4	1
TCGA-BP-4771-01A-01R-1289-07	62.38630137	4	1
TCGA-BP-4974-01A-01R-1334-07	58.38356164	4	1
TCGA-B8-4622-01A-02R-1277-07	57.90410959	4	1
TCGA-CZ-4857-01A-01R-1305-07	56.76164384	4	1
TCGA-CW-5591-01A-01R-1541-07	56.74520548	4	1
TCGA-B0-4846-01A-01R-1277-07	52.43561644	4	1
TCGA-B0-4703-01A-01R-1277-07	51.83835616	4	1
TCGA-CW-5585-01A-01R-1541-07	51.77534247	4	1
TCGA-CJ-4868-01A-01R-1305-07	42.74246575	4	1
TCGA-B0-4699-01A-01R-1277-07	74.5890411	4	1
TCGA-B0-4690-01A-01R-1277-07	65.71232877	4	1
TCGA-B0-4814-01A-01R-1277-07	58.55890411	4	1
TCGA-B0-4688-01A-01R-1277-07	46.03835616	4	1
TCGA-B0-4698-01A-01R-1503-07	75.11506849	4	1
TCGA-B0-5402-01A-01R-1503-07	64.32054795	4	1
TCGA-CJ-4637-01A-02R-1325-07	52.33150685	4	0
TCGA-CW-5580-01A-01R-1672-07	73.13972603	4	0
TCGA-CJ-5680-01A-11R-1541-07	65.14520548	4	0
TCGA-CJ-4923-01A-01R-1426-07	63.98082192	4	0
TCGA-B0-4819-01A-01R-1277-07	60.87671233	4	0
TCGA-CJ-4641-01A-02R-1325-07	55.91780822	4	0
TCGA-CJ-5677-01A-11R-1541-07	54.38082192	4	0
TCGA-B0-4697-01A-01R-1277-07	46.14794521	4	0
TCGA-CJ-5681-01A-11R-1541-07	44.16712329	4	0
TCGA-CJ-4638-01A-02R-1325-07	46.87671233	4	0
TCGA-CJ-4900-01A-01R-1334-07	69.88493151	4	0
TCGA-G6-A5PC-01A-11R-A33J-07	54.8739726	4	0
TCGA-B0-5092-01A-01R-1420-07	53.72876712	4	0
TCGA-B0-5712-01A-11R-1672-07	68.46027397	4	0
TCGA-B0-5107-01A-01R-1420-07	65.55890411	4	0
TCGA-BP-4352-01A-01R-1289-07	74.66575342	4	0
TCGA-B4-5377-01A-01R-1503-07	68.80821918	4	0
TCGA-B0-4701-01A-01R-1277-07	66.3890411	4	0
TCGA-B8-4143-01A-01R-1188-07	66.11506849	4	0
TCGA-BP-4335-01A-01R-1289-07	65.36986301	4	0
TCGA-CJ-4904-01A-02R-1426-07	60.37260274	4	0
TCGA-BP-4787-01A-01R-1305-07	59.44383562	4	0
TCGA-CJ-6033-01A-11R-1672-07	54.57260274	4	0
TCGA-CJ-4644-01A-02R-1325-07	48.99178082	4	0
TCGA-BP-4770-01A-01R-1503-07	73.49041096	4	0
