# Supplementary material for: The cuproptosis related genes signature predicts the prognosis and correlates with the immune status of clear cell renal cell carcinoma
Source: Front Genet. 2022 Dec 1;13:1061382. doi: 10.3389/fgene.2022.1061382 (PMC9751702; doi:10.3389/fgene.2022.1061382)
Supplement: Supplementary file 4 [file DataSheet1.ZIP › RAW.data/14.model/╨┬╜¿╬─╝■╝╨/model_ROC.R]

library(survival)
library(caret)
library(glmnet)
library(survminer)
library(timeROC)
coxPfilter=0.05        #单因素cox方法显著性的过滤标准
#setwd("C:\\BRCA_6.16差异\\0.3\\14model_2") 
#读取输入文件
rt=read.table("reduniCox_exp.txt", header=T, sep="\t", check.names=F, row.names=1)
#rt$futime[rt$futime<=0]=1
#rt$futime=rt$futime/365
#rt[,3:ncol(rt)]=log2(rt[,3:ncol(rt)]+1)
bioForest=function(coxFile=null,forestFile=null,forestCol=null){
  #读取输入文件
  rt <- read.table(coxFile,header=T,sep="\t",row.names=1,check.names=F)
  gene <- rownames(rt)
  hr <- sprintf("%.3f",rt$"HR")
  hrLow  <- sprintf("%.3f",rt$"HR.95L")
  hrHigh <- sprintf("%.3f",rt$"HR.95H")
  Hazard.ratio <- paste0(hr,"(",hrLow,"-",hrHigh,")")
  pVal <- ifelse(rt$pvalue<0.001, "<0.001", sprintf("%.3f", rt$pvalue))
  
  #????ͼ??
  pdf(file=forestFile, width=7, height=6)
  n <- nrow(rt)
  nRow <- n+1
  ylim <- c(1,nRow)
  layout(matrix(c(1,2),nc=2),width=c(3,2.5))
  
  #????ɭ??ͼ???ߵ??ٴ???Ϣ
  xlim = c(0,3)
  par(mar=c(4,2.5,2,1))
  plot(1,xlim=xlim,ylim=ylim,type="n",axes=F,xlab="",ylab="")
  text.cex=0.8
  text(0,n:1,gene,adj=0,cex=text.cex)
  text(1.5-0.5*0.2,n:1,pVal,adj=1,cex=text.cex);text(1.5-0.5*0.2,n+1,'pvalue',cex=text.cex,adj=1)
  text(3,n:1,Hazard.ratio,adj=1,cex=text.cex);text(3,n+1,'Hazard ratio',cex=text.cex,adj=1,)
  
  #????ɭ??ͼ
  par(mar=c(4,1,2,1),mgp=c(2,0.5,0))
  xlim = c(0,max(as.numeric(hrLow),as.numeric(hrHigh)))
  plot(1,xlim=xlim,ylim=ylim,type="n",axes=F,ylab="",xaxs="i",xlab="Hazard ratio")
  arrows(as.numeric(hrLow),n:1,as.numeric(hrHigh),n:1,angle=90,code=3,length=0.05,col="darkblue",lwd=2.5)
  abline(v=1,col="black",lty=2,lwd=2)
  boxcolor = ifelse(as.numeric(hr) > 1, forestCol[1], forestCol[2])
  points(as.numeric(hr), n:1, pch = 15, col = boxcolor, cex=1.3)
  axis(1)
  dev.off()
}
############????ɭ??ͼ????############

#?????ݽ??з??飬????ģ??
n=1000     #分组的次数
for(i in 1:n){
  #############?????ݽ??з???#############
  inTrain<-createDataPartition(y=rt[,3], p=0.7, list=F)#p=0.7代表训练组和测试组7:3分
  train<-rt[inTrain,]
  test<-rt[-inTrain,]
  trainOut=cbind(id=row.names(train),train)
  testOut=cbind(id=row.names(test),test)
  
  #单因素cox分析
  outUniTab=data.frame()
  sigGenes=c("futime","fustat")
  for(i in colnames(train[,3:ncol(train)])){
    #cox分析
    cox <- coxph(Surv(futime, fustat) ~ train[,i], data = train)
    coxSummary = summary(cox)
    coxP=coxSummary$coefficients[,"Pr(>|z|)"]
    
    #保留显著基因
    if(coxP<coxPfilter){
      sigGenes=c(sigGenes,i)
      outUniTab=rbind(outUniTab,
                      cbind(id=i,
                            HR=coxSummary$conf.int[,"exp(coef)"],
                            HR.95L=coxSummary$conf.int[,"lower .95"],
                            HR.95H=coxSummary$conf.int[,"upper .95"],
                            pvalue=coxSummary$coefficients[,"Pr(>|z|)"])
      )
    }
  }
  uniSigExp=train[,sigGenes]
  uniSigExpOut=cbind(id=row.names(uniSigExp),uniSigExp)
  
  #lasso回归
  x=as.matrix(uniSigExp[,c(3:ncol(uniSigExp))])
  y=data.matrix(Surv(uniSigExp$futime,uniSigExp$fustat))
  fit <- glmnet(x, y, family = "cox", maxit = 1000)
  cvfit <- cv.glmnet(x, y, family="cox", maxit = 1000)
  coef <- coef(fit, s = cvfit$lambda.min)
  index <- which(coef != 0)
  actCoef <- coef[index]
  lassoGene=row.names(coef)[index]
  lassoSigExp=uniSigExp[,c("futime", "fustat", lassoGene)]
  lassoSigExpOut=cbind(id=row.names(lassoSigExp), lassoSigExp)
  geneCoef=cbind(Gene=lassoGene, Coef=actCoef)
  if(nrow(geneCoef)<2){next}
  
  #############构建COX模型#############
  multiCox <- coxph(Surv(futime, fustat) ~ ., data = lassoSigExp)
  multiCox=step(multiCox,direction = "both")
  multiCoxSum=summary(multiCox)
  
  #????ģ?͵Ĺ?ʽ
  outMultiTab=data.frame()
  outMultiTab=cbind(
    coef=multiCoxSum$coefficients[,"coef"],
    HR=multiCoxSum$conf.int[,"exp(coef)"],
    HR.95L=multiCoxSum$conf.int[,"lower .95"],
    HR.95H=multiCoxSum$conf.int[,"upper .95"],
    pvalue=multiCoxSum$coefficients[,"Pr(>|z|)"])
  outMultiTab=cbind(id=row.names(outMultiTab),outMultiTab)
  outMultiTab=outMultiTab[,1:2]
  
  #????train???????ļ?
  riskScore=predict(multiCox,type="risk",newdata=train)      #????train?õ?ģ??Ԥ??train??Ʒ????
  coxGene=rownames(multiCoxSum$coefficients)
  coxGene=gsub("`","",coxGene)
  outCol=c("futime","fustat",coxGene)
  medianTrainRisk=median(riskScore)
  risk=as.vector(ifelse(riskScore>medianTrainRisk,"high","low"))
  trainRiskOut=cbind(id=rownames(cbind(train[,outCol],riskScore,risk)),cbind(train[,outCol],riskScore,risk))
  
  #????test???????ļ?
  riskScoreTest=predict(multiCox,type="risk",newdata=test)     #????train?õ?ģ??Ԥ??test??Ʒ????
  riskTest=as.vector(ifelse(riskScoreTest>medianTrainRisk,"high","low"))
  testRiskOut=cbind(id=rownames(cbind(test[,outCol],riskScoreTest,riskTest)),cbind(test[,outCol],riskScore=riskScoreTest,risk=riskTest))
  
  #????????pvalue	
  diff=survdiff(Surv(futime, fustat) ~risk,data = train)
  pValue=1-pchisq(diff$chisq, df=1)
  diffTest=survdiff(Surv(futime, fustat) ~riskTest,data = test)
  pValueTest=1-pchisq(diffTest$chisq, df=1)
  
  
  #ROC??????????
  predictTime=1    #Ԥ??ʱ??
  roc=timeROC(T=train$futime, delta=train$fustat,
              marker=riskScore, cause=1,
              times=c(predictTime), ROC=TRUE)
  rocTest=timeROC(T=test$futime, delta=test$fustat,
                  marker=riskScoreTest, cause=1,
                  times=c(predictTime), ROC=TRUE)	
  
  if((pValue<0.01) & (roc$AUC[2]>0.72) & (pValueTest<0.02) & (rocTest$AUC[2]>0.70)){
    #????????????
    write.table(trainOut,file="data.train.txt",sep="\t",quote=F,row.names=F)
    write.table(testOut,file="data.test.txt",sep="\t",quote=F,row.names=F)
    #?????????ؽ???
    write.table(outUniTab,file="uni.trainCox.txt",sep="\t",row.names=F,quote=F)
    write.table(uniSigExpOut,file="uni.SigExp.txt",sep="\t",row.names=F,quote=F)
    bioForest(coxFile="uni.trainCox.txt",forestFile="uni.foreast.pdf",forestCol=c("red","green"))
    #lasso????
    write.table(lassoSigExpOut,file="lasso.SigExp.txt",sep="\t",row.names=F,quote=F)
    pdf("lasso.lambda.pdf")
    plot(fit, xvar = "lambda", label = TRUE)
    dev.off()
    pdf("lasso.cvfit.pdf")
    plot(cvfit)
    abline(v=log(c(cvfit$lambda.min,cvfit$lambda.1se)), lty="dashed")
    dev.off()
    #?????????ؽ???
    write.table(outMultiTab,file="multiCox.txt",sep="\t",row.names=F,quote=F)
    write.table(trainRiskOut,file="risk.train.txt",sep="\t",quote=F,row.names=F)
    write.table(testRiskOut,file="risk.test.txt",sep="\t",quote=F,row.names=F)
    #??????Ʒ?ķ???ֵ
    allRiskOut=rbind(trainRiskOut, testRiskOut)
    write.table(allRiskOut,file="risk.all.txt",sep="\t",quote=F,row.names=F)
    break
  }
}

#ROC验证
library(survival)
library(survminer)
library(timeROC)

riskFile="risk.all.txt"     #风险文件
cliFile="clinical.txt"      #临床数据文件
risk=read.table(riskFile, header=T, sep="\t", check.names=F, row.names=1)
risk=risk[,c("futime", "fustat", "riskScore")]

#读取临床数据文件
cli=read.table(cliFile, header=T, sep="\t", check.names=F, row.names=1)

#合并数据
samSample=intersect(row.names(risk), row.names(cli))
risk1=risk[samSample,,drop=F]
cli=cli[samSample,,drop=F]
rt=cbind(risk1, cli)

#定义颜色
bioCol=rainbow(ncol(rt)-1, s=0.9, v=0.9)


######绘制1 3 5年的ROC曲线######
ROC_rt=timeROC(T=risk$futime,delta=risk$fustat,
               marker=risk$riskScore,cause=1,
               weighting='aalen',
               times=c(1,3,5),ROC=TRUE)
pdf(file="allROC.pdf", width=5, height=5)
plot(ROC_rt,time=1,col=bioCol[1],title=FALSE,lwd=2)
plot(ROC_rt,time=3,col=bioCol[2],add=TRUE,title=FALSE,lwd=2)
plot(ROC_rt,time=5,col=bioCol[3],add=TRUE,title=FALSE,lwd=2)
legend('bottomright',
       c(paste0('AUC at 1 years: ',sprintf("%.03f",ROC_rt$AUC[1])),
         paste0('AUC at 3 years: ',sprintf("%.03f",ROC_rt$AUC[2])),
         paste0('AUC at 5 years: ',sprintf("%.03f",ROC_rt$AUC[3]))),
       col=bioCol[1:3], lwd=2, bty = 'n')
dev.off()


######绘制临床的ROC曲线######
predictTime=1     #定义预测年限
aucText=c()
pdf(file="allcliROC.pdf", width=5, height=5)
#绘制风险得分的ROC曲线
i=3
ROC_rt=timeROC(T=risk$futime,
               delta=risk$fustat,
               marker=risk$riskScore, cause=1,
               weighting='aalen',
               times=c(predictTime),ROC=TRUE)
plot(ROC_rt, time=predictTime, col=bioCol[i-2], title=FALSE, lwd=2)
aucText=c(paste0("Risk", ", AUC=", sprintf("%.3f",ROC_rt$AUC[2])))
abline(0,1)
#对临床数据进行循环，绘制临床数据的ROC曲线
for(i in 4:ncol(rt)){
  ROC_rt=timeROC(T=rt$futime,
                 delta=rt$fustat,
                 marker=rt[,i], cause=1,
                 weighting='aalen',
                 times=c(predictTime),ROC=TRUE)
  plot(ROC_rt, time=predictTime, col=bioCol[i-2], title=FALSE, lwd=2, add=TRUE)
  aucText=c(aucText, paste0(colnames(rt)[i],", AUC=",sprintf("%.3f",ROC_rt$AUC[2])))
}
#绘制图例，得到ROC曲线下的面积
legend("bottomright", aucText,lwd=2,bty="n",col=bioCol[1:(ncol(rt)-1)])
dev.off()


riskFile="risk.train.txt" 
risk=read.table(riskFile, header=T, sep="\t", check.names=F, row.names=1)
risk=risk[,c("futime", "fustat", "riskScore")]

#读取临床数据文件
cli=read.table(cliFile, header=T, sep="\t", check.names=F, row.names=1)

#合并数据
samSample=intersect(row.names(risk), row.names(cli))
risk1=risk[samSample,,drop=F]
cli=cli[samSample,,drop=F]
rt=cbind(risk1, cli)

#定义颜色
bioCol=rainbow(ncol(rt)-1, s=0.9, v=0.9)


######绘制1 3 5年的ROC曲线######
ROC_rt=timeROC(T=risk$futime,delta=risk$fustat,
               marker=risk$riskScore,cause=1,
               weighting='aalen',
               times=c(1,3,5),ROC=TRUE)
pdf(file="trainROC.pdf", width=5, height=5)
plot(ROC_rt,time=1,col=bioCol[1],title=FALSE,lwd=2)
plot(ROC_rt,time=3,col=bioCol[2],add=TRUE,title=FALSE,lwd=2)
plot(ROC_rt,time=5,col=bioCol[3],add=TRUE,title=FALSE,lwd=2)
legend('bottomright',
       c(paste0('AUC at 1 years: ',sprintf("%.03f",ROC_rt$AUC[1])),
         paste0('AUC at 3 years: ',sprintf("%.03f",ROC_rt$AUC[2])),
         paste0('AUC at 5 years: ',sprintf("%.03f",ROC_rt$AUC[3]))),
       col=bioCol[1:3], lwd=2, bty = 'n')
dev.off()


######绘制临床的ROC曲线######
predictTime=1     #定义预测年限
aucText=c()
pdf(file="traincliROC.pdf", width=5, height=5)
#绘制风险得分的ROC曲线
i=3
ROC_rt=timeROC(T=risk$futime,
               delta=risk$fustat,
               marker=risk$riskScore, cause=1,
               weighting='aalen',
               times=c(predictTime),ROC=TRUE)
plot(ROC_rt, time=predictTime, col=bioCol[i-2], title=FALSE, lwd=2)
aucText=c(paste0("Risk", ", AUC=", sprintf("%.3f",ROC_rt$AUC[2])))
abline(0,1)
#对临床数据进行循环，绘制临床数据的ROC曲线
for(i in 4:ncol(rt)){
  ROC_rt=timeROC(T=rt$futime,
                 delta=rt$fustat,
                 marker=rt[,i], cause=1,
                 weighting='aalen',
                 times=c(predictTime),ROC=TRUE)
  plot(ROC_rt, time=predictTime, col=bioCol[i-2], title=FALSE, lwd=2, add=TRUE)
  aucText=c(aucText, paste0(colnames(rt)[i],", AUC=",sprintf("%.3f",ROC_rt$AUC[2])))
}
#绘制图例，得到ROC曲线下的面积
legend("bottomright", aucText,lwd=2,bty="n",col=bioCol[1:(ncol(rt)-1)])
dev.off()


riskFile="risk.test.txt"
risk=read.table(riskFile, header=T, sep="\t", check.names=F, row.names=1)
risk=risk[,c("futime", "fustat", "riskScore")]

#读取临床数据文件
cli=read.table(cliFile, header=T, sep="\t", check.names=F, row.names=1)

#合并数据
samSample=intersect(row.names(risk), row.names(cli))
risk1=risk[samSample,,drop=F]
cli=cli[samSample,,drop=F]
rt=cbind(risk1, cli)

#定义颜色
bioCol=rainbow(ncol(rt)-1, s=0.9, v=0.9)


######绘制1 3 5年的ROC曲线######
ROC_rt=timeROC(T=risk$futime,delta=risk$fustat,
               marker=risk$riskScore,cause=1,
               weighting='aalen',
               times=c(1,3,5),ROC=TRUE)
pdf(file="testROC.pdf", width=5, height=5)
plot(ROC_rt,time=1,col=bioCol[1],title=FALSE,lwd=2)
plot(ROC_rt,time=3,col=bioCol[2],add=TRUE,title=FALSE,lwd=2)
plot(ROC_rt,time=5,col=bioCol[3],add=TRUE,title=FALSE,lwd=2)
legend('bottomright',
       c(paste0('AUC at 1 years: ',sprintf("%.03f",ROC_rt$AUC[1])),
         paste0('AUC at 3 years: ',sprintf("%.03f",ROC_rt$AUC[2])),
         paste0('AUC at 5 years: ',sprintf("%.03f",ROC_rt$AUC[3]))),
       col=bioCol[1:3], lwd=2, bty = 'n')
dev.off()


######绘制临床的ROC曲线######
predictTime=1     #定义预测年限
aucText=c()
pdf(file="testcliROC.pdf", width=5, height=5)
#绘制风险得分的ROC曲线
i=3
ROC_rt=timeROC(T=risk$futime,
               delta=risk$fustat,
               marker=risk$riskScore, cause=1,
               weighting='aalen',
               times=c(predictTime),ROC=TRUE)
plot(ROC_rt, time=predictTime, col=bioCol[i-2], title=FALSE, lwd=2)
aucText=c(paste0("Risk", ", AUC=", sprintf("%.3f",ROC_rt$AUC[2])))
abline(0,1)
#对临床数据进行循环，绘制临床数据的ROC曲线
for(i in 4:ncol(rt)){
  ROC_rt=timeROC(T=rt$futime,
                 delta=rt$fustat,
                 marker=rt[,i], cause=1,
                 weighting='aalen',
                 times=c(predictTime),ROC=TRUE)
  plot(ROC_rt, time=predictTime, col=bioCol[i-2], title=FALSE, lwd=2, add=TRUE)
  aucText=c(aucText, paste0(colnames(rt)[i],", AUC=",sprintf("%.3f",ROC_rt$AUC[2])))
}
#绘制图例，得到ROC曲线下的面积
legend("bottomright", aucText,lwd=2,bty="n",col=bioCol[1:(ncol(rt)-1)])
dev.off()
