# Supplementary material for: The cuproptosis related genes signature predicts the prognosis and correlates with the immune status of clear cell renal cell carcinoma
Source: Front Genet. 2022 Dec 1;13:1061382. doi: 10.3389/fgene.2022.1061382 (PMC9751702; doi:10.3389/fgene.2022.1061382)
Supplement: Supplementary file 4 [file DataSheet1.ZIP › RAW.data/15.clistat/cliStat.result.xls]

Covariates	Type	Total	Test	Train	Pvalue
Age	<=65	329(63.51%)	99(64.29%)	230(63.19%)	0.8905
Age	>65	189(36.49%)	55(35.71%)	134(36.81%)
Stage	Stage I	261(50.39%)	81(52.6%)	180(49.45%)	0.439
Stage	Stage II	58(11.2%)	20(12.99%)	38(10.44%)
Stage	Stage III	116(22.39%)	34(22.08%)	82(22.53%)
Stage	Stage IV	83(16.02%)	19(12.34%)	64(17.58%)
gender	female	175(33.78%)	45(29.22%)	130(35.71%)	0.1846
gender	male	343(66.22%)	109(70.78%)	234(64.29%)
T	T1	267(51.54%)	82(53.25%)	185(50.82%)	0.6336
T	T2	70(13.51%)	24(15.58%)	46(12.64%)
T	T3	170(32.82%)	45(29.22%)	125(34.34%)
T	T4	11(2.12%)	3(1.95%)	8(2.2%)
N	N0	230(44.4%)	69(44.81%)	161(44.23%)	1
N	N1	15(2.9%)	4(2.6%)	11(3.02%)
N	unknow	273(52.7%)	81(52.6%)	192(52.75%)
M	M0	414(79.92%)	131(85.06%)	283(77.75%)	0.1085
M	M1	78(15.06%)	17(11.04%)	61(16.76%)
M	unknow	26(5.02%)	6(3.9%)	20(5.49%)
