# Supplementary material for: The cuproptosis related genes signature predicts the prognosis and correlates with the immune status of clear cell renal cell carcinoma
Source: Front Genet. 2022 Dec 1;13:1061382. doi: 10.3389/fgene.2022.1061382 (PMC9751702; doi:10.3389/fgene.2022.1061382)
Supplement: Supplementary file 4 [file DataSheet1.ZIP › RAW.data/17.KM/risk.test.xlsx]

## Sheet: Sheet2
fustat	futime	riskScore
0	1266	0.742193
0	1413	0.760089
1	828	1.59391
1	69	0.630441
0	501	2.36195
0	1608	1.12563
0	963	0.750907
1	110	1.02246
0	433	0.732703
0	2470	0.657971
0	2263	0.915403
0	1559	0.74716
1	1337	1.19114
0	1935	0.478755
0	2422	1.03514
1	182	0.80784
0	2014	1.7722
1	307	1.91554
0	2746	0.799051
1	1238	0.859594
1	1092	2.75277
0	3631	0.702752
0	910	0.749643
0	1329	1.13626
0	1014	0.783381
0	1411	0.804514
1	2601	1.08108
1	183	2.03472
1	375	0.736648
1	245	0.794265
0	2067	1.12907
0	1793	0.783169
0	1889	1.17191
0	38	0.585953
1	204	2.74446
1	683	0.581374
0	365	1.61721
1	1567	1.12871
0	323	0.635291
0	750	0.695161
0	1997	1.22483
0	1502	0.586914
1	946	1.60065
0	2208	1.61486
1	1075	1.41881
0	1670	0.554408
0	1257	0.941428
0	656	1.34203
1	587	1.51819
0	1124	0.925453
0	3267	0.588806
0	2004	0.499343
1	2090	0.65935
1	2564	1.08493
1	73	0.629726
0	2392	0.952048
0	662	0.424043
1	329	3.58375
1	885	1.73983
0	2372	1.65068
0	2782	1.35324
0	1140	0.871015
1	562	0.926383
0	1493	1.5174
0	150	3.07343
0	2172	2.53582
1	1661	0.976732
0	2504	0.686068
0	1126	0.464309
0	3480	0.95369
0	36	0.812112
0	1876	0.621888
0	1955	1.15955
0	630	1.43206
0	1238	0.655517
1	42	1.46108
0	2839	1.71954
1	1598	1.01443
0	385	1.21337
0	2754	1.00362
0	1063	0.658632
0	693	1.00784
0	1416	1.12939
0	1433	0.638705
0	1946	1.16029
0	563	1.77845
1	1371	1.59663
1	727	0.582233
0	3409	0.517347
1	1111	2.44182
1	952	1.18761
0	61	1.19173
1	563	1.37787
0	2257	1.29123
1	344	4.42029
0	2609	0.654119
0	2038	0.888384
0	2554	1.4434
0	1508	0.689296
0	992	0.311382
0	992	0.262817
0	2217	0.501549
0	3744	2.04494
0	370	0.941781
0	1520	0.949593
0	3343	2.8993
0	932	2.80761
0	874	2.391
0	1137	0.955576
0	4067	1.3652
0	1165	0.918324
1	1378	1.53303
0	256	1.14118
1	2241	0.742689
0	1499	0.722928
0	1092	0.950273
0	1755	0.695706
0	1175	0.755477
0	1893	1.10608
1	637	0.823935
0	3519	0.929973
1	224	1.32806
1	51	1.05409
0	1776	2.57927
0	175	0.454735
1	1417	2.41969
1	1493	1.40332
0	2378	0.658705
0	932	1.07439
0	408	0.854971
0	206	0.455531
1	2299	0.93488
1	927	1.78388
1	845	0.957174
0	177	0.793312
0	2489	0.528907
1	139	1.19497
1	1003	1.12499
0	2172	4.1056
1	1045	0.552191
0	1778	2.13253
1	1625	1.37517
0	2186	0.663381
0	1521	0.914878
0	2881	0.582532
0	1928	1.06618
1	1964	0.776757
0	1307	0.987025
1	1589	1.62878
1	202	1.4761
0	567	0.594481
0	603	0.961683
0	1528	0.631169
1	1170	1.10353
