# Supplementary material for: The cuproptosis related genes signature predicts the prognosis and correlates with the immune status of clear cell renal cell carcinoma
Source: Front Genet. 2022 Dec 1;13:1061382. doi: 10.3389/fgene.2022.1061382 (PMC9751702; doi:10.3389/fgene.2022.1061382)
Supplement: Supplementary file 4 [file DataSheet1.ZIP › RAW.data/17.KM/risk.train.xlsx]

## Sheet: Sheet2
fustat	futime	riskScore
0	1531	0.861383
1	99	2.03003
1	1913	0.820323
0	3728	0.722938
0	340	1.17211
0	374	0.753675
0	762	1.50136
0	1133	0.642638
0	1143	0.50628
0	1886	0.849796
0	1290	0.6943
0	1883	2.05686
0	2865	0.612241
0	967	2.55632
0	498	0.813228
0	1525	0.885044
0	411	2.00796
0	1299	0.73093
0	1952	0.627349
0	1071	0.691673
0	2722	1.08116
0	963	0.552299
0	963	0.244832
1	1019	1.8836
1	1200	1.2511
0	193	3.6384
1	41	1.45505
0	3639	0.741876
0	3974	0.842593
1	2256	0.91856
0	1132	2.36213
1	109	1.09351
0	1843	0.640393
0	2470	0.734185
0	4537	0.934216
0	505	0.480269
0	1130	0.753357
0	1018	2.12145
0	454	1.03839
1	1097	2.25429
0	3936	1.09044
1	1986	0.899239
0	648	0.924109
1	571	1.18006
1	841	1.02882
1	206	0.507754
0	3583	0.649672
0	1787	0.393479
0	362	0.787865
0	1436	0.635193
1	459	2.19722
1	1432	1.19631
0	1731	0.832781
1	2145	0.696935
1	1463	1.10918
0	1168	1.27589
1	1200	0.656736
0	4074	0.526947
0	1560	1.30928
1	68	0.959145
1	77	0.735654
1	709	0.840193
0	369	1.33285
1	1270	0.848535
1	1657	0.860616
0	1487	1.41933
1	1625	0.581053
1	2386	1.70464
1	878	1.80408
1	1133	0.893953
0	1632	0.418983
0	1218	0.632473
1	311	1.43204
0	3944	1.2343
0	1133	0.964882
1	454	0.58939
0	53	1.40642
1	953	1.11891
0	1459	1.37629
1	1972	1.69817
1	834	1.49836
0	1478	0.962814
0	2271	0.412495
0	1291	0.768122
0	1520	0.80422
0	1624	0.576411
0	2283	0.709638
0	1011	1.2816
1	475	2.3513
0	2789	1.46616
0	2009	0.646297
0	1423	0.471929
0	551	0.67415
0	355	0.562476
1	885	0.933142
0	1888	0.743376
0	2274	0.638121
1	1588	1.48953
0	2133	7.81175
1	164	0.683663
0	1782	0.524153
0	2423	0.796046
0	574	0.746962
0	2016	1.05313
1	43	1.54659
0	1398	0.745804
0	749	1.10378
0	737	0.431657
0	1879	1.31404
0	1496	0.776374
1	1696	0.757708
0	1367	0.896849
0	2246	1.43325
0	2087	0.86091
0	3331	1.14821
1	1980	1.25438
0	1384	1.3235
0	141	0.81307
0	2150	1.12528
0	118	2.30039
1	1714	1.5738
0	1929	1.16193
0	617	0.980246
0	2231	0.870834
0	2439	0.485155
0	1885	0.845194
0	1905	0.344767
0	1046	0.680683
1	446	0.677449
0	1657	2.07986
1	1230	1.77152
0	722	0.450578
1	2105	1.85538
0	1124	1.05164
0	952	0.667763
0	3392	0.92057
0	1495	0.778402
0	3328	1.20611
0	1385	0.525997
0	840	0.651543
0	1371	0.534132
1	992	0.668486
0	2430	0.880308
1	722	0.679905
0	1274	1.1182
0	1834	1.00042
1	62	1.53059
1	932	2.01963
0	3222	1.51973
0	386	1.06388
0	511	0.373899
0	3841	0.674053
0	785	1.71248
0	365	0.567971
1	819	1.84854
1	782	1.50362
0	1355	0.86418
0	822	0.66762
0	970	1.16274
1	211	0.762025
0	1177	1.61822
0	2508	0.780196
1	1034	1.16687
0	2873	0.918625
0	1862	0.843075
0	1107	0.605656
0	356	0.639261
0	2630	1.39129
0	211	0.582042
0	777	0.862411
0	1106	1.19663
0	2964	0.938162
0	2718	1.73871
0	1217	0.812297
1	2764	1.47193
1	222	4.00716
0	1789	1.32271
0	1018	0.89645
0	3302	0.619676
0	919	0.632509
0	945	0.752131
1	1626	4.5619
0	406	1.07551
0	1906	1.00986
0	3271	0.639471
0	2184	0.648403
1	445	1.35506
0	1120	0.625101
1	510	1.02973
0	372	0.865473
0	3146	0.838091
1	313	1.27087
0	2868	1.63323
0	1169	0.918879
0	1462	0.885295
0	1785	1.55727
0	507	0.609645
0	700	2.36554
0	2531	2.20316
0	469	0.922615
0	1435	1.14126
0	1552	0.744551
0	607	2.86449
0	1955	0.934816
1	1111	0.891306
0	1450	2.07022
0	714	0.509749
1	342	1.06322
1	1091	1.40265
0	1871	0.607118
0	3341	0.678677
0	1683	0.821872
1	485	0.935627
1	645	2.94658
1	1912	0.756498
0	1186	1.55664
0	620	0.608942
0	1525	0.618232
0	3451	0.998531
1	101	2.51352
0	3074	0.89458
0	665	0.952646
1	1317	0.864018
1	320	1.7369
1	431	2.71424
0	992	0.319522
0	528	0.989957
0	1314	0.655582
0	1385	0.710442
1	883	0.809669
1	1191	0.622513
0	1729	0.622451
1	735	0.512229
1	480	1.44413
0	735	0.83945
1	106	1.30278
1	866	3.34299
0	873	0.724798
1	578	1.64391
0	205	0.956717
0	972	0.878842
1	1724	1.87354
0	3377	1.31348
0	2609	1.26095
0	1746	0.889952
0	1130	1.38828
1	646	0.926207
1	822	1.08626
1	572	1.43181
1	93	0.885199
1	65	1.52499
0	182	3.15492
1	313	1.16157
0	127	0.564745
1	552	0.532968
0	1621	0.839818
0	2799	0.466558
0	1924	1.72517
1	1343	0.566241
1	1404	1.62696
0	693	0.760283
0	2412	1.45446
1	166	0.86837
1	162	2.031
0	3431	0.502586
0	3834	0.545996
1	1610	1.06427
0	204	1.47345
1	330	0.75459
1	2454	0.820595
0	1794	1.11291
0	3205	0.878208
1	1584	1.42766
0	3037	1.58018
1	478	1.18872
0	3229	0.601663
1	701	1.32857
1	242	2.03979
1	679	2.37547
1	1639	2.3402
1	168	1.30462
0	1092	0.916829
0	1092	1.01922
1	3615	1.122
0	119	0.490904
0	1373	0.967701
0	1604	0.789603
0	861	1.5438
1	362	1.91458
0	2859	1.45191
0	3736	0.835997
0	1993	0.900168
0	2361	0.565335
1	600	4.19662
0	2688	0.804151
0	2552	1.3165
0	1790	1.16733
0	1759	1.11076
0	2660	0.738054
1	480	1.30084
0	1508	0.620053
0	1666	0.793964
0	689	0.999758
0	519	0.878301
0	951	1.53787
0	685	1.21875
1	2419	0.720664
0	1476	0.940848
0	755	0.813338
0	755	1.04149
0	755	0.621702
0	909	0.677261
1	768	0.553246
0	1413	1.31743
1	770	2.10575
0	1733	2.34152
0	1854	0.633203
0	319	0.83644
0	788	1.25559
0	2270	0.842259
1	238	0.713994
0	2128	1.13685
1	1912	1.70809
0	1485	1.35489
0	2226	0.445704
1	561	0.618523
1	1121	0.823655
0	155	0.766504
1	2227	1.37201
0	1498	0.844212
0	523	1.18846
0	2017	1.08044
1	1315	0.949913
0	2080	0.700176
1	3554	2.23944
1	574	1.2386
0	435	0.606659
0	1308	0.549212
1	2343	0.889655
1	793	1.84819
0	3498	0.879098
0	43	0.761948
0	774	0.894145
1	59	1.53653
0	373	0.666545
0	3989	0.809922
0	1516	1.00251
1	137	1.85115
1	333	2.07868
0	1380	0.992099
0	400	1.51575
0	1491	0.70364
0	293	1.16239
0	2461	1.09671
1	336	0.937889
0	830	1.44559
0	3205	1.39924
1	1590	1.26581
1	139	2.07731
0	3987	1.13982
0	468	0.850192
0	1489	0.576377
0	194	0.521158
0	354	0.850821
