# Supplementary material for: The cuproptosis related genes signature predicts the prognosis and correlates with the immune status of clear cell renal cell carcinoma
Source: Front Genet. 2022 Dec 1;13:1061382. doi: 10.3389/fgene.2022.1061382 (PMC9751702; doi:10.3389/fgene.2022.1061382)
Supplement: Supplementary file 4 [file DataSheet1.ZIP › RAW.data/19/all.multiCox.txt]

id	HR	HR.95L	HR.95H	pvalue
Age	1.02853941354186	1.01351204097127	1.04378959740353	0.000178774897605103
Stage	1.910416510497	1.66961140786314	2.18595250750629	4.65130557148139e-21
gender	0.950952079683515	0.688591292240851	1.31327518666632	0.760104448094413
riskScore	1.31766236777478	1.143720867098	1.51805756578985	0.000133958122529609
