# Supplementary material for: The cuproptosis related genes signature predicts the prognosis and correlates with the immune status of clear cell renal cell carcinoma
Source: Front Genet. 2022 Dec 1;13:1061382. doi: 10.3389/fgene.2022.1061382 (PMC9751702; doi:10.3389/fgene.2022.1061382)
Supplement: Supplementary file 4 [file DataSheet1.ZIP › RAW.data/19/all.uniCox.txt]

id	HR	HR.95L	HR.95H	pvalue
Age	1.02910981851251	1.01564202999751	1.04275619487848	1.961461455924e-05
Stage	1.9160529301399	1.67718206855946	2.18894471859633	1.05108470672659e-21
gender	0.909712679351995	0.665178840760565	1.24414233926554	0.55358256327715
riskScore	1.38768575538912	1.23205477365242	1.56297576770977	6.72513915936327e-08
