# Supplementary material for: The cuproptosis related genes signature predicts the prognosis and correlates with the immune status of clear cell renal cell carcinoma
Source: Front Genet. 2022 Dec 1;13:1061382. doi: 10.3389/fgene.2022.1061382 (PMC9751702; doi:10.3389/fgene.2022.1061382)
Supplement: Supplementary file 4 [file DataSheet1.ZIP › RAW.data/2.mutate/1ceRNA/lncRNA.txt]

PCGEM1
LINC00240
SND1-IT1
NEAT1
MALAT1
XIST
LINC01654
CYTOR
MIR4435-2HG
LINC00943
LINC00261
PICSAR
LINC01772
LINC01176
LINC00174
MIR155HG
TEX41
PVT1
LINC00707
FAM30A
LINC00922
FENDRR
SNHG25
PAUPAR
VASH1-AS1
LINC02188
MIRLET7BHG
LINC01087
LINC01090
PCAT18
LINC01503
