# Supplementary material for: The cuproptosis related genes signature predicts the prognosis and correlates with the immune status of clear cell renal cell carcinoma
Source: Front Genet. 2022 Dec 1;13:1061382. doi: 10.3389/fgene.2022.1061382 (PMC9751702; doi:10.3389/fgene.2022.1061382)
Supplement: Supplementary file 4 [file DataSheet1.ZIP › RAW.data/2.mutate/1ceRNA/miRNA.txt]

hsa-miR-155-5p
hsa-miR-16-5p
hsa-miR-215-5p
hsa-miR-93-5p
hsa-miR-124-3p
hsa-miR-125b-5p
hsa-miR-20b-5p
hsa-miR-335-5p
hsa-miR-372-3p
