# Supplementary material for: The cuproptosis related genes signature predicts the prognosis and correlates with the immune status of clear cell renal cell carcinoma
Source: Front Genet. 2022 Dec 1;13:1061382. doi: 10.3389/fgene.2022.1061382 (PMC9751702; doi:10.3389/fgene.2022.1061382)
Supplement: Supplementary file 4 [file DataSheet1.ZIP › RAW.data/2.mutate/1ceRNA/n.txt]

gene1	gene2
hsa-miR-155-5p	CDKN2A
hsa-miR-16-5p	CDKN2A
hsa-miR-16-5p	DLD
hsa-miR-93-5p	MTF1
hsa-miR-93-5p	PDHB
hsa-miR-93-5p	LIAS
hsa-miR-125b-5p	CDKN2A
hsa-miR-125b-5p	MTF1
hsa-miR-335-5p	GLS
hsa-miR-20b-5p	MTF1
hsa-miR-20b-5p	PDHB
hsa-miR-20b-5p	LIAS
hsa-miR-215-5p	CDKN2A
hsa-miR-372-3p	PDHB
hsa-miR-372-3p	LIAS
hsa-miR-124-3p	CDKN2A
hsa-miR-124-3p	PCGEM1
hsa-miR-124-3p	LINC00240
hsa-miR-124-3p	SND1-IT1
hsa-miR-124-3p	NEAT1
hsa-miR-124-3p	MALAT1
hsa-miR-124-3p	XIST
hsa-miR-125b-5p	LINC01654
hsa-miR-125b-5p	CYTOR
hsa-miR-125b-5p	MIR4435-2HG
hsa-miR-125b-5p	NEAT1
hsa-miR-125b-5p	LINC00943
hsa-miR-125b-5p	PCAT18
hsa-miR-125b-5p	LINC00261
hsa-miR-125b-5p	PICSAR
hsa-miR-125b-5p	XIST
hsa-miR-155-5p	LINC01772
hsa-miR-155-5p	CYTOR
hsa-miR-155-5p	LINC00240
hsa-miR-155-5p	LINC01176
hsa-miR-155-5p	LINC00174
hsa-miR-155-5p	MALAT1
hsa-miR-155-5p	MIR155HG
hsa-miR-155-5p	XIST
hsa-miR-16-5p	TEX41
hsa-miR-16-5p	PVT1
hsa-miR-16-5p	LINC00707
hsa-miR-16-5p	NEAT1
hsa-miR-16-5p	LINC00943
hsa-miR-16-5p	FAM30A
hsa-miR-16-5p	LINC00922
hsa-miR-16-5p	FENDRR
hsa-miR-16-5p	SNHG25
hsa-miR-16-5p	XIST
hsa-miR-20b-5p	PVT1
hsa-miR-20b-5p	PAUPAR
hsa-miR-20b-5p	NEAT1
hsa-miR-20b-5p	MALAT1
hsa-miR-20b-5p	VASH1-AS1
hsa-miR-20b-5p	LINC02188
hsa-miR-20b-5p	MIRLET7BHG
hsa-miR-215-5p	XIST
hsa-miR-335-5p	LINC01087
hsa-miR-335-5p	LINC01090
hsa-miR-335-5p	LINC01503
hsa-miR-335-5p	NEAT1
hsa-miR-335-5p	LINC00943
hsa-miR-335-5p	XIST
hsa-miR-372-3p	NEAT1
hsa-miR-372-3p	VASH1-AS1
hsa-miR-372-3p	MIRLET7BHG
hsa-miR-372-3p	XIST
hsa-miR-93-5p	PVT1
hsa-miR-93-5p	PAUPAR
hsa-miR-93-5p	NEAT1
hsa-miR-93-5p	MALAT1
hsa-miR-93-5p	VASH1-AS1
hsa-miR-93-5p	LINC02188
hsa-miR-93-5p	MIRLET7BHG
hsa-miR-93-5p	XIST
