# Supplementary material for: The cuproptosis related genes signature predicts the prognosis and correlates with the immune status of clear cell renal cell carcinoma
Source: Front Genet. 2022 Dec 1;13:1061382. doi: 10.3389/fgene.2022.1061382 (PMC9751702; doi:10.3389/fgene.2022.1061382)
Supplement: Supplementary file 4 [file DataSheet1.ZIP › RAW.data/2.mutate/1ceRNA/ty.txt]

gene	group
CDKN2A	upmRNA
LIAS	upmRNA
DLAT	downmRNA
DLD	downmRNA
FDX1	downmRNA
GLS	downmRNA
MTF1	downmRNA
PDHA1	downmRNA
PDHB	downmRNA
hsa-miR-155-5p	upmirRNA
hsa-miR-16-5p	upmirRNA
hsa-miR-215-5p	upmirRNA
hsa-miR-93-5p	upmirRNA
hsa-miR-124-3p	downmirRNA
hsa-miR-125b-5p	downmirRNA
hsa-miR-20b-5p	downmirRNA
hsa-miR-335-5p	downmirRNA
hsa-miR-372-3p	downmirRNA
PCGEM1	uplncRNA
LINC00240	uplncRNA
SND1-IT1	uplncRNA
NEAT1	uplncRNA
MALAT1	uplncRNA
XIST	uplncRNA
LINC01654	uplncRNA
CYTOR	uplncRNA
MIR4435-2HG	uplncRNA
LINC00943	uplncRNA
LINC00261	uplncRNA
PICSAR	uplncRNA
LINC01772	uplncRNA
LINC01176	uplncRNA
LINC00174	uplncRNA
MIR155HG	uplncRNA
TEX41	uplncRNA
PVT1	uplncRNA
LINC00707	uplncRNA
FAM30A	uplncRNA
LINC00922	uplncRNA
FENDRR	uplncRNA
SNHG25	uplncRNA
PAUPAR	uplncRNA
VASH1-AS1	uplncRNA
LINC02188	uplncRNA
MIRLET7BHG	uplncRNA
LINC01087	uplncRNA
LINC01090	uplncRNA
PCAT18	downlncRNA
LINC01503	downlncRNA
