# Supplementary material for: The cuproptosis related genes signature predicts the prognosis and correlates with the immune status of clear cell renal cell carcinoma
Source: Front Genet. 2022 Dec 1;13:1061382. doi: 10.3389/fgene.2022.1061382 (PMC9751702; doi:10.3389/fgene.2022.1061382)
Supplement: Supplementary file 4 [file DataSheet1.ZIP › RAW.data/20/risk.test.txt]

fustat	time	riskScore
0	1266	0.74219263
0	1413	0.760089191
1	828.0000001	1.593910785
1	69.00000004	0.630441485
0	501.0000001	2.36195291
0	1608	1.125625461
0	962.9999999	0.750906898
1	110	1.022458447
0	433.0000001	0.732703241
0	2470	0.657971263
0	2263	0.915403103
0	1559	0.747159773
1	1337	1.191144866
0	1935	0.478754842
0	2422	1.035140732
1	182	0.807839872
0	2014	1.772197326
1	306.9999999	1.915535222
0	2746	0.79905088
1	1238	0.859593914
1	1092	2.752765284
0	3631	0.702752298
0	910	0.749642663
0	1329	1.13626217
0	1014	0.783381127
0	1411	0.804514133
1	2601	1.081080161
1	183	2.03472239
1	374.9999999	0.736647501
1	245.0000001	0.794265098
0	2067	1.129069974
0	1793	0.783169164
0	1889	1.171913407
0	37.99999999	0.585953281
1	204.0000002	2.744456092
1	683.0000001	0.581373939
0	365	1.617205984
1	1567	1.128709391
0	323.0000001	0.635290883
0	750.0000002	0.69516079
0	1997	1.224826237
0	1502	0.586914484
1	946	1.600653077
0	2208	1.614857087
1	1075	1.418812209
0	1670	0.554408406
0	1257	0.941428005
0	656	1.342025733
1	587	1.518186785
0	1124	0.925452728
0	3267	0.588806398
0	2004	0.499342528
1	2090	0.659350442
1	2564	1.084928726
1	73	0.629726222
0	2392	0.952048015
0	662	0.424042739
1	329	3.583747012
1	884.9999999	1.739830725
0	2372	1.650683629
0	2782	1.353237056
0	1140	0.871015389
1	561.9999999	0.9263833
0	1493	1.517401014
0	150	3.073431844
0	2172	2.535821873
1	1661	0.976732112
0	2504	0.686067772
0	1126	0.464308914
0	3480	0.953689586
0	36.00000001	0.812112299
0	1876	0.621887787
0	1955	1.159546655
0	629.9999999	1.432058649
0	1238	0.655517107
1	41.99999995	1.461079435
0	2839	1.719542312
1	1598	1.014426657
0	385.0000002	1.213368709
0	2754	1.003618674
0	1063	0.658631582
0	693	1.007836348
0	1416	1.129388384
0	1433	0.638705069
0	1946	1.160287397
0	562.9999998	1.778445057
1	1371	1.596632684
1	727	0.582232688
0	3409	0.517347294
1	1111	2.441815016
1	952	1.187606604
0	61.00000012	1.19173393
1	562.9999998	1.377867364
0	2257	1.291233835
1	343.9999998	4.420292195
0	2609	0.654118765
0	2038	0.888384356
0	2554	1.443403746
0	1508	0.689295805
0	991.9999999	0.31138225
0	991.9999999	0.262817396
0	2217	0.501548909
0	3744.000001	2.044937552
0	370	0.941780921
0	1520	0.949593439
0	3343	2.899297712
0	932.0000002	2.807614107
0	874	2.390999666
0	1137	0.955576063
0	4066.999999	1.36520335
0	1165	0.918323959
1	1378	1.533026743
0	256	1.141181337
1	2241	0.742688919
0	1499	0.722928148
0	1092	0.950273113
0	1755	0.695706393
0	1175	0.755476728
0	1893	1.106081857
1	636.9999998	0.823935296
0	3519	0.929973382
1	224	1.328056999
1	50.99999986	1.054094121
0	1776	2.579268237
0	175.0000001	0.454735474
1	1417	2.419694738
1	1493	1.403319724
0	2378	0.658705319
0	932.0000002	1.074394341
0	407.9999999	0.854971416
0	206.0000001	0.455531383
1	2299	0.934880018
1	926.9999999	1.783875892
1	844.9999999	0.957173592
0	177.0000001	0.793311528
0	2489	0.528906865
1	139.0000001	1.194965847
1	1003	1.124990495
0	2172	4.105596406
1	1045	0.552190505
0	1778	2.132529742
1	1625	1.375171893
0	2186	0.663380558
0	1521	0.914877762
0	2881	0.582532308
0	1928	1.066183042
1	1964	0.776757044
0	1307	0.987024874
1	1589	1.628778963
1	202.0000002	1.476095235
0	567.0000002	0.594480543
0	603.0000002	0.961683108
0	1528	0.631168594
1	1170	1.10353222
