# Supplementary material for: The cuproptosis related genes signature predicts the prognosis and correlates with the immune status of clear cell renal cell carcinoma
Source: Front Genet. 2022 Dec 1;13:1061382. doi: 10.3389/fgene.2022.1061382 (PMC9751702; doi:10.3389/fgene.2022.1061382)
Supplement: Supplementary file 4 [file DataSheet1.ZIP › RAW.data/20/risk.train.txt]

fustat	time	riskScore
0	1531	0.86138335
1	99.00000011	2.030032335
1	1913	0.820322887
0	3728	0.722937907
0	339.9999999	1.172110914
0	373.9999999	0.753674827
0	762	1.501357422
0	1133	0.642637903
0	1143	0.506279933
0	1886	0.849795599
0	1290	0.694299831
0	1883	2.056859153
0	2865	0.612241137
0	966.9999998	2.556321828
0	498.0000001	0.813228147
0	1525	0.885043529
0	410.9999999	2.007961469
0	1299	0.730929903
0	1952	0.627348695
0	1071	0.691673365
0	2722	1.081155972
0	962.9999999	0.552299336
0	962.9999999	0.244832246
1	1019	1.883598356
1	1200	1.251100128
0	192.9999999	3.638400669
1	40.99999996	1.455048012
0	3639	0.741875618
0	3973.999999	0.842592775
1	2256	0.91855997
0	1132	2.362126159
1	109	1.093513385
0	1843	0.640392892
0	2470	0.734185071
0	4537.000001	0.93421632
0	505.0000001	0.480269186
0	1130	0.753357495
0	1018	2.121445512
0	453.9999998	1.038391293
1	1097	2.2542896
0	3935.999999	1.090444963
1	1986	0.899239093
0	648.0000001	0.9241087
1	571.0000001	1.180060568
1	841	1.028818625
1	206.0000001	0.507753954
0	3583	0.649672105
0	1787	0.393479023
0	362	0.787865206
0	1436	0.635193131
1	459.0000002	2.197216861
1	1432	1.196308206
0	1731	0.832780579
1	2145	0.696934678
1	1463	1.109175613
0	1168	1.275892053
1	1200	0.656736242
0	4074.000002	0.526946631
0	1560	1.309283686
1	68.00000005	0.959144756
1	76.99999996	0.735654101
1	708.9999998	0.840193408
0	369	1.332848284
1	1270	0.848535279
1	1657	0.860616437
0	1487	1.419334387
1	1625	0.581053353
1	2386	1.704639851
1	878	1.804079921
1	1133	0.893952775
0	1632	0.418983173
0	1218	0.632473168
1	311.0000002	1.432044189
0	3943.999999	1.234303094
0	1133	0.964882202
1	453.9999998	0.589389991
0	52.99999984	1.406421281
1	953	1.118907598
0	1459	1.37629409
1	1972	1.698172503
1	834.0000001	1.498363425
0	1478	0.962814192
0	2271	0.412494608
0	1291	0.768122478
0	1520	0.80421999
0	1624	0.576411121
0	2283	0.709638424
0	1011	1.281598341
1	475	2.351298089
0	2789	1.466157871
0	2009	0.646297293
0	1423	0.471928865
0	551	0.674150117
0	355.0000001	0.562475777
1	884.9999999	0.933141706
0	1888	0.743375991
0	2274	0.63812143
1	1588	1.489534115
0	2133	7.811748034
1	163.9999998	0.683663476
0	1782	0.524153437
0	2423	0.796046181
0	574.0000001	0.746961569
0	2016	1.053129411
1	42.99999994	1.546590073
0	1398	0.745803776
0	749.0000002	1.103777137
0	736.9999999	0.431657214
0	1879	1.31403698
0	1496	0.776374261
1	1696	0.75770799
0	1367	0.896849359
0	2246	1.433249651
0	2087	0.860909677
0	3331	1.148209448
1	1980	1.254376384
0	1384	1.323502197
0	141.0000001	0.813069656
0	2150	1.125278717
0	117.9999999	2.300386709
1	1714	1.57379784
0	1929	1.161933656
0	617	0.980245699
0	2231	0.870834376
0	2439	0.485155349
0	1885	0.84519411
0	1905	0.344767311
0	1046	0.680682928
1	445.9999999	0.677448611
0	1657	2.07986272
1	1230	1.77152043
0	722.0000001	0.450578361
1	2105	1.855383367
0	1124	1.051636692
0	952	0.667762923
0	3392	0.920569536
0	1495	0.778402052
0	3328	1.20610837
0	1385	0.525996683
0	840	0.651543236
0	1371	0.53413161
1	991.9999999	0.66848563
0	2430	0.880308494
1	722.0000001	0.67990548
0	1274	1.118196522
0	1834	1.000416044
1	62.00000011	1.530585775
1	932.0000002	2.019633265
0	3222	1.519732232
0	386.0000002	1.063877922
0	511	0.373899095
0	3841	0.67405274
0	785.0000002	1.712484032
0	365	0.567970578
1	818.9999998	1.8485437
1	781.9999998	1.503615472
0	1355	0.864180161
0	822.0000002	0.667619811
0	970.0000002	1.162739793
1	211.0000001	0.762025091
0	1177	1.618215074
0	2508	0.780195666
1	1034	1.166871651
0	2873	0.918625412
0	1862	0.843075284
0	1107	0.60565555
0	356.0000001	0.639260625
0	2630	1.391289373
0	211.0000001	0.582042155
0	776.9999999	0.862411307
0	1106	1.196632108
0	2964	0.9381616
0	2718	1.738714123
0	1217	0.812296715
1	2764	1.471933871
1	222	4.007162275
0	1789	1.322714757
0	1018	0.896450139
0	3302	0.619676012
0	918.9999999	0.632508836
0	945	0.752131265
1	1626	4.561901792
0	406	1.075505414
0	1906	1.009860781
0	3271	0.639471006
0	2184	0.648402942
1	444.9999999	1.355064906
0	1120	0.625100594
1	510	1.029727387
0	371.9999999	0.865472609
0	3146	0.838091189
1	313.0000002	1.270866701
0	2868	1.633231471
0	1169	0.918878909
0	1462	0.885295275
0	1785	1.5572746
0	507	0.609645051
0	699.9999999	2.365535411
0	2531	2.203159979
0	469.0000001	0.922615123
0	1435	1.141262104
0	1552	0.744550908
0	607.0000001	2.864486457
0	1955	0.934816354
1	1111	0.891305604
0	1450	2.070222045
0	714.0000002	0.50974942
1	341.9999999	1.063221176
1	1091	1.402648332
0	1871	0.607118374
0	3341	0.678677347
0	1683	0.821872229
1	484.9999999	0.935627225
1	645.0000001	2.94658039
1	1912	0.75649803
0	1186	1.556643379
0	620	0.608941729
0	1525	0.618231673
0	3451	0.998530853
1	101.0000001	2.513521694
0	3074	0.894580286
0	664.9999999	0.952646288
1	1317	0.864018453
1	320.0000001	1.736904508
1	431.0000001	2.71424376
0	991.9999999	0.319522099
0	527.9999998	0.989956608
0	1314	0.655582356
0	1385	0.710441638
1	882.9999999	0.809668795
1	1191	0.622513094
0	1729	0.622450825
1	735	0.512228655
1	479.9999999	1.444126366
0	735	0.839449774
1	106	1.302779633
1	866.0000001	3.342994572
0	873	0.724797667
1	578.0000001	1.643907471
0	205.0000001	0.95671667
0	972.0000001	0.878841581
1	1724	1.87353926
0	3377	1.313476421
0	2609	1.260951415
0	1746	0.88995182
0	1130	1.388281735
1	646.0000001	0.926206971
1	822.0000002	1.086264438
1	572.0000001	1.43181376
1	93.00000017	0.88519918
1	65.00000008	1.52499391
0	182	3.154916195
1	313.0000002	1.161572498
0	126.9999998	0.564745348
1	552	0.532968442
0	1621	0.839817942
0	2799	0.466557877
0	1924	1.725173672
1	1343	0.566241416
1	1404	1.626960404
0	693	0.760283182
0	2412	1.454459475
1	166.0000002	0.868369989
1	161.9999998	2.030997361
0	3431	0.502585895
0	3834	0.545996234
1	1610	1.064266168
0	204.0000002	1.473452045
1	330	0.754590043
1	2454	0.820595041
0	1794	1.112906183
0	3205	0.878207759
1	1584	1.427657332
0	3037	1.580183824
1	478	1.188723951
0	3229	0.6016628
1	700.9999999	1.328566151
1	242.0000001	2.039785007
1	679.0000001	2.37546796
1	1639	2.340197331
1	168.0000001	1.304622781
0	1092	0.916828934
0	1092	1.019220433
1	3615	1.121997359
0	118.9999999	0.490904489
0	1373	0.967701097
0	1604	0.789603446
0	861.0000002	1.543804625
1	362	1.914583042
0	2859	1.451908118
0	3736.000001	0.83599709
0	1993	0.900167689
0	2361	0.565335453
1	599.9999998	4.196617459
0	2688	0.804150504
0	2552	1.316495497
0	1790	1.167331211
0	1759	1.110762993
0	2660	0.738054223
1	479.9999999	1.30084094
0	1508	0.620053421
0	1666	0.793963613
0	689	0.999757952
0	518.9999999	0.87830067
0	951	1.537872708
0	685.0000001	1.218745447
1	2419	0.720663616
0	1476	0.940848195
0	755.0000001	0.813338261
0	755.0000001	1.041489014
0	755.0000001	0.621702009
0	909	0.677260975
1	768	0.553246394
0	1413	1.317434607
1	770	2.105745748
0	1733	2.341519873
0	1854	0.63320289
0	319.0000001	0.836440481
0	788.0000002	1.255589316
0	2270	0.842258545
1	238.0000002	0.713993764
0	2128	1.136853687
1	1912	1.708093734
0	1485	1.354885195
0	2226	0.445703774
1	560.9999999	0.618522596
1	1121	0.823654777
0	154.9999999	0.766503861
1	2227	1.372005091
0	1498	0.844212264
0	522.9999999	1.188459033
0	2017	1.080438748
1	1315	0.949912701
0	2080	0.700175658
1	3554	2.239440997
1	574.0000001	1.238595673
0	435	0.606659394
0	1308	0.549211795
1	2343	0.889655286
1	793.0000001	1.848189807
0	3498	0.879098494
0	42.99999994	0.761947523
0	773.9999999	0.894144773
1	59.00000014	1.536527015
0	372.9999999	0.666545055
0	3988.999999	0.809922118
0	1516	1.002513097
1	137.0000001	1.85115414
1	333	2.078681826
0	1380	0.992098609
0	400	1.51575178
0	1491	0.703640432
0	293	1.162390713
0	2461	1.096705073
1	335.9999999	0.937888722
0	830.0000001	1.44559164
0	3205	1.399235642
1	1590	1.265807382
1	139.0000001	2.077310884
0	3987	1.139817116
0	468.0000001	0.850192396
0	1489	0.576376813
0	193.9999999	0.521158053
0	354.0000001	0.850821397
