# Supplementary material for: The cuproptosis related genes signature predicts the prognosis and correlates with the immune status of clear cell renal cell carcinoma
Source: Front Genet. 2022 Dec 1;13:1061382. doi: 10.3389/fgene.2022.1061382 (PMC9751702; doi:10.3389/fgene.2022.1061382)
Supplement: Supplementary file 4 [file DataSheet1.ZIP › RAW.data/22/DCA2.xlsx]

## Sheet: Sheet1
Age	risk	Stage	gender	Age+risk+Stage+gender
Age	risk	Stage	gender	Age
				risk
				Stage
				gender
