# Supplementary material for: The cuproptosis related genes signature predicts the prognosis and correlates with the immune status of clear cell renal cell carcinoma
Source: Front Genet. 2022 Dec 1;13:1061382. doi: 10.3389/fgene.2022.1061382 (PMC9751702; doi:10.3389/fgene.2022.1061382)
Supplement: Supplementary file 4 [file DataSheet1.ZIP › RAW.data/22/cr.txt]

riskScore	Age	Stage	gender	riskScore+Age+Stage+gender
riskScore	Age	Stage	gender	riskScore
				Age
				Stage
				gender
