# Supplementary material for: The cuproptosis related genes signature predicts the prognosis and correlates with the immune status of clear cell renal cell carcinoma
Source: Front Genet. 2022 Dec 1;13:1061382. doi: 10.3389/fgene.2022.1061382 (PMC9751702; doi:10.3389/fgene.2022.1061382)
Supplement: Supplementary file 4 [file DataSheet1.ZIP › RAW.data/22/cr.xlsx]

## Sheet: Sheet1
fustat	futime	riskScore	Age	Stage
0	1531	0.861383	38.9753	Stage I
1	99	2.03003	81.8438	Stage IV
1	1913	0.820323	72.5425	Stage III
0	3728	0.722938	62.063	Stage III
0	340	1.17211	75.4137	Stage I
0	374	0.753675	63.0164	Stage I
0	762	1.50136	74.0575	Stage III
0	1133	0.642638	54.0986	Stage I
0	1143	0.50628	48.8247	Stage II
0	1886	0.849796	41.7808	Stage II
0	1290	0.6943	64.3205	Stage IV
0	1883	2.05686	57.737	Stage III
0	2865	0.612241	58.4575	Stage I
0	967	2.55632	80.0192	Stage III
0	498	0.813228	73.011	Stage I
0	1525	0.885044	57.9041	Stage IV
0	411	2.00796	52.4466	Stage I
0	1299	0.73093	51.3973	Stage III
0	1952	0.627349	43.0082	Stage I
0	1071	0.691673	46.5973	Stage I
0	2722	1.08116	68.4603	Stage IV
0	963	0.552299	56.1452	Stage I
0	963	0.244832	56.1452	Stage I
1	1019	1.8836	81.8438	Stage III
1	1200	1.2511	62.7178	Stage IV
0	193	3.6384	70.1781	Stage I
1	41	1.45505	61.474	Stage IV
0	3639	0.741876	63.863	Stage II
0	3974	0.842593	62.5836	Stage III
1	2256	0.91856	79.5397	Stage II
0	1132	2.36213	56.0822	Stage I
1	109	1.09351	75.4959	Stage II
0	1843	0.640393	55.8055	Stage I
0	2470	0.734185	55.0712	Stage I
0	4537	0.934216	65.0575	Stage I
0	505	0.480269	38.6658	Stage I
0	1130	0.753357	41.8192	Stage I
0	1018	2.12145	54.0247	Stage I
0	454	1.03839	57.3973	Stage I
1	1097	2.25429	75.8247	Stage III
0	3936	1.09044	70.1836	Stage II
1	1986	0.899239	70.0877	Stage IV
0	648	0.924109	52.2164	Stage II
1	571	1.18006	32.0575	Stage III
1	841	1.02882	58.9699	Stage III
1	206	0.507754	60.589	Stage IV
0	3583	0.649672	65.937	Stage I
0	1787	0.393479	59.8411	Stage I
0	362	0.787865	68.611	Stage I
0	1436	0.635193	66.6164	Stage III
1	459	2.19722	53.7288	Stage IV
1	1432	1.19631	56.7616	Stage IV
0	1731	0.832781	46.9397	Stage I
1	2145	0.696935	75.4055	Stage I
1	1463	1.10918	75.8685	Stage I
0	1168	1.27589	48.1014	Stage I
1	1200	0.656736	52.4356	Stage IV
0	4074	0.526947	47.0603	Stage I
0	1560	1.30928	50.7123	Stage I
1	68	0.959145	72.8055	Stage III
1	77	0.735654	73.0384	Stage III
1	709	0.840193	66.1151	Stage IV
0	369	1.33285	71.8685	Stage I
1	1270	0.848535	79.863	Stage I
1	1657	0.860616	49.6767	Stage I
0	1487	1.41933	40.2055	Stage III
1	1625	0.581053	58.5753	Stage IV
1	2386	1.70464	82.7123	Stage I
1	878	1.80408	63.3699	Stage III
1	1133	0.893953	70.8	Stage III
0	1632	0.418983	77.7534	Stage I
0	1218	0.632473	56.8877	Stage III
1	311	1.43204	83.9973	Stage IV
0	3944	1.2343	66.137	Stage III
0	1133	0.964882	36.7233	Stage III
1	454	0.58939	88.4658	Stage I
0	53	1.40642	50.9918	Stage I
1	953	1.11891	59.2932	Stage III
0	1459	1.37629	59.526	Stage I
1	1972	1.69817	84.6575	Stage I
1	834	1.49836	69.2274	Stage I
0	1478	0.962814	51.3808	Stage I
0	2271	0.412495	56.7452	Stage IV
0	1291	0.768122	57.2082	Stage III
0	1520	0.80422	61.4356	Stage III
0	1624	0.576411	75.7534	Stage I
0	2283	0.709638	73.3178	Stage I
0	1011	1.2816	61.0548	Stage I
1	475	2.3513	65.3699	Stage IV
0	2789	1.46616	43.2603	Stage III
0	2009	0.646297	71.1671	Stage I
0	1423	0.471929	45.4192	Stage II
0	551	0.67415	47.8575	Stage I
0	355	0.562476	29.3096	Stage I
1	885	0.933142	77.9918	Stage III
0	1888	0.743376	60.9288	Stage III
0	2274	0.638121	48.2767	Stage I
1	1588	1.48953	65.4055	Stage III
0	2133	7.81175	81.8712	Stage I
1	164	0.683663	74.937	Stage III
0	1782	0.524153	54.6082	Stage III
0	2423	0.796046	63.5479	Stage IV
0	574	0.746962	69.0603	Stage I
0	2016	1.05313	37.0329	Stage I
1	43	1.54659	65.7123	Stage IV
0	1398	0.745804	67.7178	Stage I
0	749	1.10378	75.4712	Stage I
0	737	0.431657	43.5562	Stage I
0	1879	1.31404	49.463	Stage II
0	1496	0.776374	62.6411	Stage I
1	1696	0.757708	51.9288	Stage I
0	1367	0.896849	74.3726	Stage III
0	2246	1.43325	73.6904	Stage I
0	2087	0.86091	72.5753	Stage I
0	3331	1.14821	40.663	Stage IV
1	1980	1.25438	60.3671	Stage IV
0	1384	1.3235	47.8384	Stage III
0	141	0.81307	61.2082	Stage I
0	2150	1.12528	61.1507	Stage I
0	118	2.30039	58.5808	Stage III
1	1714	1.5738	69.8849	Stage IV
0	1929	1.16193	74.8274	Stage II
0	617	0.980246	49.0959	Stage I
0	2231	0.870834	61.811	Stage III
0	2439	0.485155	59.1562	Stage I
0	1885	0.845194	57.0603	Stage I
0	1905	0.344767	60.7397	Stage II
0	1046	0.680683	41.6959	Stage I
1	446	0.677449	63.1589	Stage II
0	1657	2.07986	61.9808	Stage II
1	1230	1.77152	68.5288	Stage III
0	722	0.450578	61.5397	Stage I
1	2105	1.85538	39.2959	Stage II
0	1124	1.05164	41.2082	Stage I
0	952	0.667763	61.6219	Stage I
0	3392	0.92057	53.9315	Stage I
0	1495	0.778402	58.9425	Stage I
0	3328	1.20611	54.3808	Stage II
0	1385	0.525997	79.9123	Stage I
0	840	0.651543	61.1616	Stage I
0	1371	0.534132	68.0822	Stage I
1	992	0.668486	51.7753	Stage III
0	2430	0.880308	57.9945	Stage I
1	722	0.679905	63.2411	Stage IV
0	1274	1.1182	53.0192	Stage III
0	1834	1.00042	64.0356	Stage I
1	62	1.53059	75.1671	Stage I
1	932	2.01963	48.2493	Stage IV
0	3222	1.51973	60.3288	Stage I
0	386	1.06388	72.5863	Stage II
0	511	0.373899	41.2685	Stage I
0	3841	0.674053	53.8274	Stage I
0	785	1.71248	75.6493	Stage I
0	365	0.567971	68.8082	Stage IV
1	819	1.84854	57.6959	Stage III
1	782	1.50362	54.3808	Stage IV
0	1355	0.86418	58.2356	Stage II
0	822	0.66762	63.8164	Stage III
0	970	1.16274	51.1288	Stage III
1	211	0.762025	58.3836	Stage IV
0	1177	1.61822	43.4466	Stage I
0	2508	0.780196	58.3041	Stage I
1	1034	1.16687	41.0219	Stage IV
0	2873	0.918625	55.8685	Stage IV
0	1862	0.843075	55.0247	Stage I
0	1107	0.605656	34.2685	Stage III
0	356	0.639261	47.4822	Stage I
0	2630	1.39129	50.6466	Stage I
0	211	0.582042	42.0822	Stage I
0	777	0.862411	70.6466	Stage III
0	1106	1.19663	53.3041	Stage I
0	2964	0.938162	64.6247	Stage I
0	2718	1.73871	60.0027	Stage III
0	1217	0.812297	84.0438	Stage II
1	2764	1.47193	74.389	Stage I
1	222	4.00716	33.4767	Stage IV
0	1789	1.32271	69.8247	Stage II
0	1018	0.89645	47.0959	Stage I
0	3302	0.619676	60.3726	Stage IV
0	919	0.632509	79.1808	Stage I
0	945	0.752131	79.2603	Stage II
1	1626	4.5619	59.3699	Stage IV
0	406	1.07551	54.7918	Stage I
0	1906	1.00986	54.5342	Stage I
0	3271	0.639471	46.7863	Stage I
0	2184	0.648403	43.326	Stage I
1	445	1.35506	60.0767	Stage IV
0	1120	0.625101	67.3123	Stage I
1	510	1.02973	68.0904	Stage II
0	372	0.865473	68.0904	Stage I
0	3146	0.838091	73.7233	Stage I
1	313	1.27087	60.8767	Stage IV
0	2868	1.63323	48.9288	Stage II
0	1169	0.918879	72.7644	Stage I
0	1462	0.885295	43.2849	Stage I
0	1785	1.55727	58.2329	Stage II
0	507	0.609645	62.0192	Stage II
0	700	2.36554	58.5616	Stage I
0	2531	2.20316	58.2767	Stage II
0	469	0.922615	61.9918	Stage I
0	1435	1.14126	51.6767	Stage I
0	1552	0.744551	61.937	Stage I
0	607	2.86449	68.263	Stage II
0	1955	0.934816	64.6822	Stage I
1	1111	0.891306	76.9205	Stage I
0	1450	2.07022	47.6603	Stage III
0	714	0.509749	59.9753	Stage I
1	342	1.06322	63.1562	Stage IV
1	1091	1.40265	62.0521	Stage I
0	1871	0.607118	46.5534	Stage I
0	3341	0.678677	79.7918	Stage III
0	1683	0.821872	63.8849	Stage III
1	485	0.935627	88.6685	Stage III
1	645	2.94658	56.463	Stage III
1	1912	0.756498	64.3781	Stage III
0	1186	1.55664	51.6247	Stage I
0	620	0.608942	74.4164	Stage I
0	1525	0.618232	42.126	Stage I
0	3451	0.998531	64.211	Stage IV
1	101	2.51352	46.0384	Stage IV
0	3074	0.89458	65.6603	Stage I
0	665	0.952646	59.8685	Stage III
1	1317	0.864018	77.8219	Stage I
1	320	1.7369	57.7753	Stage III
1	431	2.71424	46.8767	Stage IV
0	992	0.319522	59.7068	Stage II
0	528	0.989957	60.4685	Stage II
0	1314	0.655582	51.7534	Stage I
0	1385	0.710442	34.0575	Stage I
1	883	0.809669	54.4986	Stage III
1	1191	0.622513	58.0356	Stage I
0	1729	0.622451	52.1151	Stage I
1	735	0.512229	59.0575	Stage I
1	480	1.44413	71.3973	Stage III
0	735	0.83945	64.4603	Stage III
1	106	1.30278	72.8274	Stage III
1	866	3.34299	58.4027	Stage III
0	873	0.724798	46.3425	Stage I
1	578	1.64391	46.1479	Stage IV
0	205	0.956717	76.3205	Stage III
0	972	0.878842	83.1644	Stage I
1	1724	1.87354	74.0247	Stage III
0	3377	1.31348	69.0685	Stage I
0	2609	1.26095	70.0055	Stage III
0	1746	0.889952	40.1397	Stage I
0	1130	1.38828	70.4082	Stage I
1	646	0.926207	42.7425	Stage IV
1	822	1.08626	60.7014	Stage I
1	572	1.43181	63.9808	Stage IV
1	93	0.885199	64.0521	Stage IV
1	65	1.52499	61.1808	Stage III
0	182	3.15492	57.5863	Stage III
1	313	1.16157	55.6329	Stage IV
0	127	0.564745	81.8164	Stage III
1	552	0.532968	44.1671	Stage IV
0	1621	0.839818	54.6959	Stage I
0	2799	0.466558	44.3699	Stage I
0	1924	1.72517	51.7205	Stage III
1	1343	0.566241	42.0767	Stage I
1	1404	1.62696	68.1534	Stage I
0	693	0.760283	50.2685	Stage I
0	2412	1.45446	55.4219	Stage I
1	166	0.86837	70.4356	Stage I
1	162	2.031	62.3863	Stage IV
0	3431	0.502586	66.0822	Stage I
0	3834	0.545996	53.6986	Stage I
1	1610	1.06427	76.6192	Stage III
0	204	1.47345	79.2712	Stage III
1	330	0.75459	52.137	Stage IV
1	2454	0.820595	52.1151	Stage I
0	1794	1.11291	63.6055	Stage I
0	3205	0.878208	45.0466	Stage II
1	1584	1.42766	53.7534	Stage I
0	3037	1.58018	64.8904	Stage I
1	478	1.18872	47.6767	Stage III
0	3229	0.601663	49.4959	Stage II
1	701	1.32857	76.1041	Stage II
1	242	2.03979	54.874	Stage IV
1	679	2.37547	73.5836	Stage III
1	1639	2.3402	80.4932	Stage I
1	168	1.30462	58.5589	Stage IV
0	1092	0.916829	73.5507	Stage I
0	1092	1.01922	73.5507	Stage I
1	3615	1.122	77.6959	Stage I
0	119	0.490904	67.0548	Stage I
0	1373	0.967701	69.7808	Stage III
0	1604	0.789603	43.6575	Stage IV
0	861	1.5438	52.9425	Stage I
1	362	1.91458	80.0521	Stage III
0	2859	1.45191	43.537	Stage I
0	3736	0.835997	60.9425	Stage IV
0	1993	0.900168	46.8877	Stage I
0	2361	0.565335	69.2274	Stage I
1	600	4.19662	63.8959	Stage III
0	2688	0.804151	62.5342	Stage II
0	2552	1.3165	68.2438	Stage I
0	1790	1.16733	77.2164	Stage I
0	1759	1.11076	72.5342	Stage III
0	2660	0.738054	49.2274	Stage I
1	480	1.30084	59.4438	Stage IV
0	1508	0.620053	52.4329	Stage I
0	1666	0.793964	75.5096	Stage I
0	689	0.999758	49.1836	Stage I
0	519	0.878301	49.3918	Stage I
0	951	1.53787	63.3562	Stage IV
0	685	1.21875	67.5863	Stage III
1	2419	0.720664	67.5068	Stage II
0	1476	0.940848	71.0603	Stage III
0	755	0.813338	74.474	Stage I
0	755	1.04149	74.474	Stage I
0	755	0.621702	74.474	Stage I
0	909	0.677261	62.7397	Stage I
1	768	0.553246	65.1452	Stage IV
0	1413	1.31743	67.2822	Stage III
1	770	2.10575	76.1452	Stage III
0	1733	2.34152	59.7781	Stage III
0	1854	0.633203	67.4055	Stage I
0	319	0.83644	50.9479	Stage II
0	788	1.25559	63.4959	Stage I
0	2270	0.842259	72.5726	Stage I
1	238	0.713994	66.389	Stage IV
0	2128	1.13685	69.7616	Stage IV
1	1912	1.70809	71.4247	Stage IV
0	1485	1.35489	56.5342	Stage I
0	2226	0.445704	62.1726	Stage III
1	561	0.618523	63.4247	Stage IV
1	1121	0.823655	78.2247	Stage II
0	155	0.766504	65.2219	Stage III
1	2227	1.37201	52.3315	Stage IV
0	1498	0.844212	58.4658	Stage III
0	523	1.18846	58.0986	Stage I
0	2017	1.08044	78.6685	Stage I
1	1315	0.949913	86.4575	Stage II
0	2080	0.700176	78.6329	Stage I
1	3554	2.23944	67.1507	Stage IV
1	574	1.2386	62.8603	Stage IV
0	435	0.606659	67.7507	Stage I
0	1308	0.549212	54.6466	Stage I
1	2343	0.889655	72.8658	Stage I
1	793	1.84819	60.6767	Stage IV
0	3498	0.879098	60.6986	Stage I
0	43	0.761948	35.4438	Stage I
0	774	0.894145	82.7151	Stage I
1	59	1.53653	84.189	Stage IV
0	373	0.666545	61.5233	Stage I
0	3989	0.809922	50.5315	Stage III
0	1516	1.00251	62.6822	Stage III
1	137	1.85115	68.8164	Stage I
1	333	2.07868	62.9178	Stage IV
0	1380	0.992099	73.6493	Stage I
0	400	1.51575	72.5315	Stage I
0	1491	0.70364	67.9534	Stage II
0	293	1.16239	46.9781	Stage I
0	2461	1.09671	65.5205	Stage III
1	336	0.937889	48.9918	Stage IV
0	830	1.44559	69.6685	Stage III
0	3205	1.39924	47.5808	Stage II
1	1590	1.26581	78.7041	Stage I
1	139	2.07731	55.2767	Stage IV
0	3987	1.13982	51.9288	Stage I
0	468	0.850192	57.3096	Stage I
0	1489	0.576377	48.0548	Stage I
0	194	0.521158	53.5918	Stage I
0	354	0.850821	55.074	Stage I
0	1266	0.742193	56.2137	Stage I
0	1413	0.760089	54.0795	Stage I
1	828	1.59391	72.811	Stage I
1	69	0.630441	51.6247	Stage III
0	501	2.36195	66.9534	Stage I
0	1608	1.12563	40.0329	Stage I
0	963	0.750907	56.1452	Stage I
1	110	1.02246	74.589	Stage IV
0	433	0.732703	44.4603	Stage III
0	2470	0.657971	55.0712	Stage I
0	2263	0.915403	53.1863	Stage I
0	1559	0.74716	60.2411	Stage I
1	1337	1.19114	76.9726	Stage IV
0	1935	0.478755	47.3534	Stage I
0	2422	1.03514	57.9836	Stage II
1	182	0.80784	51.8384	Stage IV
0	2014	1.7722	41.6356	Stage III
1	307	1.91554	79.3096	Stage IV
0	2746	0.799051	74.2986	Stage I
1	1238	0.859594	61.611	Stage IV
1	1092	2.75277	52.1973	Stage I
0	3631	0.702752	77.9123	Stage I
0	910	0.749643	42.6356	Stage II
0	1329	1.13626	59.2932	Stage I
0	1014	0.783381	42.3315	Stage I
0	1411	0.804514	46.9726	Stage I
1	2601	1.08108	70.3479	Stage I
1	183	2.03472	60.8767	Stage IV
1	375	0.736648	61.411	Stage I
1	245	0.794265	81.9753	Stage III
0	2067	1.12907	51.4384	Stage I
0	1793	0.783169	67.0603	Stage II
0	1889	1.17191	78.7534	Stage I
0	38	0.585953	59.4877	Stage I
1	204	2.74446	63.2795	Stage IV
1	683	0.581374	71.8384	Stage III
0	365	1.61721	53.589	Stage I
1	1567	1.12871	59.4548	Stage IV
0	323	0.635291	37.1123	Stage III
0	750	0.695161	76.3973	Stage I
0	1997	1.22483	58.1973	Stage II
0	1502	0.586914	43.9397	Stage III
1	946	1.60065	41.7589	Stage II
0	2208	1.61486	40.6137	Stage I
1	1075	1.41881	51.7945	Stage IV
0	1670	0.554408	65.6301	Stage I
0	1257	0.941428	86.6164	Stage I
0	656	1.34203	79.3233	Stage I
1	587	1.51819	69.6658	Stage III
0	1124	0.925453	57.0548	Stage I
0	3267	0.588806	79.1178	Stage I
0	2004	0.499343	40.1151	Stage I
1	2090	0.65935	49.9288	Stage I
1	2564	1.08493	76.2685	Stage III
1	73	0.629726	86.2274	Stage III
0	2392	0.952048	69.8466	Stage III
0	662	0.424043	76.4685	Stage II
1	329	3.58375	73.4904	Stage IV
1	885	1.73983	37.726	Stage III
0	2372	1.65068	50.874	Stage I
0	2782	1.35324	75.737	Stage III
0	1140	0.871015	46.0082	Stage II
1	562	0.926383	70.5534	Stage I
0	1493	1.5174	57.3452	Stage II
0	150	3.07343	48.5534	Stage I
0	2172	2.53582	46.8466	Stage II
1	1661	0.976732	55.9178	Stage IV
0	2504	0.686068	82.9288	Stage I
0	1126	0.464309	53.1041	Stage I
0	3480	0.95369	49.8027	Stage III
0	36	0.812112	63.0356	Stage II
0	1876	0.621888	63.5342	Stage I
0	1955	1.15955	57.5151	Stage II
0	630	1.43206	60.5205	Stage I
0	1238	0.655517	63.1205	Stage I
1	42	1.46108	75.1151	Stage IV
0	2839	1.71954	60.2192	Stage III
1	1598	1.01443	64.5123	Stage I
0	385	1.21337	69.0548	Stage I
0	2754	1.00362	62.3644	Stage III
0	1063	0.658632	44.3753	Stage II
0	693	1.00784	38.7151	Stage I
0	1416	1.12939	48.274	Stage I
0	1433	0.638705	40.3014	Stage I
0	1946	1.16029	63.1534	Stage I
0	563	1.77845	40.7342	Stage I
1	1371	1.59663	49.6795	Stage II
1	727	0.582233	55.6438	Stage I
0	3409	0.517347	48.9123	Stage II
1	1111	2.44182	78.8329	Stage II
1	952	1.18761	72.9068	Stage III
0	61	1.19173	77.0055	Stage I
1	563	1.37787	53.9096	Stage I
0	2257	1.29123	45.7342	Stage I
1	344	4.42029	74.6658	Stage IV
0	2609	0.654119	51.7753	Stage IV
0	2038	0.888384	59.8247	Stage I
0	2554	1.4434	49.1041	Stage III
0	1508	0.689296	85.9288	Stage I
0	992	0.311382	59.7068	Stage II
0	992	0.262817	59.7068	Stage II
0	2217	0.501549	72.5041	Stage I
0	3744	2.04494	39.9945	Stage I
0	370	0.941781	26.6137	Stage I
0	1520	0.949593	63.1836	Stage I
0	3343	2.8993	68.2521	Stage I
0	932	2.80761	60.1342	Stage I
0	874	2.391	84.5534	Stage I
0	1137	0.955576	47.3562	Stage I
0	4067	1.3652	47.0411	Stage III
0	1165	0.918324	56.4301	Stage I
1	1378	1.53303	63.3671	Stage I
0	256	1.14118	69.1589	Stage II
1	2241	0.742689	62.6082	Stage II
0	1499	0.722928	58.1041	Stage III
0	1092	0.950273	73.5507	Stage I
0	1755	0.695706	75.0575	Stage III
0	1175	0.755477	69.5041	Stage III
0	1893	1.10608	47.8055	Stage II
1	637	0.823935	77.274	Stage III
0	3519	0.929973	72.8877	Stage IV
1	224	1.32806	54.5726	Stage IV
1	51	1.05409	72.8932	Stage I
0	1776	2.57927	85.1945	Stage III
0	175	0.454735	62.9589	Stage I
1	1417	2.41969	48.7452	Stage III
1	1493	1.40332	57.6904	Stage III
0	2378	0.658705	52.9096	Stage I
0	932	1.07439	49.3068	Stage I
0	408	0.854971	39.8658	Stage I
0	206	0.455531	55.4685	Stage I
1	2299	0.93488	66.0164	Stage I
1	927	1.78388	65.5589	Stage IV
1	845	0.957174	75.8877	Stage III
0	177	0.793312	58.6493	Stage I
0	2489	0.528907	51.1397	Stage I
1	139	1.19497	64.811	Stage I
1	1003	1.12499	46.6986	Stage IV
0	2172	4.1056	71.7425	Stage I
1	1045	0.552191	63.1068	Stage I
0	1778	2.13253	57.2877	Stage III
1	1625	1.37517	53.0849	Stage I
0	2186	0.663381	71.8466	Stage III
0	1521	0.914878	65.1068	Stage I
0	2881	0.582532	67.726	Stage III
0	1928	1.06618	51.3151	Stage III
1	1964	0.776757	73.1397	Stage IV
0	1307	0.987025	57.7726	Stage I
1	1589	1.62878	67.7452	Stage III
1	202	1.4761	76.4356	Stage III
0	567	0.594481	54.3233	Stage I
0	603	0.961683	72.2192	Stage III
0	1528	0.631169	42.8411	Stage I
1	1170	1.10353	52.4	Stage I

## Sheet: Sheet2
riskScore	Age	Stage	riskScore+Age+Stage
riskScore	Age	Stage	riskScore
			Age
			Stage
