# Supplementary material for: The cuproptosis related genes signature predicts the prognosis and correlates with the immune status of clear cell renal cell carcinoma
Source: Front Genet. 2022 Dec 1;13:1061382. doi: 10.3389/fgene.2022.1061382 (PMC9751702; doi:10.3389/fgene.2022.1061382)
Supplement: Supplementary file 4 [file DataSheet1.ZIP › RAW.data/22/nomoRisk.txt]

ID	futime	fustat	FDX1	DLD	DLAT	CDKN2A	riskScore	risk	Nomogram
TCGA-AK-3428-01A-02R-1277-07	10.213698630137	0	4.621360332	5.718638356	5.07522455	1.914717586	0.722937906517916	low	1.52364875272166
TCGA-BP-4756-01A-01R-1289-07	1.02465753424658	0	4.547530031	6.071241383	5.187150131	1.258639521	0.753674826967131	low	0.635063332275882
TCGA-AK-3456-01A-02R-1325-07	3.13150684931507	0	5.044984192	6.256359674	5.561579701	1.196355243	0.506279933064221	low	0.484119670535973
TCGA-A3-3335-01A-01R-0864-07	5.16712328767123	0	4.146150125	5.672493232	5.243741427	2.229895501	0.849795598948499	low	0.394003000174827
TCGA-BP-5191-01A-01R-1426-07	2.64931506849315	0	3.370513052	3.222943632	1.908928165	2.073546061	2.55632182790715	high	4.21614689509977
TCGA-B8-4622-01A-02R-1277-07	4.17808219178082	0	4.457764999	6.045685409	4.988066581	1.257493448	0.885043529206626	low	4.84492223200223
TCGA-B8-4151-01A-01R-1188-07	3.55890410958904	0	4.954368493	5.832457141	5.035447961	2.334539673	0.730929902552471	low	0.850706667131381
TCGA-B0-5712-01A-11R-1672-07	7.45753424657534	0	5.330590667	6.383541872	4.847746417	2.981158532	1.08115597155257	high	3.20917988610925
TCGA-B2-5633-01A-01R-1541-07	2.63835616438356	0	4.908068316	6.079992438	5.450109297	1.44625623	0.552299335798046	low	0.681100312535815
TCGA-B2-5633-01A-01R-A277-07	2.63835616438356	0	4.761955396	4.644525445	5.164158743	0.324119326	0.244832246077117	low	0.681100312535815
TCGA-B0-4817-01A-01R-1277-07	2.79178082191781	1	4.4592939	4.349046751	2.668005629	2.429026716	1.88359835631474	high	4.44721345261554
TCGA-BP-5169-01A-01R-1426-07	0.528767123287671	0	2.623843456	3.508859622	2.11196609	1.793479761	3.63840066877556	high	1.68042121409197
TCGA-CW-6087-01A-11R-1672-07	0.112328767123288	1	4.375442634	6.941631024	5.340512422	2.045268215	1.45504801242059	high	17.6092700386931
TCGA-BP-4342-01A-01R-1289-07	6.18082191780822	1	3.481983439	5.011057253	5.155105607	2.631732923	0.918559969859223	low	1.18855363530253
TCGA-BP-4327-01A-01R-1289-07	0.298630136986301	1	4.085033675	5.062825441	4.243219692	1.847195187	1.09351338462362	high	1.31827298922642
TCGA-B0-5705-01A-11R-1541-07	12.4301369863014	0	4.846754051	6.414150758	5.328542095	2.534211045	0.93421632044707	high	1.1034038029588
TCGA-B8-5546-01A-01R-1541-07	1.38356164383562	0	5.785958508	7.031846189	5.63234093	0.714135594	0.480269186257156	low	0.311584238101151
TCGA-CJ-4894-01A-01R-1305-07	2.3041095890411	1	4.727789789	5.733267559	4.835555271	3.116763971	1.02881862477496	high	2.2782423853794
TCGA-AK-3427-01A-01R-0864-07	9.81643835616438	0	5.10614728	6.400162179	5.255360989	1.160081168	0.64967210548143	low	0.906905036736396
TCGA-CZ-4859-01A-02R-1426-07	4.8958904109589	0	5.843240202	6.127239126	5.527192349	2.203796282	0.393479022756389	low	0.578751023021781
TCGA-A3-3307-01A-01R-0864-07	3.93424657534247	0	5.442658245	6.311466786	5.294947845	2.286348908	0.635193131236878	low	1.74064851275707
TCGA-B0-5092-01A-01R-1420-07	1.25753424657534	1	3.834266245	5.09714724	3.757706017	3.013087021	2.19721686053795	high	7.55916928487101
TCGA-CZ-4857-01A-01R-1305-07	3.92328767123288	1	4.051424309	6.041063335	4.865696159	1.360308085	1.19630820587263	high	7.66963336103901
TCGA-B0-4945-01A-01R-1420-07	5.87671232876712	1	5.05793109	6.064484107	4.971097457	1.450854928	0.696934678257311	low	0.912329425865852
TCGA-B0-4846-01A-01R-1277-07	3.28767123287671	1	4.903014161	6.364934811	5.428872668	1.384160354	0.656736242294294	low	4.12895047694521
TCGA-B0-5096-01A-01R-1420-07	0.186301369863014	1	4.056106597	6.643452179	5.96309953	2.100540401	0.959144755832929	high	5.20921891433876
TCGA-B0-4693-01A-01R-1277-07	0.210958904109589	1	4.844521238	6.155271601	5.357516817	2.195757039	0.735654101364859	low	1.60180986561597
TCGA-B8-4143-01A-01R-1188-07	1.94246575342466	1	3.768014897	4.789885717	4.59724511	1.713607843	0.840193408346405	low	4.69793086262093
TCGA-B0-4824-01A-01R-1277-07	4.53972602739726	1	4.764951186	5.596490939	4.679395647	2.203984166	0.86061643725116	low	0.429941303057563
TCGA-BP-4971-01A-01R-1334-07	4.07397260273973	0	3.875150958	4.070767127	3.27944158	2.395556413	1.41933438724995	high	1.31613855626536
TCGA-B0-4833-01A-01R-1305-07	6.53698630136986	1	4.316435411	4.697890556	3.355171354	2.804776378	1.70463985128781	high	1.84901981079314
TCGA-BP-5010-01A-02R-1420-07	2.40547945205479	1	3.745022149	4.114500293	2.87428549	1.802234584	1.80407992098608	high	2.59106157342986
TCGA-BP-4799-01A-01R-1305-07	3.1041095890411	1	4.450386479	4.565603268	4.018393824	2.488849165	0.893952775278492	low	1.96716247028772
TCGA-B8-5158-01A-01R-1420-07	3.33698630136986	0	5.037957604	6.33776282	5.616566487	2.235910831	0.632473168167531	low	2.61989035329748
TCGA-B0-5692-01A-11R-1541-07	10.8054794520548	0	4.783184224	5.748184797	4.328527734	2.447341152	1.23430309437374	high	2.14271073963706
TCGA-BP-4332-01A-01R-1289-07	3.1041095890411	0	4.977518063	5.992759369	4.723880702	2.278222698	0.964882202092972	high	1.18871984359417
TCGA-B0-4823-01A-02R-1420-07	1.24383561643836	1	4.898861336	5.766955525	5.17723215	1.778881397	0.589389991242973	low	1.75253186684155
TCGA-B0-4838-01A-01R-1305-07	2.28493150684932	1	4.9074964	6.400630144	4.795143529	3.333695645	1.49836342488129	high	1.24649246517713
TCGA-CW-5591-01A-01R-1541-07	6.22191780821918	0	5.423144491	6.925974503	5.887018289	0.198494154	0.412494608310902	low	4.68348685895038
TCGA-A3-3329-01A-01R-0864-07	4.44931506849315	0	5.173039462	5.886001351	5.119293919	1.808385051	0.576411121389398	low	1.20844165401912
TCGA-CJ-4874-01A-01R-1305-07	6.25479452054795	0	5.213172281	6.225826325	5.393388741	2.848277403	0.709638423683692	low	0.858300368346679
TCGA-BP-4335-01A-01R-1289-07	1.3013698630137	1	4.225899572	4.939109013	3.396228004	3.610121262	2.35129808852254	high	7.52383775122343
TCGA-B0-5110-01A-01R-1420-07	5.5041095890411	0	4.927417688	6.140997415	5.441078395	2.072483151	0.646297293367513	low	0.805984467898317
TCGA-AK-3443-01A-02R-1325-07	3.8986301369863	0	4.98768013	7.505863942	6.678138121	0.67337551	0.471928865312815	low	0.438232757940071
TCGA-B0-4827-01A-02R-1420-07	2.42465753424658	1	5.249342938	6.130510846	4.717654491	2.361122651	0.933141706049514	high	3.03049468085034
TCGA-BP-4330-01A-01R-1289-07	5.17260273972603	0	4.331647897	5.352144091	4.985705344	2.123500664	0.743375990688736	low	1.12415247533926
TCGA-A3-3370-01A-02R-1420-07	6.23013698630137	0	4.767421745	6.021817264	5.344800097	1.64353299	0.638121429577167	low	0.412695626398953
TCGA-CW-5584-01A-01R-1541-07	0.449315068493151	1	4.902705525	6.545052498	5.826001812	2.363227157	0.683663475549725	low	4.4412008872198
TCGA-B0-5108-01A-01R-1420-07	4.88219178082192	0	4.626707792	5.35239484	4.914861068	0.873576994	0.524153436863333	low	1.22521607728405
TCGA-B0-4690-01A-01R-1277-07	0.117808219178082	1	4.034101239	6.472456903	4.667977254	0.666847467	1.54659007266709	high	8.43894590578015
TCGA-B8-5165-01A-01R-1420-07	2.01917808219178	0	5.027171749	6.081015735	5.568618917	0.896543116	0.431657214097166	low	0.471342427737213
TCGA-BP-4174-01A-02R-1289-07	5.14794520547945	0	4.814837498	6.670013177	5.280054348	3.244673987	1.31403697983918	high	0.807339260640411
TCGA-A3-3376-01A-02R-1420-07	4.64657534246575	1	4.731726323	5.706513976	4.858229714	1.745280365	0.757707989558028	low	0.602094159836457
TCGA-B0-5703-01A-11R-1541-07	6.15342465753425	0	4.527408193	5.479983924	4.187514398	2.888441286	1.43324965095662	high	1.86218566739806
TCGA-AK-3436-01A-02R-1325-07	9.12602739726027	0	4.920512451	5.254284127	4.12763328	3.235144964	1.14820944832125	high	1.86654295543044
TCGA-B4-5836-01A-11R-1672-07	0.386301369863014	0	5.131313726	6.567781193	5.523894365	2.739502506	0.813069656218672	low	0.602356437160836
TCGA-B0-5695-01A-11R-1541-07	5.89041095890411	0	4.572453157	6.03489358	4.914009534	2.538264994	1.12527871672482	high	0.984281761958686
TCGA-BP-4989-01A-01R-1334-07	0.323287671232877	0	4.08545865	4.829149348	3.470875211	3.722586244	2.30038670901198	high	2.25247147337926
TCGA-CJ-4900-01A-01R-1334-07	4.6958904109589	1	3.700506303	4.453260755	3.48516918	2.017743787	1.57379783985561	high	14.5460617989847
TCGA-CZ-5451-01A-01R-1503-07	5.28493150684931	0	4.591051033	6.238826976	5.247798424	3.243303487	1.16193365629407	high	1.69500544365794
TCGA-A3-3387-01A-01R-1541-07	1.69041095890411	0	4.85106438	6.022836058	5.176454429	3.448927374	0.980245698845687	high	0.907161961453499
TCGA-CZ-5989-01A-11R-1672-07	5.21917808219178	0	6.319747979	7.018896734	5.925341988	1.396981459	0.344767310768657	low	0.685911616781303
TCGA-B0-4821-01A-01R-1503-07	3.36986301369863	1	4.220678203	4.015934608	2.941237801	3.419282689	1.77152043040209	high	2.29793621861162
TCGA-B8-5159-01A-01R-1420-07	1.97808219178082	0	5.047791379	6.289201857	5.91675608	1.695949285	0.450578361280045	low	0.608223964315209
TCGA-AK-3429-01A-02R-1325-07	9.11780821917808	0	4.712887371	6.09557214	4.639469505	2.149324409	1.20610836960286	high	0.710975297566409
TCGA-A3-3328-01A-01R-0864-07	3.79452054794521	0	5.263579071	7.299025723	6.109471307	0.643948519	0.525996683374005	low	1.36471415219732
TCGA-BP-5006-01A-01R-1334-07	2.3013698630137	0	4.77312074	5.866220581	5.081015735	1.352702036	0.651543235788154	low	0.788709996966916
TCGA-BP-4995-01A-01R-1334-07	3.75616438356164	0	5.416934297	6.71338789	5.905391819	2.174917695	0.534131609940257	low	0.965616890684372
TCGA-B0-5710-01A-11R-1672-07	6.65753424657534	0	4.745285744	5.554241949	4.926080093	3.210762894	0.88030849423375	low	0.718946309784045
TCGA-CZ-5454-01A-01R-1503-07	1.97808219178082	1	4.751260178	5.561258919	5.028432125	2.246347277	0.679905479990439	low	2.20684503015118
TCGA-B0-5116-01A-02R-1420-07	3.49041095890411	0	3.75309103	5.651126336	5.006010713	1.89902091	1.11819652239825	high	1.91438461654419
TCGA-CW-6088-01A-11R-1672-07	8.82739726027397	0	4.379198127	6.48958468	4.893187446	2.139076515	1.51973223158465	high	1.25990199887527
TCGA-CZ-5470-01A-01R-1503-07	1.05753424657534	0	4.685743964	6.001182976	4.982925145	2.869239719	1.06387792203228	high	1.21075152177556
TCGA-B0-5699-01A-11R-1541-07	10.5232876712329	0	4.955373255	6.24365385	5.448293094	2.071831302	0.674052740435072	low	0.636467263580507
TCGA-BP-4986-01A-01R-1334-07	2.15068493150685	0	3.961160258	5.733481791	4.717128026	3.359900629	1.712484031997	high	1.97196900819703
TCGA-B4-5377-01A-01R-1503-07	1	0	5.279292991	6.545295037	5.831411127	2.394020172	0.567970577920711	low	5.08286168873089
TCGA-CJ-4891-01A-01R-1305-07	2.24383561643836	1	4.142070287	4.774064873	3.232138837	2.140156953	1.84854369959294	high	1.6740400242818
TCGA-BP-5199-01A-01R-1426-07	3.71232876712329	0	4.438592273	4.833294924	4.322512268	2.498378534	0.864180160932411	low	0.637480955597569
TCGA-B8-5163-01A-01R-1420-07	2.25205479452055	0	4.750702967	5.666580504	5.188159558	2.368349306	0.667619810865303	low	1.22319924992606
TCGA-BP-4351-01A-01R-1289-07	2.65753424657534	0	4.791293149	4.808632172	3.994081845	3.859750942	1.16273979328241	high	1.38155012274157
TCGA-BP-4974-01A-01R-1334-07	0.578082191780822	1	4.752877016	5.560812761	4.812113113	2.108290261	0.762025091235098	low	4.91332635943489
TCGA-BP-4354-01A-02R-1289-07	2.83287671232877	1	4.208493849	6.123500664	5.191005899	2.460506682	1.16687165094064	high	8.20077352695701
TCGA-BP-4964-01A-01R-1334-07	5.1013698630137	0	4.377297306	5.499791685	5.01751665	2.535505567	0.843075283674179	low	0.502719123279211
TCGA-BP-4797-01A-01R-1305-07	3.03287671232877	0	4.971686092	6.400010143	5.683909755	1.889551419	0.605655550023714	low	0.675940249418758
TCGA-B0-5697-01A-11R-1541-07	7.20547945205479	0	4.733809857	6.320851082	4.873296452	3.022030405	1.39128937253707	high	0.949243772892221
TCGA-B8-4620-01A-02R-1325-07	2.12876712328767	0	3.89528323	5.162858555	4.960803593	2.256286071	0.862411307173872	low	1.49360768767797
TCGA-BP-4325-01A-02R-1289-07	8.12054794520548	0	4.522413616	6.50781525	5.400790652	1.701859519	0.938161600243883	high	1.08952489466863
TCGA-B0-5084-01A-01R-1334-07	0.608219178082192	1	3.206815112	5.094193836	3.296193073	2.937871652	4.0071622747233	high	7.76586983908982
TCGA-CZ-5452-01A-01R-1503-07	4.9013698630137	0	4.353704383	5.90945391	4.753518965	2.643810023	1.32271475734833	high	1.46432945085853
TCGA-CJ-4904-01A-02R-1426-07	9.04657534246575	0	5.025777419	6.128973835	5.433623829	2.119123733	0.619676011532458	low	3.97173413366508
TCGA-A3-3343-01A-01R-0864-07	2.58904109589041	0	4.33756125	5.674508673	5.199786186	1.945420425	0.752131264871392	low	1.17888076829286
TCGA-A3-3306-01A-01R-0864-07	3.06849315068493	0	5.190109117	6.30088149	5.494546817	2.264656525	0.625100593938712	low	0.944121695203691
TCGA-AK-3451-01A-02R-1188-07	7.85753424657534	0	5.144319705	5.822041772	3.953432876	3.298013064	1.63323147090029	high	0.794824796267681
TCGA-B0-5120-01A-01R-1420-07	3.2027397260274	0	4.427190467	5.727985783	5.113075351	2.72955277	0.918878908769464	low	0.844522221931284
TCGA-CJ-4872-01A-01R-1305-07	3.93150684931507	0	4.339051847	5.107089412	4.328692877	2.85013932	1.14126210439824	high	0.978272810020549
TCGA-B0-5119-01A-02R-1420-07	4.25205479452055	0	4.593503172	5.866480248	5.357696267	2.48740917	0.74455090810357	low	0.6153306313121
TCGA-B0-5080-01A-01R-1503-07	0.936986301369863	1	4.588618703	5.348533422	4.401766976	2.643048054	1.06322117640263	high	9.24659478823187
TCGA-BP-4334-01A-01R-1289-07	1.76712328767123	1	4.270618641	5.120878587	2.222989986	0.430285273	2.9465803896339	high	2.11721124056748
TCGA-BP-4343-01A-02R-1289-07	5.23835616438356	1	5.452470241	6.524052703	5.172415507	2.149714608	0.756498029645661	low	1.63036587290204
TCGA-BP-4795-01A-02R-1420-07	1.6986301369863	0	4.858920928	5.67636615	5.075023405	1.774122872	0.608941728909497	low	0.886321641954713
TCGA-B8-5545-01A-01R-1672-07	4.17808219178082	0	5.173958903	6.260371982	5.363171077	1.854434575	0.618231672548621	low	0.452037545195366
TCGA-B0-4688-01A-01R-1277-07	0.276712328767123	1	3.949245431	6.108049753	5.029178986	5.174294553	2.51352169377513	high	4.74721127200167
TCGA-BP-4162-01A-02R-1325-07	8.42191780821918	0	4.926805963	6.27852194	5.209219396	2.526369342	0.894580285518814	low	0.686107918958638
TCGA-B0-5097-01A-01R-1420-07	1.82191780821918	0	4.510082113	5.572832081	4.84600682	2.696884091	0.952646288046013	high	1.78384374056537
TCGA-B0-5077-01A-01R-1334-07	3.60821917808219	1	4.71283786	6.147379971	4.917932936	1.241474126	0.864018453437676	low	1.28379156628883
TCGA-B0-4843-01A-01R-1277-07	0.876712328767123	1	4.044700113	4.025374362	3.065572312	3.262192588	1.73690450826921	high	2.20003764493536
TCGA-CJ-4638-01A-02R-1325-07	1.18082191780822	1	3.726493386	5.608392338	3.244993583	0.583615357	2.71424375986723	high	8.76411671830429
TCGA-A3-3374-01A-02R-1325-07	3.6	0	5.312541749	5.774686924	4.482835379	1.029417547	0.655582355695478	low	0.456859204832071
TCGA-A3-3349-01A-01R-1188-07	3.79452054794521	0	4.418129216	5.675519573	5.214758177	1.907698279	0.710441637710194	low	0.272303607133919
TCGA-A3-3313-01A-02R-1325-07	2.01369863013699	1	4.726945626	6.36335333	5.72863346	0.691444831	0.512228655367176	low	0.741645221528811
TCGA-B0-5694-01A-11R-1541-07	1.31506849315068	1	4.25939302	5.886850068	4.485510553	2.02839234	1.44412636625254	high	3.27658679290824
TCGA-B0-4696-01A-01R-1277-07	2.37260273972603	1	4.350659895	5.981309258	4.524972598	6.321987605	3.34299457195846	high	2.24077238936398
TCGA-BP-4967-01A-01R-1334-07	0.561643835616438	0	4.717988916	6.195660595	4.855222314	1.414785006	0.956716670031906	high	3.78394639361783
TCGA-B0-4842-01A-02R-1420-07	4.72328767123288	1	4.118600598	5.005242774	3.485091877	2.297367523	1.87353925998284	high	2.69856596274424
TCGA-BP-4158-01A-02R-1289-07	9.25205479452055	0	4.13872438	6.008910374	4.661259347	1.467592509	1.31347642078142	high	1.62677289620121
TCGA-B0-5696-01A-11R-1541-07	7.14794520547945	0	5.043165119	6.334664805	4.752438186	2.862828258	1.26095141481314	high	3.14591333204278
TCGA-BP-4968-01A-01R-1334-07	4.78356164383562	0	5.158967099	5.216237552	4.14745324	2.732681649	0.889951820177037	low	0.426529890071025
TCGA-CJ-4868-01A-01R-1305-07	1.76986301369863	1	4.621852611	5.421260334	4.592271643	2.447526301	0.926206971034814	high	5.09023732958051
TCGA-CJ-4918-01A-01R-1426-07	0.254794520547945	1	4.140369671	5.397789274	4.954154425	2.280154594	0.885199179722977	low	5.79912739090533
TCGA-BP-4761-01A-01R-1289-07	0.498630136986301	0	3.763783355	4.511461714	2.724191854	2.976730221	3.15491619453851	high	4.3767516955754
TCGA-A3-3373-01A-02R-1420-07	4.44109589041096	0	5.034096836	6.167171236	5.044315425	2.264116022	0.839817942463898	low	0.497909287754428
TCGA-CJ-4636-01A-02R-1325-07	5.27123287671233	0	4.220925795	6.005595358	4.314515271	1.905119803	1.72517367184959	high	1.8430505230792
TCGA-CZ-4854-01A-01R-1305-07	3.84657534246575	1	4.361873611	5.780218221	4.227933566	2.349167092	1.62696040389995	high	1.58382069872773
TCGA-BP-5186-01A-01R-1426-07	1.8986301369863	0	4.881600998	6.162705515	5.227167303	2.000504855	0.760283182108914	low	0.437446040319007
TCGA-BP-4771-01A-01R-1289-07	0.443835616438356	1	3.642470537	5.326379149	4.083664406	2.532990143	2.03099736092325	high	9.04076019231586
TCGA-B0-5691-01A-11R-1541-07	9.4	0	5.274902717	6.189073371	5.541406423	1.870029285	0.502585894879639	low	0.694625268621888
TCGA-A3-3347-01A-02R-1325-07	4.41095890410959	1	4.503329652	5.91551373	5.005238282	2.742566791	1.06426616803292	high	8.22385497891958
TCGA-BP-4331-01A-01R-1289-07	6.72328767123288	1	4.939833059	6.301483391	5.322580767	2.432371523	0.820595041146421	low	0.605383178415933
TCGA-B0-5706-01A-11R-1541-07	8.78082191780822	0	3.85224859	4.41374977	4.188923087	1.916056195	0.878207759223616	low	0.433483896970218
TCGA-BP-4165-01A-02R-1289-07	8.32054794520548	0	4.206244678	4.553722975	3.621512722	3.458815063	1.58018382363789	high	1.09802466041148
TCGA-B0-4810-01A-01R-1503-07	1.30958904109589	1	4.808632172	5.281457163	4.238572885	3.414933802	1.18872395081277	high	3.27570715031441
TCGA-CJ-4639-01A-02R-1325-07	8.84657534246575	0	5.040037604	6.156168042	5.553578612	2.322822289	0.601662800026328	low	0.37654924281451
TCGA-BP-4169-01A-02R-1289-07	1.92054794520548	1	4.212328091	5.572074133	4.733950821	3.251688799	1.32856615108282	high	1.34192867749193
TCGA-G6-A5PC-01A-11R-A33J-07	0.663013698630137	1	3.575457561	4.323233143	3.166876092	2.340277405	2.03978500720409	high	7.81659498947426
TCGA-B0-4839-01A-01R-1305-07	4.49041095890411	1	3.941322323	4.850314377	3.277002786	2.742329649	2.34019733068163	high	1.7328425719623
TCGA-B0-4814-01A-01R-1277-07	0.46027397260274	1	4.000396687	5.912597176	4.815467838	1.884050824	1.30462278121288	high	6.84610059858814
TCGA-B0-5115-01A-01R-1420-07	4.39452054794521	0	4.46393628	5.69823515	5.084510785	2.054327554	0.789603446303372	low	1.24471627596583
TCGA-B0-5081-01A-01R-1334-07	0.991780821917808	1	3.871518414	4.882721295	3.63254742	2.639533176	1.91458304175362	high	3.21868131046131
TCGA-BP-4338-01A-01R-1289-07	7.83287671232877	0	3.913837253	5.575188268	4.323016919	1.579131864	1.45190811800617	high	0.7710623911995
TCGA-A3-3385-01A-02R-1420-07	5.46027397260274	0	4.493256637	6.70044388	5.406540072	0.866235421	0.900167688942561	low	0.396268669748377
TCGA-A3-3357-01A-02R-1420-07	7.36438356164384	0	4.582610193	6.149039822	5.461286256	2.347920727	0.804150503726445	low	0.72286579412345
TCGA-B0-5700-01A-11R-1541-07	4.9041095890411	0	4.833694662	5.721728094	4.361831511	2.482951513	1.16733121083013	high	2.06443764411491
TCGA-BP-4787-01A-01R-1305-07	1.31506849315068	1	4.491769738	5.79123323	4.580983596	2.68746387	1.30084094022562	high	6.32676682071475
TCGA-BP-5201-01A-01R-1426-07	2.60547945205479	0	4.721192175	5.341943063	3.892439601	3.162854528	1.53787270783808	high	9.30083042581708
TCGA-B8-5550-01A-01R-1541-07	4.04383561643836	0	4.880553297	7.448094825	5.756139966	0.989647677	0.940848194743247	high	3.24445771519747
TCGA-B0-5085-01A-01R-1334-07	2.10958904109589	1	3.958684944	3.580905232	2.129480859	2.238878553	2.10574574844242	high	2.87119665880745
TCGA-B0-5400-01A-01R-1503-07	4.74794520547945	0	4.843245228	5.370300312	3.052398504	2.71501475	2.34151987263052	high	1.7791338991081
TCGA-A3-3363-01A-01R-0864-07	0.873972602739726	0	4.971157251	7.033955929	5.363143036	0.559051228	0.836440480908718	low	0.515130689143457
TCGA-B8-4621-01A-01R-1503-07	2.15890410958904	0	4.645517218	6.860139691	5.346318701	2.244339096	1.25558931622094	high	1.38215787213653
TCGA-A3-3367-01A-02R-1420-07	6.21917808219178	0	4.188946817	5.955354655	5.235171776	1.421425296	0.842258544532067	low	1.10111032297435
TCGA-B0-4701-01A-01R-1277-07	0.652054794520548	1	4.891492097	5.693506472	5.102204594	2.694033266	0.713993763605101	low	4.73571912713103
TCGA-B0-5121-01A-02R-1420-07	4.06849315068493	0	3.725893815	4.272060525	3.47012033	1.81925943	1.35488519472962	high	1.1275822896569
TCGA-CW-5587-01A-01R-1541-07	6.0986301369863	0	5.550534405	6.44819892	5.749070278	1.873695101	0.445703773830554	low	1.16579265117175
TCGA-B0-4852-01A-01R-1503-07	3.07123287671233	1	5.009203827	6.200957439	5.044057451	2.002558514	0.823654776853971	low	0.872293823018914
TCGA-B4-5832-01A-11R-1672-07	0.424657534246575	0	6.362490929	7.239640533	5.04686644	1.951028213	0.766503860857477	low	1.67109587689721
TCGA-B8-4619-01A-02R-1325-07	1.43287671232877	0	4.394767922	7.321711674	5.574631368	0.720015735	1.18845903262689	high	1.18036177618824
TCGA-CZ-4864-01A-01R-1503-07	3.6027397260274	1	4.409112554	6.0239273	5.437713794	3.044009349	0.949912701239567	high	2.38159570480025
TCGA-CJ-5678-01A-11R-1541-07	1.57260273972603	1	5.173962899	5.334543249	4.023077888	3.666268038	1.23859567271203	high	3.57217006713454
TCGA-B8-5553-01A-01R-1541-07	1.19178082191781	0	5.316026237	6.588464297	5.620947039	1.991789386	0.606659394430575	low	0.729356082034614
TCGA-BP-4170-01A-02R-1289-07	6.41917808219178	1	4.545196172	5.979177079	5.053667449	1.91823356	0.889655286421534	low	0.847029289967754
TCGA-CZ-5986-01A-11R-1672-07	1.02191780821918	0	4.739340478	6.743245663	5.798644169	1.145025242	0.666545054918807	low	0.797094921084714
TCGA-BP-4345-01A-01R-1289-07	4.15342465753425	0	4.124443943	4.810797821	4.378178655	2.707325998	1.00251309665151	high	2.53947915212873
TCGA-B0-5094-01A-01R-1420-07	0.912328767123288	1	4.040024449	6.031754678	4.340804359	2.396570533	2.07868182649732	high	9.18237070075343
TCGA-B8-4154-01A-01R-1188-07	3.78082191780822	0	4.806633394	5.709312695	4.803733338	3.098048932	0.992098609154824	high	1.41855379213808
TCGA-BP-4768-01A-01R-1289-07	1.0958904109589	0	3.969951688	5.973648008	4.859552179	2.525041528	1.51575177965631	high	1.37293571269909
TCGA-A3-3317-01A-02R-1325-07	4.08493150684932	0	4.781936676	6.827013634	5.634680385	0.731530837	0.703640431953742	low	0.846990490094751
TCGA-B0-5701-01A-11R-1541-07	6.74246575342466	0	5.061979197	6.723344216	5.063239747	2.08004362	1.09670507303616	high	2.75924560845836
TCGA-CJ-4644-01A-02R-1325-07	0.920547945205479	1	5.062834074	6.67561272	5.501878575	2.890816318	0.937888722043371	high	4.66064413770763
TCGA-B0-4691-01A-01R-1277-07	0.380821917808219	1	3.971313624	5.390426941	3.330759159	0.787933894	2.07731088371243	high	2.86170376755996
TCGA-B8-5549-01A-01R-1541-07	0.531506849315069	0	5.165952125	5.887379044	5.405141463	2.226693479	0.521158053498478	low	0.632097189760423
TCGA-BP-4988-01A-01R-1334-07	2.26849315068493	1	3.822750539	4.310870853	3.715893371	3.576183494	1.59391078542422	high	1.81490700559936
TCGA-B2-5633-01B-04R-A277-07	2.63835616438356	0	4.421856128	5.542487129	4.955856781	1.734525377	0.750906898345136	low	0.681100312535815
TCGA-B0-4699-01A-01R-1277-07	0.301369863013699	1	5.225729943	6.600856978	5.390935896	3.588492781	1.02245844743413	high	10.9400176777607
TCGA-BP-4970-01A-01R-1334-07	1.18630136986301	0	4.810561353	5.930100992	5.226658803	2.32803219	0.732703240554734	low	2.57236226517124
TCGA-A3-3362-01A-02R-1325-07	4.27123287671233	0	5.025263612	6.246252256	5.306477345	2.287088077	0.747159772843382	low	0.585560229415257
TCGA-CZ-5456-01A-01R-1503-07	6.63561643835616	0	4.48122789	5.576071603	4.808755717	2.908620792	1.0351407320023	high	1.03576870061994
TCGA-B0-4703-01A-01R-1277-07	0.498630136986301	1	4.431863612	5.290918292	4.976368219	2.94405256	0.807839871697621	low	4.05746484967227
TCGA-B0-5698-01A-11R-1672-07	9.94794520547945	0	5.37993281	6.109028267	4.703510498	1.281846592	0.702752297833908	low	1.28719010461382
TCGA-A3-3351-01A-02R-1325-07	2.49315068493151	0	4.321033347	5.716110198	5.208642109	1.792688798	0.749642663169043	low	0.403975468261775
TCGA-B0-5399-01A-01R-1503-07	3.86575342465753	0	4.678336751	5.769203117	4.822531318	1.607436847	0.80451413310222	low	0.520863108123982
TCGA-BP-4159-01A-02R-1289-07	7.12602739726027	1	4.710564013	4.678280405	3.424075566	1.792938622	1.08108016051725	high	1.68878876551938
TCGA-BP-4353-01A-02R-1289-07	1.02739726027397	1	4.937075981	5.895557107	5.257859235	2.878568412	0.736647500865985	low	0.794481012830998
TCGA-B0-5095-01A-01R-1420-07	0.671232876712329	1	4.618714385	5.427917874	4.836878483	2.457751869	0.79426509776164	low	2.72747957946383
TCGA-CZ-5984-01A-11R-1672-07	5.66301369863014	0	4.868479353	6.352518432	4.94280067	2.446785562	1.12906997445732	high	0.971478018792621
TCGA-CJ-4643-01A-02R-1325-07	4.91232876712329	0	4.703045313	5.921145896	5.106473955	2.021657388	0.783169163962277	low	0.62933327122012
TCGA-B4-5834-01A-11R-1672-07	0.104109589041096	0	4.780409845	5.775271829	5.339793006	1.965728884	0.585953281452321	low	0.751032494981376
TCGA-CZ-5985-01A-11R-1672-07	5.47123287671233	0	4.771938385	6.426777994	4.810659029	1.954754665	1.22482623720995	high	1.04226138841407
TCGA-CZ-5469-01A-01R-1503-07	2.59178082191781	1	3.650063717	4.386838531	3.300109078	1.561448342	1.60065307712259	high	0.644492283640077
TCGA-A3-3331-01A-02R-1325-07	3.44383561643836	0	4.574028826	5.968065401	5.190500293	2.760710634	0.941428004512551	high	2.07263014098327
TCGA-B2-5641-01A-01R-1541-07	1.7972602739726	0	4.388671733	6.155755303	5.121094167	3.287339308	1.3420257328426	high	2.19562266572993
TCGA-B0-5109-01A-02R-1420-07	1.60821917808219	1	4.034057207	5.766343384	4.122357975	0.871133952	1.51818678501878	high	6.23095947905808
TCGA-B0-4834-01A-01R-1305-07	5.72602739726027	1	4.71216654	6.86881268	5.84410691	0.798755614	0.659350442253738	low	0.567891556879818
TCGA-CZ-5467-01A-01R-1503-07	0.2	1	4.903043092	5.853938277	5.343471783	2.412998252	0.629726221740952	low	2.35561987643717
TCGA-BP-4770-01A-01R-1503-07	0.901369863013699	1	4.653530135	5.576646086	4.138077209	7.355839988	3.58374701225719	high	23.1056394386873
TCGA-AK-3426-01A-02R-1325-07	2.42465753424658	1	3.563621866	3.597483501	2.650626715	1.964990007	1.73983072532929	high	2.44870422984484
TCGA-B0-5713-01A-11R-1672-07	7.62191780821918	0	4.88218327	6.338470769	4.928460341	3.385085854	1.35323705559787	high	2.83712688944136
TCGA-BP-5007-01A-01R-1334-07	3.12328767123288	0	4.650396947	5.300837572	4.667523175	2.818462028	0.871015389080317	low	0.44584650471505
TCGA-BP-4340-01A-01R-1289-07	1.53972602739726	1	4.830782647	6.334123085	5.061715724	1.806983896	0.926383300371029	high	1.2957748442758
TCGA-BP-4960-01A-01R-1334-07	5.95068493150685	0	3.336511916	4.159362773	2.842797855	2.249445341	2.53582187272048	high	0.747874301035323
TCGA-A3-3359-01A-01R-0864-07	6.86027397260274	0	5.236033332	6.073089705	5.228483946	2.645125203	0.686067772239876	low	1.13682518155721
TCGA-CJ-4640-01A-02R-1325-07	9.53424657534247	0	5.204109408	6.110501058	4.851679091	2.860327197	0.95368958572832	high	1.74253709620753
TCGA-CJ-4876-01A-01R-1305-07	5.35616438356164	0	5.24902051	5.351243154	3.961975162	3.271321086	1.15954665522086	high	1.02167591098785
TCGA-A3-3378-01A-02R-1325-07	1.72602739726027	0	4.181706861	6.053515408	4.90673189	2.689232057	1.43205864908714	high	1.26698737072646
TCGA-BP-4163-01A-02R-1325-07	7.77808219178082	0	3.59790059	6.060687286	5.156716155	2.949665657	1.71954231166938	high	1.80223048908395
TCGA-B0-5106-01A-01R-1420-07	4.37808219178082	1	4.117786455	4.975244976	4.389601227	2.297837036	1.01442665677539	high	1.42385548316528
TCGA-3Z-A93Z-01A-11R-A37O-07	1.05479452054795	0	4.963867112	5.743299528	4.25352039	2.580941401	1.21336870873904	high	1.6261213886664
TCGA-CZ-5988-01A-11R-1672-07	1.8986301369863	0	4.726765837	6.607450163	5.289993035	1.910655921	1.00783634799744	high	0.669658782268346
TCGA-B0-4816-01A-01R-1503-07	3.75616438356164	1	4.380383138	5.616025335	4.270050456	2.92969633	1.59663268416436	high	0.812465131975415
TCGA-AK-3433-01A-02R-1277-07	9.33972602739726	0	5.337479186	7.277928972	6.614617096	2.481143916	0.517347293717784	low	0.370178197818343
TCGA-BP-4985-01A-01R-1334-07	2.60821917808219	1	4.501954984	5.342917365	4.318786816	2.723318274	1.18760660422763	high	3.42446478574155
TCGA-B0-5088-01A-01R-1334-07	1.54246575342466	1	4.308164258	4.892468745	3.69737351	2.268344559	1.37786736357616	high	1.04427866162554
TCGA-BP-4352-01A-01R-1289-07	0.942465753424658	1	2.943208709	4.018438336	3.143589335	5.469163146	4.42029219541879	high	9.87398799651015
TCGA-CW-5585-01A-01R-1541-07	7.14794520547945	0	5.103233247	6.005404479	5.181154245	2.117462331	0.654118764857691	low	4.04999534199951
TCGA-CJ-4869-01A-02R-1426-07	6.9972602739726	0	4.452470241	5.190176296	3.964879142	2.862312521	1.44340374622535	high	1.33088418350477
TCGA-AK-3450-01A-02R-1277-07	4.13150684931507	0	5.201108436	6.21475235	5.347779027	2.553950241	0.689295805287278	low	1.24105831656305
TCGA-B0-5707-01A-11R-1541-07	10.2575342465753	0	4.862253001	6.685486082	4.8276717	4.041085245	2.04493755177098	high	0.530208515719054
TCGA-B8-4148-01A-02R-1325-07	4.16438356164384	0	4.856761651	6.01093645	5.143956606	3.231539931	0.949593439437686	high	1.04456617545358
TCGA-AK-3425-01A-02R-1277-07	9.15890410958904	0	4.040454121	6.135729804	4.13232184	3.068773979	2.89929771161337	high	1.58839520688592
TCGA-BP-5182-01A-01R-1426-07	3.19178082191781	0	4.558781916	5.663509717	4.878450703	2.472019794	0.918323958662966	low	0.686798863264268
TCGA-B0-4837-01A-01R-1305-07	3.77534246575342	1	4.163901214	5.071972847	4.307792796	3.928285038	1.53302674256747	high	1.37696332596632
TCGA-B0-4710-01A-01R-1503-07	4.80821917808219	0	4.789917009	6.081556936	5.432769039	2.247107222	0.695706392624901	low	1.69923529068476
TCGA-B0-5113-01A-01R-1420-07	3.21917808219178	0	4.591194688	6.099095284	5.254045975	1.518635847	0.755476727814933	low	1.44453408845118
TCGA-BP-4173-01A-02R-1289-07	5.18630136986301	0	4.295186689	5.925679048	4.919411596	2.099564527	1.10608185742371	high	0.769141445379629
TCGA-B0-5075-01A-01R-1334-07	1.74520547945205	1	4.725283085	6.180012562	5.142666663	1.680864422	0.823935296188175	low	1.81301409771746
TCGA-CJ-4890-01A-01R-1305-07	9.64109589041096	0	4.517326092	5.115282995	4.323708724	2.2282338	0.92997338244097	high	12.2904309438993
TCGA-CJ-6033-01A-11R-1672-07	0.613698630136986	1	4.969132067	5.495797478	4.188511702	3.569904204	1.32805699862063	high	5.48680593307455
TCGA-CJ-4873-01A-01R-1305-07	4.86575342465753	0	3.824839121	4.332335577	3.0609812	3.76671176	2.57926823731166	high	3.74097434088383
TCGA-B4-5378-01A-01R-1503-07	0.479452054794521	0	5.199951043	6.029759857	5.638479357	1.975520137	0.454735473943459	low	0.831269133947729
TCGA-B0-4811-01A-01R-1503-07	3.88219178082192	1	3.23742605	4.017120188	2.711318689	1.753989546	2.41969473830668	high	1.68947540852169
TCGA-BP-4346-01A-01R-1289-07	4.09041095890411	1	3.793864678	5.455090451	4.712282117	2.75364732	1.40331972448453	high	2.19458054214136
TCGA-CJ-6030-01A-11R-1672-07	6.2986301369863	1	4.709924709	5.789186704	4.613578799	1.689656994	0.934880017919131	high	1.48787810826838
TCGA-B0-5107-01A-01R-1420-07	2.53972602739726	1	3.667199556	5.164203001	3.785561014	1.439782689	1.78387589219426	high	2.94814005202293
TCGA-BP-4329-01A-02R-1289-07	2.31506849315068	1	4.16063788	5.360487188	4.599657001	1.66120233	0.957173591974077	high	3.7363509033439
TCGA-B0-5702-01A-11R-1541-07	5.95068493150685	0	4.535219379	4.705695968	1.614709844	1.983239895	4.10559640553009	high	1.75907779609906
TCGA-B0-5083-01A-02R-1420-07	2.86301369863014	1	4.858239662	6.530006736	5.771225336	1.042574302	0.552190504514039	low	0.834873133071067
TCGA-BP-4326-01A-01R-1289-07	4.45205479452055	1	3.927678422	4.943485359	4.301850995	3.153091917	1.37517189323258	high	0.777478505367779
TCGA-CJ-4892-01A-01R-1305-07	4.16712328767123	0	5.059048049	5.54426899	4.445686981	2.630731625	0.914877761769628	low	0.675093948158477
TCGA-BP-4160-01A-02R-1289-07	7.89315068493151	0	5.451158349	6.236592111	5.475940905	2.69525892	0.582532307679531	low	1.79805226282356
TCGA-CZ-4863-01A-01R-1503-07	5.28219178082192	0	5.0708959	6.456725669	5.435568592	3.987539164	1.06618304180373	high	1.38909702208936
TCGA-A3-3358-01A-01R-1541-07	3.58082191780822	0	4.396282814	5.83643923	4.922811529	2.058351134	0.987024873699238	high	0.891701461569227
TCGA-A3-3380-01A-01R-0864-07	1.55342465753425	0	5.083792032	5.520387674	4.749764866	1.605494334	0.594480543495201	low	0.645763704744829
TCGA-BP-5198-01A-01R-1426-07	1.65205479452055	0	4.494345202	5.724786677	4.894992331	2.414270864	0.961683108219722	high	3.35629111142082
