# Supplementary material for: The cuproptosis related genes signature predicts the prognosis and correlates with the immune status of clear cell renal cell carcinoma
Source: Front Genet. 2022 Dec 1;13:1061382. doi: 10.3389/fgene.2022.1061382 (PMC9751702; doi:10.3389/fgene.2022.1061382)
Supplement: Supplementary file 4 [file DataSheet1.ZIP › RAW.data/22/rt.txt]

futime	fustat	risk	Age	Stage	gender	T	N	M
10.213698630137	0	low	62.0630137	Stage III	male	T3	N0	M0
1.02465753424658	0	low	63.01643836	Stage I	female	T1	N0	M0
3.13150684931507	0	low	48.82465753	Stage II	male	T2	N0	M0
5.16712328767123	0	low	41.78082192	Stage II	male	T2	N0	M0
2.64931506849315	0	high	80.01917808	Stage III	male	T3	N0	M0
4.17808219178082	0	low	57.90410959	Stage IV	male	T3	N0	M1
3.55890410958904	0	low	51.39726027	Stage III	female	T3	N0	M0
7.45753424657534	0	high	68.46027397	Stage IV	female	T2	N0	M1
2.63835616438356	0	low	56.14520548	Stage I	male	T1	N0	M0
2.63835616438356	0	low	56.14520548	Stage I	male	T1	N0	M0
2.79178082191781	1	high	81.84383562	Stage III	male	T3	N0	M0
0.528767123287671	0	high	70.17808219	Stage I	male	T1	N0	M0
0.112328767123288	1	high	61.4739726	Stage IV	male	T3	N1	M1
6.18082191780822	1	low	79.53972603	Stage II	male	T2	N0	M0
0.298630136986301	1	high	75.49589041	Stage II	female	T2	N0	M0
12.4301369863014	0	high	65.05753425	Stage I	female	T1	N0	M0
1.38356164383562	0	low	38.66575342	Stage I	female	T1	N0	M0
2.3041095890411	1	high	58.96986301	Stage III	male	T3	N0	M0
9.81643835616438	0	low	65.9369863	Stage I	male	T1	N0	M0
4.8958904109589	0	low	59.84109589	Stage I	female	T1	N0	M0
3.93424657534247	0	low	66.61643836	Stage III	male	T3	N0	M0
1.25753424657534	1	high	53.72876712	Stage IV	female	T1	N0	M1
3.92328767123288	1	high	56.76164384	Stage IV	male	T3	N0	M1
5.87671232876712	1	low	75.40547945	Stage I	female	T1	N0	M0
3.28767123287671	1	low	52.43561644	Stage IV	male	T3	N0	M1
0.186301369863014	1	high	72.80547945	Stage III	female	T3	N1	M0
0.210958904109589	1	low	73.03835616	Stage III	female	T3	N0	M0
1.94246575342466	1	low	66.11506849	Stage IV	female	T3	N0	M1
4.53972602739726	1	low	49.67671233	Stage I	female	T1	N0	M0
4.07397260273973	0	high	40.20547945	Stage III	male	T3	N0	M0
6.53698630136986	1	high	82.71232877	Stage I	female	T1	N0	M0
2.40547945205479	1	high	63.36986301	Stage III	male	T3	N0	M0
3.1041095890411	1	low	70.8	Stage III	male	T3	N0	M0
3.33698630136986	0	low	56.88767123	Stage III	male	T3	N1	M0
10.8054794520548	0	high	66.1369863	Stage III	female	T3	N0	M0
3.1041095890411	0	high	36.72328767	Stage III	male	T3	N0	M0
1.24383561643836	1	low	88.46575342	Stage I	male	T1	N0	M0
2.28493150684932	1	high	69.22739726	Stage I	female	T1	N0	M0
6.22191780821918	0	low	56.74520548	Stage IV	male	T3	N0	M1
4.44931506849315	0	low	75.75342466	Stage I	male	T1	N0	M0
6.25479452054795	0	low	73.31780822	Stage I	female	T1	N0	M0
1.3013698630137	1	high	65.36986301	Stage IV	female	T3	N0	M1
5.5041095890411	0	low	71.16712329	Stage I	female	T1	N0	M0
3.8986301369863	0	low	45.41917808	Stage II	male	T2	N0	M0
2.42465753424658	1	high	77.99178082	Stage III	female	T3	N0	M0
5.17260273972603	0	low	60.92876712	Stage III	female	T3	N0	M0
6.23013698630137	0	low	48.27671233	Stage I	female	T1	N0	M0
0.449315068493151	1	low	74.9369863	Stage III	male	T3	N1	M0
4.88219178082192	0	low	54.60821918	Stage III	male	T3	N0	M0
0.117808219178082	1	high	65.71232877	Stage IV	male	T4	N0	M1
2.01917808219178	0	low	43.55616438	Stage I	male	T1	N0	M0
5.14794520547945	0	high	49.4630137	Stage II	male	T2	N0	M0
4.64657534246575	1	low	51.92876712	Stage I	male	T1	N0	M0
6.15342465753425	0	high	73.69041096	Stage I	male	T1	N0	M0
9.12602739726027	0	high	40.6630137	Stage IV	male	T2	N0	M1
0.386301369863014	0	low	61.20821918	Stage I	female	T1	N0	M0
5.89041095890411	0	high	61.15068493	Stage I	female	T1	N0	M0
0.323287671232877	0	high	58.58082192	Stage III	male	T3	N0	M0
4.6958904109589	1	high	69.88493151	Stage IV	female	T4	N1	M1
5.28493150684931	0	high	74.82739726	Stage II	male	T2	N0	M0
1.69041095890411	0	high	49.09589041	Stage I	male	T1	N0	M0
5.21917808219178	0	low	60.73972603	Stage II	male	T2	N0	M0
3.36986301369863	1	high	68.52876712	Stage III	female	T3	N0	M0
1.97808219178082	0	low	61.53972603	Stage I	female	T1	N0	M0
9.11780821917808	0	high	54.38082192	Stage II	female	T2	N0	M0
3.79452054794521	0	low	79.91232877	Stage I	male	T1	N0	M0
2.3013698630137	0	low	61.16164384	Stage I	male	T1	N0	M0
3.75616438356164	0	low	68.08219178	Stage I	male	T1	N0	M0
6.65753424657534	0	low	57.99452055	Stage I	male	T1	N0	M0
1.97808219178082	1	low	63.24109589	Stage IV	male	T2	N0	M1
3.49041095890411	0	high	53.01917808	Stage III	male	T3	N0	M0
8.82739726027397	0	high	60.32876712	Stage I	male	T1	N0	M0
1.05753424657534	0	high	72.58630137	Stage II	female	T2	N0	M0
10.5232876712329	0	low	53.82739726	Stage I	male	T1	N0	M0
2.15068493150685	0	high	75.64931507	Stage I	male	T1	N0	M0
1	0	low	68.80821918	Stage IV	female	T3	N0	M1
2.24383561643836	1	high	57.69589041	Stage III	female	T3	N0	M0
3.71232876712329	0	low	58.23561644	Stage II	male	T2	N0	M0
2.25205479452055	0	low	63.81643836	Stage III	female	T3	N0	M0
2.65753424657534	0	high	51.12876712	Stage III	female	T3	N0	M0
0.578082191780822	1	low	58.38356164	Stage IV	male	T3	N0	M1
2.83287671232877	1	high	41.02191781	Stage IV	male	T4	N1	M1
5.1013698630137	0	low	55.02465753	Stage I	female	T1	N0	M0
3.03287671232877	0	low	34.26849315	Stage III	male	T3	N0	M0
7.20547945205479	0	high	50.64657534	Stage I	male	T1	N0	M0
2.12876712328767	0	low	70.64657534	Stage III	female	T3	N0	M0
8.12054794520548	0	high	64.62465753	Stage I	female	T1	N0	M0
0.608219178082192	1	high	33.47671233	Stage IV	male	T3	N1	M1
4.9013698630137	0	high	69.82465753	Stage II	male	T2	N0	M0
9.04657534246575	0	low	60.37260274	Stage IV	female	T3	N0	M1
2.58904109589041	0	low	79.26027397	Stage II	male	T2	N0	M0
3.06849315068493	0	low	67.31232877	Stage I	male	T1	N0	M0
7.85753424657534	0	high	48.92876712	Stage II	male	T2	N0	M0
3.2027397260274	0	low	72.76438356	Stage I	female	T1	N0	M0
3.93150684931507	0	high	51.67671233	Stage I	male	T1	N0	M0
4.25205479452055	0	low	61.9369863	Stage I	female	T1	N0	M0
0.936986301369863	1	high	63.15616438	Stage IV	male	T3	N0	M1
1.76712328767123	1	high	56.4630137	Stage III	male	T3	N0	M0
5.23835616438356	1	low	64.37808219	Stage III	male	T3	N0	M0
1.6986301369863	0	low	74.41643836	Stage I	female	T1	N0	M0
4.17808219178082	0	low	42.1260274	Stage I	male	T1	N0	M0
0.276712328767123	1	high	46.03835616	Stage IV	male	T4	N0	M1
8.42191780821918	0	low	65.66027397	Stage I	female	T1	N0	M0
1.82191780821918	0	high	59.86849315	Stage III	female	T3	N0	M0
3.60821917808219	1	low	77.82191781	Stage I	male	T1	N0	M0
0.876712328767123	1	high	57.77534247	Stage III	male	T3	N0	M0
1.18082191780822	1	high	46.87671233	Stage IV	female	T3	N1	M1
3.6	0	low	51.75342466	Stage I	female	T1	N0	M0
3.79452054794521	0	low	34.05753425	Stage I	female	T1	N0	M0
2.01369863013699	1	low	59.05753425	Stage I	male	T1	N0	M0
1.31506849315068	1	high	71.39726027	Stage III	male	T3	N0	M0
2.37260273972603	1	high	58.40273973	Stage III	male	T3	N0	M0
0.561643835616438	0	high	76.32054795	Stage III	male	T3	N0	M0
4.72328767123288	1	high	74.02465753	Stage III	female	T3	N0	M0
9.25205479452055	0	high	69.06849315	Stage I	male	T1	N0	M0
7.14794520547945	0	high	70.00547945	Stage III	male	T3	N0	M0
4.78356164383562	0	low	40.13972603	Stage I	male	T1	N0	M0
1.76986301369863	1	high	42.74246575	Stage IV	male	T3	N0	M1
0.254794520547945	1	low	64.05205479	Stage IV	male	T3	N0	M1
0.498630136986301	0	high	57.58630137	Stage III	male	T3	N1	M0
4.44109589041096	0	low	54.69589041	Stage I	female	T1	N0	M0
5.27123287671233	0	high	51.72054795	Stage III	male	T3	N0	M0
3.84657534246575	1	high	68.15342466	Stage I	male	T1	N0	M0
1.8986301369863	0	low	50.26849315	Stage I	female	T1	N0	M0
0.443835616438356	1	high	62.38630137	Stage IV	male	T3	N0	M1
9.4	0	low	66.08219178	Stage I	female	T1	N0	M0
4.41095890410959	1	high	76.61917808	Stage III	female	T1	N1	M0
6.72328767123288	1	low	52.11506849	Stage I	male	T1	N0	M0
8.78082191780822	0	low	45.04657534	Stage II	male	T2	N0	M0
8.32054794520548	0	high	64.89041096	Stage I	female	T1	N0	M0
1.30958904109589	1	high	47.67671233	Stage III	male	T3	N1	M0
8.84657534246575	0	low	49.49589041	Stage II	female	T2	N0	M0
1.92054794520548	1	high	76.10410959	Stage II	female	T2	N0	M0
0.663013698630137	1	high	54.8739726	Stage IV	female	T1	N0	M1
4.49041095890411	1	high	80.49315068	Stage I	female	T1	N0	M0
0.46027397260274	1	high	58.55890411	Stage IV	male	T4	N0	M1
4.39452054794521	0	low	43.65753425	Stage IV	male	T2	N0	M1
0.991780821917808	1	high	80.05205479	Stage III	female	T3	N0	M0
7.83287671232877	0	high	43.5369863	Stage I	male	T1	N0	M0
5.46027397260274	0	low	46.88767123	Stage I	female	T1	N0	M0
7.36438356164384	0	low	62.53424658	Stage II	male	T2	N0	M0
4.9041095890411	0	high	77.21643836	Stage I	male	T1	N0	M0
1.31506849315068	1	high	59.44383562	Stage IV	female	T3	N0	M1
2.60547945205479	0	high	63.35616438	Stage IV	male	T3	N0	M1
4.04383561643836	0	high	71.06027397	Stage III	male	T3	N0	M0
2.10958904109589	1	high	76.14520548	Stage III	female	T3	N0	M0
4.74794520547945	0	high	59.77808219	Stage III	female	T3	N0	M0
0.873972602739726	0	low	50.94794521	Stage II	male	T2	N0	M0
2.15890410958904	0	high	63.49589041	Stage I	male	T1	N0	M0
6.21917808219178	0	low	72.57260274	Stage I	male	T1	N0	M0
0.652054794520548	1	low	66.3890411	Stage IV	female	T3	N0	M1
4.06849315068493	0	high	56.53424658	Stage I	male	T1	N0	M0
6.0986301369863	0	low	62.17260274	Stage III	female	T3	N0	M0
3.07123287671233	1	low	78.22465753	Stage II	female	T2	N0	M0
0.424657534246575	0	low	65.22191781	Stage III	male	T3	N0	M0
1.43287671232877	0	high	58.09863014	Stage I	male	T1	N0	M0
3.6027397260274	1	high	86.45753425	Stage II	male	T2	N0	M0
1.57260273972603	1	high	62.86027397	Stage IV	male	T2	N0	M1
1.19178082191781	0	low	67.75068493	Stage I	female	T1	N0	M0
6.41917808219178	1	low	72.86575342	Stage I	female	T1	N0	M0
1.02191780821918	0	low	61.52328767	Stage I	male	T1	N0	M0
4.15342465753425	0	high	62.68219178	Stage III	male	T3	N0	M0
0.912328767123288	1	high	62.91780822	Stage IV	male	T3	N0	M1
3.78082191780822	0	high	73.64931507	Stage I	female	T1	N0	M0
1.0958904109589	0	high	72.53150685	Stage I	female	T1	N0	M0
4.08493150684932	0	low	67.95342466	Stage II	male	T2	N0	M0
6.74246575342466	0	high	65.52054795	Stage III	male	T3	N0	M0
0.920547945205479	1	high	48.99178082	Stage IV	female	T3	N0	M1
0.380821917808219	1	high	55.27671233	Stage IV	male	T2	N0	M1
0.531506849315069	0	low	53.59178082	Stage I	male	T1	N0	M0
2.26849315068493	1	high	72.8109589	Stage I	male	T1	N0	M0
2.63835616438356	0	low	56.14520548	Stage I	male	T1	N0	M0
0.301369863013699	1	high	74.5890411	Stage IV	male	T4	N0	M1
1.18630136986301	0	low	44.46027397	Stage III	male	T1	N1	M0
4.27123287671233	0	low	60.24109589	Stage I	female	T1	N0	M0
6.63561643835616	0	high	57.98356164	Stage II	male	T2	N0	M0
0.498630136986301	1	low	51.83835616	Stage IV	male	T3	N0	M1
9.94794520547945	0	low	77.91232877	Stage I	male	T1	N0	M0
2.49315068493151	0	low	42.63561644	Stage II	male	T2	N0	M0
3.86575342465753	0	low	46.97260274	Stage I	male	T1	N0	M0
7.12602739726027	1	high	70.34794521	Stage I	male	T1	N0	M0
1.02739726027397	1	low	61.4109589	Stage I	male	T1	N0	M0
0.671232876712329	1	low	81.97534247	Stage III	male	T3	N0	M0
5.66301369863014	0	high	51.43835616	Stage I	male	T1	N0	M0
4.91232876712329	0	low	67.06027397	Stage II	female	T2	N0	M0
0.104109589041096	0	low	59.48767123	Stage I	male	T1	N0	M0
5.47123287671233	0	high	58.19726027	Stage II	male	T2	N0	M0
2.59178082191781	1	high	41.75890411	Stage II	male	T2	N0	M0
3.44383561643836	0	high	86.61643836	Stage I	female	T1	N0	M0
1.7972602739726	0	high	79.32328767	Stage I	male	T1	N0	M0
1.60821917808219	1	high	69.66575342	Stage III	male	T3	N1	M0
5.72602739726027	1	low	49.92876712	Stage I	male	T1	N0	M0
0.2	1	low	86.22739726	Stage III	female	T3	N0	M0
0.901369863013699	1	high	73.49041096	Stage IV	female	T4	N0	M0
2.42465753424658	1	high	37.7260274	Stage III	male	T3	N1	M0
7.62191780821918	0	high	75.7369863	Stage III	female	T3	N0	M0
3.12328767123288	0	low	46.00821918	Stage II	male	T2	N0	M0
1.53972602739726	1	high	70.55342466	Stage I	female	T1	N0	M0
5.95068493150685	0	high	46.84657534	Stage II	male	T2	N0	M0
6.86027397260274	0	low	82.92876712	Stage I	female	T1	N0	M0
9.53424657534247	0	high	49.80273973	Stage III	male	T3	N0	M0
5.35616438356164	0	high	57.51506849	Stage II	male	T2	N0	M0
1.72602739726027	0	high	60.52054795	Stage I	male	T1	N0	M0
7.77808219178082	0	high	60.21917808	Stage III	female	T3	N0	M0
4.37808219178082	1	high	64.51232877	Stage I	male	T1	N0	M0
1.05479452054795	0	high	69.05479452	Stage I	male	T1	N0	M0
1.8986301369863	0	high	38.71506849	Stage I	male	T1	N0	M0
3.75616438356164	1	high	49.67945205	Stage II	male	T2	N0	M0
9.33972602739726	0	low	48.91232877	Stage II	female	T2	N0	M0
2.60821917808219	1	high	72.90684932	Stage III	male	T3	N0	M0
1.54246575342466	1	high	53.90958904	Stage I	male	T1	N0	M0
0.942465753424658	1	high	74.66575342	Stage IV	female	T3	N0	M1
7.14794520547945	0	low	51.77534247	Stage IV	male	T3	N0	M1
6.9972602739726	0	high	49.10410959	Stage III	male	T2	N1	M0
4.13150684931507	0	low	85.92876712	Stage I	female	T1	N0	M0
10.2575342465753	0	high	39.99452055	Stage I	female	T1	N0	M0
4.16438356164384	0	high	63.18356164	Stage I	female	T1	N0	M0
9.15890410958904	0	high	68.25205479	Stage I	male	T1	N0	M0
3.19178082191781	0	low	56.43013699	Stage I	male	T1	N0	M0
3.77534246575342	1	high	63.36712329	Stage I	male	T1	N0	M0
4.80821917808219	0	low	75.05753425	Stage III	female	T3	N0	M0
3.21917808219178	0	low	69.50410959	Stage III	female	T3	N0	M0
5.18630136986301	0	high	47.80547945	Stage II	male	T2	N0	M0
1.74520547945205	1	low	77.2739726	Stage III	female	T3	N0	M0
9.64109589041096	0	high	72.88767123	Stage IV	male	T3	N0	M1
0.613698630136986	1	high	54.57260274	Stage IV	female	T3	N0	M1
4.86575342465753	0	high	85.19452055	Stage III	female	T3	N0	M0
0.479452054794521	0	low	62.95890411	Stage I	male	T1	N0	M0
3.88219178082192	1	high	48.74520548	Stage III	male	T3	N0	M0
4.09041095890411	1	high	57.69041096	Stage III	male	T3	N0	M0
6.2986301369863	1	high	66.01643836	Stage I	male	T1	N0	M0
2.53972602739726	1	high	65.55890411	Stage IV	female	T2	N0	M1
2.31506849315068	1	high	75.88767123	Stage III	male	T3	N0	M0
5.95068493150685	0	high	71.74246575	Stage I	male	T1	N0	M0
2.86301369863014	1	low	63.10684932	Stage I	male	T1	N0	M0
4.45205479452055	1	high	53.08493151	Stage I	female	T1	N0	M0
4.16712328767123	0	low	65.10684932	Stage I	female	T1	N0	M0
7.89315068493151	0	low	67.7260274	Stage III	male	T3	N0	M0
5.28219178082192	0	high	51.31506849	Stage III	female	T3	N0	M0
3.58082191780822	0	high	57.77260274	Stage I	female	T1	N0	M0
1.55342465753425	0	low	54.32328767	Stage I	male	T1	N0	M0
1.65205479452055	0	high	72.21917808	Stage III	male	T3	N0	M0
