# Supplementary material for: The cuproptosis related genes signature predicts the prognosis and correlates with the immune status of clear cell renal cell carcinoma
Source: Front Genet. 2022 Dec 1;13:1061382. doi: 10.3389/fgene.2022.1061382 (PMC9751702; doi:10.3389/fgene.2022.1061382)
Supplement: Supplementary file 4 [file DataSheet1.ZIP › RAW.data/22/rt1.xlsx]

## Sheet: Sheet1
fustat	futime	risk	Age	gender	T	N	M
0	3728	low	62.063	male	T3	N0	M0
0	374	low	63.0164	female	T1	N0	M0
0	1143	low	48.8247	male	T2	N0	M0
0	1886	low	41.7808	male	T2	N0	M0
0	967	high	80.0192	male	T3	N0	M0
0	1525	low	57.9041	male	T3	N0	M1
0	1299	low	51.3973	female	T3	N0	M0
0	2722	high	68.4603	female	T2	N0	M1
0	963	low	56.1452	male	T1	N0	M0
0	963	low	56.1452	male	T1	N0	M0
1	1019	high	81.8438	male	T3	N0	M0
0	193	high	70.1781	male	T1	N0	M0
1	41	high	61.474	male	T3	N1	M1
1	2256	low	79.5397	male	T2	N0	M0
1	109	high	75.4959	female	T2	N0	M0
0	4537	high	65.0575	female	T1	N0	M0
0	505	low	38.6658	female	T1	N0	M0
1	841	high	58.9699	male	T3	N0	M0
0	3583	low	65.937	male	T1	N0	M0
0	1787	low	59.8411	female	T1	N0	M0
0	1436	low	66.6164	male	T3	N0	M0
1	459	high	53.7288	female	T1	N0	M1
1	1432	high	56.7616	male	T3	N0	M1
1	2145	low	75.4055	female	T1	N0	M0
1	1200	low	52.4356	male	T3	N0	M1
1	68	high	72.8055	female	T3	N1	M0
1	77	low	73.0384	female	T3	N0	M0
1	709	low	66.1151	female	T3	N0	M1
1	1657	low	49.6767	female	T1	N0	M0
0	1487	high	40.2055	male	T3	N0	M0
1	2386	high	82.7123	female	T1	N0	M0
1	878	high	63.3699	male	T3	N0	M0
1	1133	low	70.8	male	T3	N0	M0
0	1218	low	56.8877	male	T3	N1	M0
0	3944	high	66.137	female	T3	N0	M0
0	1133	high	36.7233	male	T3	N0	M0
1	454	low	88.4658	male	T1	N0	M0
1	834	high	69.2274	female	T1	N0	M0
0	2271	low	56.7452	male	T3	N0	M1
0	1624	low	75.7534	male	T1	N0	M0
0	2283	low	73.3178	female	T1	N0	M0
1	475	high	65.3699	female	T3	N0	M1
0	2009	low	71.1671	female	T1	N0	M0
0	1423	low	45.4192	male	T2	N0	M0
1	885	high	77.9918	female	T3	N0	M0
0	1888	low	60.9288	female	T3	N0	M0
0	2274	low	48.2767	female	T1	N0	M0
1	164	low	74.937	male	T3	N1	M0
0	1782	low	54.6082	male	T3	N0	M0
1	43	high	65.7123	male	T4	N0	M1
0	737	low	43.5562	male	T1	N0	M0
0	1879	high	49.463	male	T2	N0	M0
1	1696	low	51.9288	male	T1	N0	M0
0	2246	high	73.6904	male	T1	N0	M0
0	3331	high	40.663	male	T2	N0	M1
0	141	low	61.2082	female	T1	N0	M0
0	2150	high	61.1507	female	T1	N0	M0
0	118	high	58.5808	male	T3	N0	M0
1	1714	high	69.8849	female	T4	N1	M1
0	1929	high	74.8274	male	T2	N0	M0
0	617	high	49.0959	male	T1	N0	M0
0	1905	low	60.7397	male	T2	N0	M0
1	1230	high	68.5288	female	T3	N0	M0
0	722	low	61.5397	female	T1	N0	M0
0	3328	high	54.3808	female	T2	N0	M0
0	1385	low	79.9123	male	T1	N0	M0
0	840	low	61.1616	male	T1	N0	M0
0	1371	low	68.0822	male	T1	N0	M0
0	2430	low	57.9945	male	T1	N0	M0
1	722	low	63.2411	male	T2	N0	M1
0	1274	high	53.0192	male	T3	N0	M0
0	3222	high	60.3288	male	T1	N0	M0
0	386	high	72.5863	female	T2	N0	M0
0	3841	low	53.8274	male	T1	N0	M0
0	785	high	75.6493	male	T1	N0	M0
0	365	low	68.8082	female	T3	N0	M1
1	819	high	57.6959	female	T3	N0	M0
0	1355	low	58.2356	male	T2	N0	M0
0	822	low	63.8164	female	T3	N0	M0
0	970	high	51.1288	female	T3	N0	M0
1	211	low	58.3836	male	T3	N0	M1
1	1034	high	41.0219	male	T4	N1	M1
0	1862	low	55.0247	female	T1	N0	M0
0	1107	low	34.2685	male	T3	N0	M0
0	2630	high	50.6466	male	T1	N0	M0
0	777	low	70.6466	female	T3	N0	M0
0	2964	high	64.6247	female	T1	N0	M0
1	222	high	33.4767	male	T3	N1	M1
0	1789	high	69.8247	male	T2	N0	M0
0	3302	low	60.3726	female	T3	N0	M1
0	945	low	79.2603	male	T2	N0	M0
0	1120	low	67.3123	male	T1	N0	M0
0	2868	high	48.9288	male	T2	N0	M0
0	1169	low	72.7644	female	T1	N0	M0
0	1435	high	51.6767	male	T1	N0	M0
0	1552	low	61.937	female	T1	N0	M0
1	342	high	63.1562	male	T3	N0	M1
1	645	high	56.463	male	T3	N0	M0
1	1912	low	64.3781	male	T3	N0	M0
0	620	low	74.4164	female	T1	N0	M0
0	1525	low	42.126	male	T1	N0	M0
1	101	high	46.0384	male	T4	N0	M1
0	3074	low	65.6603	female	T1	N0	M0
0	665	high	59.8685	female	T3	N0	M0
1	1317	low	77.8219	male	T1	N0	M0
1	320	high	57.7753	male	T3	N0	M0
1	431	high	46.8767	female	T3	N1	M1
0	1314	low	51.7534	female	T1	N0	M0
0	1385	low	34.0575	female	T1	N0	M0
1	735	low	59.0575	male	T1	N0	M0
1	480	high	71.3973	male	T3	N0	M0
1	866	high	58.4027	male	T3	N0	M0
0	205	high	76.3205	male	T3	N0	M0
1	1724	high	74.0247	female	T3	N0	M0
0	3377	high	69.0685	male	T1	N0	M0
0	2609	high	70.0055	male	T3	N0	M0
0	1746	low	40.1397	male	T1	N0	M0
1	646	high	42.7425	male	T3	N0	M1
1	93	low	64.0521	male	T3	N0	M1
0	182	high	57.5863	male	T3	N1	M0
0	1621	low	54.6959	female	T1	N0	M0
0	1924	high	51.7205	male	T3	N0	M0
1	1404	high	68.1534	male	T1	N0	M0
0	693	low	50.2685	female	T1	N0	M0
1	162	high	62.3863	male	T3	N0	M1
0	3431	low	66.0822	female	T1	N0	M0
1	1610	high	76.6192	female	T1	N1	M0
1	2454	low	52.1151	male	T1	N0	M0
0	3205	low	45.0466	male	T2	N0	M0
0	3037	high	64.8904	female	T1	N0	M0
1	478	high	47.6767	male	T3	N1	M0
0	3229	low	49.4959	female	T2	N0	M0
1	701	high	76.1041	female	T2	N0	M0
1	242	high	54.874	female	T1	N0	M1
1	1639	high	80.4932	female	T1	N0	M0
1	168	high	58.5589	male	T4	N0	M1
0	1604	low	43.6575	male	T2	N0	M1
1	362	high	80.0521	female	T3	N0	M0
0	2859	high	43.537	male	T1	N0	M0
0	1993	low	46.8877	female	T1	N0	M0
0	2688	low	62.5342	male	T2	N0	M0
0	1790	high	77.2164	male	T1	N0	M0
1	480	high	59.4438	female	T3	N0	M1
0	951	high	63.3562	male	T3	N0	M1
0	1476	high	71.0603	male	T3	N0	M0
1	770	high	76.1452	female	T3	N0	M0
0	1733	high	59.7781	female	T3	N0	M0
0	319	low	50.9479	male	T2	N0	M0
0	788	high	63.4959	male	T1	N0	M0
0	2270	low	72.5726	male	T1	N0	M0
1	238	low	66.389	female	T3	N0	M1
0	1485	high	56.5342	male	T1	N0	M0
0	2226	low	62.1726	female	T3	N0	M0
1	1121	low	78.2247	female	T2	N0	M0
0	155	low	65.2219	male	T3	N0	M0
0	523	high	58.0986	male	T1	N0	M0
1	1315	high	86.4575	male	T2	N0	M0
1	574	high	62.8603	male	T2	N0	M1
0	435	low	67.7507	female	T1	N0	M0
1	2343	low	72.8658	female	T1	N0	M0
0	373	low	61.5233	male	T1	N0	M0
0	1516	high	62.6822	male	T3	N0	M0
1	333	high	62.9178	male	T3	N0	M1
0	1380	high	73.6493	female	T1	N0	M0
0	400	high	72.5315	female	T1	N0	M0
0	1491	low	67.9534	male	T2	N0	M0
0	2461	high	65.5205	male	T3	N0	M0
1	336	high	48.9918	female	T3	N0	M1
1	139	high	55.2767	male	T2	N0	M1
0	194	low	53.5918	male	T1	N0	M0
1	828	high	72.811	male	T1	N0	M0
0	963	low	56.1452	male	T1	N0	M0
1	110	high	74.589	male	T4	N0	M1
0	433	low	44.4603	male	T1	N1	M0
0	1559	low	60.2411	female	T1	N0	M0
0	2422	high	57.9836	male	T2	N0	M0
1	182	low	51.8384	male	T3	N0	M1
0	3631	low	77.9123	male	T1	N0	M0
0	910	low	42.6356	male	T2	N0	M0
0	1411	low	46.9726	male	T1	N0	M0
1	2601	high	70.3479	male	T1	N0	M0
1	375	low	61.411	male	T1	N0	M0
1	245	low	81.9753	male	T3	N0	M0
0	2067	high	51.4384	male	T1	N0	M0
0	1793	low	67.0603	female	T2	N0	M0
0	38	low	59.4877	male	T1	N0	M0
0	1997	high	58.1973	male	T2	N0	M0
1	946	high	41.7589	male	T2	N0	M0
0	1257	high	86.6164	female	T1	N0	M0
0	656	high	79.3233	male	T1	N0	M0
1	587	high	69.6658	male	T3	N1	M0
1	2090	low	49.9288	male	T1	N0	M0
1	73	low	86.2274	female	T3	N0	M0
1	329	high	73.4904	female	T4	N0	M0
1	885	high	37.726	male	T3	N1	M0
0	2782	high	75.737	female	T3	N0	M0
0	1140	low	46.0082	male	T2	N0	M0
1	562	high	70.5534	female	T1	N0	M0
0	2172	high	46.8466	male	T2	N0	M0
0	2504	low	82.9288	female	T1	N0	M0
0	3480	high	49.8027	male	T3	N0	M0
0	1955	high	57.5151	male	T2	N0	M0
0	630	high	60.5205	male	T1	N0	M0
0	2839	high	60.2192	female	T3	N0	M0
1	1598	high	64.5123	male	T1	N0	M0
0	385	high	69.0548	male	T1	N0	M0
0	693	high	38.7151	male	T1	N0	M0
1	1371	high	49.6795	male	T2	N0	M0
0	3409	low	48.9123	female	T2	N0	M0
1	952	high	72.9068	male	T3	N0	M0
1	563	high	53.9096	male	T1	N0	M0
1	344	high	74.6658	female	T3	N0	M1
0	2609	low	51.7753	male	T3	N0	M1
0	2554	high	49.1041	male	T2	N1	M0
0	1508	low	85.9288	female	T1	N0	M0
0	3744	high	39.9945	female	T1	N0	M0
0	1520	high	63.1836	female	T1	N0	M0
0	3343	high	68.2521	male	T1	N0	M0
0	1165	low	56.4301	male	T1	N0	M0
1	1378	high	63.3671	male	T1	N0	M0
0	1755	low	75.0575	female	T3	N0	M0
0	1175	low	69.5041	female	T3	N0	M0
0	1893	high	47.8055	male	T2	N0	M0
1	637	low	77.274	female	T3	N0	M0
0	3519	high	72.8877	male	T3	N0	M1
1	224	high	54.5726	female	T3	N0	M1
0	1776	high	85.1945	female	T3	N0	M0
0	175	low	62.9589	male	T1	N0	M0
1	1417	high	48.7452	male	T3	N0	M0
1	1493	high	57.6904	male	T3	N0	M0
1	2299	high	66.0164	male	T1	N0	M0
1	927	high	65.5589	female	T2	N0	M1
1	845	high	75.8877	male	T3	N0	M0
0	2172	high	71.7425	male	T1	N0	M0
1	1045	low	63.1068	male	T1	N0	M0
1	1625	high	53.0849	female	T1	N0	M0
0	1521	low	65.1068	female	T1	N0	M0
0	2881	low	67.726	male	T3	N0	M0
0	1928	high	51.3151	female	T3	N0	M0
0	1307	high	57.7726	female	T1	N0	M0
0	567	low	54.3233	male	T1	N0	M0
0	603	high	72.2192	male	T3	N0	M0
