# Supplementary material for: The cuproptosis related genes signature predicts the prognosis and correlates with the immune status of clear cell renal cell carcinoma
Source: Front Genet. 2022 Dec 1;13:1061382. doi: 10.3389/fgene.2022.1061382 (PMC9751702; doi:10.3389/fgene.2022.1061382)
Supplement: Supplementary file 4 [file DataSheet1.ZIP › RAW.data/25├Γ╥▀╧╕░√╜■╚≤/immAS21.run.R]

######Video source: https://ke.biowolf.cn
######ÉúÐÅ×ÔÑ§Íø: https://www.biowolf.cn/
######Î¢ÐÅ¹«ÖÚºÅ£ºbiowolf_cn
######ºÏ×÷ÓÊÏä£ºbiowolf@foxmail.com
######´ðÒÉÎ¢ÐÅ: 18520221056

#install.packages('e1071')

#if (!requireNamespace("BiocManager", quietly = TRUE))
#    install.packages("BiocManager")
#BiocManager::install("preprocessCore")

#if (!requireNamespace("BiocManager", quietly = TRUE))
#    install.packages("BiocManager")
#BiocManager::install("limma")


library("limma")         #ÒýÓÃ°ü
expFile="symbol.txt"     #±í´ïÊäÈëÎÄ¼þ
setwd("C:\\biowolf\\immAS\\21.CIBERSORT")      #ÉèÖÃ¹¤×÷Ä¿Â¼

#¶ÁÈ¡ÊäÈëÎÄ¼þ£¬²¢¶ÔÊäÈëÎÄ¼þÕûÀí
rt=read.table(expFile, header=T, sep="\t", check.names=F)
rt=as.matrix(rt)
#rownames(rt)=rt[,1]
#exp=rt[,2:ncol(rt)]
exp=rt
dimnames=list(rownames(exp),colnames(exp))
data=matrix(as.numeric(as.matrix(exp)),nrow=nrow(exp),dimnames=dimnames)
data=avereps(data)
data=data[rowMeans(data)>0,]

#Êý¾Ý×ª»»
v=voom(data, plot=F, save.plot=F)
out=v$E
out=rbind(ID=colnames(out), out)
write.table(out,file="uniq.symbol.txt",sep="\t",quote=F,col.names=F)        #Êä³öÎÄ¼þ

#ÔËÐÐCIBERSORT£¬µÃµ½ÃâÒßÏ¸°û½þÈóµÄ½á¹û
source("immAS21.CIBERSORT.R")
results=CIBERSORT("ref.txt", "uniq.symbol.txt", perm=1000, QN=TRUE)


######Video source: https://ke.biowolf.cn
######ÉúÐÅ×ÔÑ§Íø: https://www.biowolf.cn/
######Î¢ÐÅ¹«ÖÚºÅ£ºbiowolf_cn
######ºÏ×÷ÓÊÏä£ºbiowolf@foxmail.com
######´ðÒÉÎ¢ÐÅ: 18520221056
