# Supplementary material for: The cuproptosis related genes signature predicts the prognosis and correlates with the immune status of clear cell renal cell carcinoma
Source: Front Genet. 2022 Dec 1;13:1061382. doi: 10.3389/fgene.2022.1061382 (PMC9751702; doi:10.3389/fgene.2022.1061382)
Supplement: Supplementary file 4 [file DataSheet1.ZIP › RAW.data/27.├Γ╥▀╧╕░√▓ε╥∞▒φ┤∩/CIBERSORT-Results.txt]

Mixture	B cells naive	B cells memory	Plasma cells	T cells CD8	T cells CD4 naive	T cells CD4 memory resting	T cells CD4 memory activated	T cells follicular helper	T cells regulatory (Tregs)	T cells gamma delta	NK cells resting	NK cells activated	Monocytes	Macrophages M0	Macrophages M1	Macrophages M2	Dendritic cells resting	Dendritic cells activated	Mast cells resting	Mast cells activated	Eosinophils	Neutrophils	P-value	Correlation	RMSE
TCGA-CJ-4639-01A-02R-1325-07	0.0275160980006274	0	0.0113280012620585	0.43882567041538	0	0.165211168420509	0	0.0639517662198256	0.0103820872642052	0	0.00218020945356973	0.0297558919089843	0.0189755066182554	0	0.0949489083533239	0.0876259939834572	0.0144133315302786	0	0.0348853665695253	0	0	0	0	0.380674421077609	0.942310389161079
TCGA-BP-4964-01A-01R-1334-07	0.0456220247063854	0	0.00994707200089027	0.212999725192021	0	0.249581706797516	0	0.00774396322067772	0.0591455860093285	0	0.00754527228674687	0.0348796117252661	0.0125647713434061	0.0289957536530072	0.0974159722852064	0.164068698349011	0.0355278235556951	0	0.0339620188748419	0	0	0	0.01	0.201268388318245	1.01668622055899
TCGA-A3-A8OW-01A-11R-A37O-07	0.0488952449370159	0	0.0661989057221761	0.416347637277382	0	0.0659598122447034	0	0.0385151531690386	0.0589380873136037	0	0	0.0360658400571893	0.0515043408238828	0	0.0456483795381005	0.125527845897652	0.000489164181691471	0	0.0416802812616515	0	0	0.00422930757591337	0	0.244993526619576	1.00306801969919
TCGA-BP-4983-01A-01R-1334-07	0.0150248362569212	0	0.0643778739850841	0.42803535666232	0	0.0172251741376387	0.044850485073291	0.0779838925540362	0.0579791073493581	0	0	0.000141123763878106	0.00626652486731065	0.107674090035217	0.0447287261140251	0.0870246204932295	0.03064266371915	0	0	0.0180455249885402	0	0	0.04	0.140779359105404	1.05262489706633
TCGA-B0-5698-01A-11R-1672-07	0.0484521618111666	0	0.0403113083798897	0.105573766678967	0	0.287391847710655	0	0.0553553033336802	0.035245272150593	0	0.0514449865586207	0	0.0834348764266659	0.0292679389436225	0.092496617730605	0.11259500324838	0.00141325969892265	0.0145089356517335	0.0241870599111028	0	0.003786420878615	0.0145352408867802	0.02	0.157220917336045	1.02897291575815
TCGA-BP-5186-01A-01R-1426-07	0.0898283323137646	0	0.168552382891588	0.23710415070153	0	0.0878523071862838	0	0.0127859548457217	0.0419180112374364	0	0.0217978528529262	0.0154158047155353	0.0247885026071125	0	0.063851165238101	0.111182862268594	0.0287698467204188	0.000872929699809533	0.0952798967211777	0	0	0	0	0.394893682858889	0.919650929761105
TCGA-BP-5001-01A-01R-1334-07	0.00490689963397819	0	0.0255621355131514	0.312584657154415	0	0.151080755390479	0.024030416747575	0.105533282558946	0.0775885930351135	0	0.0669353971331866	0.0374509058256137	0.0218123384194002	0	0.0769942607262376	0.0896540328896207	0.00282194467577245	0.000144679635722677	0.00289970066078793	0	0	0	0.08	0.108516708747598	1.09448708725256
TCGA-CZ-5461-01A-01R-1503-07	0.0462034282676427	0	0.0136335183929704	0.100369862326502	0	0.313851668506315	0	0.0191226673453677	0.0513141990760829	0	0.0300643883041222	0	0.124295912961368	0	0.117750968251868	0.1464102797443	0	0.00677324888657548	0.0284092164442479	0	0	0.00180064149263691	0.01	0.176563209024503	1.02298977900779
TCGA-CZ-5456-01A-01R-1503-07	0.0179757435127399	0.00302244977023938	0.074967900831384	0.18061575644055	0	0.135444519686724	0.0239022548620559	0.00990972150211587	0.084817604468416	0	0.0665677552410384	0	0.0123125381285437	0.100067642558308	0.010150069652186	0.20999086184941	0.00533197975378914	0.00907083995695996	0	0.0351608209201439	0.00732961134532414	0.0133619295200709	0.03	0.150121441467554	1.0279387851015
TCGA-B0-4706-01A-01R-1503-07	0.0246539931907987	0	0.0147904459214889	0.433891807448242	0	0.0511076921451894	0	0.0145906560553365	0.0522717588608461	0	0.128278680184512	0.0998619761549909	0.0450352673273039	0.0215280200025539	0.0756970954914911	0.00784448370791621	0	0	0.0302333626944482	0	0	0.000214760814882083	0	0.329588497508544	0.989491609601865
TCGA-A3-3328-01A-01R-0864-07	0	0.0228431452820164	0.00472594700688812	0	0	0.199846774143813	0	0.0593324794753418	0	0	0.109643261596282	0.0672348230957949	0.124161598715538	0.0559722908082317	0.0353313136130769	0.073401727029626	0.0289533438253973	0.0880063408467438	0.0247712119544551	0	0.0380363313073634	0.0677394112994308	0.4	0.0332649120825589	1.07283580570447
TCGA-A3-3383-01A-02R-1325-07	0.0127960379790522	0	0.0117383197171861	0.195754184417277	0	0.0699752827605938	0.0131516439602144	0.0520958154937918	0.0817025288537225	0	0.0265118867398523	0.0363992655519134	0.06456063602485	0	0.105625379854418	0.186461671670895	0.0630721060017934	0	0.0758270124275863	0	0	0.00432822854685357	0.29	0.0527299271750439	1.06633734672829
TCGA-B2-3924-01A-02R-1325-07	0.0167457618497929	0	0.0383660855371688	0.432497121340838	0	0.0772116733765074	0.0346224553200464	0.0842658077895951	0.0255270122652143	0	0	0.0227075394331203	0.0220709950733736	0	0.0540485058910478	0.142952433278644	0.0108758062197475	0.00845375888898404	0.0205849186815672	0	0	0.00907012505435278	0.05	0.138175484215303	1.06176142536722
TCGA-B0-4844-01A-01R-1277-07	0.0600242166186206	0	0.0299848481594616	0.282138591656015	0	0.184142295397001	0.0376728875223431	0.0238038184205639	0.0419506189295071	0	0	0	0.0437976253410501	0.0283326526406777	0.113645325976224	0.127475884175583	0	0	0.0259087386381577	0	0	0.00112249652479597	0.02	0.151026945049615	1.04129202152594
TCGA-B0-4718-01A-01R-1277-07	0.0207663324447758	0	0.0294765687749185	0.263849880925426	0	0.203394552613972	0	0.103722152698845	0.0656960427516623	0.00070398299906601	0	0.0568384072739681	0.00584625007954488	0.0163120166502916	0.119133096522594	0.0480484006338462	0.0110544607033063	0	0.0525105540061762	0	0	0.00264730092160767	0	0.256473982860625	1.00804503298421
TCGA-CZ-5467-01A-01R-1503-07	0.0377891504695318	0	0.0307777838959037	0.140493937744061	0	0.167713027304208	0	0.00811395952264811	0.013778503371196	0.0400188568157889	0.0197384409189586	0	0.0486166810205936	0	0.178613709044185	0.254610676562136	0	0	0.0597352733307901	0	0	0	0.07	0.120072977523657	1.04961476447458
TCGA-AK-3429-01A-02R-1325-07	0.0166650001730733	0	0.0205862033272231	0.456580014098598	0	0.0246730540216218	0.0293991736258562	0.0814794393641333	0.0630077836205772	0	0	0.060397370540112	0.021260688573347	0	0.0779349619548446	0.0639178655199574	0.0245257386485915	0	0.0506574387503325	0	0.0048745623067696	0.0040407054749626	0	0.337285541835298	0.964877510739844
TCGA-CJ-5672-01A-11R-1541-07	0.0159116605379652	0	0.0320462991793979	0.375539588716436	0	0.105111374042631	0.00336351766873917	0.0542185763208749	0.0701088180969627	0	0	0.0569207342926367	0.0311507854993593	0	0.0670311574825177	0.0998109730535036	0.025433570021511	0	0.0566374258390505	0	0.000615750444423465	0.00609976880399042	0.01	0.2069555979911	1.02595127037823
TCGA-B0-4819-01A-01R-1277-07	0.0450880055527811	0	0.0889053606269396	0.422954546084449	0	0.0608546589583717	0.0242103673266822	0.0898302319467251	0.0474146848520977	0.0208238636210135	0	0.0350473762648057	0.012947749898898	0.0150573593875473	0.0682781711850833	0.0685876242946062	0	0	0	0	0	0	0	0.311743169508521	0.980365916308993
TCGA-BP-5187-01A-01R-1426-07	0.0825537631766562	0	0.0344033014899894	0.221917336911911	0	0.286587196523676	0.011385130668266	0.0427810566548615	0.0271769252390355	0.00653621024843563	0	0.00744976540751389	0.0270607018536395	0.00363382250564529	0.128620651516073	0.105907830586497	0	0	0.0139863072177994	0	0	0	0	0.252624960618172	1.00148084044529
TCGA-AK-3460-01A-02R-1277-07	0.00680288571923422	0	0.0132329393974614	0.289632498565347	0	0.0788593593600746	0	0.030974351901118	0.0229268547250449	0	0.0684205671809179	0.0170462700851184	0.0202536203751169	0	0.0439358559887714	0.286528182242964	0.0150162892280627	0.00556658765759104	0.0959870688541503	0	0	0.00481666871902679	0	0.244536092003677	0.98989895712153
TCGA-DV-A4W0-01A-11R-A266-07	0.0328466722558017	0	0.0412579595437666	0.202306841952574	0	0.0995609235677905	0.00124532445821803	0	0.00320451606042704	0	0.0482570422468926	0	0.0208596673096311	0.0632355128776837	0.0742012406332253	0.282638888704396	0.00220713175200782	0.00155942105001139	0.126618857587574	0	0	0	0.03	0.146263564997271	1.0229891469923
TCGA-B8-5550-01A-01R-1541-07	0.0227456919474605	0	0.00550702785477905	0.167284698923419	0	0.175822268820122	0.0174689277884017	0.00558529733804254	0.0509369756668731	0	0.00982082300660681	0	0.00343419283133593	0.128997312857214	0.0741936440064643	0.276851085132763	0.000507009760742514	0	0.034413918352794	0	0	0.0264311257129815	0	0.430831454075574	0.901743618203722
TCGA-CJ-4876-01A-01R-1305-07	0.0948229605597941	0	0.0481445156425733	0.503053097467255	0	0.0609888584789785	0.00369264214292023	0.0711328152726672	0.102300946094583	0	0	0.0400008621083395	0.0236313610050043	0.000587734741502458	0.0365425473923288	0.00289814457909168	0.00150435177601661	0.00178690018643746	0.00603881456756189	0	0.00287344798494617	0	0.01	0.226355501651116	1.05011292312738
TCGA-A3-3352-01A-01R-0864-07	0.0474907391083659	0	0.0209145612486647	0.0811677135853438	0	0.294477314922468	0	0	0.0123308655229276	0	0.0724283127240182	0.0377146165717933	0.0476069147377302	0	0.103405050042459	0.160159862417513	0.0189509087093231	0.00447164539198118	0.0942738848137935	0	0	0.00460761020361822	0.03	0.147650788617367	1.02901204347378
TCGA-BP-5182-01A-01R-1426-07	0.0362614209568449	0	0.00374390071075767	0.19402188620733	0	0.18001650666889	0	0.0190733271377172	0.0435669080310803	0	0	0.0326157409576694	0.0238670763818071	0.0559544186819943	0.0873707267104637	0.251098431184482	0.0200303749209156	0	0.0506858601018876	0	0.000818098509665614	0.000875322838494319	0.04	0.144588404966286	1.03256566593606
TCGA-CJ-5678-01A-11R-1541-07	0.0156032200062208	0	0.0971907374855469	0.33547373554654	0	0.0432427407760751	0.0104338782474066	0.0388515745330771	0.0924187055528696	0.0408418074509809	0	0.0616700449573212	0.018064493286873	0	0.07189869466033	0.112631516747038	0.0209350256464182	0.0024469099057403	0.0292524122372827	0	0	0.00904450296027923	0.01	0.186105832348976	1.03174784440913
TCGA-B2-5639-01A-01R-1541-07	0.072461425383834	0	0.0596630304518463	0.104030258235828	0	0.243874507047443	0	0	0.107364304105888	0	0.0102257257212863	0.0271139031349153	0.0839296565035378	0.00525342199906513	0.0827623456467107	0.133969860573486	0.0254431670875296	0	0.0324697698377678	0	0.000304203863082532	0.0111344204077799	0.01	0.192506628959652	1.00995943280743
TCGA-CJ-4884-01A-01R-1305-07	0.0265478856287404	0	0.00856694373974952	0.312193723207115	0	0.191585935279245	0	0.0319682249983199	0.0580671832599415	0	0.00442154715704072	0.0131611149154436	0.0548294081522433	0.00264468426868141	0.0739932297748308	0.208588537970344	0	0.00100060733241384	0.0124309743158914	0	0	0	0.07	0.122801043280949	1.0609849923052
TCGA-B0-4688-01A-01R-1277-07	0	0	0.0353676868202366	0.0516137549270651	0	0.237000247113537	0.0285687666662809	0	0.0282032361798145	0	0.0192856600456965	0.06378601981255	0.150650142417728	0	0.0186948473141307	0.255923762134756	0	0.0179321276825626	0.0929737488856422	0	0	0	0.2	0.0676601309203619	1.05189379163959
TCGA-AK-3426-01A-02R-1325-07	0.0169736239260365	0	0.0204833341870558	0.432835211068582	0	0	0.116572813163642	0.0770730448021582	0.0463513061012772	0	0	0.0310676640116951	0.0156040871897851	0.0186471133138319	0.0741282667326715	0.0983433100760457	0.0178592364591514	0	0.027407520101804	0	0	0.00665346886626379	0	0.428433004098023	0.907030272453419
TCGA-BP-4784-01A-01R-1305-07	0.000294389366144107	0.00115050393273914	0.127027992554021	0.108577176690388	0	0.118530286870757	0	0.0071688226913798	0.0206546714806868	0	0	0.0515482293208454	0.0110074950736878	0.04490181335694	0.0369544279798586	0.283653104085947	0.0227812125528801	0.0368842461791666	0.128865627864559	0	0	0	0.01	0.218196319115994	0.991015257204422
TCGA-CW-6097-01A-11R-1672-07	0.0983652621175459	0	0.0619178134812875	0.191312001864104	0	0.26646485815898	0	0	0.0211284611963473	0	0	0.031294648364682	0.0277602981780329	0.0277478358423549	0.101324730963882	0.101511614151831	0.0239733740125084	0	0.0409033401786407	0	0	0.00629576148980453	0.01	0.215028392125648	1.00671887492247
TCGA-B0-4690-01A-01R-1277-07	0.018325294745182	0	0.0162365295126289	0.275384109136224	0	0.140398431225936	0.0447196838907322	0.0384436135581886	0.0389005677727707	0	0	0.0189738843755738	0.0798916538809303	0	0.100522907749157	0.178241129723	0.00452498060700456	0	0	0	0	0.0454372138226717	0.01	0.168960230824411	1.02997766122376
TCGA-BP-4325-01A-02R-1289-07	0.0178694853912001	0	0.00878158388537014	0.482443548845003	0	0.0199618738451473	0	0.0410030446239153	0.0300181534314435	0	0	0.0477802701189266	0.0650799056420987	0	0.0669429482545742	0.214696452164785	0.00195704110766592	0	0.00181403500988752	0	0.00159216333064795	5.94943493345433e-05	0	0.395684810773359	0.926723281699012
TCGA-CJ-4893-01A-01R-1305-07	0.0194103892911745	0	0.0110591591354067	0.410661515677684	0	0.174434235005196	0.00972431906839803	0.0274444724851091	0.02136920080848	0.0224820302613063	0	0.00621608354425702	0.0464213551860863	0	0.0863509408493372	0.12547601669347	0.000878077478783066	0.000895970846954459	0.0346097079559156	0	0	0.00256652571244223	0	0.265565323068777	1.00090888738277
TCGA-BP-4799-01A-01R-1305-07	0.0534219604068252	0	0.0803541737778058	0.278324624933001	0	0.141026052776219	0.0498262171928286	0.074304495624089	0.0184445595839415	0.00963423730301677	0.0119088272742527	0	0.0257652128453824	0.0912315483563248	0.0565917251757591	0.0846432969041428	0	0	0	0.0245230678464116	0	0	0.01	0.203549547304771	1.01447329821267
TCGA-B0-5711-01A-11R-1672-07	0.0162546728798671	0	0.0317051718989225	0.136988543788143	0	0.249221367990638	0	0.0373205018355999	0.0602004366584295	0	0.0200002138708309	0.0269241871045665	0.043390189372404	0.0810747508125344	0.0757440615195013	0.0704389245615461	0.0290711372958736	0	0.115309511483893	0	0	0.0063563289272506	0.17	0.0793385238691528	1.05837073438011
TCGA-BP-4797-01A-01R-1305-07	0.0223760018500919	0	0.0111816627030676	0.241822847694009	0	0.202028802127304	0	0.0363096869521027	0.0399747439331903	0	0	0.0257499699687492	0.096899566608437	0.0125804799780645	0.0535332169632961	0.214287344599914	0.00571193058992298	0	0.0150533356813155	0	0	0.0224904103505354	0.01	0.186140896614379	1.02015216173492
TCGA-T7-A92I-01A-11R-A37O-07	0.029117029947154	0	0.0286877259339392	0.193731632867712	0	0.284247962858538	0	0.00695077732687104	0.0311318121201136	0	0	0.036078579423363	0.188316533384982	0	0.0286520089232032	0.1144003652489	0.0375168424980812	0.00583575926818195	0	0.00259803802294462	0.0127349321760163	0	0.08	0.109826269275975	1.05374857112622
TCGA-CJ-4641-01A-02R-1325-07	0.0527767716437703	0	0.0287802572956429	0.278891869882855	0	0.220551397310544	0.0179937310829912	0.0579780693641207	0.0448067753822205	0	0	0.00598370907594374	0.0292460326221883	0	0.0853593532077887	0.116098355488477	0.0276343964598422	0	0.0338992811836152	0	0	0	0	0.244177730868934	1.00158320064166
TCGA-CJ-5686-01A-11R-1672-07	0.0167876926711771	0	0.0322662624480834	0.227030911581142	0	0.241086869799862	0.0229361120303979	0.0289066557596987	0.0172572717734645	0	0.0526580660408504	0	0.0692985498929746	0.00249022092417083	0.0670473707146535	0.182980556859895	0.00408503715288362	0.00426958371912195	0.0225773751762974	0	0	0.00832146345532723	0.14	0.0870035698158843	1.06489078371846
TCGA-B0-4834-01A-01R-1305-07	0.0540002980235244	0	0.0126254692630263	0.127716324601891	0	0.181302143431231	0	0.0348674782469995	0	0	0.15880884352322	0	0.0371170770190348	0	0.0140143687785111	0.227333429339147	0	0.105320266618206	0.0238801605285866	0	0.0230141406266222	0	0.92	-0.0191025032292837	1.09800161042849
TCGA-A3-3325-01A-01R-0864-07	0.0245964346364539	0	0.0201496424242065	0.101435225328681	0	0.267784369825637	0	0	0.0559204313090831	0	0.0165835385208411	0.00882850448663514	0.0443711875407957	0	0.0389058202306245	0.299462047586629	0.0118716144360127	0.00288785419195434	0.0920775199012074	0	0	0.0151258095812384	0.11	0.100435951539094	1.04402198256767
TCGA-B0-5702-01A-11R-1541-07	0.0166074929269688	0.0167390538741081	0.124330488503579	0.203824526233767	0	0.0122258253005472	0	0.0264055821230396	0.114223806150132	0	0	0.146437162139722	0.0530459948373017	0.0514902169381219	0.0244120151430242	0.0952537614917479	0.0117499579025792	0	0.0970874347587333	0	0	0.00616668167662873	0	0.286615708774228	0.972747305085926
TCGA-AK-3431-01A-02R-1277-07	0.0833937729693397	0	0.017461495004611	0.163843005305724	0	0.257753853210751	0	0.0227533548088909	0.0112880323936907	0	0.0386923806630392	0.0115293299848727	0.10267419550235	0.0548902163349471	0.0339608168252313	0.159304192147905	0	0.00310693052365932	0.0310067031594634	0	0	0.00834172116552429	0	0.327792889533054	0.950333380508148
TCGA-BP-4758-01A-01R-1289-07	0.0309039705401956	0	0.0161488942001221	0.435380968798878	0	0.0639477003609261	0	0.0755635011633205	0.0825351860835547	0	0	0.071211862251686	0.0260832406267626	0	0.0706083490162546	0.0998056626121238	0.00413646686101139	0.00699672515752616	0.0166774723276384	0	0	0	0.01	0.193160897984817	1.04983839312677
TCGA-B0-4848-01A-01R-1277-07	0.00560268418204724	0	0.0401891171911335	0.308201264417161	0	0.116967227547015	0.00512206378212541	0.00378455811293217	0.0515702517409299	0	0	0	0.088152869187654	0.037154877479198	0.0925797586092219	0.221133007636452	0	0	0.0256691220532683	0	0	0.0038731980608614	0.07	0.120361505961995	1.04650658569128
TCGA-CJ-4888-01A-01R-1305-07	0.0124064283669087	0	0.0995218227136393	0.384203717426142	0	0.162515235039714	0.0302209093115292	0.051717674919753	0.0287189916249157	0	0	0	0.0239577237001179	0	0.0718375146324055	0.0951262674163401	0.0142679471526147	0	0.0176335294782451	0	0	0.00787223821767467	0.01	0.179940969594095	1.04049940024365
TCGA-A3-3382-01A-02R-1325-07	0.0202344594173412	0	0.0130365569439001	0.130772943155594	0	0.422405149972163	0.0109502484453052	0	0.0452956161955689	0	0.0413491785807446	0	0.0166903686013461	0	0.0588472162183628	0.190741134292186	0.00599624640636415	0.00283602650511093	0.0337278399860599	0	0	0.00711701527995321	0.01	0.210346616430503	1.01783926935041
TCGA-B0-5081-01A-01R-1334-07	0.0439073887067472	0	0.066604073102148	0.253820781843883	0	0.226794576676128	0.0360106034300373	0.0914057678290608	0.0706951787402099	0	0	0	0.0142706590802546	0.0110968674014595	0.0773242961009214	0.0760792819468685	0.013622844795136	0	0	0.0105669223520038	0	0.00780075799514226	0.01	0.209936516401522	1.02583201021668
TCGA-BP-4159-01A-02R-1289-07	0.00717185738481603	0	0.0083873606773316	0.0887252361887434	0	0.127805084382506	0	0	0.0440888190318279	0	0.178819422786708	0.0236175035935904	0.104585567270311	0.0475895741398467	0.0849843366498373	0.169441346451617	0	0.0123430663921497	0.102440825050715	0	0	0	0	0.25949489599038	0.981768421118186
TCGA-CW-5588-01A-01R-1541-07	0.0250963734470196	0	0.02831387651411	0.163015191077204	0	0.104118160647549	0.018346988284862	0.012434760204775	0.0431431941279591	0	0.0194865086379206	0	0.0330232368459887	0.0868122427485724	0.0583973287678421	0.316399515236535	0.00909336032441012	0	0.0622650108522261	0	0	0.0200542522830254	0.01	0.178675887395622	1.01141713746684
TCGA-CW-5591-01A-01R-1541-07	0.0659946107571433	0	0	0.0965577405236124	0	0.1294496739764	0	0	0.0374713333741785	0	0	0.0862202354978684	0.0885891585942544	0	0.0350139525776081	0.302756938417248	0.0181435572291759	0	0.120317969089979	0	0	0.0194848299625322	0.23	0.0595458313693633	1.05607914697461
TCGA-B0-5693-01A-11R-1541-07	0.0768199220277126	0	0.0203261375998411	0.0750204398527463	0	0.175695043945475	0.00328183231631117	0	0.0075797038530911	0	0.0563441886474115	0.0242111542262492	0.0469833237199696	0.00459513297889026	0.104977218875159	0.189994514922048	0.0193655239045855	0	0.16458324376179	0	0	0.0302226193687193	0.01	0.171509320519929	1.01031959147364
TCGA-BP-4804-01A-02R-1305-07	0.0212221507047556	0	0.0294624736670441	0.31662641460646	0	0.0725624568488481	0.0189813766893473	0.0691895239361184	0.070426106204609	0	0	0.0214321249381164	0.00986747325334635	0.137208993224754	0.0829493953965248	0.111255491082045	0.0171677190915567	0	0.0216483003564739	0	0	0	0.01	0.21215608581684	1.01275248196499
TCGA-B0-5710-01A-11R-1672-07	0.0408098341910277	0	0.00641085129153453	0.144398536280327	0	0.258376540378173	0.00300150094277889	0.0414844817404667	0.026566001725178	0.0106971885337718	0.0300250825206659	0	0.0125638046975744	0.135687559464232	0.13215820594633	0.117889534654876	0.0105175660342526	0	0.0294133115988115	0	0	0	0	0.327808035185991	0.955200474466572
TCGA-CZ-4865-01A-02R-1503-07	0.117887775981616	0	0.114299881863323	0.198298904102473	0	0.144491505364099	0	0.0182450496679578	0.0368055456045733	0	0.0282591480043542	0.029838587895365	0.0235958577514152	0	0.0996999979589855	0.0959141136552508	0.0274384840137085	0	0.0562718674316694	0	0.00197015914503113	0.00698312156017817	0	0.316301860246052	0.958556052737612
TCGA-BP-4334-01A-01R-1289-07	0	0.0623494964321699	0.0151178211082992	0.0359140006024024	0	0.141421565546602	0	0.0218395122568865	0.0280872304227211	0	0.0105293105651417	0.125043908579078	0.0688041702684861	0.0291573277814344	0.0483035204504694	0.225607497639502	0.00507738162600956	0	0.170855695387221	0	0	0.0118915613335777	0.19	0.0717099307853035	1.05225606521904
TCGA-CZ-5453-01A-01R-1503-07	0.0812002996271501	0	0.0506143711593879	0.0552601389101964	0	0.0777698053995006	0.00912090857003386	0	0.00655329028069672	0	0.0241434832273004	0.052841692728466	0.083774134250423	0.0849495552449378	0.0748089445562739	0.328686839370588	0	0	0.0604340358811427	0	0	0.00984250079390302	0.16	0.0817543590802096	1.05156448449512
TCGA-AK-3461-01A-02R-1277-07	0.0057602063267978	0	0.0130075416372987	0.208134130245097	0	0.274155561321386	0.00783444886554031	0.004155009553731	0.00807905520339066	0	0.15493193650596	0	0.076816313566233	0.0272613673036141	0.0800069645501237	0.0428712781578203	0.0186032296913121	0	0.0640630135128196	0	0	0.0143199435588755	0.05	0.134983182824556	1.05629552696024
TCGA-DV-5573-01A-01R-1541-07	0.0151816457106294	0	0.0204843293756331	0.584272541803292	0	0	0.000485893995682975	0.0679213180672854	0.0621861262198584	0	0	0.0696813287970985	0.0205928894600714	0	0.0402526442518025	0.0781768763128571	0.0160540118039074	0	0.0169700562039989	0	0	0.00774033799788254	0	0.512982464975364	0.863610616293633
TCGA-B0-4813-01A-01R-1277-07	0.0172142468901653	0	0.0115325112128823	0.0365017891192558	0	0.234736380833565	0	0.0118914762528903	0.0486080997121271	0	0	0.083577615210152	0.0428522283651842	0.14938088211939	0.0159679265303659	0.282692933174903	0	0	0	0.0631383986549015	0	0.00190551192421699	0.01	0.237523405509833	0.995096485899667
TCGA-BP-4329-01A-02R-1289-07	0.0149953332253161	0	0.0110605808110254	0.146124381734374	0	0.263501051863405	0.00172554704607807	0.00929293659794607	0.0334734647354803	0.00025738516546744	0	0.0103088137518526	0.0975706390036869	0.0215784236199533	0.110298515513294	0.1828343508068	0.0028920864709705	0.00102405898391664	0.0923652985796017	0	0	0.000697132090832339	0.03	0.147444230844836	1.02979801800393
TCGA-BP-4756-01A-01R-1289-07	0.0257694083812333	0	0.0351984667604613	0.301398363871957	0	0.0638759494012636	0.00803131138368226	0.0404219142055917	0.0596108669626898	0	0	0.0280646926156177	0.0189679546736878	0.0169724891697542	0.110415273739285	0.202000882142573	0.0677649217596484	0	0	0.0122390259577097	0.00926847897484627	0	0.01	0.167964629197663	1.02757468382268
TCGA-BP-5169-01A-01R-1426-07	0.0590219664425589	0	0.417460738228918	0.141379126826756	0	0.051564917555689	0.0207783086633829	0.0438338332604286	0.0540066793665278	0	0	0.0209964911838301	0.00476257796603681	0.0373563347253772	0.0325139231873041	0.0813451840010641	0.00610637762956903	0	0.023967747865997	0	0	0.00490579309656048	0	0.525662989895095	0.854743744784473
TCGA-B0-5696-01A-11R-1541-07	0.0222462145549578	0	0.0205455082829528	0.273554466146269	0	0.145218010885626	0.00876105119604746	0.00567913057004533	0.0303364554893146	0	0.0164939925509089	0.0144725901706292	0.126655510297784	0	0.0966186122186233	0.156047973296263	0	0.0163602412927621	0.0651219390303987	0	0	0.00188830401741813	0.01	0.21288921751315	1.00388917036687
TCGA-EU-5904-01A-11R-1672-07	0.129364761395979	0	0.0378754111025385	0.12826206795335	0	0.312961032151516	0	0.0238240322723871	0.00142280119996661	0	0	0.0329285765338302	0.0533596715253835	0	0.0684809318578923	0.123747930736084	0.00401234658627182	0.0149465094348065	0.00125386463800182	0.0426348501194586	0.00629931035402829	0.0186259021385066	0.02	0.164482460630495	1.02757507874222
TCGA-CZ-4862-01A-01R-1305-07	0.0132613096559879	0	0.00893412724865579	0.456541558124425	0	0.119227615450308	0.00186924425444001	0.0365096103409689	0.0450553741253456	0.00372008332627917	0	0.00662858757272184	0.043816520026356	0	0.108258890059354	0.127093962168195	0.00691857628834767	0	0.022164541358616	0	0	0	0	0.304105025843238	0.983278744629724
TCGA-CZ-5458-01A-01R-1503-07	0.0300748091816945	0	0.00919213540624053	0.223800816290439	0	0.332948533661006	0	0	0.0160315864895393	0	0	0.035703982341336	0.107879526304465	0	0.069488612622132	0.116265455577444	0.00170680715671082	0.00386127985131703	0.0516725662879842	0	0	0.00137388882969229	0	0.307165478709301	0.967931589368652
TCGA-3Z-A93Z-01A-11R-A37O-07	0.106805094246178	0	0.131426801265966	0.137550486288456	0	0.0909054513905104	0	0.0236027458291233	0.0664493066499139	0	0.065697531737667	0.0283972493565685	0.0360399518335411	0	0.111064255981585	0.123637153878489	0.0150226319724932	0.00235466500180591	0.0577236181109793	0	0	0.00332305645672334	0	0.332338003187351	0.949549354688768
TCGA-CZ-5462-01A-01R-1503-07	0.0352114886261037	0	0.0320735383750283	0.0318217761537378	0	0.233907628240029	0	0.045594883797074	0	0.0589695413230923	0	0.0457387722791836	0.11225660929385	0.0340776149899655	0.113727771138936	0.151397436769563	0.00214260259130045	0	0	0.0491529067283305	0	0.0539274296938054	0.05	0.135768664607578	1.03404156234479
TCGA-B0-5694-01A-11R-1541-07	0.0299325298622658	0	0.0613080285607127	0.0928766493398634	0	0.139951204275878	0.00798773713144413	0	0.0459027246158439	0	0.118162755654427	0.0172921195807278	0.0601758829445206	0.0623788773242694	0.0842428295876162	0.230979187456968	0.0141317838586782	0	0.031525244358995	0	0.00107577418246285	0.0020766712653278	0	0.252791047704709	0.980707725785685
TCGA-BP-4782-01A-02R-1420-07	0.00985124873198182	0	0.012747766484577	0.255429069358342	0	0.0991105081294196	0.0154842675853261	0.0347394974624839	0.0634672147783644	0	0.056805875874819	0.0230803782439246	0.0123621695954057	0.0327832795775882	0.0874073652376925	0.196498813646103	0.0222425446444557	0	0.0770273152419492	0	0	0.000962685407567454	0	0.379492175220696	0.927517857679104
TCGA-CJ-4643-01A-02R-1325-07	0.03147490918272	0	0.0145418444380945	0.139969973766511	0	0.284384809545726	0	0.0246057890508563	0.00276012549455023	0	0.00457164116004782	0.0258452906684996	0.12169711465908	0	0.106568969568499	0.196298819961241	0.0010057492945693	0.0040686972065407	0.0422062660030652	0	0	0	0.01	0.191679384023947	1.01298251631854
TCGA-B2-4101-01A-02R-1277-07	0.0553670214766328	0	0.0302800611041134	0.23463284052255	0	0.185789123340612	0.00735063267386684	0.0256606188888924	0.0147596485618127	0	0.0468035638041826	0.0246905929783744	0.03814408993477	0	0.0783297944221532	0.132519619758886	0.0384613009712463	0	0.0755367321424867	0	0	0.0116743594194209	0.05	0.135113551390918	1.03807077402478
TCGA-B2-5636-01A-02R-1541-07	0.0749981126777674	0	0.0419045996552277	0.0548544198574841	0	0.149263889199073	0	0.0105329992887918	0.0262324635846798	0	0	0.0442769692417029	0.122971699852076	0	0.0474815139519901	0.239601547067713	0	0	0.178545020525739	0	0	0.00933676509775527	0.02	0.158321967081288	1.01271486358906
TCGA-CZ-4857-01A-01R-1305-07	0.0235375937287208	0	0.00701496855752287	0.131804170591877	0	0.244672361651049	0.0229006000231453	0.0448062335909105	0.0371325750040285	0	0.0206930851843088	0.00810243599232995	0.104490862237877	0.0273501043069187	0.0638136837051326	0.227427379088852	0	0	0.0226715245198901	0	0	0.0135824218174361	0.01	0.219258062754334	0.999348157487263
TCGA-EU-5906-01A-11R-1672-07	0.0383685869434073	0	0.00747487594769187	0.0922020105357051	0	0.272876819772166	0.0183936106355871	0.00573058359472124	0	0	0.0272224194102946	0	0.0738315622279617	0.00916839308845781	0.0772308931851868	0.240073273586648	0.0261593003945722	0	0.0842971872334141	0	0	0.0269704834441857	0.01	0.215459469539898	0.9941981537589
TCGA-AK-3433-01A-02R-1277-07	0.0170722518373894	0	0.0180036638008278	0.1099497012893	0	0.237231192216874	0.00272472604031785	0.00916610948914418	0.0992359263806639	0	0.0342261556293781	0.0141968937673833	0.0257244236493125	0.082863416670636	0.0630214971223564	0.106490795891471	0	0	0.177860140346444	0	0	0.00223310586850068	0.48	0.023082991900216	1.08011015062112
TCGA-B2-5635-01B-04R-A277-07	0	0	0.00952519533766307	0.114109687283775	0	0.42510945201942	0.01986675368456	0.0160064956614706	0.0170794129308312	0	0.00330719155995833	0	0.0607631339808481	0	0.0642589186139049	0.196790393958924	0.00387156601081396	0.00427674659924769	0.0561008850187228	0	0.000308992613711043	0.0086251747261497	0.13	0.0916772318575759	1.06622424459762
TCGA-CJ-4891-01A-01R-1305-07	0.0374131307692644	0	0.0303847976363629	0.157050937313708	0	0.0253051613119204	0	0.0254746768188855	0.0958617108893743	0	0	0.0355773932718696	0.125258485153019	0.0863702921685646	0.0422673748658832	0.233889043284139	0	0.0507579569616254	0	0	0	0.0543890395553834	0.02	0.158978018092886	1.02100862589061
TCGA-B2-3923-01A-02R-1325-07	0.0225851996667506	0	0.00705945743208208	0.0778888857814885	0	0.213092411286174	0	0.0247384292686893	0.00140377068641584	0	0	0.0493667263943713	0.0815449553852948	0	0.0816491881421963	0.290763866323444	0.0275197657650085	0	0.110708221439838	0	0.0116791224282471	0	0.35	0.0408351601742053	1.06331663189542
TCGA-A3-3317-01A-02R-1325-07	0.0223397037811445	0	0.00779960701922397	0.244738109109964	0	0.152299735582238	9.76150213044357e-05	0.0282555158835459	0.027993741731283	0	0	0.0303625670684299	0.0349400546768303	0.014915660828488	0.0981722720427823	0.286601130458813	0.0175187069592979	0	0.0321057627389656	0	0	0.00185981709768952	0.01	0.194829367671779	1.0145650562318
TCGA-B0-4816-01A-01R-1503-07	0.0075723807167681	0	0.00168428779660027	0.121504741597101	0	0.147965175516657	0	0	0.035809788761104	0	0.100473606710275	0	0.262315116649022	0	0.0411762653863063	0.244262443072053	0	0.0021255931485861	0.0280197461241073	0	0	0.00709085452141918	0	0.272025088850109	0.976168265489459
TCGA-B0-4828-01A-01R-1277-07	0.082728019746465	0	0.0255811108035362	0.311891000668973	0	0.185083977484546	0.0153076082931776	0.0493226871276989	0.0991724230343914	0	0.0791782104737489	0	0.0780299758162409	0	0.033165700318834	0.014357181603875	0	0.00555377221466275	0	0.0173652089825919	0.00256435452427568	0.000698768906982935	0.01	0.213759684258505	1.03459752688758
TCGA-CJ-4869-01A-02R-1426-07	0.0123657512978755	0	0.0193858825259683	0.593396255360036	0	0.0306706015319478	0.015231031103146	0.0656277728452972	0.0710603888500047	0	0	0.0297064293186913	0.0150137570438936	0	0.0384085788279383	0.0760645954979738	0.0116785824067111	0	0.0133048679263015	0	0.00315940776278434	0.00492609770143013	0	0.353154022002977	0.972074689708093
TCGA-MM-A563-01A-11R-A266-07	0.051391766655008	0	0.0713744807943784	0.164471233528147	0	0.179277959606082	0	0.0466656120524369	0.0404887853979631	0	0	0.0559837442530862	0.0516100598885043	0.0315423810657458	0.0982934343639273	0.12192442774587	0.0337643986368508	0	0.0532117160120001	0	0	0	0.01	0.20365424528725	1.00527486504056
TCGA-CJ-5675-01A-11R-1541-07	0.000248480397429297	0	0.00432473233426413	0.633258682230947	0	0	0	0.0353939586182975	0.0716281152249666	0	0	0.0532212196355394	0.0350423537658051	0	0.0480893489412262	0.109094319317062	0.00108017182201175	0	0.00585815411925652	0	0	0.00276046359319412	0	0.563300255169797	0.828108710221364
TCGA-EU-5907-01A-11R-1672-07	0	0.000838451650665015	0.00647979829995638	0.0526994791699083	0	0.226748406683822	0	0.0479975540384918	0.0283537979215971	0.0265498989652879	0	0.020342221763742	0.115528324200579	0.0157953120904909	0.0890548371018771	0.292750987432865	0	0.0348526493433986	0.0389015605477322	0	0	0.00310672078958627	0.11	0.097914288734492	1.04888054233943
TCGA-B2-5633-01B-04R-A277-07	0.00996575595378211	0	0.0048714802421453	0.0506992715432421	0	0.299357212298162	0.0181116699475864	0	0	0	0.0709944537943696	0	0.029726683909879	0	0.0330458496122892	0.408888481251643	0.0138764705058149	0	0.0566911549012874	0	0	0.00377151603979931	0.04	0.144909895099057	1.03092219508529
TCGA-CZ-4854-01A-01R-1305-07	0	0	0.0779959890568066	0.184796617961599	0	0.120575802138827	0	0.0516234123179752	0.0536934108654809	0.00503349374241204	0.0039331310823807	0.0171587499234148	0	0.195371030617047	0.0721436986543249	0.187808728952178	0	0	0.0242282770486046	0	0	0.00563765763894811	0.05	0.135492080973104	1.03891612710448
TCGA-BP-4759-01A-01R-1289-07	0.00830983244340511	0	0.00482373643334292	0.278863947392495	0	0.195740662401097	0	0.01630138034355	0.0479823248598045	0	0.0616191245098222	0.0249039045288048	0.0252034969207334	0.0110205433625387	0.0628634377165698	0.169775491826949	0	0.0224999628686747	0.0668327782630805	0	0	0.00325937612913262	0	0.309945336801306	0.967231476196695
TCGA-B2-3924-01B-03R-A277-07	0.0272357757646308	0	0.00932699145019167	0.213069155105481	0	0.213991049768187	0	0.0363471322954832	0.00839048677105505	0.0422027149982573	0	0.0518094488730281	0	0	0.152827322567939	0.1974685386298	0.00256933441718941	0.000379177919514559	0.0443828714392427	0	0	0	0	0.256873048712758	0.997328485157081
TCGA-CJ-4874-01A-01R-1305-07	0.012300864385901	0	0.00991148347774961	0.442230763420118	0	0.0690956541024756	0.00419502272134948	0.0419206073606456	0.0455680490781009	0	0	0.0622437613271353	0.0170170834599751	0	0.101876736484179	0.113843344124096	0.0219242702924091	0	0.0578723597658652	0	0	0	0	0.353749711469829	0.953254723083981
TCGA-CZ-4861-01A-01R-1305-07	0.00908983936748727	0	0.0205718124223351	0.0932953245758789	0	0.250559361341108	0.0253548362141876	0.030672031924968	0.0302204815352344	0	0.0126170898629021	0	0.0337310412935125	0	0.126127326605884	0.264214013375397	0.0131615704989436	0	0	0.0232769501416865	0.0229220763762486	0.0441862444642264	0.01	0.20731130753205	1.00560727538471
TCGA-B0-5102-01A-01R-1420-07	0.0380636213947139	0	0.0272507681233744	0.139562253465749	0	0.284224768104838	0.00664693337217356	0.028089786771087	0.0217573262415339	0	0	0.063250320701427	0.0130242777739011	0	0.100933530418366	0.165932523262825	0.019801315404923	0.000595053635689299	0.0908675213293992	0	0	0	0.01	0.181444333934471	1.02005009032963
TCGA-DV-5569-01A-01R-1541-07	0.0620191334449645	0	0.0105692420044598	0.231814374959462	0	0.210056322222446	0	0.00740412201857021	0.0181393843595436	0.00393908219155917	0	0.00685872117101336	0.046880775423153	0.0673490511156222	0.118598091793589	0.16772798342783	0.00320901799974046	0	0.0356979974467601	0	0.00787156541814394	0.00186513500314225	0	0.270389125635471	0.980125159693916
TCGA-B8-4622-01A-02R-1277-07	0.000670095077379047	0	0.00384769131769118	0.14168220603287	0	0.235025484171325	0.00595047889210507	0.000646682132304524	0.0325949807331444	0	0.0933841926134937	0	0.126012444716231	0	0.0699831322012723	0.249255840415898	0	0	0.0326995943180839	0	0	0.00824717737820236	0.01	0.198411390810205	1.00994439524484
TCGA-CZ-5460-01A-01R-1503-07	0.0412949670972938	0	0.0218323254874811	0.327920012072613	0	0.147843291387527	0	0.060779629589568	0.0828889801201687	0	0	0.0288893248026246	0.0588254443743915	0.0231928148424142	0.0619685757563617	0.111384584597267	0	0	0.0184202408510641	0	0	0.0147598090212248	0.02	0.153697742214923	1.05014912444158
TCGA-CJ-4871-01A-01R-1305-07	0.0276522743601448	0	0.00442089740237127	0.219756654898553	0	0.180215830599485	0	0.0192227919812662	0.0464995978411681	0	0.0119172149551913	0	0.0751428456077145	0.0143414816978715	0.138277488391531	0.218475145783578	0	0	0.031451608001094	0	0	0.0126261684800319	0.01	0.221405742537958	1.0047528451927
TCGA-A3-3378-01A-02R-1325-07	0.0481578875869219	0	0.0435734648052605	0.139319191382291	0	0.11591474887709	0.0123164228859703	0.0516416074323962	0.0413519959940746	0	0.0197246368706601	0	0.0065886176340593	0	0.0751774269037106	0.283592476296607	0.0312317025252622	0	0.0482419692550644	0	0	0.0831678515506325	0.02	0.157962876033035	1.01799186053715
TCGA-BP-5189-01A-02R-1426-07	0.0579688435185585	0	0.0177782792239377	0.0792439895698252	0	0.280611438086755	0.0155007182743586	0.0178410596669404	0.0132975666818215	0	0.065012935202987	0	0.162611604533002	0	0.0635763587585421	0.140352736585686	0	0.00994575882554713	0.0602288940120209	0	0	0.0160298170600179	0.01	0.168640958451433	1.01525943734775
TCGA-A3-A6NJ-01A-12R-A33J-07	0.036114513270748	0	0.0236462750560119	0.482839879464425	0	0.0604720213423344	0	0.03782252590883	0.0646865668046035	0	0	0.0344048310715214	0.0376317259699064	0	0.125883749544761	0.0490735735653677	0.024717482311186	0	0.0124056887750039	0	0.00529879148043985	0.00500237543486168	0	0.281118378260376	1.00146945766808
TCGA-A3-3385-01A-02R-1420-07	0.00815505672270385	0	0.0137478474792127	0.125666826331022	0	0.120393240880139	0	0	0.0162934181558661	0	0.00839200846299553	0.0181943094284731	0.0461028006124236	0.0221513959297044	0.0529665891146322	0.138141601247804	0.212105171226027	0	0.188051028160224	0	0.00180750744701338	0.0278311988017593	0.19	0.0701412186432024	1.04628095457342
TCGA-B0-5700-01A-11R-1541-07	0.0489216372269997	0	0.0469924372284047	0.134054955822021	0	0.211017652157522	0	0.041368220035218	0.0381196176315997	0	0	0.0765446019323692	0.09043580805206	0.0183797692209737	0.0889200199004099	0.140525492092551	0.00730536434765835	0.00354814417769969	0	0.0537542678972299	0	0.000112012277282708	0.31	0.0497227138033185	1.07429143081478
TCGA-CJ-6032-01A-11R-1672-07	0.00640799958841308	0	0.00608056990857065	0.352489395659234	0	0.151296242260904	0	0.0382364448453189	0.0366623638754218	0	0	0.0363992307517414	0.0631415861864038	0	0.106667790124042	0.185433701505165	0.00338308455491395	0.000777752377607065	0.0130238383622644	0	0	0	0.07	0.127196354686899	1.06417863498957
TCGA-B0-4846-01A-01R-1277-07	0.00489851140874063	0	0.0106333960897229	0.258216875799157	0	0.290965703698552	0	0.0346752511049126	0.0286242112457124	0	0.0321884666036671	0	0.0220111848786324	0	0.129524699749634	0.14444954297858	0.00962430029787135	0	0	0.026023429047174	0	0.00816442709764423	0	0.252652049636629	1.00546335065345
TCGA-CJ-4644-01A-02R-1325-07	0.00833611994179047	0	0.0288100910013369	0.397757200081858	0	0.0555653369051576	0.000868186459366731	0.0413068478428353	0.0123214994819281	0	0	0.0614871475585556	0.0634378345813631	0	0.0617403264771153	0.16514601680548	0.016395775859834	0.00170867852958297	0.0776360177275221	0	0	0.00748292074627304	0.01	0.187748776382768	1.02366561329731
TCGA-B8-5163-01A-01R-1420-07	0.0456282076110678	0	0.0450790784406371	0.168595752311927	0	0.290539226233958	0.0321282927212884	0.035472115552277	0.0464223149401542	0	0.0354316293451709	0	0.0174933474732257	0	0.0739461952772708	0.178429308743591	0.00355037329678767	0	0.0181545598361519	0	0	0.00912959821649333	0.07	0.124382925706505	1.05103619883495
TCGA-A3-3329-01A-01R-0864-07	0.0300015741692155	0	0.0107161792686883	0.160166259009415	0	0.278907351928139	0.00131137946786513	0.0329933831851062	0.0263456615878019	0	0	0.0171684340749552	0.0493691854767595	0	0.114981776923296	0.248724452294823	0.00140547515842833	0	0.0218494497096538	0	0	0.00605943774585283	0	0.280103421678706	0.977368408030416
TCGA-CZ-4860-01A-01R-1305-07	0	0.000247427271620132	0.0160559112138101	0.147852203417359	0	0.294087141196246	0.0307693069243831	0.0227604073794053	0.0565698452147211	0	0.00869462966683132	0	0.0678479746435009	0.0331542488290189	0.112145633753574	0.195236351353398	0	0	0.00120270930825557	0	0	0.0133762098278772	0.08	0.112193237236673	1.05707585972617
TCGA-CJ-6030-01A-11R-1672-07	0.0639637473585926	0	0.0591518932325755	0.156251860189678	0	0.183733759279858	0	0.0371987160328096	0.0283750876904603	0	0.0262128271310072	0	0.0675657587043073	0	0.047105843046923	0.253359664049545	0.0161881555236716	0.00215271557234699	0.0437136895250493	0	0.00221664510605656	0.0128096375571197	0.01	0.219139586854178	0.993971933177748
TCGA-AK-3440-01A-02R-1277-07	0.0108882665002925	0	0.000725734228584914	0.0477637339362601	0	0.258554921582047	0	0.0323156347587494	0.00199964970846321	0	0.108916724939316	3.65761952280155e-05	0.0709291267005043	0.0257856580452566	0	0.115834331942342	0	0.18947802046495	0.0842457161761623	0	0.0459999863629112	0.00652591845893314	0.49	0.0229068454359052	1.0739793993919
TCGA-BP-4977-01A-01R-1334-07	0.00892569599520407	0	0.0116719421437146	0.170384107101869	0	0.219103144295736	0	0.00434205794565868	0.0671926578034389	0	0	0.044602123854349	0.0440624974677664	0	0.10739633353317	0.151724912017391	0.035587227716407	0	0.129904512191868	0	0	0.0051027879334267	0.01	0.19559297555053	1.01099196373416
TCGA-BP-4353-01A-02R-1289-07	0.0111618889534422	0	0.00516730164426953	0.130052423337757	0	0.19900488106319	0.0282276346346858	0.00468398395238074	0.0156279675275604	0.0343681826120564	0	0.00179650100212801	0.00185781236322823	0	0.0574595478164735	0.429133990955154	0.00365240331801792	0.00101096961264398	0.0742799562179388	0	0	0.00251455498907372	0	0.406797458525155	0.913456409247403
TCGA-A3-3363-01A-01R-0864-07	0	0.00874121577682193	0.00569634720798693	0.0870392404489933	0	0.133907689714045	0	9.59005359242736e-06	0.0177160041539835	0	0	0.0130645457934537	0.0518884882548116	0.0285111608662274	0.00778115386718587	0.436222535124563	0	0	0.177104655657488	0	0	0.0323173730808468	0	0.339537908780819	0.945426877780296
TCGA-CZ-4864-01A-01R-1503-07	0.00213868154496612	0	0.0100162361629763	0.344037711240871	0	0.0910296755907746	0	0.0733230154498659	0.0453219124099565	0	0	0.0303944802625895	0.080122129415166	0	0.107518932299478	0.186754820516076	0.00135507735807789	0.000551221187367676	0.027436106561835	0	0	0	0	0.272840936745203	0.987047416888979
TCGA-CJ-5689-01A-11R-1541-07	0.0144541878148887	0	0.0414093657724318	0.317824777940065	0	0	0.030616066488616	0	0.0685560490686814	0	0.0903710402390978	0.0127376552150199	0.00720295668401104	0	0.0115063332282149	0.239229990322722	0.0392282051840974	0.0131663152591754	0.106467612225483	0	0	0.00722944455749536	0.02	0.156830612709655	1.02635267777949
TCGA-CJ-5680-01A-11R-1541-07	0	0.00203425940877904	0.00932340713291975	0.102647773397864	0	0.235859155422872	0	0.00258062285277247	0.0021461298560613	0	0.00987371617517666	0.0268317058029077	0.239348342888041	0	0.0537517938513113	0.197838092271459	0	0.0295540556578933	0.0713872667288693	0	0	0.0168236785530727	0.03	0.148114411581903	1.02519889058001
TCGA-B0-4852-01A-01R-1503-07	0.0561439168599776	0	0.0156259934709183	0.163368284241185	0	0.275358243070705	0.00446960182956157	0.0432902780205249	0.0123216340202009	0.0140947846297317	0.0292149560958574	0	0.117127035752213	0	0.146560895582288	0.086645528352324	0	0.000386373721418219	0.0307701444576043	0	0.00462232989549029	0	0.08	0.109844421566996	1.06140090600657
TCGA-B8-A54D-01A-21R-A266-07	0.0138630365588147	0	0.0081861966022448	0.508686798562096	0	0.0455829676563829	0.0110500226005151	0.0615278806496152	0.0515674809921797	0	0	0.05893834452238	0.0130221898811016	0	0.0475428134505562	0.15675939367563	0.0121881816193913	0	0.0015082361278386	0	0	0.00957645710125454	0	0.253585264835136	1.0185311702167
TCGA-BP-4326-01A-01R-1289-07	0.0537497204797626	0	0.0268770080575906	0.0311397248217884	0	0.257145335531562	0	0	0.0470052522440469	0	0.0817387933983519	0	0.00530731410983601	0.11312295819539	0.0989739342061372	0.157735184199431	0	0	0.0933359964782707	0	0	0.0338687782778324	0.01	0.172891430466795	1.01309960845323
TCGA-B0-5705-01A-11R-1541-07	0.0156474382611817	0	0.0287369805669368	0.262663853220483	0	0.175971692507343	0	0.0380917805468334	0.0638455354681832	0	0	0.0626791920198573	0.0363734818499745	0.0173753288011625	0.0966553494969198	0.0809740496899623	0.0288080346989364	0	0.088074549138804	0	0.00410273373342303	0	0.07	0.128132379586681	1.05345345701327
TCGA-A3-3349-01A-01R-1188-07	0.136850919640745	0	0.0865427872616922	0.175696398733007	0	0.0839296148892249	0	0	0.0320996011315876	0	0.0347137662302833	0.0406613260507869	0.0338930760351108	0	0.0162021534500825	0.147989553346262	0.019635539140157	0	0.176071489059959	0	0	0.0157137750311007	0	0.373217296442162	0.928097023003378
TCGA-A3-3343-01A-01R-0864-07	0.0230349950459503	0	0.0227235442303174	0.0852534755712692	0	0.30662238051889	0	0.0158331300678508	0.0141833860859024	0	0.0504408212747161	0.0291994079616202	0.0523784619320252	0	0.120039440096218	0.155823915412841	0.0209025935905359	0	0.0882389973537035	0	0.00429461844673713	0.0110308324114232	0.01	0.186256279187071	1.01397580791379
TCGA-BP-5008-01A-01R-1334-07	0.0419812932896011	0	0.0171804983586463	0.173313382667535	0	0.371464495946195	0.0127161828831102	0.00924082174417931	0.0146513676673916	0	0	0.0123774654380199	0.0342430358883923	0.0106141277525838	0.131531965185421	0.133488139035031	0.0171354728145121	0	0.0161394873589999	0	0.00392226397038178	0	0.01	0.173794537034419	1.03720993764392
TCGA-B2-3923-01A-02R-A277-07	0.00101559133684243	0	0.0203915255055714	0.0479715716178109	0	0.183347182475633	0	0.000169654971335671	0	0.0402236853530826	0	0.0686164294498981	0.0938337726413676	0.0416668603380793	0.0544003249993917	0.228450265286124	0.0211105348447877	0	0.166437586624064	0	0.0276539532062315	0.00471106134977942	0.37	0.0393711731134805	1.06115081625086
TCGA-A3-3313-01A-02R-1325-07	0.00216391355708844	0.00254962695056347	0.0619806051480385	0.0339151778233647	0	0.194944644240922	0	0.00805183843778141	0.00461073439646197	0	0.0705985387283663	0.0182747860224003	0.0740340485025027	0.0172429168397583	0.054946510655093	0.281878874573502	0.0201562765728314	0	0.0687361746324208	0	0.0859153329189049	0	0.08	0.119764890336593	1.02678834053111
TCGA-B0-5097-01A-01R-1420-07	0.0393587555236098	0	0.00899478366136067	0.0713501679501244	0	0.217891068906659	0.0301548696896682	0.00673157124155499	0.0286319132873695	0	0.0243189934593389	0	0	0.275193148485986	0.0402801163396937	0.204980049849103	0	0.0121654003381205	0.023532555361712	0	0	0.0164166059057	0	0.342277181904632	0.946816416777914
TCGA-CZ-5463-01A-01R-1503-07	0.032254250766655	0	0.0145256552577258	0.192789292484352	0	0.18902662420761	0	0.0375618036463811	0.0326319739365771	0.00197766204480226	0	0.0246440420274693	0.0482913965221547	0	0.185942171415715	0.20975493038277	0	0	0.0293169408181739	0	0	0.00128325648961368	0	0.285728670136858	0.980208551892827
TCGA-BP-4173-01A-02R-1289-07	0.00381686265747243	0	0.0102930542582918	0.499291920721941	0	0.0066985456675093	0.00654420520198364	0.054634217659303	0.0708255966580556	0	0	0.0428506928519043	0.0978035395368375	0	0.0935368504521845	0.0877927166003552	0.00738046831459199	0	0.0139159480786418	0	6.83831811600876e-06	0.0046085430228117	0	0.436135431887457	0.906927432406616
TCGA-B2-4098-01A-02R-1325-07	0.0333896616219803	0	0.105794948859031	0.0693952599842539	0	0.0712818590721412	0.0219943247315901	0.0192829222918481	0.051948047242978	0	0.0280403352158773	0	0.0104613566254962	0.189335996470661	0.0253927275447447	0.301068648357647	0.0188327468086104	0	0.0215300014670282	0	0	0.0322511637061127	0.01	0.223118967343693	0.997727081032565
TCGA-MW-A4EC-01A-11R-A266-07	0.0302482943524489	0	0.0120294696603668	0.147472148820705	0	0.215967318229049	0	0.0291510044993797	0.0655564399714171	0	0.0150362030483523	0.0231482961969898	0.0746873014697502	0.0106774198394682	0.0686812767996882	0.227077717722471	0.00986312728560546	0	0.0698210892650053	0	0	0.00058289283930315	0.01	0.185227663530801	1.01228983834905
TCGA-B8-4146-01B-11R-1672-07	0.0485281768915326	0	0.00479973434047492	0.168486018211439	0	0.244568875808707	0.062731887649231	0.0170725788641273	0	0	0	0.0176487302203838	0.0247769464456163	0.0175004408627715	0.112324480563646	0.204215943103143	0.000943253479902095	0.0012198240741111	0.0464707951444979	0	0.0279806158230518	0.000731698517365519	0.01	0.219983296375682	0.999658371372344
TCGA-6D-AA2E-01A-11R-A37O-07	0.207600724649509	0	0.197813261968429	0.193540675371888	0	0.122199777136995	0	0.0315449010493162	0.0493195018659616	0	0	0.0180459382834418	0.0146463942034139	0	0.0125316101729129	0.111192244477952	0.0116212222382912	0	0.00878741895459051	0.0211563296272993	0	0	0	0.459062450162513	0.890959866704003
TCGA-B0-4824-01A-01R-1277-07	0	0	0.0113826069951943	0.415961264178971	0	0.141357174598886	0.023112914001459	0.0445926332382735	0.0520917102259118	0	0	0.0349791087033848	0.0220141481106136	0	0.100825601384805	0.0960891766447873	0.0202803277455595	0	0.0269401295474649	0	0.00133522984815888	0.00903797477653079	0.01	0.200718039918686	1.0408970056253
TCGA-B0-4837-01A-01R-1305-07	0.0262579021572976	0	0.00730108360839691	0.116616853968519	0	0.119730382155662	0	0.0152702442441203	0.102624952790812	0	0	0.0388824765222725	0	0.364176998995348	0.00346946381688062	0.165274151027817	0	0.00520552050448955	0.0217108130937553	0	0	0.0134791571146284	0	0.340492319937152	0.954716860514877
TCGA-BP-5192-01A-01R-1426-07	0.0247637829423545	0	0.0196476198425987	0.183621652717363	0	0.211577122557116	0	0.0279916424962556	0.0424138637207115	0	0.0355825698033651	0.00981248835948609	0.0175981073609038	0	0.089116603216447	0.147084417523545	0.0203179320192718	0.0318222005045808	0.138649996936001	0	0	0	0.3	0.0514384638211729	1.07151852155144
TCGA-AK-3454-01A-02R-1277-07	0	0	0.0623236667265008	0.315585204684577	0	0.0588938047259772	0.000482544825481316	0.0212228532854544	0.0995690328683747	0	0.0876721071648383	0.000984676778082557	0.0149819553377079	0.00790256486773545	0.0542012379990727	0.256541600631515	0	0	0.0196387501046831	0	0	0	0.02	0.153623852283147	1.03972603332033
TCGA-CJ-4907-01A-01R-1426-07	0.08082983672792	0	0.0183186760654482	0.158445001517495	0	0.184086656372791	0.00965453554826576	0.0168473215848304	0.0386952549268258	0	0.049863753382417	0.0205927761946049	0.10159789626526	0	0.0817464282232439	0.170098843942771	0.0062805274086521	0.00229310713175291	0.0535837919896633	0	0	0.0070655927180587	0.01	0.204961125965916	1.00262564040785
TCGA-B0-4815-01A-01R-1503-07	0	0.0138541532346793	0.179519090603268	0.362022556158004	0	0	0.018217414279091	0.0845059688349973	0.0407796960799048	0	0	0.00533815466189141	0.0211157859143492	0.0317971921815045	0.108789480803689	0.12187702088315	0.0076454934098861	0	0.0026323834611979	0	0	0.00190560949438666	0	0.30171520087823	0.972287627584082
TCGA-CJ-6027-01A-11R-1672-07	0.0160946192684439	0	0.0340371034636323	0.324367200108411	0	0.0825515621924982	0.0257791317884552	0.0886199923194715	0.0244440222268326	0.0964275158434138	0	0	0	0.022961374744294	0.099203288859379	0.155568361304072	0.0110263156916117	0	0.0142931605477822	0	0	0.00462635164170314	0	0.373974722059942	0.936964189273635
TCGA-A3-3311-01A-02R-1325-07	0.097149519353538	0	0.0460474947030129	0.142002333819203	0	0.234157104080915	0.00955211518824107	0.0154717729582162	0.0121900359697866	0	0.0111455215374404	0.00440349262746299	0.048983967167547	0	0.1080420677077	0.208219648717843	0.00548478983539717	0	0.0452327981086508	0	2.5400448075045e-05	0.011891937776971	0.01	0.209885331671457	1.00153860377276
TCGA-BP-4351-01A-01R-1289-07	0.00136742289583013	0	0.0190014909714597	0.174583862355283	0	0.277490378409132	0	0.0273124026940128	0.0287521182267121	0	0.10686123415716	0.0345488597928542	0.0789312026188648	0	0.050144974799993	0.173583588859161	0	0	0.0274224642195382	0	0	0	0.04	0.143223010657703	1.0489031675535
TCGA-CW-6090-01A-11R-1672-07	0.0204484257519209	0	0.0419091160988775	0.153092735210381	0	0.0670892541453846	0.0282296578028175	0.0120855128557561	0.0351747360274898	0	0.0253149403461657	0	0.029804806864321	0.0605127142771772	0.0402767477788164	0.389956294723422	0.00634483416717773	0	0.0765880485461316	0	0	0.013172175404161	0.0600000000000001	0.132220593887682	1.03054245730747
TCGA-BP-4166-01A-02R-1289-07	0.126095681573908	0	0.0470697345908423	0.156996536429109	0	0.189745860444552	0	0.0285808102990148	0.026317935029985	0	0	0.0552700431011741	0.0198223860919578	0.0288515798576706	0.0440886005069052	0.168093449687166	0.00288931962214555	0	0.10617806276557	0	0	0	0	0.253636568632381	0.982118698007727
TCGA-B0-4841-01A-01R-1277-07	0.00548399394201273	0	0.000723608400608161	0.276091987713876	0	0.0869500593870924	0	0	0.0620554454414235	0	0.135299579579837	0.0329830774941848	0.0391080617921333	0.00413352415464811	0.102212771063975	0.15124745502544	0	0.0291802081525621	0.0745302278522067	0	0	0	0	0.300341066344826	0.974625923664411
TCGA-BP-4165-01A-02R-1289-07	0.018227576590062	0	0.0162436264455073	0.369284660887891	0	0.0284823612813347	0	0.0541292944152291	0.0344388445835463	0	0.143226146782602	0.068459643747841	0.0493650107940474	0.0117124388850569	0.0834844929939053	0.0380350260933112	0.0197781946809984	0	0.0651326818186677	0	0	0	0.01	0.209167925669376	1.03980841773465
TCGA-CW-5583-01A-02R-1541-07	0.0868330869471972	0	0.0185138911113441	0.163454211280274	0	0.160865689477337	0	0.00883758168890991	0.0336936125896098	0	0.0833626245032388	0.0166544620194472	0.044110738057124	0	0.0956828684238052	0.160743976523588	0	0	0.0946876039946632	0	0	0.0325596533834617	0.01	0.181822234963762	1.01339944758493
TCGA-BP-4993-01A-02R-1420-07	0.0441209103953983	0	0.0146177044581529	0.373146199824449	0	0.110479273940954	0.0403439056595679	0.0150313019927132	0.0153797783287864	0	0.0278303579645197	0.0358518564752808	0.0521348297827729	0	0.0451057315148724	0.152611651855836	0.00420849777841488	0	0.0666115116005551	0	0	0.00252648842772636	0	0.27965226992362	0.981050912704617
TCGA-CJ-4887-01A-01R-1305-07	0.00415222068143715	0	0.00584059574952833	0.451099035074224	0	0.00783377683950221	0	0.0494516782047707	0.0614415689114134	0	0	0.0508326833066004	0.0572478734234187	0	0.0813008052442365	0.214257396441154	0.00226720386408431	0	0.0142751622596297	0	0	0	0	0.451784575042521	0.894089987249306
TCGA-BP-4965-01A-01R-1334-07	0.0235795834901639	0	0.0140487289633046	0.0830090874100318	0	0.278151764562032	0	0.0101104666098105	0.029049582561128	0	0	0.0153359825565758	0.0832324220240959	0	0.0861144537425148	0.28097527351917	0.00647295897278425	0	0.0762821737369283	0	0	0.01363752185146	0.01	0.19483938121902	1.00584102096925
TCGA-AK-3456-01A-02R-1325-07	0.0924273431312306	0	0.0226297859901113	0.0419422348185708	0	0.130660602424702	0.00582658494435603	0	0.020168407896408	0	0.0373566124554478	0	0.0428548902409868	0.0564715259096902	0.0319432136809777	0.418387622828551	0.0522455707902358	0	0.027905786229608	0	0	0.0191798186591233	0	0.267773044545448	0.976812102647518
TCGA-CZ-4863-01A-01R-1503-07	0.0126813248617129	0	0.0105948816577401	0.560420454668651	0	0	0.00380184039419364	0.0729288442543648	0.0554513383098752	0	0	0.0475613425724663	0.0214388044656032	0	0.0584522239002868	0.0806533915214555	0.0214628753950262	0	0.0456673145336342	0	0.00307289858643093	0.00581246487855889	0	0.42760268664356	0.91651539025836
TCGA-BP-4974-01A-01R-1334-07	0.0226967303521371	0	0.0225782249602069	0.177021988752115	0	0.32813069391596	0	0.0655458626872701	0.0178101217050326	0	0	0.069920596097347	0.0208343072073335	0.0164084897814497	0.0858947756437827	0.155876171665626	0.000475778776097319	0	0	0.0131739580577098	0	0.00363230039793233	0.03	0.149860809690558	1.05295057260582
TCGA-B0-4707-01A-01R-1277-07	0.0955864142687726	0	0.0806602546790423	0.477638331973631	0	0.0551467871263009	0	0.0600516130107537	0.0803759665500955	0	0	0.0533786382997572	0.0299293845663176	0.0206051924455741	0.034621047575477	0.00736555491725762	0	0	0	0.00319910444372244	0	0.00144171014329853	0	0.238462277026265	1.03353876639878
TCGA-A3-3331-01A-02R-1325-07	0.0267709776021713	0	0.00809591766941006	0.157583053767824	0	0.145388430114163	0	0.0363710673658331	0.00747429394426686	0.0130027825467824	0	0.0451414020404029	0.0526498508103606	0	0.14440291954	0.257051671047628	0	0.00187423535639459	0	0.0908854983313471	0.00294164871929045	0.0103662511441256	0.03	0.148199235327845	1.03765366281021
TCGA-BP-4766-01A-01R-1289-07	0.0100353521315159	0	0.0127493494089181	0.0434038306741906	0	0.0982075165065663	0	0.00943270275684908	0.0202622987158256	0	0.0328294221151211	0.0703807908997374	0.187465677365708	0.0993090824025113	0.0199051381911062	0.326044934308442	0	0	0	0.0405929956770667	0	0.0293809088464417	0.01	0.193838367642329	1.01548002013955
TCGA-AK-3458-01A-01R-1503-07	0.0144810805824396	0	0.0284372859638348	0.408034369748469	0	0.0129333551932985	0.0212162492894235	0.0329154033600257	0.01525830126003	0.0788666815127085	0.0395883205495026	0	0	0	0.0759362086467791	0.107159212501305	0.0376689307751647	0	0.119180619897547	0	0	0.00832398071947306	0	0.256754395110029	0.995737770850224
TCGA-CJ-4912-01A-01R-1426-07	0.00254407555793016	0	0.168016762003651	0.171084132907569	0	0.105065865687067	0	0.0571705849308872	0.111921177430214	0	0.0450472800094929	0.0289625622364778	0.0307904265220933	0.10852501401446	0.0173363774737565	0.12879142749016	0.000199329139154656	0.0057695793526131	0	0.0108036584244473	0	0.00797174682002577	0	0.26651095850068	0.982414838456616
TCGA-A3-A6NI-01A-11R-A33J-07	0	0.00153780707870024	0.00853226678325875	0.0523245357004918	0	0.176056126308136	0	0.00488101173274369	0.0471734767209879	0	0.114943822552331	0	0.130036897739473	0.0148222163662612	0.0524001303324551	0.332631873761903	0.0267292374049627	0	0.0355867246974291	0	0	0.00234387282086672	0.07	0.126170829449311	1.0353926894829
TCGA-BP-4774-01A-01R-1289-07	0.0344726879375859	0	0.0123857313548306	0.192500687458308	0	0.17770396136542	0	0.023018430058567	0.0370246481451696	0	0	0.098877141399104	0.0530222070840511	0	0.0784164590405383	0.12616292721688	0.0106485806354202	0	0	0.155212050882749	0.000554487421375501	0	0.09	0.107254413711099	1.06579646714114
TCGA-BP-4330-01A-01R-1289-07	0.0525386725502178	0	0.119241602420632	0.372700004024641	0	0.0398334848228312	0	0.0308335439612304	0.0597365280227193	0	0	0.0335187551549519	0.0374141125379731	0	0.0947302392230459	0.0940763949461707	0.0188146953974304	0	0.0453861115389521	0	0	0.00117585539920404	0	0.252660463808035	0.995240235116472
TCGA-CZ-5468-01A-01R-1503-07	0	0	0.00348308341103272	0.214203632179629	0	0.116085539003795	0	0.0332112228726649	0.0645529176219191	0	0.0106092919287652	0.0369272873015821	0.0236441751698118	0.213501789809852	0.0354462731725025	0.237467374882841	0	0	0.00628005937216104	0	0	0.00458735327344418	0.01	0.187160068926421	1.02486677049329
TCGA-BP-4762-01A-02R-1289-07	0.0855762653202553	0	0.0686345524148212	0.152114818991712	0	0.183848237627054	0	0.00706511155973339	0.0294756072075268	0	0	0.017811869275802	0.0582867194538496	0	0.0523047971790144	0.214708926448353	0.0316980776995501	0	0.0939293053403371	0	0.000520704639280905	0.00402500684271117	0	0.245274028309963	0.981055616043746
TCGA-B0-4838-01A-01R-1305-07	0.021293709953254	0	0.0203649264659402	0.571232752138825	0	0.016723153020533	0	0.0660208340179212	0.07405621111179	0	0	0.0462404285631722	0.0429709905977346	0	0.0405185946608961	0.0775276397141237	0	0	0.0121889437329583	0	0	0.0108618160228513	0.04	0.140261759159246	1.09317378427192
TCGA-CJ-4894-01A-01R-1305-07	0	0	0.064291658050378	0.487028889155337	0	0	0	0.0584862768351895	0.0555556178297992	0.0106457507257765	0	0.0586032883901868	0.0720649477684881	0	0.0580309966362174	0.122497747783733	0.00825672034173174	0	0.00453810648316275	0	0	0	0.04	0.140846697817592	1.06731646847675
TCGA-B0-5709-01A-11R-1541-07	0.0651201880386749	0	0.0470212391230929	0.22847205871579	0	0.213929801493073	0.019731909406008	0.0185659331067435	0.0282929857415173	0	0	0.0221738229588963	0.0532629188521122	0	0.0991171522880189	0.125996902456323	0.0178771166753125	0	0.0582239061365808	0	0	0.00221406500785731	0.02	0.163395742656674	1.0279048451419
TCGA-CJ-4895-01A-01R-1305-07	0.0749700197988715	0	0.014915899106772	0.228977971711915	0	0.12403665535969	0.0163200871387625	0.0451250661738909	0.0538910655338739	0	0.00565546814309192	0.0194462367726083	0.0540663860337162	0.0303377111921401	0.0795038667824839	0.181047293239274	0.0186932386669438	0	0.0449931917361469	0	0	0.00801984260981912	0	0.249540365394704	0.985211807348102
TCGA-CJ-4885-01A-01R-1305-07	0.0649987820529882	0	0.00788465445748227	0.218527069705936	0	0.228133233958957	0.0145453175988909	0.00827748714992391	0.00835496433449914	0	0.0271968999901293	0	0.119014817106396	0	0.0494442672874505	0.175339359536653	0	0.0306566394051657	0.0476265074155283	0	0	0	0.05	0.139174146245454	1.03330402075747
TCGA-B4-5838-01A-11R-1672-07	0.0528480713539669	0	0.0107548652956997	0.209808189838053	0	0.200482848071922	0	0.032686164697356	0.0183973706922215	0	0	0.0303279444041862	0.0357710002377439	0.0371606154850189	0.107355346816764	0.192623574331946	0.0037956947415536	0	0.0554167148098097	0	0	0.0125715992237593	0.01	0.181499266483231	1.01872502137648
TCGA-B0-4836-01A-01R-1305-07	0.05560002159104	0	0.0476224643388046	0.257293459665991	0	0.184106758970564	0	0.0481900676566166	0.0861874545619899	0	0	0.00584345981404709	0	0.108268656104663	0.117120546965314	0.0692391910677833	0.0107030187841749	0	0.00982490047901234	0	0	0	0.02	0.154719872423504	1.04715370714725
TCGA-B0-5119-01A-02R-1420-07	0.00139530656584768	0	0.000666799213171481	0.4598997206173	0	0.04031887765116	0	0.041082060772363	0.0466412618919232	0	0.022289941311711	0.0357831746102833	0.0834176611021192	0	0.0517755642493486	0.153889477097664	0	0.0208833084061918	0.0403798566725919	0	0	0.00157698983832507	0.03	0.146138372930853	1.05782874035266
TCGA-BP-4343-01A-02R-1289-07	0.0151345933605779	0	0.0419282441593668	0.1231733244052	0	0.195549741652629	0	0.0554161843538968	0.0240494890144768	0.00572792526248634	0	0.00393639736150905	0.00653016404834295	0	0.176268274404621	0.223443520382833	0.0351644755599845	0	0.085494426325016	0	0	0.00818323970905953	0.08	0.11393565309534	1.0502061284677
TCGA-A3-3316-01A-01R-0864-07	0.0497442718288931	0	0.0104858829916043	0.0300682084629446	0	0.121685825282012	0	0.0196855759657376	0.0276799263639412	0.0124749275633595	0	0.0407879780062309	0.0819264047617223	0.118636420857305	0.0411380017625922	0.399001572042469	0	0	0	0.0293898098070905	0	0.017295194304098	0	0.284836769703343	0.973309907388668
TCGA-B0-5088-01A-01R-1334-07	0.0788240891456057	0	0.0249579788224342	0.16161040873044	0	0.216594365224026	0	0.039152586951978	0.0728905973092793	0	0	0.0636593705662867	0.0163168029346763	0.0272636576747775	0.0301719677818005	0.232942852639573	0.00521593839240793	0.00449510229061214	0.0235123752524583	0	0	0.00239190628364447	0	0.250747335584671	0.989789120613638
TCGA-A3-3324-01A-02R-1325-07	0	0	0.01202466226297	0.301168708688356	0	0.168183674392085	0	0.0137455560892154	0.0497690366813438	0	0	0.0312459210509339	0.108143480477022	0	0.0650371348111778	0.203604814130939	0.0102853331376041	0	0.034726836137379	0	0	0.00206484214097441	0	0.247162386375179	0.994208384074435
TCGA-CJ-6031-01A-11R-1672-07	0.0219589647776707	0	0.0542355039742184	0.277755342618089	0	0.070337359226656	0.0130640184918833	0.0299343385832757	0.0450624488408016	0	0	0.0317838083219518	0.0161733489705505	0	0.0814362990627425	0.229400004701881	0.0279888785753883	0	0.0921741259592129	0	0	0.00869555789567792	0.01	0.193314400596923	1.0079386359375
TCGA-B0-4701-01A-01R-1277-07	0.0310593351894975	0	0.0149406014131063	0.217909681505757	0	0.330242213281182	0.0184627983480389	0.0463607940912075	0.0440404077283449	0	0	0	0.0355198291119276	0	0.0795665242451963	0.142796768627905	0.0152446840504691	0.00155564143416808	0.0223007209731997	0	0	0	0.09	0.106899721382386	1.07241001327855
TCGA-AK-3443-01A-02R-1325-07	0.0463440083982355	0	0	0.0397840371963995	0	0.220344731366514	0	0	0.0601035472699886	0	0.0496277666693805	0	0.0304928401605026	0.139605723347327	0	0.0951917039926305	0	0.119327588775571	0.108600852354521	0	0.0682050238720175	0.0223721765969123	0.78	-0.0112432105540677	1.07877136122084
TCGA-B0-5108-01A-01R-1420-07	0.0375515209350731	0	0.0374735016443769	0.0740447894896955	0	0.290264007440288	0.0380588698725873	0.00357943471019342	0.0257816681330054	0	0.060059491887077	0	0.02409913715431	0.149909811258652	0.076917161796185	0.145313652292722	0.0205951676423241	0	0	0.00907907424475443	0	0.00727271149875613	0.04	0.142854838309331	1.03134970544249
TCGA-B0-5109-01A-02R-1420-07	0.0261977348228677	0	0.123933077074653	0.337512571900473	0	0.00367227381194149	0.161037421867763	0.0418715491081594	0.0307151637865059	0	0.0412366899912247	0.00731920958032326	0.0212327687086804	0.0262122639474214	0.0747714910642562	0.0552435148640361	0.0186105250330735	0	0.00480362539571265	0	0.00590434999236576	0.0197257690505425	0	0.239347964196521	0.997884845450076
TCGA-BP-4991-01A-01R-1334-07	0.0199845547315565	0	0.00950162629805097	0.0661836154345269	0	0.200543832074543	0	0.0130141797200173	0.0127590490290525	0	0.122051706417382	0.00434594530645503	0.0807643850655024	0	0.0685184496759466	0.339343595003021	0	0.00135207472833739	0.0493172231829205	0	0	0.0123197633326879	0.01	0.17609246387325	1.01501154214526
TCGA-A3-3359-01A-01R-0864-07	0.00264764471460456	0	0.0081057662777244	0.283630526722418	0	0.189008752803897	0	0.0335988761840921	0.0530743654690178	0	0.00382824538463353	0.0212711734887192	0.0849426219724927	0	0.107960418366669	0.160407344353974	0.00927312172179139	0	0.0327162577274824	0	0	0.00953488481248344	0	0.348372811135946	0.947308458340803
TCGA-A3-3357-01A-02R-1420-07	0.00463412242927321	0	0.00694134940655337	0.267064844315972	0	0.0719919024356989	0	0.0536668924070816	0.0454973768047136	0	0	0.0568352785309507	0.0246283053200779	0	0.0224000444702753	0.343337451761114	0.00178854854202393	0.00201412239717144	0.0796042557239311	0	0	0.0195955054551623	0	0.266285618419204	0.980896846018128
TCGA-CZ-4859-01A-02R-1426-07	0.0436795369686052	0	0.030732872341418	0.184935736750779	0	0.169540309910302	0.0108170871008473	0.00437354510720557	0.0222533807341223	0	0.0596673418381429	0.0208719014806352	0.10098630330105	0	0.100968236060549	0.118469352044622	0.0140315154601814	0.0337355016994991	0.06908899548567	0	0.00223691797070528	0.0136114657456656	0.01	0.170625142842712	1.01835900867924
TCGA-BP-4961-01A-01R-1334-07	0.00705487916554799	0	0.00494180096932282	0.174561712913602	0	0.215705037400853	0.0257883445306221	0	0.00209847719263821	0	0.0906825511681653	0	0.0600223674108272	0.0065332236569574	0.0344995876066585	0.288811652803234	0.0039346954051708	0	0.0793962169942844	0	0	0.00596945278211613	0.08	0.108787261207194	1.04532483357118
TCGA-A3-A8OU-01A-11R-A37O-07	0.0690428452647878	0	0.0275489044705562	0.190629121998285	0	0.193293619137444	0	0.0165523824350884	0.0565322968398458	0	0.0472447596759426	0.0147434436374288	0.0368177569920013	0	0.0608497228904075	0.174369835747338	0.0207734710015402	0	0.0881503479802758	0	0	0.00345149192905905	0.03	0.148945939474166	1.02856449218144
TCGA-BP-4174-01A-02R-1289-07	0.0164910455216843	0	0.00334650841007701	0.241066160181328	0	0.11371048356868	0.0219587933945992	0.0129440330639178	0.0405675162103292	0	0.0181944240641218	0	0.147662243060355	0.0317755033799507	0.058504484438287	0.225223154054217	0	0	0.0205462465779942	0	0.040373362256985	0.00763604181747262	0	0.370854318618526	0.929741559364445
TCGA-CJ-4903-01A-01R-1426-07	0.0101375239016962	0	0.0246780493881531	0.219646001257878	0	0.303054111392461	0	0.0211818339474346	0.0136551531558507	0	0	0.0689033822895022	0.0506330578491183	0	0.0800207328935408	0.152007222016731	0.00647130390777547	0	0	0.0313488459643788	0.0144073271260592	0.00385545490942084	0.13	0.0923895815891553	1.07512288097561
TCGA-B8-5159-01A-01R-1420-07	0.0134236792762466	0	0.0076781864162683	0.326123898427652	0	0.210547887893536	0	0.0188230462675187	0.0480630001781947	0	0	0.0386715883396503	0.0813779273344272	0	0.0867715731557839	0.11633980826015	0	0	0.0434758829107513	0	0	0.00870352153982125	0.01	0.182011361543729	1.03696823389194
TCGA-BP-4763-01A-01R-1289-07	0.0672867640139534	0	0.0167658732962436	0.127969121819588	0	0.253905570633597	0	0.0414100481032266	0.00802304039704877	0	0.0400582392910894	0.0088710264634485	0.0125018731394944	0	0.18680128379481	0.110648336728691	0.0177244008431489	0	0.102373815451369	0	0	0.00566060602429111	0.01	0.175193164141774	1.03087104985166
TCGA-BP-4795-01A-02R-1420-07	0.0867331152680387	0	0.0379169013064034	0.143355169198058	0	0.206932297665038	0	0	0.0592536883979278	0	0	0.0611836121242231	0.0469801829404392	0	0.019226643790866	0.175950741802483	0.00881803425888459	0.00824070293996815	0.135816174374909	0	0	0.00959273593276068	0.01	0.189005161248449	1.00801071587549
TCGA-BP-4346-01A-01R-1289-07	0.0093940103270297	0	0.0218534606461557	0.546490957567207	0	0	0	0.0755975693949932	0.0893826827959268	0	0	0.0709750306860282	0.023386314088269	0	0.0690241531440116	0.0427081224307163	0.0197844190620671	0	0.0226175242808399	0	0.00359461064075007	0.00519114493600521	0	0.349851331418362	0.971930113752487
TCGA-BP-5190-01A-01R-1426-07	0.0111680157691404	0	0.0104831323543136	0.210279769105204	0	0.223784248838531	0.00961110617220259	0.0135627218642543	0.0388049781255262	0	0.0386731647245283	0.0230084777710982	0.0833917306171324	0	0.0894678709558112	0.206142067829093	0	0.0047897998649787	0.0368329160081854	0	0	0	0.01	0.172604007634033	1.02646078305716
TCGA-B0-4810-01A-01R-1503-07	0.0317013901110629	0	0.0219335867237332	0.402704945298511	0	0.044212794461413	0.0411481021517541	0.0301212475519049	0.0486472025188417	0	0.0128000416313232	0.0563663447434428	0.0276407957042416	0	0.0877082362540133	0.150176866182409	0	0	0.0448384466673492	0	0	0	0.01	0.214883626427298	1.01923628901491
TCGA-BP-4803-01A-01R-1305-07	0.0577295943947763	0	0.0161383605826092	0.18934746780406	0	0.237228632589699	0.00971011118762199	0.024548183360427	0.021993593749825	0	0.0694385891487067	0.0201117381423435	0.035721020850624	0.0413113294376147	0.0690342972961259	0.161596935355687	0.00757551993995263	0	0.0385146261599263	0	0	0	0.05	0.138038025346816	1.04066925732329
TCGA-BP-4164-01A-02R-1325-07	0	0	0.016342134717061	0.183654518648571	0	0.204060225468077	0	0.0786731035311496	0.0184633966427986	0	0	0.0215448742858548	0.139769522987658	0	0.100293902243883	0.189179982434443	0	0.0113474347856755	0.0348792638372488	0	0	0.0017916404175803	0.05	0.135356705604229	1.04019340712128
TCGA-BP-4338-01A-01R-1289-07	0.00780466038653507	0	0.064666459538048	0.113955240918596	0	0.185263086760979	0	0.024842354411863	0.0527290708980368	0	0	0.0170049384530482	0.000254935861980649	0.0361491159468853	0.0464128990129302	0.397433812597343	0	0	0.0283730373635307	0	0	0.025110387850224	0.07	0.123039459848933	1.04012602836242
TCGA-A3-A6NL-01A-11R-A33J-07	0.0984501648926801	0	0.069846738002184	0.126691001412613	0	0.199887100110784	0	0.0199979152763987	0.0319075078682999	0	0.0417030419959475	0.0413023011496059	0.0642990692441322	0.00861462908596795	0.065262326588739	0.105982075770083	0.0239974862659781	0	0.0958334046334139	0	0	0.00622523770317235	0	0.301144416550703	0.96015686442793
TCGA-CZ-5451-01A-01R-1503-07	0.0454868524768686	0	0.0117188094843001	0.19446837241621	0	0.210235717531832	0.0174178567030355	0.0232334386422341	0.0328688063693636	0	0.0247142024808868	0.0407774999818967	0.021213873225882	0	0.107155645141205	0.233272086148873	0	0	0.0337767534360319	0	0	0.00366008596138044	0.17	0.0770916207866076	1.06950626928968
TCGA-B8-4619-01A-02R-1325-07	0.274043105219255	0	0.121770276468561	0.124629337598479	0	0.170602287621532	0.00189240606109993	0.00725381009765441	0.035651005123904	0	0.0252484813940623	0	0.0379157564334201	0.0366863647241232	0.0315443151626574	0.0445528963969792	0	0	0.0864405900779243	0	0	0.00176936762034756	0	0.437663904894895	0.900895680225478
TCGA-BP-4982-01A-01R-1334-07	0.0567664778501186	0	0.0323873008153465	0.168817565594025	0	0.201432391181777	0	0.00831509981489241	0.0375200981884977	0	0.0513415976429191	0	0.0801403538854853	0	0.0525941467121086	0.281454998675109	0	0	0.0252642049066756	0	0	0.00396576473304502	0.01	0.19384426671978	1.00835052625913
TCGA-BP-4998-01A-01R-1334-07	0.0317841350736609	0	0.0249857306322011	0.163755028690162	0	0.300750153530845	0	0.0143095812086281	0.0211542366841833	0	0.00333560120601747	0.0102227175146197	0.0331938112653018	0	0.107539254970937	0.188870268899411	0.0243110801654624	0	0.0682529207488023	0	0	0.00753547940976771	0.08	0.10995122776871	1.05044283734073
TCGA-A3-3326-01A-01R-0864-07	0.10691654793488	0	0.0586511094792925	0.0782122103283212	0	0.263167345462632	0	0	0.0458712585089325	0	0.0455701286596838	0	0.0347225300543197	0	0.0914041456826387	0.129185835579643	0.0636185468325259	0	0.0720912681383779	0	0	0.0105890733387534	0	0.291602900099072	0.963489881859168
TCGA-CJ-4870-01A-01R-1305-07	0.06254918588405	0	0.0113543777127673	0.103512840105834	0	0.203500233986863	0	0.00536398302343311	0.0247525662822244	0.00659516004523888	0.058691638932575	0.00918039517441708	0.104757594277041	0.0725097563244873	0.0531741320258774	0.17166550800848	0.0024213848454788	0.00343283927097792	0.0920146331926297	0	0	0.0145237709076255	0.01	0.171865211808549	1.01044991123656
TCGA-BP-5185-01A-01R-1426-07	0.0274320210595984	0	0.0923544406855215	0.273636754045205	0	0.107226301546057	0.00649639698794686	0.044217531615079	0.141589533058241	0	0	0.0560569943500451	0.0143427384608065	0	0.0530472129098188	0.10856044440488	0	0.00849718490944901	0.0665424459673523	0	0	0	0.01	0.208449876426482	1.01872381019445
TCGA-B8-5546-01A-01R-1541-07	0.0419316927705577	0	0.0100307259894665	0.246822646054946	0	0.327119029424841	0	0	0.0548379753229493	0	0.00274051254099665	0.022669293251409	0.0868365505996239	0.0238253605340051	0.00112830895302781	0.128920926697486	0	0.00889360932178605	0.0318898763603879	0	0.0123534921785178	0	0.3	0.0525107413876745	1.09681280097054
TCGA-BP-4781-01A-01R-1305-07	0.0255322095216223	0	0.00586462965219393	0.0463888102759539	0	0.113174161726082	0	0.0245947569031663	0.0309693346871951	0.0320197571006795	0	0.0501240537921051	0.0487859508408328	0.126746551015307	0.0645024018823252	0.299985151975651	0	0	0	0.0935300993217559	0.0251886345685182	0.0125934967366124	0.01	0.201117170344242	1.00901988034244
TCGA-BP-4335-01A-01R-1289-07	0.14079774063284	0	0.144393346578206	0.238996571533018	0	0.0957659296291971	0.00810284155465102	0.105396519342338	0.0139696486165717	0	0	0.0306095713450483	0.0163450252600147	0	0.0942236767154607	0.0906885497203248	0.00950363094603826	0.00220818543005032	0.00801261907462846	0	0.000986143621611271	0	0	0.380814123779627	0.932364809996736
TCGA-BP-4968-01A-01R-1334-07	0.0280816569431858	0	0.0158140491198947	0.333623459592657	0	0.127635230967326	0.00646007197305942	0.0509019351721997	0.0674824412465481	0	0	0.0993561494627717	0.0194027718661382	0.0122527423454891	0.0750266811836163	0.0851310602898955	0.0235765546981444	0	0.055255195139075	0	0	0	0	0.294838452004417	0.98389770206771
TCGA-CJ-4636-01A-02R-1325-07	0.0334372253384896	0	0.0273071184238312	0.318985778437577	0	0.0818368882907402	0.0252286656848528	0.0541324832034365	0.0293152201751312	0	0	0.0148864918509032	0.0134241123746312	0	0.0505915886075419	0.27708835990116	0.0117856055475572	0.0012036145312652	0.0481177838267115	0	0	0.0126590638061712	0	0.360376115691042	0.936355875086009
TCGA-B2-5633-01A-01R-1541-07	0.0125355264483914	0	0.0166046492870832	0.167757877259224	0	0.176558630815664	0	0.0225888957194534	0.0495793428556847	0	0	0.0339907579214902	0.016161580403284	0.0151170107131131	0.0973664704715193	0.232862966313698	0.0261122866063099	0	0.124783524458399	0	0	0.00798048072668588	0.02	0.153140001450395	1.0247059558664
TCGA-BP-4176-01A-02R-1289-07	0.00615079857752865	0.00647810808243892	0.039218986814781	0.0836632195597891	0	0.225905816490931	0.0229775384393342	0	0.0284884597897192	0	0.0254820825839471	0	0.0253102605299856	0.148169476143001	0.00372825586876926	0.268443314857967	0.000531082426500888	0.038629339829826	0	0.0261728332326802	0.0146287308164667	0.0360216959563341	0.08	0.109932389711108	1.04388049943873
TCGA-BP-4170-01A-02R-1289-07	0.0143573198785547	0	0.0224082080123702	0.152562995415432	0	0.336142124800313	0	0.0613419833418197	0.0164254175717988	0	0.0196209837420261	0	0.0248584553443351	0	0.105092509707856	0.184520244015248	0.0061613546143814	0	0	0.0292029148259525	0.0100328189308414	0.0172726697990712	0.01	0.182412646461057	1.02824666002837
TCGA-A3-3362-01A-02R-1325-07	0.0486530782768607	0	0.00571665656240765	0.209431547435731	0	0.186897019361359	0.0211793254142971	0.00247841305371121	0.0195255574450753	0	0.0309877089713086	0	0.0940276855014501	0	0.0774240209611313	0.233990049842837	0	0	0.0489145165998185	0	0	0.0207744205740132	0.01	0.215869509236232	0.998864173487505
TCGA-BP-5000-01A-01R-1334-07	0.0154652924564156	0	0.0211291161907162	0.331184820772574	0	0.192563282717459	0	0.0645508268189749	0.0896906210931065	0	0	0.0163475454130612	0.0246882197303759	0.00833553413558991	0.113635643881394	0.0408211017548973	0.0217796168265351	0	0.0528971317412446	0	0.00206977228329974	0.00484147418435558	0	0.272085699610025	1.0006413844338
TCGA-CJ-4908-01A-01R-1426-07	0.0716168526232839	0	0.0235139244055748	0.225228771632348	0	0.214866327318656	0	0.0412770866778423	0.0251535487075411	0	0	0.0309692177836523	0.024455486347106	0.0121451272026714	0.073469420524575	0.147377219613678	0.0145686369199842	0	0.0949838080629273	0	0	0.000374572180159533	0.01	0.193156897313577	1.01438014224669
TCGA-B0-5713-01A-11R-1672-07	0.0185002990375316	0	0.00846008373095739	0.212035675343839	0	0.157449572938479	0	0.0192498877613408	0.0267256509815379	0	0.0637234877111886	0.0423195029670866	0.0760255997115047	0	0.183879427370586	0.124261682813121	0.00161128166669561	0	0.0657578479661322	0	0	0	0.01	0.184465914651135	1.03305555150233
TCGA-B0-4845-01A-01R-1277-07	0.0209717065782503	0	0.0339252705503322	0.0551802052918378	0	0.489895649658318	0	0.00405904737721382	0.0166521179223384	0	0.0577577327954051	0	0.0662611327084275	0.0167148757879652	0.0762221366318373	0.136045666851367	0	0.00117876565588932	0.0169355034230341	0	0	0.00820018876778324	0.35	0.0405408534856347	1.09297853353488
TCGA-CJ-4873-01A-01R-1305-07	0.0299234260314521	0	0.052245690933552	0.234810712146922	0	0.146574742088871	0.0103166330373497	0.0412556477540736	0.0638338903112283	0	0	0.0330729859130722	0.0203390643110451	0.00751438303657382	0.0691837946072212	0.199790853864555	0.0267311453414762	0	0.0600478480293509	0	0	0.00435918259325712	0.01	0.195221149082484	1.010852109906
TCGA-B0-4713-01A-01R-1277-07	0.0406022438790388	0	0.0453335784894725	0.259080788149745	0	0.199113667425528	0	0.036482043310225	0.112532491424983	0	0.0781168314032972	0.0165436145284191	0.0307333369319912	0	0.0866206891402947	0.0766991916453652	0.00496506121455607	0	0.0131764624570841	0	0	0	0.03	0.146843624784085	1.06219606727543
TCGA-B0-4714-01A-01R-1277-07	0	0	0.00838997398081488	0.521519292670583	0	0	0.0535049129378882	0.0120742492416999	0.061185857102179	0	0.0746869847494038	0.000146076596968916	0.0183736794113401	0	0.110404485740047	0.11522753813823	0	0	0.0244869494308463	0	0	0	0	0.557503857581505	0.829664237961921
TCGA-BP-5184-01A-01R-1426-07	0.0467508875667718	0	0.0135814068275924	0.271610901660384	0	0.137221721375014	0.0109698308755107	0.00933802067791856	0.0369707845867385	0	0.047535581784782	0	0.0275278688644009	0	0.0657970047893993	0.253195183023834	0.0167154949558007	0	0.0595623303757371	0	0	0.00322298263611569	0.01	0.217776309657125	1.00127705105361
TCGA-BP-4787-01A-01R-1305-07	0.0281858136557699	0	0.00538944756376759	0.116686809631027	0	0.181520816034198	0	0.0301859522050955	0.0363883190192629	0	0.000176366022999924	0.0092939456256135	0.113070792767784	0.0357733461491198	0.0672317492977792	0.310978020294074	0	0	0.000776209892370497	0	0	0.0643424118411369	0	0.380312279813964	0.926073285709575
TCGA-CZ-5985-01A-11R-1672-07	0.0617428957542452	0	0.0808403723390148	0.123664682611295	0	0.220270071544163	0.0154815567964952	0.0247911602886526	0.0044277052198539	0.00653150929337182	0.0116246558273201	0	0.015407115693487	0.0435314556124737	0.0867277367111488	0.277237045895026	0	0	0.013757926312945	0	0	0.0139641101005075	0.01	0.20826060845652	1.0017998315389
TCGA-B0-5399-01A-01R-1503-07	0.0177251848491551	0	0.00684719912425203	0.13357927788999	0	0.324532291335615	0	0.0145767775474598	0.0949461832493585	0	0	0.0519770344098867	0.0157164323670104	0	0.0973901918685025	0.119602632277458	0.0748168776251088	0	0.0482899174562024	0	0	0	0	0.331226629007542	0.955662978576027
TCGA-AK-3465-01A-02R-1325-07	0.0849225488434387	0	0.0376390554535625	0.0253964211477864	0	0.240631195627143	0	0	0	0	0.0524817597657033	0.0148574067592854	0.040824545268446	0.00468245361613607	0.0773440027367154	0.182308244721367	0.0924120593196491	0	0.122728736422456	0	0.0237715703183102	0	0.02	0.151127137826661	1.01293168954319
TCGA-CZ-5469-01A-01R-1503-07	0.0087808818830804	0	0.00525394722622994	0.168431251125417	0	0.183337788510456	0	0.0145645261099364	0.0664928762132371	0	0	0.0285903436264808	0.0255791215372557	0.116810713891312	0.0387443972269094	0.296094332564694	0.00161010327662276	0	0.0306624458256679	0	0	0.0150472709827008	0.14	0.0868865802420691	1.0610938416168
TCGA-BP-4798-01A-01R-1305-07	0.0140938178416002	0	0.0628734077200199	0.346741032956083	0	0.0385454770012126	0	0.0331243765739403	0.0839497328427027	0	0	0.0417797066908405	0.124750806009722	0	0.111911066006307	0.12780329938025	0	0	0.0137791369489992	0	0	0.000648140028321887	0.04	0.141272005564407	1.04689528069226
TCGA-BP-4971-01A-01R-1334-07	0.0157546475368075	0.00378535749597973	0.0135532926491587	0.0960007908801482	0	0.237711035786646	0.0137782975580502	0.0302529182723835	0.0989712223079047	0	0	0.0345569313060567	0.0238174962575118	0.119730271487793	0.107184084236994	0.120848292413124	0.0180387553094674	0	0.0549603904784278	0	0.0110562160235466	0	0	0.504455570808787	0.864332935142898
TCGA-CZ-5459-01A-01R-1503-07	0.0142038142818098	0	0.0282103388317049	0.280085897181876	0	0.160774833410141	0	0.041436454923365	0.0682577268540848	0	0	0.0309758265231374	0.0104819193380292	0.0222185814961034	0.151860877121481	0.0901770974022083	0.0282644110701605	0	0.0649321207957119	0	0	0.00812010077018728	0.03	0.148302831703211	1.05089657025627
TCGA-B0-4710-01A-01R-1503-07	0.0257257251837382	0	0.0608814291758583	0.266387929420544	0	0.191925197124706	0	0.0125161580229885	0.0242692221700057	0	0.0842052838624811	0	0.0933219820108245	0.0248066984859284	0.0496889264148882	0.112884973002759	0	0	0.0246108117004615	0	0.0166734314664751	0.0121022319583427	0.04	0.144619106234752	1.03983200011224
TCGA-B8-4148-01A-02R-1325-07	0.0195470086472395	0	0.0128099782544023	0.503582806272242	0	0	0	0.0665875707830179	0.0228248428284655	0.023161148382684	0	0.0909916902450889	0.041656459914451	0	0.0826691981280377	0.120439211729595	0.0121766507612624	0	0.00090254014259245	0.00265089391092058	0	0	0.01	0.204843345944774	1.04696129624838
TCGA-BP-4337-01A-01R-1289-07	0.0480819196444001	0	0.0388898100758888	0.132021055620215	0	0.266902337415167	0	0.00908625383209981	0.0640484309328176	0	0.0376977711292257	0.0153849476542891	0.0190651050307052	0.0116423642339824	0.0915033374706326	0.152152572478904	0.0139768173311671	0	0.097425219737068	0	0	0.00212205741343798	0.07	0.128366860785649	1.03918513431203
TCGA-BP-5175-01A-01R-1426-07	0.00476135077236534	0	0.000421332249886464	0.332281014722424	0	0.0276691188719875	0.0050276363829615	0.040058981480864	0.140644442005453	0	0.0656894517570477	0.0104079609635124	0.0350879612119356	0.0276338945589911	0.0636029518770155	0.209050716189964	0	0	0.0124138587309123	0	0	0.0252493282246797	0	0.302421850641025	0.972699368774529
TCGA-BP-4973-01A-01R-1334-07	0.0144358599339942	0	0.0140358170319114	0.217816220445453	0	0.295420447700947	0.00130785022658213	0.0563145815433429	0.0017455257410553	0	0.00184659391119101	0	0.0956567633683504	0	0.119728638047005	0.145449129621183	0	0.00598011028411659	0.0232851091886015	0	0	0.00697735295626645	0	0.299283834706086	0.97290670107935
TCGA-B0-4839-01A-01R-1305-07	0.0170184525759165	0	0.0174394042414593	0.166258396567078	0	0.200631120877042	0.022553582028169	0	0.0395169534047513	0	0.102841700551213	0.0273773353500579	0.100928463196325	0	0.0600030107600376	0.163216886494668	0.00777664981212401	0.00265621097688279	0.0684464769766632	0	0	0.00333535618761277	0.02	0.160640062425254	1.02646697148611
TCGA-BP-4969-01A-01R-1334-07	0.0856334289940748	0	0.0818967231792645	0.094765738494825	0	0.164556592892228	0.00211144973475204	0.0087215612323129	0.0503021448060517	0	0.0514089575898218	0.0631620234511107	0.012208610257516	7.44794016066198e-05	0.0944701482848132	0.176098617023116	0.00910231248709624	0	0.10548721217141	0	0	0	0.01	0.237320952730587	0.988955501374499
TCGA-B0-4811-01A-01R-1503-07	0.0479895886943922	0	0.0256834012661643	0.117139593493673	0	0.222219103863061	0	0.0388997833944042	0.0919989630257896	0	0	0.0767894176195151	0.0244775229264771	0	0.156663677830944	0.0943211619600301	0.0357884774142258	0	0.0680293085113232	0	0	0	0.0600000000000001	0.133035174207065	1.05144164029089
TCGA-CW-5580-01A-01R-1672-07	0.000798048358066771	0	0.010428333135199	0.0786033032728926	0	0.188268923555764	0	0.0438015031699526	0.00545473997580046	0	0.0272843188342232	0.0653905712560258	0.183533850758463	0	0.0418805809369219	0.27428152528767	0.0109652949816824	0.018053470388303	0.0345608232602264	0	0.00558483237235313	0.0111098804564562	0.01	0.179315695028331	1.01347015434189
TCGA-B0-4827-01A-02R-1420-07	0.0998448916584984	0	0.223637567390353	0.186701402534641	0	0.134102613895297	0.0112592478654283	0.042476789501524	0.0188543684999889	0	0	0.00798821648432932	0.0262462440540399	0.0111808911768116	0.0500680816201325	0.141029071623851	0.00966111708424904	0	0.0130470328634471	0	0	0.0239024637474083	0	0.422819019479401	0.907633158141394
TCGA-CJ-5681-01A-11R-1541-07	0.0112845785814639	0	0.00253052094406359	0.0564094865883986	0	0.0727329198629826	0	0	0.0312064398108173	0	0	0.021402118656185	0.0557296918138216	0.0564354900201072	0	0.199008321390691	0.410242452848045	0.0209848329430172	0.0461168542678094	0	0.015637730719947	0.00027856155265078	0	0.326941024347942	0.95479843918471
TCGA-CW-5590-01A-01R-1541-07	0.0122020849927835	0	0.00693011241314664	0.20116966940434	0	0.254208114742106	0	0.032715032764929	0.0307671629882549	0	0	0.0839422504196068	0.0322687669691177	0.0243502258621556	0.129222037999205	0.173899334670975	0	0	0.0178327659858824	0	0	0.000492440787497205	0	0.416154926615354	0.913290598481526
TCGA-CJ-4916-01A-01R-1426-07	0.0178930880936214	0	0.0290643483859804	0.461950613783743	0	0.0505584090824549	0.0118057250763	0.0763774173889428	0.0513535428003813	0	0	0.0714730462582263	0.0141379948051175	0	0.0715483334719539	0.0807715661182677	0.0224114472461078	0.00356209442671545	0.0294853822325565	0	0.00387795759603915	0.00372903323359204	0	0.291874729338053	0.993587022883316
TCGA-BP-5004-01A-01R-1334-07	0.00674418882970115	0	0.00790834249790796	0.0926833763196883	0	0.195739558675528	0.0155846313824192	0	0.0236364512410702	0	0.0583259668026194	0	0	0.326129605578139	0.0649079788272441	0.175913179523764	0	0	0.028039425114989	0	0	0.00438729520692907	0	0.442665873340496	0.897292344374805
TCGA-BP-4345-01A-01R-1289-07	0.0303546686947057	0	0.0170348830482844	0.100115362935289	0	0.219982911091924	0.0113706835397048	0.0315308261330239	0.0551817781835439	0	0.0221782210575878	0.00473594225274219	0	0.273036950607923	0.0537868534896272	0.154228134489397	0.00221547813825797	0	0.0242473063379892	0	0	0	0	0.247855344231028	0.993070331390663
TCGA-B8-5551-01A-01R-1541-07	0.0154000556478986	0	0.0970215840025761	0.242123406844175	0	0.133864536455083	0.0288375797970138	0.0648253010836555	0.0232004772757266	0	0.00070028838777313	0.0133228393944601	0.0168830477345703	0	0.0949967312251967	0.192904834580415	0.0160635685301508	0	0.0402500696378714	0	0	0.0196056794034336	0.01	0.215062040398835	1.00218869092782
TCGA-BP-4987-01A-01R-1334-07	0.0350662181306878	0	0.0128097929273273	0.36071039131728	0	0.114500378887125	0.00550313696367647	0.0136896327215169	0.0393434468824276	0	0.0338231802427762	0.00615765786562286	0.0489576573389264	0	0.0659814971595534	0.177499890217059	0.0205041298982208	0	0.0578955496925374	0	0	0.00755743975526372	0	0.281613924094419	0.97792729441358
TCGA-CJ-4872-01A-01R-1305-07	0.14133835534583	0	0.0918024890691474	0.13202968328928	0	0.283588586283868	0.00620891841513187	0.0265956871470938	0.0147255270172309	0	0.0161334128649013	0.0187296564906679	0.0219323501762184	0.0111641489849829	0.0671268536249627	0.0986717131403276	0.0113452060218706	0.00194789312885289	0.0520920996619249	0	0	0.00456741933770921	0	0.335334686402716	0.949871754860054
TCGA-BP-4777-01A-01R-1289-07	0.041806952915747	0	0.0163002721694859	0.452342493044708	0	0.0830028509985105	0.0206569834793219	0.0390993867409253	0.0320836282578056	0	0	0.0290596236163789	0.0160404779247043	0.00930276263424975	0.0483116710792542	0.206114478864263	0	0	0	0.00454591610670463	0	0.00133250216794113	0	0.303013368106061	0.978355811689813
TCGA-CW-5581-01A-02R-1541-07	0.0144975937657006	0	0.00523217030439766	0.205317285580366	0	0.350581067052759	0.0221113539647503	0.0178112140993679	0.027449087862268	0	0.00566551232385435	0.00651039951743049	0.0184876362229614	0	0.106288048110488	0.116794053181317	0.0401305822905266	0.00849454427415191	0.0493508226166122	0	0	0.00527862883304903	0	0.288163927362222	0.980632555497137
TCGA-B0-5095-01A-01R-1420-07	0.0545618594882378	0	0.0114337595522091	0.269825849039393	0	0.174884688665513	0	0.00893764832208715	0.0335854237382489	0	0	0.107010281956208	0.0479873074660797	0.0174254881537469	0.105843194387888	0.121295259828233	0.00820021758679866	0	0	0.0375126339085603	0	0.00149638790679642	0.01	0.234065698435609	1.01020624494576
TCGA-BP-4177-01A-02R-1420-07	0.13946645288236	0	0.0593706723532571	0.139439148221865	0	0.222983382081625	0	0	0.0152101818876261	0	0.0165451116798694	0.00894822377650305	0.0361415821909773	0	0.0809274165103884	0.166722935170298	0.0508772008667649	0	0.0549498806231403	0.00841781175532585	0	0	0	0.251463496532668	0.982018256176268
TCGA-DV-5574-01A-01R-1541-07	0.108051858483275	0	0.107975397646147	0.252303549612715	0	0.0943006939762942	0.0100583812729659	0.0162446266018454	0.0166631216090705	0.0126415564960206	0	0.00919532752787347	0	0.003132650703881	0.0547813117738892	0.244902840224232	0.0244482798202766	0	0.0354208429461303	0	0	0.00987956130538427	0	0.31242649013506	0.957496260530804
TCGA-B4-5378-01A-01R-1503-07	0.11702906894443	0	0.0187083702653432	0.159732978317089	0	0.0992445262233728	0	0	0.0153813576554428	0	0.0742322954377677	0.0341836376853443	0.0249792292350009	0	0.0298888458435792	0.26736076478226	0	0	0.110932224843073	0.015600065687683	0	0.032726635079614	0.08	0.119660956178703	1.03443442603747
TCGA-B0-5706-01A-11R-1541-07	0.054800993369541	0	0.325132741581488	0.310001034466554	0	0.0522107411044786	0.0372593378515988	0.0271621329056913	0.0457641058530664	0.00427959229770675	0	0.023110605518744	0.00266073855231391	0.0221115729220973	0.0310225289791945	0.0368229431112289	0	0	0.0202631570586446	0	0	0.00739777442765138	0	0.552139801570748	0.833443522699426
TCGA-B8-A7U6-01A-12R-A37O-07	0.0765066282853178	0	0.236927885975326	0.119194382411072	0	0.142972117658204	0	0.00562096117863585	0.0156558603624582	0	0	0.0344780965533104	0.0472030161707795	0.0421400740362542	0.0696620281376537	0.0877181102116621	0	0	0	0.0880274771576603	0.0131095175023614	0.0207838443593046	0	0.347465542627826	0.945292469007783
TCGA-A3-3358-01A-01R-1541-07	0.027639606310726	0	0.0526938051803064	0.211271063723288	0	0.211404574306205	0	0.0337267579950153	0.027109333042427	0	0	0.0160592206859671	0.0338421259124357	0	0.0584122462812892	0.283018540422946	0.000998253383287022	0	0.0332037310726945	0	0	0.0106207416834118	0.03	0.146220499919619	1.03274507541932
TCGA-A3-3308-01A-02R-1325-07	0.0324977660142585	0	0.00682771215411239	0.114532401897957	0	0.140781484602919	0.0248738418278591	0.00777631362125504	0.033136826068361	0	0.0397283175826235	0	0.0882464622956892	0.0228052344733101	0.101224310667416	0.333316940176373	0.000383520090507074	0	0.0538688685273584	0	0	0	0.13	0.0920631241958186	1.04827465675457
TCGA-B0-5402-01A-01R-1503-07	0.117637960158001	0	0.0368499547866634	0.130126841019714	0	0.216418766340197	0.0157183212077441	0.0259835002020497	0.0421174862481568	0	0.0759539416890973	0.00905956608242788	0.0331004923939488	0	0.178300823888936	0.0689817734885079	0.00523429454873211	0	0.0308272002853406	0	0	0.0136890776604824	0	0.332288766064728	0.957090417504971
TCGA-CZ-5454-01A-01R-1503-07	0.00145609774263402	0	0.00321918658491727	0.125492217560972	0	0.139993698406635	0	0.0177432724039182	0.0120851209791486	0	0	0.0296519031280041	0.0108315657275681	0.141427959537331	0.0435158293103395	0.442419609965452	0.0159911281184839	0	0	0	0	0.0161724105345958	0	0.42097515759914	0.908974168935071
TCGA-BP-4995-01A-01R-1334-07	0.060565135796137	0	0.0446897284217311	0.255518480530929	0	0.10259006178111	0	0.0294085673731693	0	0.04659073533873	0	0.0556900235958285	0.0711368322362036	0.00906779910719742	0.0791295634495842	0.195472156069478	0	0	0.0153402149761436	0.0207155848308295	0	0.0140851164929281	0.01	0.165440387107407	1.02681035694939
TCGA-B8-A54F-01A-11R-A266-07	0.0476338182994823	0	0.0401741582730013	0.0794675851096582	0	0.18761591870948	0	0.000506816023790136	0.0114231951231529	0	0.00669012909527899	0.0167944606441546	0.213748229066316	0	0.0213110752669612	0.344959339064019	0	0	0.029675275324706	0	0	0	0.01	0.203613474549266	1.00331770222708
TCGA-B0-4847-01A-01R-1277-07	0.0407397098833514	0	0.0705545595314044	0.386932344859449	0	0.00346052337857964	0.030090287826015	0.104568574618066	0.0975533887940658	0	0	0.0380081430283024	0.0626825321669933	0	0.0692455596258645	0.0672850643512763	0.00926165599057054	0	0.0181860193454714	0	0.00143163660059079	0	0	0.356495978000389	0.947787519229366
TCGA-BP-4162-01A-02R-1325-07	0.0337796632707989	0	0.00691694117879202	0.371008733512223	0	0.106795592728903	0	0.0787134586495577	9.07034912279662e-05	0.0187192658348845	0	0.0890853429235044	0.0333890886293366	0	0.0735855711723217	0.17734687456483	0.00322665120804767	0	0.003069878133339	0	0	0.0042722347022339	0	0.285151466135295	0.990219466758329
TCGA-B0-4712-01A-01R-1503-07	0.0177874297934838	0	0.0103781530014953	0.202054310053178	0	0.172355142847001	0.0407718048500171	0.0107726837618556	0.0921728481741398	0	0.0117197926655536	0.0166130480749011	0.0900366615077946	0.0654206550807949	0.127397290489501	0.128027414179315	0	0	0.01449276552097	0	0	0	0	0.248888034502205	0.992590350720594
TCGA-DV-A4VX-01A-11R-A266-07	0.00990306794566389	0	0.0218509921346654	0.331089661790389	0	0.0415863562022669	0	0.0498121858768975	0.140178828483614	0	0	0.0197699439984892	0.0473467444379814	0.112068140108403	0.0901043597990279	0.0610233533932957	0.00562956531299823	0	0	0.0431870412702605	0	0.026449759246047	0.01	0.192129356728194	1.02636823502761
TCGA-BP-5177-01A-01R-1426-07	0.0524449350194791	0	0.0230023587110846	0.220523548194698	0	0.168783688915595	0	0.0203864379495051	0.0867883984020507	0	0.045767313558957	0.040994090074591	0.0246303746338369	0.0674046953281226	0.101835580026334	0.0889119656794359	0.00177908128397138	0	0.0567475322223382	0	0	0	0.03	0.149093279324948	1.04195478794096
TCGA-CW-6093-01A-11R-1672-07	0.0271431162841504	0	0.000283190078928097	0.132374255618232	0	0.153652941949099	0	0	0	0.0213189492440499	0.075615244682712	0.0104790429748978	0.181414428325546	0	0.0443478763900466	0.195596602245796	0.00630791011755147	0.0246195426335756	0.117961452961461	0	0	0.00888544649395431	0.07	0.126565507678047	1.03046244203899
TCGA-B0-4818-01A-01R-1503-07	0.117523756178209	0	0.266113572733839	0.178657737029895	0	0.132042164117488	0	0.0348959423672419	0.0195819840062144	0	0	0.0517464848351007	0.0372073651043429	0.000492409594837997	0.0649356124035431	0.0303691480194209	0.0191322135592648	0	0.0434876217600015	0	0.00381398829060106	0	0	0.460133110220139	0.89038172768495
TCGA-CJ-4634-01A-02R-1325-07	0.0211310188673802	0	0.019289846752317	0.1279016563616	0	0.203693084771148	0.00714909114730981	0.000898805632484874	0.0105175201739188	0	0.0258738243534033	0.00452280539642026	0.0783723994799403	0	0.0555452187440314	0.321585046549135	0.00545717043902369	0	0.118062511331888	0	0	0	0.01	0.169898322302465	1.01294503847045
TCGA-AK-3450-01A-02R-1277-07	0.0929540717624056	0	0.0594349022373773	0.208113870478295	0	0.155760028387049	0.00708246174153376	0.0246934948287273	0.00640822822489652	0	0.0078297183745162	0.00947512809248699	0.0520694505969004	0.0209742157745768	0.144293638058999	0.160215922546509	0	0	0.0506948688957279	0	0	0	0.19	0.0706814464840063	1.06665944789657
TCGA-BP-5009-01A-01R-1334-07	0.124185175961853	0	0.0359960975949778	0.259893721849557	0	0.183149332230017	0.00717249435618167	0.0453965034835544	0.0985988464069189	0	0	0.00551405738822203	0.0459017915632769	0	0.0578071087151014	0.106988071451061	0.0113215408410614	0	0.0143679916619171	0	0	0.00370726649629938	0	0.263584420348398	0.99237945213097
TCGA-B8-A54E-01A-11R-A266-07	0.0305349435390345	0	0.0345470124697818	0.158651303242839	0	0.154292252566382	0.014541221286514	0.0533561712764556	0.0367539177413948	0	0	0.0381525881359235	0.045799658605885	0	0.0460359280329725	0.314129886553603	0.0173617084767724	0	0.046838291378237	0	0.00900511669420432	0	0.04	0.141200694895425	1.02821103672506
TCGA-BP-5174-01A-01R-1426-07	0.0177094479561234	0	0.0130625246980177	0.285963297410222	0	0.0653692472114608	0	0.063154297734204	0.046626932466907	0	0	0.027778464092947	0.159928071012301	0.018992211905227	0.0938223455166432	0.139103328893343	0	0	0.0684898311026034	0	0	0	0.03	0.148778261513681	1.03213758197014
TCGA-BP-5191-01A-01R-1426-07	0.0167022343282555	0	0.111291910074497	0.148639320720296	0	0.194049200526714	0.0254348112468664	0.071103317158516	0.100275054055271	0.0156129237215892	0	0.0209297097004549	0.0116113070932761	0.0505624170442443	0.0901996934105608	0.100880417707184	0.0142036443617623	0	0.0285040388505135	0	0	0	0	0.252361329108285	0.990622699502907
TCGA-B0-4814-01A-01R-1277-07	0.0235811852557993	0	0.119840076981951	0.188647003360444	0	0.270290770789623	0	0.0149298346712188	0.0113544401818911	0	0.0140110666291295	0.00901944493109871	0.0548693891627931	0.00148109828354295	0.0712864409249804	0.172876215691899	0	0.0055175114306808	0.0390170819166786	0	0	0.00327843978826999	0.01	0.216500905212202	1.00279500116246
TCGA-B0-5116-01A-02R-1420-07	0.0653784288531259	0	0.00829788391382845	0.157031348769926	0	0.287343821114653	0.00462377323141942	0.0466114355310239	0.0909435314601424	0	0.0454956133571751	0.00851362217362827	0.0149347568612387	0	0.0891427477278302	0.163757561364357	0	0	0.017925475641651	0	0	0	0.08	0.116719505906584	1.06435583979732
TCGA-B0-5084-01A-01R-1334-07	0.0145125937412825	0	0.013500362464009	0.250380777173475	0	0.0368672357551353	0	0.0280471747352295	0.137123693312583	0	0	0.0279457972209945	0.00186991196796339	0.214683722691978	0.0518330090789038	0.154287894466575	0.00265992523821868	0	0.003023471608623	0	0	0.0632644305450286	0.01	0.166088086513688	1.03361929507311
TCGA-B8-A54H-01A-11R-A33J-07	0.00252846983165744	0	0.0078588858943303	0.498280383765727	0	0.0430586931328814	0	0.0583276891651247	0.0658413432747102	0	0.0361453047103439	0.0420220438031013	0.0874502460691893	0	0.0400552188675698	0.0836711473615809	0.00313174993780132	0	0.0316288241859824	0	0	0	0	0.306798429385681	0.987955175149443
TCGA-B8-4621-01A-01R-1503-07	0.0345100994469301	0	0.0252553015751149	0.0854363438092001	0	0.129792694935847	0.00118565546626583	0.00343050010198451	0.0370659290566575	0	0.0149007958234201	0	0.0393704696990004	0.0817394831635552	0.0464869772578895	0.40301232514935	0	0	0.0408159667761804	0	0	0.0569974577386041	0	0.274215781171354	0.975049726376362
TCGA-BP-4790-01A-01R-1305-07	0.0586740056686673	0	0.0270406529839452	0.253223464330668	0	0.231722421132975	0.0145813276433202	0.0277634420934287	0.0377212282122098	0	0	0.034544695670659	0.0251273707658213	0.06621144279093	0.0677876778805254	0.0955682717428469	0.0223854999691308	0	0.0376484991148728	0	0	0	0.04	0.141019813342773	1.04553945091747
TCGA-A3-3335-01A-01R-0864-07	0.054852109641814	0.00385305315443576	0.0154324589427356	0.115761745653173	0	0.25162275934528	0.0525106232083544	0	0.108740000300979	0	0.0770029555634266	0	0.0377958013425641	0.0302611102246803	0.0438004641224604	0.130337736225436	0	0.0140596607314333	0.0268864020552539	0	0	0.0370831194879736	0.08	0.112978043949742	1.04897665264013
TCGA-CW-5587-01A-01R-1541-07	0.00830203970418542	0	0.00879181996936224	0.447950955090596	0	0	0.00334839789930893	0.0324566822025183	0.0515000413689743	0.0223606927596243	0	0.0408333076260289	0.0643503442733715	0	0.0962810745831907	0.178011731706556	0.00610628063540591	0	0.0397066321808778	0	0	0	0	0.385056420958196	0.930837665244923
TCGA-BP-4999-01A-01R-1334-07	0.0381483479490399	0	0.00841504463362124	0.0861762476041356	0	0.254515425568197	0	0	0	0	0.0255325355997819	0.0233051991674384	0.113160681943208	0	0.0512627039934723	0.245421031342939	0	0.00227794602236529	0.140973818552599	0	0	0.0108110176232025	0.03	0.148500544997681	1.02013989258598
TCGA-CJ-5671-01A-11R-1541-07	0.0274669868632903	0	0.0315010640759097	0.143141970435684	0	0.236223398041506	0.0166054419849363	0.0102775830275281	0.0662251606088222	0	0.000327921734306384	0.001173636374654	0.0231235464607778	0.1404631849535	0.0514990842136337	0.211611745494448	0.00673481106396695	0	0.0313854465028981	0	0	0.00223901816413855	0.08	0.11543575915101	1.04498560001669
TCGA-B0-4696-01A-01R-1277-07	0	0.0233928931185888	0.00286842073734907	0.0353800470935059	0	0.326283063795899	0	0	0	0	0.0481740552616324	0	0.0269447062980211	0.41377790297138	0.0106854853270157	0.0841095760009409	0	0	0	0.0283838493956677	0	0	0.16	0.0821987446467726	1.09123172506485
TCGA-B8-5158-01A-01R-1420-07	0.0234743107847018	0	0.0310143263108727	0.253683768322301	0	0.145659453228462	0.0196622756525592	0.0166016551203521	0.0284786618220714	0	0.00764391927833232	0	0.114085475825733	0	0.0917395001428379	0.113891224842193	0.102496859604563	0	0.0260887973273557	0	0	0.0254797717376656	0.08	0.118773455266915	1.03965731453033
TCGA-DV-5568-01A-01R-1541-07	0.0434647256383859	0	0.0497843084779949	0.311203929577456	0	0.0581796682401638	0	0.0412149101069735	0.0635555953908136	0	0	0.0210757114696545	0	0.224861217667117	0.0429266507213658	0.131616863252061	0	0	0.00931157567499515	0	0	0.00280484378301905	0	0.499194110375509	0.865901103719198
TCGA-CZ-4856-01A-02R-1426-07	0	0	0.0534437016143719	0.270523939986443	0	0.176629967186216	0	0.035809143407821	0.0659045878429478	0	0.00795569562261003	0.0228211014076235	0.00844544022769333	0	0.0989574691642058	0.207513184811654	0.00863093981614373	0	0.0433648289122706	0	0	0	0.08	0.118164953080393	1.05665768981529
TCGA-CJ-4878-01A-01R-1305-07	0.0123263485482425	0	0.03209884732594	0.106941665445205	0	0.147201815865091	0	0.00665487653618036	0.0177758500434657	0	0.0533270690515035	0.0144607259389444	0.151916354787634	0	0.136923939966641	0.174677905304595	0	0.0193366324552718	0.0746199452914397	0	0.0445353890476074	0.00720263439223831	0.11	0.100296235498184	1.04429160716819
TCGA-BP-4761-01A-01R-1289-07	0	0	0.166897198806531	0.299368885170091	0	0.0768423224931618	0.0313829721322941	0.059871262522165	0.111625092811673	0	0	0.0345267327836028	0.0490330445265567	0.00742321566857363	0.0592297534315994	0.0762474027949762	0.00914998759485336	0.000999518727891243	0.0173865392972561	0	0	1.60712387750475e-05	0	0.246852291680043	1.00115329933381
TCGA-G6-A8L6-01A-11R-A37O-07	0.0473158720237775	0	0.0748215129844802	0.15686481976512	0	0.156791320133879	0.00297928638423645	0.0121539100946241	0.0893961277846159	0	0.0348002919189549	0.0488097944684915	0.154945473992106	0.0151819313692803	0.0598170867472365	0.0840324300038213	0.00712921885245277	0	0.0549609234769234	0	0	0	0.01	0.228516094170008	0.993759725381215
TCGA-AK-3425-01A-02R-1277-07	0.0591636592069575	0	0.0529704476737809	0.234770878642742	0	0.111941532864789	0	0.0438978847724804	0.0543525954563699	0	0	0.00443356810775039	0.00502864813786315	0.0510135647409693	0.0991132624525182	0.212830883191862	0.0249732855466179	0	0.0420953183037832	0	0	0.00341447090151592	0.01	0.216436120181685	1.00050520724651
TCGA-B8-5165-01A-01R-1420-07	0.12202165884442	0	0.075886669221659	0.0970598181932372	0	0.265907495574851	0.0156674077496182	0.00140657181023223	0.00828826933080198	0	0.0230600047801657	0	0.0177290164526503	0.0035132245046176	0.0654126560295136	0.216934149902994	0.00907487484234758	0	0.067728122720494	0	0	0.0103100600423976	0	0.294413924583863	0.962808348506087
TCGA-B8-A8YJ-01A-13R-A39I-07	0.0382678085178882	0.0105448932515285	0.0812134735902512	0.112167370121001	0	0.209731894184636	0.0643226443567536	0	0.0405583821545784	0	0.104738647652369	0	0.033461160052491	0	0.0208224015767555	0.169856352375785	0.00622000436919578	0.0119073484239891	0.0821878521890382	0	0	0.0139997671837406	0.01	0.194883915123727	1.00387151043447
TCGA-CJ-4918-01A-01R-1426-07	0.0864893712289238	0	0.100544340032343	0.177737865212448	0	0.119212226645731	0.00849788896054172	0.0363635102952317	0.0286182884774826	0	0.0257578180758605	0	0.0131460216165965	0.0573705566867004	0.0591949345843028	0.269850326982205	0	0	0.000170848305415729	0.0101287067555851	0	0.00691729614063174	0	0.309458610100168	0.958044169473871
TCGA-B0-5115-01A-01R-1420-07	0.0345385165654288	0	0.0344492377893014	0.0943595580642595	0	0.335357720920133	0.00827541840133398	0.0238013329790285	0.0438671740010925	0	0.0728096033457641	0	0.0210900958630555	0.0181254281412114	0.106737135162228	0.1424995211109	0.0200711302689216	0.00178616484042579	0.042231962546915	0	0	0	0	0.273835221946236	0.979528764266205
TCGA-G6-A8L8-01A-21R-A37O-07	0	0.0200734053318868	0.0116950400427557	0.179492113619835	0	0.182195959235725	0	0	0.0731728096883715	0	0.0893746160999818	0.101847778881153	0.0459794573046518	0.0135740824633639	0.0517562088038376	0.0758904170598325	0.0389365290608731	0.0100477085842229	0.105963873823509	0	0	0	0.17	0.0795217693499737	1.07894265350319
TCGA-BP-4985-01A-01R-1334-07	0.0700380224561036	0	0.0141273749695362	0	0	0.257274561811716	0	0.0275019043725848	0.0424067189143821	0	0	0.0489868746163538	0.00648516894064807	0.182331897926835	0.0595530305483145	0.188573190144676	0	0.0318581119188816	0	0.0708631433799676	0	0	0.01	0.175471442550491	1.0188599444583
TCGA-CW-6087-01A-11R-1672-07	0.0260116561870189	0	0.0687812685618638	0.396076155176138	0	0	0.0380946291724244	0.0828089143410579	0.0243863879645334	0.0050880286195145	0	0.0409199272237158	0.00842162210878707	0	0.0947413108975319	0.146406372189032	0.0136140357359843	0	0.0393571847531398	0	0.00103950262429818	0.0142530044449602	0.01	0.219261561981787	1.01132848811405
TCGA-BP-5168-01A-01R-1420-07	0.0583001493396785	0	0.0111745450047596	0.259173343170602	0	0.165416105199687	0.00216870772959711	0.0114781866606626	0.0925110457191674	0.0116751248302882	0	0.0222654190531169	0.00927341800771963	0	0.151317751996279	0.157089858046647	0.0185927148115916	0.00446762187984784	0.025096008550356	0	0	0	0	0.238546702500269	1.00680114543845
TCGA-A3-3323-01A-02R-1325-07	0.0112281748529991	0	0.0085182184029803	0.135862127438419	0	0.245825702786329	0.00216594545596218	0.00534537977552982	0.0325613234626745	0	0.021155936831892	0	0.120650071328163	0	0.121590361309358	0.24245857694307	0	0	0.0505031366132562	0	0	0.00213504479936651	0	0.294890007159696	0.966212137125993
TCGA-AK-3445-01A-02R-1277-07	0.0100340143537195	0	0.00801195913619867	0.200997729068575	0	0.252471623547011	0.0174473269015222	0.0239296262725002	0.0655387537016959	0	0	0.0055542789590891	0.00244119184068162	0	0.10725438348947	0.218835219173812	0.019403364386116	0	0.064791287718334	0	0	0.00328924145127521	0	0.290240569287048	0.973726263458255
TCGA-MM-A84U-01A-11R-A37O-07	0.025514202232118	0	0.0997377770757664	0.195821548302268	0	0.157386303649661	0	0.0101352829024723	0.0894400111362509	0	0.0358687507218093	0.0537433183879888	0.0671306901282552	0	0.0621379543020476	0.136643374280288	0.0067301345803024	0	0.0597106523007717	0	0	0	0.01	0.221558477614749	1.00066296888758
TCGA-B2-4099-01A-02R-1188-07	0.0266824280523392	0	0.00916551492430223	0.0807806004117686	0	0.233794980798895	0	0.0315372682874525	0.00631001047295457	0.040152852340128	0.0198832266338948	0.0164112970210231	0.164238482446056	0	0.114456869420042	0.209734719538882	0.00671554649346757	0	0.0377803227844601	0	0.0013514156911576	0.00100446468317616	0	0.26777500173227	0.977024780416266
TCGA-BP-5201-01A-01R-1426-07	0.0193775926967128	0	0.0236485438188171	0.486434995597947	0	2.87941963437444e-05	0.00444130679733753	0.0713637767838556	0.104198711032378	0	0	0.057430309677719	0.0460667602199947	0	0.0804021228547604	0.0907889157633233	0	0	0.015818170560811	0	0	0	0	0.286676756496296	0.998820745431894
TCGA-B0-4843-01A-01R-1277-07	0.0473756151318332	0	0.00917884135892814	0.0664416357518417	0	0.244396954412582	0.002681202819844	0.00946181987180802	0.13402815553163	0	0.00643251958048842	0.0344635330999641	0.03100580175738	0.177336676669832	0.0342079725860866	0.14259313497705	0	0	0.0252869699746116	0.0225901377117286	0	0.0125190287643916	0.01	0.209213683506824	1.00657478278862
TCGA-B0-5085-01A-01R-1334-07	0.00955387076642942	0	0.0205759509760676	0.226342804369803	0	0.207613528623638	0.0297742924557578	0.00334742539794104	0.0406499500459565	0	0.147680829678011	0.0118236088491144	0.0271085525346054	0	0.102790110503517	0.135336511387049	0	0	0	0.0374025644121094	0	0	0.16	0.0809650831976582	1.08781633307591
TCGA-BP-4801-01A-02R-1420-07	0.0207195942143364	0	0.00539534694380347	0.13702593333798	0	0.120401919658912	0	0.0182356570030759	0.027557416630628	0	0.00466261954293704	0.0199180059927343	0.0312140644996549	0.0277824071442104	0.0612092595485584	0.463025021297784	0.00362226493932703	0	0.0577206765326508	0	0	0.00150981271340684	0	0.406935440227505	0.913693832408278
TCGA-BP-5198-01A-01R-1426-07	0.168441906681504	0	0.0714827924991293	0.125895149954564	0	0.174501673844442	0.0258976163252885	0	0.0330533071736685	0	0.0665937824684438	0	0.0131999061807859	0.157381438354387	0.0235915055472562	0.126187470115524	0	0	0.0021486756947122	0.00389086135771945	0	0.00773391380257498	0	0.312083394392811	0.958835123554309
TCGA-BP-4354-01A-02R-1289-07	0.0119270995912094	0	0.0182718481295801	0.0858482175044796	0	0.1715322199578	0.0244831145950869	0	0.0184830877197808	0	0.0469642420988097	0	0.0396419078227672	0	0.0666677269070897	0.368309512853353	0.0050636695843086	0	0	0.00456835791126203	0	0.138238995324473	0	0.342419627087656	0.944769586227317
TCGA-BP-4760-01A-02R-1420-07	0.0740104263718582	0	0.00917045612001132	0.0345648850001397	0	0.0908237916994466	0	0	0.0150428369153525	0	0.00806294304706702	0.00580913226763925	0	0.39410550769113	0.0348533210869391	0.200905726844548	0.0171341242892613	0	0.113046853260323	0	0	0.00246999540628428	0	0.27474716025774	0.990278187462567
TCGA-DV-5576-01A-01R-1541-07	0.0516092169996031	0	0.00874412356786607	0.0485010801691293	0	0.2294943080169	0	0	0.0375354275217002	0	0.0869454031862618	0.032424206459471	0.0505113661013608	0.0614792393020338	0.0702401426837299	0.191803493454314	0	0	0.110548925828362	0	0	0.0201630667092677	0.36	0.0395665428165101	1.06442813801756
TCGA-BP-4789-01A-01R-1305-07	0.0296768357500721	0	0.00290445971970143	0.154615771057705	0	0.238334639240571	0.0148769402365039	0.00183574819255139	0.0257348016593223	0	0.0748183775472711	0.0106529884898282	0.0123622535082721	0.0149245450778829	0.0864098616466405	0.174487641855571	0.003632391671586	0	0.143718839240324	0	0	0.011013905106197	0.05	0.135208919126451	1.03597816822048
TCGA-AK-3428-01A-02R-1277-07	0.0724236179186427	0	0.0193024329276781	0.13927525620945	0	0.0642496382113184	0.00337977369806735	0.0132184533839612	0.0132247346636261	0	0.0216011112563686	0	0.339986679462924	0.0259475673430791	0.0815043207656335	0.05232800486623	0	0.0307251023884566	0.0273246055895454	0	0.0270416702600679	0.0684670310549507	0	0.27250676565034	0.977993025367944
TCGA-CJ-4900-01A-01R-1334-07	0.0369416515417085	0	0.142164913428309	0.32313338186764	0	0.026785672847041	0.0299038335443033	0.0340405385690676	0.0945051627019431	0	0.0397600773684097	0	0.0497649809691329	0.000963490579636857	0.0883293329892336	0.111026860819532	0.00490032678606875	0	0.0100988512674409	0	0	0.00768092472053297	0	0.275921116196871	0.982229248411101
TCGA-A3-3380-01A-01R-0864-07	0.0359120228913332	0	0.0202630613393402	0.137607029244751	0	0.222506396491691	0.013149438348751	0.00138948223346364	0.0114597141551143	0	0.104305547685264	0	0.0260538852341107	0.0110454330419094	0.0526158162077495	0.22919560181629	0.0137378025611495	0.0064114106229918	0.0941556955269229	0	0	0.0201916625991673	0.01	0.17459111894366	1.01362076449633
TCGA-B0-5697-01A-11R-1541-07	0.0351591385218121	0	0.0313477497411931	0.343069419962946	0	0.09046514128023	0.0207042228434974	0.0573979980465493	0.0587795352428571	0	0	0.0485220447153086	0.0207348972344084	0	0.0495917216218699	0.1610251275754	0.0220045011800974	0	0.0473959583848013	0	0.00120807721480013	0.0125944664342293	0	0.281995964194257	0.979951250004125
TCGA-B0-5100-01A-01R-1420-07	0.071405913560411	0	0.0111748738753937	0.0712801318725688	0	0.223500198056933	0	0	0.0659028734703951	0	0.134875256765612	0.0251705969539496	0.0302713799055632	0.135744909309697	0.0761388002395073	0.0752405004573347	0	0	0.0588748573259944	0	0	0.0204197082066399	0.01	0.196995776985927	1.01084110319022
TCGA-B8-4154-01A-01R-1188-07	0.011353147874652	0	0.00857889960136644	0.275020986671065	0	0.141517483301822	0.0104288721048406	0.0276864632804842	0.0122664165619519	0	0.0602429682470299	0.0053387209754761	0.0414550161107442	0	0.108107577208238	0.204130210864538	0.0234873746083821	0	0.060128579765059	0	0	0.010257282824351	0	0.278857666256292	0.976890245158244
TCGA-A3-3320-01A-02R-1325-07	0.0635695400731305	0	0.0229591579842923	0.154226670292701	0	0.30934694961656	0	0.00464162729884583	0.00285372376150611	0	0.00781290014502375	0.0187947741100278	0.0389754352641015	0	0.118231177341128	0.193668777031854	0.00620222903912251	0	0.0149973739360337	0.0140093449857289	0	0.0297103191199441	0.07	0.125452407099105	1.04653894820264
TCGA-BP-4163-01A-02R-1325-07	0.0531211367557947	0	0.00873288004192414	0.140536552132485	0	0.183234888273504	0	0.0142236971776994	0.0328686271634139	0	0.0319397271671768	0.000339393156958838	0.101612059773251	0	0.111656134889256	0.227953399745485	0.0103520167417119	0	0.0819877730115996	0	0	0.00144171396974055	0.02	0.151679454891418	1.02304929956186
TCGA-BP-5196-01A-01R-1426-07	0.0257662772846827	0	0.0126595929127241	0.334159815860672	0	0.0694686987118819	0	0.11132219290786	0.0558424040814676	0.0159891937590624	0	0.0588826463253991	0.0149760807724268	0.0613601689887096	0.0694117090089789	0.122398220643819	0	0	0	0.0458092423298341	0	0.00195375641248198	0.04	0.145413716643912	1.05645916009698
TCGA-A3-A8CQ-01A-11R-A37O-07	0.000281896877852765	0	0.0150046874561551	0.115844682563827	0	0.214578749293211	0	0.00964881664078594	0.0182506011903598	0	0.0600289657759373	0.0248349288806197	0.114219182728811	0	0.10381323025862	0.177244417512862	0.0309826972924496	0	0.115267143528508	0	0	0	0.07	0.121869506718	1.03545682954766
TCGA-CJ-5676-01A-11R-1541-07	0.0808789885370569	0	0.0712997607072706	0.2242145830493	0	0.221613166423632	0	0.0537950757811063	0.0953702242159866	0	0.00809677502653658	0	0.0136401530519379	0	0.0519408292247936	0.138809762649333	0.00112910733235342	0.00150797739736473	0	0.0262160716348077	0.00405554964749478	0.00743197532102641	0.01	0.230526705260558	1.00781008563396
TCGA-BP-4347-01A-01R-1289-07	0.0262149300117623	0	0.0284985634496655	0.209871602863751	0	0.229593220904893	0	0.0108358658592734	0.0452153284187389	0	0.0357937356304325	0.029794559515898	0.0621180319842511	0	0.0638082103206448	0.206811123973307	1.57720791776203e-05	0.00176955914772746	0.0496594958404776	0	0	0	0.16	0.0798016994939005	1.0652559177073
TCGA-CJ-4905-01A-02R-1426-07	0.0320637684516968	0	0.0066237625843241	0.246212558705246	0	0.146442689144815	0	0.00299347513754917	0.00604415677329538	0	0.103296064168176	0.0327330444588873	0.057213904662733	0.056863604371834	0.0608007940218826	0.0947449789047988	0.0118120960100767	0	0.142155102604686	0	0	0	0.01	0.213263725383621	1.00637286857288
TCGA-BP-4962-01A-01R-1334-07	0.0230965016351672	0	0.0269438143523996	0.360222878305903	0	0.120118595226952	0.00285117679636097	0.040667127611532	0.0178915940942237	0	0	0.0334544408728317	0.0616348250294148	0.0102791309071452	0.0654775372609987	0.193554110746479	0.00557940288939289	0	0.0348887878051347	0	0	0.00334007646606379	0.01	0.178480152496388	1.02843989378566
TCGA-B0-5712-01A-11R-1672-07	0.00238271407814233	0	0.00885944073237442	0.21052217757484	0	0.367910230412838	0	0.0863616141523093	0.0148815575413541	0.00327926934466458	0	0.0550707348047382	0.0219396126088943	0	0.0610712192988399	0.114091130190314	0	0.0427392041705321	0.0108910950901588	0	0	0	0.02	0.151236695425894	1.06689285288012
TCGA-A3-3351-01A-02R-1325-07	0.000700677089136582	0	0.00623350317431146	0.371583371763077	0	0.100444865029206	0.00124370411037653	0.0328189413929295	0.0397346578302204	0	0	0.0294884512165678	0.13496521960075	0	0.0850816088079503	0.169322872369565	0.0032519474749491	0	0.0235971996974204	0	0	0.00153298044353965	0	0.370198103916633	0.936110585355037
TCGA-BP-4355-01A-01R-1289-07	0.0178640771246656	0	0.0314501937055681	0.0843886745182533	0	0.294955985418677	0	0.0220708433972251	0.0153145942093618	0	0.064696599238481	0	0.0638157818910713	0	0.0556732437667542	0.274959102676851	0	0.0386160803883032	0.0361948236647884	0	0	0	0.07	0.120740581404143	1.03806816558456
TCGA-AK-3455-01A-01R-0864-07	0.0875123827879994	0	0.102901528442682	0.48959208493791	0	0.0383110998812585	0.0197199706918419	0.068218087612926	0.0256422091176401	0.0198289980014523	0	0.055585129229985	0.00688519959411992	0	0.0510195731555751	0.0269530513264257	0.00260139826017284	0	0	0	0	0.00522928696001212	0	0.354909346984634	0.96425328155604
TCGA-BP-4332-01A-01R-1289-07	0.0643318168609041	0	0.0188429192972641	0.149965381163839	0	0.149006195188938	0.00140429971406662	0.0185520520798962	0.028446013688132	0	0.0425721088323028	0.00620050261961901	0.0227125524432359	0.0947035773757475	0.0797131378883418	0.2926576837206	0	0	0.0308917591271127	0	0	0	0	0.275302414231398	0.973125067722812
TCGA-B0-4703-01A-01R-1277-07	0.0350214976546212	0	0.0132969402040392	0.257578375929794	0	0.192185196740891	0.00238543622476222	0.0574988238968062	0.0394143503219415	0	0	0.0230474748237787	0.0258456236688906	0.00193696749054103	0.122162138723766	0.197354636612308	0	0	0.0301618228981294	0	0	0.00211071480973052	0	0.243284771766941	1.00055743029708
TCGA-CZ-5984-01A-11R-1672-07	0.126057286482339	0	0.101039602967123	0.1088797276743	0	0.291252216681042	0.0175420967784908	0.0152710916002165	0.0512297466275053	0	0.0485388004911934	0	0.0236984457099582	0	0.0504805748482591	0.0977211828872207	0.0309077344650047	0	0.0314798157334623	0	0	0.00590167705388663	0	0.28497094319384	0.974113023175382
TCGA-B0-5077-01A-01R-1334-07	0.00779368093313919	0	0.0256840345781844	0.242662864805787	0	0.0612145384887322	0	0.051943546998124	0.0467917737840301	0	0.0228235016964694	0.0423548088023439	0.00722068104344448	0.178459064379784	0.0777171846172236	0.148336787946839	0.0046619963168823	0	0.0823355356090171	0	0	0	0.02	0.158374851279549	1.02858931731862
TCGA-B2-4102-01A-02R-1325-07	0.0246736206948823	0	0.0244174299251995	0.084951123325956	0	0.296847637447665	0.000110070805148237	0.0100495331281675	0.0361035266779498	0	0.0588011636323418	0	0.0296603456012917	0	0.107207795180663	0.239135849307304	0.00954647746075109	0	0.0633401301843999	0	0	0.0151552966282811	0.08	0.10857441694816	1.04583141944109
TCGA-B0-5110-01A-01R-1420-07	0.0254359653451224	0	0.0146867421965909	0.150895026130727	0	0.182771177185606	0	0.00349846533806982	0.094905954814412	0	0.00901396511088853	0.0309156583034644	0.0817868519185046	0	0.0962549024595184	0.224395166152943	0.0393244661035285	0	0.00377970456061949	0.0240172887574177	0	0.0183186656225861	0.13	0.0925984737079009	1.05384238981019
TCGA-B0-5692-01A-11R-1541-07	0.0158721423297591	0	0.029737038594117	0.536784873932085	0	0.00893804586387863	0.0126407075438639	0.0702087101797506	0.0799423098142526	0	0	0.0778976618698124	0.0084555378299088	0.000194575438408347	0.0618998976242294	0.032713207662648	0.0206431866326763	0	0.0395200123877074	0	0	0.00455209229690215	0	0.395777655957613	0.942062209730828
TCGA-BP-5007-01A-01R-1334-07	0.00758091998015496	0	0.0186950644715561	0.401730371698304	0	0.085112680805229	0	0.00756904521663039	0.0519873677326043	0	0.0177476715173291	0.0135121385918212	0.0641485658969687	0	0.133169948288127	0.168462086475029	0	0.00131998871184724	0.028964150614399	0	0	0	0.01	0.194709259641126	1.03042662994988
TCGA-B8-4620-01A-02R-1325-07	0.0402633236801783	0	0.00764113007464651	0.0199617105470133	0	0.227759360157795	0.0276728917247385	0.00853482610594021	0.0115393541746782	0.0340553391149334	0.0349860721392953	0	0.0694398519467257	0.0627136688543928	0.0459501430123555	0.225112674375252	0	0.0330693085541567	0	0.00833658188630769	0	0.142963763651591	0	0.313021337796296	0.956648189986126
TCGA-B0-5695-01A-11R-1541-07	0.0895271196857992	0	0.0148528361473043	0.302745092883591	0	0.173813918193256	0.00114311339444776	0.0217532458021947	0.0415050788267729	0.00752570104448089	0.0268671180983151	0.0181577968643805	0.0290731315915957	0.00497592180066493	0.0792833707103429	0.0982654640658388	0	0	0.0759537812503284	0	0	0.0145573096406868	0.08	0.119527958156944	1.05896297556087
TCGA-G6-A5PC-01A-11R-A33J-07	0.0305623197564534	0	0.0365188344098617	0.47406943887577	0	0	0.0420132545893218	0.0314569453599935	0.113450178792144	0	0	0.032549215841395	0.0440929054977258	0	0.0539285941688629	0.112869286674494	0.00427112642353847	0	0.0242178996104395	0	0	0	0	0.289441989760384	0.98750434396752
TCGA-DV-5575-01A-01R-1541-07	0.0330718903134341	0	0.02103348042639	0.311195574280105	0	0.24795397437014	0.00152299963078385	0.0202525359621321	0.0211339769165146	0	0	0.0221972731181008	0.0605378270025395	0.0087078228252509	0.0547181497043536	0.166577239436787	0	0.00655751819812303	0.0244401995952594	0	0	9.95382200859603e-05	0.07	0.125751262364273	1.05959791049476
TCGA-CJ-4868-01A-01R-1305-07	0.0336517935185066	0	0.0230020243225733	0.20511630106107	0	0.244621882855595	0.00217885906434093	0.0271595211274773	0.0293297038393447	0	0.0277561003403938	0	0.0220551267666211	0.0457380548273743	0.106089861033236	0.171352863382088	0.0222717733106014	0	0.0363054009565909	0	0	0.00337073359418607	0.01	0.238142421177683	0.996075589389066
TCGA-BP-5181-01A-01R-1426-07	0.008312538546901	0	0.00344855050759593	0.144135295285807	0	0.307006349945851	0.00169129227590338	0	0.0164095243706428	0	0.0610420812207395	0.00140166839619796	0.0697546283962078	0	0.109030587793057	0.17891730896437	0	0.0163533481356545	0.0807732895420571	0	0	0.0017235366190153	0	0.268121200431067	0.981011727258542
TCGA-B0-5120-01A-01R-1420-07	0.101457381253993	0	0.0554080800411575	0.0604333935642072	0	0.201192518011293	0	0.00569824233071232	0.0297561403208808	0	0	0.0430722616742006	0.0146080389442629	0	0.0532161122582161	0.325224550093853	0	0	0	0.109933281507224	0	0	0	0.242118872802487	0.987204732897784
TCGA-CZ-5988-01A-11R-1672-07	0.0554514598447965	0	0.0409762578869465	0.1550606943706	0	0.352903444292216	0.00530667979859326	0.0153281951830583	0.013095061480077	0	0	0.031385632501221	0.0195279605952127	0.118890456240137	0.0771045785109735	0.0807868524316724	0.00273408310661146	0	0.0314486437578843	0	0	0	0.01	0.21834882188528	1.00873089979946
TCGA-BP-4963-01A-01R-1334-07	0.0635562006561702	0	0.0163317890863608	0.106852841716623	0	0.242002742723492	0.0129654659713562	0.0171362937447171	0.0450407592623807	0	0.0423648640815605	0.00939414854532366	0.0446478687971739	0.0326400277174877	0.0757728805060191	0.192389211068598	0.018049477238901	0	0.0749080234328971	0	0	0.00594740545093853	0	0.321644857183707	0.950734011625222
TCGA-CJ-4882-01A-02R-1426-07	0.142932532729195	0	0.0697721343286201	0.195819976030192	0	0.280711439544654	0.0213468615204285	0.0206362600877874	0.0809210256572077	0	0.0142332526230752	0	0.0125040730491128	0.0145833786635795	0.0578475725986272	0.0579471538490226	0.00619501348922452	0	0.0216286602888398	0	0	0.00292066554043231	0	0.266795661076204	0.99409092843452
TCGA-CW-5589-01A-01R-1541-07	0.0436835386215834	0	0.0626914875757803	0.093654067192902	0	0.162875445974787	0.0194283702324402	0	0.0225378324551222	0	0.0599247469207906	0.001161115191078	0.0160175179835276	0.0633950932104435	0.0395485026017026	0.332895499037929	0.0367513256505271	0	0.0415668502912844	0	0	0.00386860706010201	0.01	0.180039805887219	1.00901941877577
TCGA-CZ-5455-01A-01R-1503-07	0.0384333461774817	0	0.00660048111588459	0.334131769381529	0	0.0568041231555163	0.0256528546770154	0.0492680388122851	0.0113154159027977	0.0358750983565622	0	0.000927432394369914	0.0353145530984598	0	0.110953640991973	0.249593989958987	0	0	0.036790471273401	0	0	0.0083387847037373	0.01	0.225866255892847	1.00343882708562
TCGA-BP-4970-01A-01R-1334-07	0.0312933091737752	0	0.00736997234478601	0.284436646957931	0	0.189431648331386	0	0.0182094671114954	0.015445280886834	0	0	0.0136337047947398	0.115197694272841	0	0.0671905022100366	0.211808416023573	0.00527634650893959	0	0.034813931053986	0	0	0.00589308032967698	0.04	0.144425683092971	1.03769602418215
TCGA-B0-4698-01A-01R-1503-07	0.000212515952499804	0	0.0094371356931067	0.505754536759197	0	0	0.14692242709864	0.0648546790654833	0.0120759027307975	0.0235265479844567	0	0	0	0.00872637081670107	0.0791382674897325	0.124678081238418	0.000945838934489188	0	0	0.00558505093908018	0	0.0181426452973985	0	0.254920636237645	1.01013821488028
TCGA-DV-5565-01A-01R-1541-07	0.0123398284655813	0	0.0118000406415613	0.235956231893201	0	0.111689817564018	0	0.0228584645076749	0.0482116337602619	0	0.00836995372406186	0.0457414348243005	0.0767783075511584	0.0413542958192166	0.0603221945027204	0.218670509562289	0.00107106414626322	0.0318206775471725	0.0685814029412155	0	0	0.00443414254930433	0.02	0.164516979682425	1.02136381047238
TCGA-B0-5099-01A-01R-1420-07	0.0401008755677861	0	0.0472744182354437	0.089324020983957	0	0.205991536203577	0	0	0.0588445441539142	0	0.126581789297758	0	0	0.0855467575906037	0.056559949786706	0.241716879076057	0	0.00946156350670063	0.0385976655974964	0	0	0	0.56	0.0175524337089401	1.08105226790821
TCGA-B8-4153-01B-11R-1672-07	0.0145225801028718	0	0.00819794377340772	0.228551388669242	0	0.222032292632589	0.0315110694283535	0	0.00346274002079045	0	0.118570624004202	0	0.054814905839068	0	0.0583098224991388	0.185889720795195	0	0.0275934851365317	0.0442841578036329	0	0	0.00225926929497667	0.64	0.00361053020790757	1.10306498024716
TCGA-A3-3370-01A-02R-1420-07	0	0	0.00698611816300128	0.415641017596231	0	0.0724508458607463	0	0.0350901721214054	0.0512332698498262	0	0	0.0277090814946486	0.0656423638695033	0	0.0905143751508713	0.201125659035075	0.00478377414008537	0	0.026702915100272	0	0	0.00212040761833464	0	0.357617105203307	0.945174099840421
TCGA-DV-5566-01A-01R-1541-07	0.0427366502221055	0	0.00678982082054771	0.150087661069291	0	0.229967451676593	0	0.039606288945143	0.0318998734067304	0	0	0.0409074774507888	0.0750333155099242	0	0.152812592829535	0.198766730725341	0	0	0.0166667144353914	0	0	0.0147254229086093	0.01	0.1999420223444	1.01717674701154
TCGA-AK-3434-01A-02R-1277-07	0.0289080029944415	0	0.0123897943298344	0.280375745838316	0	0.268870967272114	0.00385409303113237	0.0519178954500794	0.0175579001089389	0.00515365079299652	0.0633699693488935	0	0.00608662910605773	0	0.106828146956818	0.123830367084483	0	0.00419854977104762	0.026658287914847	0	0	0	0	0.274781761210793	0.996486887817502
TCGA-B0-5812-01A-11R-1672-07	0.00269105691293406	0	0.0303889350893366	0.178899647643203	0	0.259560467777388	0.00822159102738746	0.0111091928331637	0.0303665882650261	0.00945783978780085	0.0294333729164913	0	0.0621648341061771	0	0.123307459773998	0.149727859878746	0.0439701097425242	0.000909695734433637	0.0543733389290691	0	0	0.00541800958232113	0.15	0.0848192004276952	1.062393747051
TCGA-A3-3322-01A-02R-1325-07	0.0165331368475322	0	0.0254501323798338	0.0615763428584164	0	0.154299509418637	0	0.00886707417539399	0.0302187876730724	0	0.0341741444339164	0.00457965038033599	0.0756338213422271	0	0.0420205700362607	0.501210657653236	0.0226227470770393	0	0.00259414627645999	0.0143388660394281	0	0.00588041340821089	0.01	0.179715286225278	1.02153181677772
TCGA-B0-4693-01A-01R-1277-07	0.0261535828880843	0	0.0895738812545271	0.384134175526382	0	0.069660630879613	0.0122771525847553	0.0201923381203318	0.0468639589426477	0	0.0035307484639012	0.00803837421041823	0.105359215552641	0	0.103035316382688	0.114030481187293	0	0	0.0171501440067174	0	0	0	0.01	0.192593473018456	1.02310293374851
TCGA-CZ-5989-01A-11R-1672-07	0	0.00637742836099412	0.000720910556961226	0.0619221265466762	0	0.401021061197304	0.0150022246446569	0.0221833783287887	0	0.0812819477052521	0	0.0266664492784117	0.0296277450360695	0	0.0899111719878203	0.193726095036728	0	0.00633711312357276	0.0424117035620918	0	0.0197963503819814	0.00301429425269084	0.01	0.168635783637905	1.03272302305828
TCGA-A3-3319-01A-02R-1325-07	0.0313049796879662	0	0.0907605776101396	0.129221841976991	0	0.193736674172112	0.00657714305242375	0.0383254558084907	0.0240397076340558	0	0.0127041714465623	0	0.223332825948291	0	0.0821070727204934	0.149799108139106	0	0	0.0107916968085191	0	0	0.00729874499484846	0.01	0.23646155532884	0.989246033874469
TCGA-G6-A8L7-01A-11R-A37O-07	0	0	0.0320288747306165	0.306344940752589	0	0.0345295874729796	0	0.0432631203407537	0.215272433515998	0	0.112234418229154	0.0868875870252104	0.0288962813923911	0	0.0561352562501743	0.0578368442151046	0	0	0.026570656075029	0	0	0	0.01	0.192408904321665	1.06159092024985
TCGA-BP-5180-01A-01R-1426-07	0	0.0277810535330811	0.0245934499917922	0.205869853179206	0	0.214316428194746	0.0208824659901756	0.0394796652853694	0.0694206280585946	0	0.0429429410945201	0	0.0987096277835293	0.0140105193060016	0.0905166233218764	0.115878386913105	0.0158072848123954	0	0.0121727052756039	0	0.00229960721292578	0.00531876004707785	0.01	0.167725403471013	1.03064885007438
TCGA-B0-4842-01A-02R-1420-07	0.00728746099424091	0	0.115900166223034	0.202838105853393	0	0.0136019481611349	0.0375915787963479	0.0475165643343855	0.125090234518579	0	0	0.0520335463305115	0.0163156958110675	0.093506394527372	0.0693415674739279	0.114973045450642	0.014736250731935	0	0.056100791288936	0	0	0.0331666495044938	0.01	0.234158561316224	0.990147862795501
TCGA-CZ-5452-01A-01R-1503-07	0	0.00282691483370066	0.0331566994969357	0.382259994443249	0	0.167502425266639	0	0.0590731509382585	0.0669014467145061	0	0	0.0584236524936243	0.0503324337326623	0	0.0433188706622942	0.119562153206338	0	0.00261992941683349	0.00457601557075222	0	0	0.00944631322420636	0.01	0.218985066210175	1.0319833152094
TCGA-B0-5707-01A-11R-1541-07	0.105449249997846	0	0.0703539189173521	0.0989544560336665	0	0.194157161409966	0	0	0.0500840227283334	0	0	0.0754569868849441	0.0295927571099805	0.0353018099028633	0.0148070993097599	0.181442672175335	0.012031236646597	0	0.127660582125179	0	0	0.00470804675817702	0	0.278377862326943	0.968994739254172
TCGA-BP-5183-01A-01R-1426-07	0.0165470880417324	0	0.00873535442800142	0.392193768795507	0	0.106656525663147	0	0.0473950382690304	0.0597390203229594	0	0.00296588593189417	0.026731414101149	0.0832458365915665	0.00955781660229575	0.067597882600377	0.155870154441627	0.00587367035832667	0	0.0168905438523861	0	0	0	0	0.240231770749708	1.0074916669666
TCGA-B0-5691-01A-11R-1541-07	0.160324322126069	0	0.114108183005377	0.122093946791315	0	0.176884983136814	0	0.00194036640662768	0.0470284284115172	0	0.00188325913963469	0.00735644377574218	0.0370891155073176	0.0364525995031481	0.115019508601248	0.0671857294763951	0.0260950457097706	0	0.0838701001172061	0	0	0.00266796829181824	0	0.380281542407545	0.92669568128751
TCGA-BP-4344-01A-01R-1289-07	0.020904219581347	0	0.00670452867259134	0.0399237270983131	0	0.193646464891013	0	0.0237597442555824	0.00193858974627206	0	0	0.0851709497242664	0.196825692127268	0	0.0649997174699056	0.264907650898333	0.0341950534524695	0	0	0.067023662082639	0	0	0.1	0.101077601246698	1.04762566216365
TCGA-B0-5098-01A-01R-1420-07	0.0424139116498317	0	0.115686332713378	0.0961752847495436	0	0.0679954561166345	0	0.0349510480300247	0.02207804593718	0	0	0.0692142902151433	0.0251589855864534	0.376007997214804	0.120656942294606	0	0	0	0	0.0199126737859425	0.00309056303536523	0.00665846867109269	0.02	0.160611156057072	1.04428120431547
TCGA-A3-3307-01A-01R-0864-07	0.00339247430068034	0	0.00629749768121722	0.286190861552939	0	0.116570747517324	0.0183189646570389	0.0262952512351163	0.0377381393000816	0	0.00874032603652146	0	0.142952433684204	0	0.12022147964368	0.181971454869672	0	0	0.0391261258025342	0	0	0.0121842437189901	0	0.337416085805966	0.948828896163913
TCGA-BP-4981-01A-01R-1334-07	0.0104550620882482	0	0.0128309933266826	0.296817098450709	0	0.190587430489819	0	0.04589387719127	0.0638082950089411	0	0	0.0753163335967093	0.0235226365856911	0	0.0670508218775685	0.131931616549265	0.0142124310581299	0.00193365639184533	0.0650256891103878	0	0.000309683198582371	0.000304375076150777	0.01	0.196616544939228	1.03085805994614
TCGA-B4-5836-01A-11R-1672-07	0.036659299698396	0	0.0219399308212407	0.15798204341856	0	0.148204086296042	0.018272762272164	0.0158043796663314	0.00911389183408298	0.0298876282164492	0.113603998515799	0	0.059538383924733	0	0.114346723470305	0.182350401266822	0.00142262614456229	0	0.0657683425256324	0	0	0.0251055019288806	0.08	0.112351894374117	1.04657551947244
TCGA-CZ-4853-01A-01R-1426-07	0.0401912083216977	0	0.0176076194696051	0.120371976077763	0	0.28895078125322	0.00896324611619888	0	0.0610617689093326	0	0.0372252261636961	0	0.0348730378902301	0	0.150368907490196	0.167810943465412	0.0175085292293501	0.00295296395337627	0.0521137916599213	0	0	0	0.02	0.157504919518447	1.03452655950229
TCGA-B0-4823-01A-02R-1420-07	0.105079362722462	0	0.0624628260240009	0.263892841506738	0	0.157858793846589	0.0198262386588111	0.0369031801526814	0.0281644129709076	0	0	0.00998213235294208	0.0194240029553846	0	0.0428370185800847	0.192447853676278	0.0101418584280343	0.00172358309169462	0.0492558950333915	0	0	0	0	0.266313710590788	0.98101174805797
TCGA-CJ-4635-01A-02R-1305-07	0.0110816441390765	0	0.0138300875042264	0.584196828632346	0	0	0.0260767757514491	0.0526994648789348	0.0598663962708008	0	0	0.00397093377626188	0.0138606760777933	0.0438157598981823	0.0370625767730154	0.12115132902035	0.00805978328432137	0	0.0243277439932421	0	0	0	0.01	0.221714773723621	1.03491359219479
TCGA-B2-5635-01A-01R-1541-07	0.0108392632795005	0	0.0136054537567159	0.284228072893407	0	0.172525471859804	0	0.0550587384465867	0.0643700356777063	0	0	0.0315649036801988	0.0520126953684297	0	0.063886498193772	0.17432856847715	0.00697268868670956	0	0.0608273434538147	0	0	0.00978026622620476	0	0.285811036676942	0.977614874891104
TCGA-A3-A8OX-01A-11R-A37O-07	0.0367776022459954	0	0.0215617342724305	0.184097741112347	0	0.294773510860514	0	0.016798453314885	0.0575417243164913	0	0	0.0343930207646009	0.0376358757461399	0.0215963564468481	0.103367404030387	0.0797484447728599	0.0298443031178444	0	0.0783715682992365	0	0.00349226069942036	0	0.17	0.0785089818677721	1.07328474091271
TCGA-B0-4821-01A-01R-1503-07	0.00893581361135881	0	0.0224095476250093	0.273793819058603	0	0.0620480864962828	0.0328997619995841	0.0572259761565227	0.077786468662395	0	0.0996075318003512	0.0333536380269416	0.0113849482659273	0.211419241177851	0.0547414547577371	0.0475335539357889	0	0	0.00686015842564726	0	0	0	0.01	0.192063994104349	1.03122446658179
TCGA-BP-5006-01A-01R-1334-07	0.0161880541400174	0	0.00856005776724838	0.101101346721385	0	0.189347746860544	0	0	0.0242051517949997	0	0.0924314030129281	0.00798691969289169	0.11612274408458	0	0.0535740047396516	0.284075462633032	0.0577669796600564	0	0.0075837149810739	0.0213092870819616	0.00990628632163943	0.00984084050799091	0.04	0.144874439983585	1.02636355000173
TCGA-BP-4976-01A-01R-1334-07	0.0179063158739835	0	0.0135709894539154	0.0897708527074889	0	0.230837592002648	0	0.00787969304427246	0.0289264891210879	0	0.0555601211454323	0.0178748940300593	0.0782129553009833	0	0.078603457564441	0.224680917671411	0.0385382899755212	0	0.0998787330023112	0	0	0.0177586991064442	0.1	0.102672535134826	1.03921704488925
TCGA-BP-4959-01A-01R-1334-07	0.0345994591142787	0	0.0885310390707879	0.121277672812401	0	0.227096700592249	0.00661600994298619	0	0.00682601850168761	0	0	0.00432405997975729	0.0575789656682327	0.0608295760373603	0.0196563891444856	0.285777562226837	0.0185673243240403	0.0221314215801971	0.0368646740569011	0	0	0.00932312694779824	0	0.335955751664792	0.944147015530003
TCGA-CJ-4901-01A-01R-1426-07	0.0251653516963821	0	0.0625165801447422	0.348605940388935	0	0.0958252919916045	0	0.092728946589081	0.0733241737727669	0.0068764282737872	0	0.00251586491014528	0.00996525860219673	0.011444015518362	0.122965536565943	0.112440197300904	0.0292298456380264	0	0.00546082147227601	0	0	0.000935747134848381	0.01	0.183639005598335	1.03908854484228
TCGA-BP-4327-01A-01R-1289-07	0.0098409434677394	0	0.0406614163848999	0.263931206374046	0	0.14968041196164	0	0.0169323532339909	0.0369132325412483	0	0.0672892772162771	0.0267632476784438	0.058659941364816	0.00589168386007971	0.066715807227629	0.211464404644143	0.00392187409141523	0	0.0413341999536316	0	0	0	0.08	0.107793773221279	1.05496985627939
TCGA-CJ-4923-01A-01R-1426-07	0.000361201147351242	0.00198945459127402	0.0409243136638827	0.216100040617234	0	0.138105705553659	0.0318478843565949	0.0945123782427025	0.113175117594624	0	0	0.0167547232246606	0.013657134574674	0.115744743828351	0.10965073668166	0.083527465608258	0	0	0.0176813735608621	0	0	0.00596772675421194	0.08	0.115009835676783	1.06255649092998
TCGA-CJ-4902-01A-01R-1426-07	0.0287644885862692	0	0.0120941913713491	0.159002704264508	0	0.264863542679113	0	0.0181022777747213	0.0406854109008585	0	0.0398852537522609	0.0307787998823886	0.0271188364754922	0.018527886207951	0.0716460471914459	0.233369198416719	0.00431415192902344	0	0.0494678455331462	0	0	0.00137936503475402	0.13	0.0927273157388513	1.05939159380665
TCGA-CJ-4886-01A-01R-1305-07	0.0355999729828036	0	0.0119835521347181	0.314212500275256	0	0.190931927056844	0	0.00726951034241159	0.00673107937047123	0.0294036780671165	0	0.0510239065544313	0.034189722807799	0	0.0929695763692578	0.188633988223593	0	0	0.037050585815298	0	0	0	0.02	0.156778516225177	1.04530732316848
TCGA-B2-5633-01A-01R-A277-07	0	0.0214060130334286	0.0258678192511074	0.126129626802299	0	0.0350592536700901	0.00148145149089968	0.0203001971132302	0	0.137085428215114	0	0.0586935208200461	0.026919200355439	0	0.0422751333084932	0.291509627813403	0.0370937313406463	0	0.165457995947099	0	0	0.0107210008387042	0.01	0.186207338849909	1.00993108711951
TCGA-B8-5549-01A-01R-1541-07	0.0212687951886465	0	0.00890133518003266	0.483905598407205	0	0.0695773676993633	0	0.0403727707963214	0.0359021218107911	0	0	0.0389172662678808	0.0559671305746704	0	0.0655104669893006	0.140251168061354	0	0.00179201447681832	0.0217993460298835	0	0	0.0158346185177322	0.01	0.237249382824276	1.01730287534734
TCGA-BP-5173-01A-01R-1426-07	0.018949269076319	0	0.00486055533463229	0.484705647574498	0	0.084579532469481	0	0.0510624419398717	0.043978251771914	0	0	0.0423017370712179	0.018861586530171	0	0.0928413137690551	0.106835323720834	0.00580842352260099	0.00419139035469736	0.0410245268647075	0	0	0	0	0.386391102217182	0.939275693534484
TCGA-CJ-4881-01A-01R-1305-07	0.0150067363376254	0	0.10018208963128	0.194079457955827	0	0.15432473504054	0.0075809518005216	0.0320079003143095	0.08381791768137	0	0	0.0244301791416389	0.0939199028960317	0.00650888623542331	0.0554965712729119	0.188147194929603	0	0	0.0171652738178275	0	0	0.0273322029450907	0.01	0.202159983179415	1.00622126971769
TCGA-BP-5178-01A-01R-1426-07	0.098679892155422	0	0.0394161499651709	0.141540856320117	0	0.159371440548386	0.00806341135551674	0.00560230567133051	0.0979554828156329	0	0.0447449273739364	0	0.00420680257841536	0.113833661513922	0.0319830362045265	0.215902780334018	0	0	0.0180475627961936	0	0	0.0206516903674119	0	0.240078746487228	0.989217659315524
TCGA-BP-4992-01A-01R-1334-07	0.105060689171857	0	0.0241998337732068	0.327665905755433	0	0.157731172422817	0.0188725462308517	0.100965880237282	0.0788254061327147	0	0	0.0208919704294564	0.0266794980197248	0	0.0682478318392564	0.0503519656015568	0.0073324546050021	0	0.0110551151032504	0	0.00211973067759108	0	0	0.30233544639075	0.984970666041257
TCGA-CW-6088-01A-11R-1672-07	0.0581047241175345	0	0.00855267468275988	0.133604198522299	0	0.193599588065617	0.014096586139708	0	0	0	0.0622804551646621	0	0.0745471940734584	0	0.071695952322187	0.245120668046988	0.00732701978820571	0	0.105959415975418	0	0	0.0251115231011624	0.05	0.13607343901114	1.02496494337371
TCGA-B4-5377-01A-01R-1503-07	0.0217149973438135	0	0.00946643444928259	0.258968292441748	0	0.181089393885108	0	0.0357545787676538	0.0405456220053748	0	0	0.0279468755000594	0.124455609694404	0	0.090042792981461	0.188180461633181	0	0	0.0185266956011336	0	0	0.00330824569678012	0.11	0.0980696229518929	1.06208351148411
TCGA-BP-5170-01A-01R-1426-07	0.0219202184835222	0	0.0529662184410685	0.167377833309512	0	0.226683777275776	0.00941248399128262	0.0331333054296201	0.0312870093935495	0	0.0152738717585913	0.0107497739419722	0.0212925605654948	0	0.0324820699195361	0.300348623864928	0.00328059877998811	0.0133812860333109	0.0604103688118482	0	0	0	0.0600000000000001	0.13251988421314	1.03468324140933
TCGA-A3-3306-01A-01R-0864-07	0	0.00159772979090342	0.0093667582162181	0.0914365602126808	0	0.335727063671694	0	0.0139229158838797	0	0	0.0365521474142081	0.00535616774978204	0.154859871590486	0	0.0977361286656791	0.203793614693857	0	9.7094392324963e-05	0.0363037006187687	0	0	0.0132502470995175	0.02	0.151428072500208	1.03077037797282
TCGA-B8-A54G-01A-11R-A266-07	0	0	0.00684820922413103	0.402221869130247	0	0	0	0.0612907481247076	0.069142620617305	0.0140654919523895	0	0.0521920608645199	0.0859429714212892	0	0.0754013722846367	0.194345934271145	0.0365178271597082	0	0	0.0020308949499212	0	0	0	0.602403698318194	0.803436038855527
TCGA-BP-4967-01A-01R-1334-07	0.00784003534288795	0	0.0453738680701115	0.231671925342512	0	0.190643492130727	0.0123257704296284	0.0104589401874125	0.0113868085121526	0	0.0575328633085352	0.00368061535452801	0.0450188070597077	0.0216489911658822	0.0622672751121682	0.183652410018239	0.00526615675308293	0	0.0966185930552695	0	0	0.0146134481571551	0.1	0.101483986848777	1.04781582840414
TCGA-B4-5843-01A-11R-1672-07	0.0422871876045244	0	0.0125838860751163	0.102096420119962	0	0.200392570543705	0.00699055043516594	0	0	0	0.0360640293796373	0.0114899679259764	0.0907833313634803	0.00522911463571996	0.0546854256489856	0.360000004984215	0	0	0.0726771193687289	0	0	0.00472039191478304	0.0600000000000001	0.134091808497266	1.02899500481432
TCGA-BP-5200-01A-01R-1426-07	0.0716566775838326	0	0.0250443137271295	0.24033955477861	0	0.129173470051191	0	0.0495856358745594	0.0429248390931157	0	0	0.130628215794847	0.0128530815064707	0	0.036381292798974	0.184930855976349	0.00154371726857237	0.0064156078596835	0	0.0444496203848692	0.00031187069394099	0.0237612466078552	0.01	0.183176262394149	1.03147911500118
TCGA-BP-4349-01A-01R-1289-07	0.0344245859230589	0	0.0100460080549946	0.159223308380508	0	0.276094288829752	0.00458444506856271	0.0159172830357733	0.0205465327936519	0	0.111896508873417	0	0.0411923711807521	0	0.115816469537152	0.180051920065162	0.00160676166815216	0	0.0285995165890637	0	0	0	0.08	0.118701403038732	1.05660184731555
TCGA-BP-4989-01A-01R-1334-07	0.0933500610261878	0	0.0667771473244046	0.413611853748952	0	0.00537848424768303	0.0337592527212706	0.0481421380231612	0.0527608852731665	0	0	0.0819239382823955	0.0280162162161332	0	0.0407001143883714	0.0722775877524151	0.0205545417750104	0	0.0356561450523859	0	0.00149901875705235	0.00559261541141054	0	0.493339064427039	0.869507136149698
TCGA-AK-3436-01A-02R-1325-07	0.0408436192917374	0	0.0643707775277755	0.244952572792387	0	0.224096762207227	0.0160927531348526	0.00545072993804772	0.0556895097784108	0	0.0273898884518694	0	0	0.0870095806220566	0.0431709212102837	0.165234543811666	0	0.00223462939078057	0.0234637118429066	0	0	0	0.01	0.195294910579126	1.01766124627052
TCGA-CJ-4897-01A-03R-1426-07	0.065992968181576	0	0.0573733800965942	0.236202971530197	0	0.162959214280079	0	0.0247037398140518	0.0370481536465945	0	0.0127237490164061	0.0160195129269434	0.0351175458676311	0	0.0944768474466579	0.182146930532196	0.0112698784312376	0	0.0639651082298354	0	0	0	0.01	0.195966928392622	1.01070733776149
TCGA-BP-4975-01A-01R-1334-07	0.0748375272641201	0	0.106720349996469	0.0743334614105596	0	0.162558815609995	0	0.00182781106658905	0.0172573712527502	0	0.0301810189370645	0.0128090456435582	0.0904138298451221	0.0254815724289806	0.0506070822711041	0.234875874462023	0.00315809293258372	0	0.101718754379666	0	0	0.0132193924994143	0	0.309459521786333	0.953447747238006
TCGA-BP-5010-01A-02R-1420-07	0.0480116057687764	0	0.0211924657868303	0.269863918104188	0	0.144293062464607	0	0.0735687929906431	0.119716206990364	0	0	0.0356505466638616	0.0181200104639374	0.107414199694871	0.0748126671717024	0.0627934935697944	0.000693660802945793	0	0	0.0238693695274782	0	0	0.02	0.157898948477429	1.0491747717974
TCGA-CJ-4875-01A-01R-1305-07	0.00336828242852199	0	0.006715569957411	0.633306312779619	0	0	0	0.031856610997929	0.0495552745386543	0	0	0.0942845963030786	0.0324540176075758	0.0138093926322476	0.0227020332185183	0.0766786939608889	0.00438897170003445	0	0.030880243875521	0	0	0	0	0.489124407759678	0.884154530016113
TCGA-BP-4769-01A-01R-1289-07	0.0756517855968877	0	0.0186536034447629	0.0401788660791405	0	0.303136604102026	0	0.0119433232475483	0.0296973703582825	0	0.0129757863086846	0.0181802203843123	0.0314923817166604	0.000964606394436688	0.110218597874681	0.123991024264329	0.000791846573186226	0.0801072114591878	0.142016772195874	0	0	0	0.08	0.114573416586999	1.04181971033918
TCGA-CJ-5682-01A-11R-1541-07	0.121966459009942	0	0.0743851825252185	0.249645530712445	0	0.161503518185575	0	0.012895353977588	0.0449211639860522	0	0.0104666208422405	0.0588418691140621	0.0269984291745171	0.00791282627975264	0.115002478817619	0.023955943014972	0.0273536974346973	0	0.057039505130482	0	0	0.00711142179483685	0	0.274010660006013	0.986544283183839
TCGA-B0-4849-01A-01R-1277-07	0.0120308794145789	0	0.0211892621542572	0.180009026186931	0	0.180778667691947	0	0.0313750859553275	0.033114847841367	0	0.0646256921426829	0.00437324637730045	0.170541587667693	0	0.106188570907153	0.0990571528045312	0.00396992397039349	0.000918130184590734	0.0865312160231909	0	0	0.00529671067805481	0.01	0.212927254352412	1.00264746954435
TCGA-B0-5094-01A-01R-1420-07	0.0927211440595301	0	0.0339858320233265	0.26797312105365	0	0.10831501862671	0	0.0221947094894786	0.085259714465322	0	0.00517608115602863	0.104056450324609	0.0262605842822818	0.0485491916445223	0.0424438391921725	0.0683790294028196	0.0206722131075251	0	0.058368285098403	0	0	0.0156447860736218	0.01	0.190065439180178	1.0251559001803
TCGA-CJ-4920-01A-01R-1426-07	0.0252880305934758	0	0.0140639461569163	0.136628488177646	0	0.249514481609704	0	0.0412013793296629	0.041741641173288	0	0.0386056283218781	0.00403729902173553	0.0971986141364155	0.022616971869745	0.0642743827698848	0.244081939929975	0	0	0	0.0152885573516533	0	0.0054586395580194	0.08	0.116893707125179	1.04588386946093
TCGA-BP-5176-01A-01R-1426-07	0.0335137516324641	0	0.0221918325246342	0.232104614790413	0	0.163174586464596	0	0.0138172590596182	0.0298136362800911	0	0.0693430564456472	0.0603917576045482	0.0294619806109902	0.0304844389751718	0.0941710692476704	0.0864443246293136	0.0293526528037153	0	0.105735038931127	0	0	0	0.07	0.120485756040386	1.05271118211229
TCGA-A3-3387-01A-01R-1541-07	0.0976672813685487	0	0.0422181474332486	0.0895569075554127	0	0.213258411625065	0.016394461143015	0	0.0599901986755246	0	0.0750407935357588	0	0.0724936571745657	0	0.0118622641361722	0.248191024140451	0.0167314773281399	0.00872015425976178	0.0377556852926375	0	0	0.0101195363316995	0.01	0.209297696122366	0.99770707919209
TCGA-CJ-5679-01A-11R-1541-07	0	0	0.00349322940829227	0.169527421007058	0	0.138893310493806	0	0	0.0648313512052032	0	0.0374466412961184	0	0	0.424968691200521	0.0208247089741939	0.113760360532261	0	0.0105094069582177	0.0157448789243282	0	0	0	0.01	0.186405603618293	1.0432678150616
TCGA-GK-A6C7-01A-11R-A33J-07	0.0093510198951813	0	0.0233299705118044	0.20599541187306	0	0.189291582220398	0	0.0157707424408842	0.0158796085063883	0	0.0836467464989006	0.059403862377142	0.0683830201620026	0.0256438689986996	0.090401609358147	0.0573097134490069	0.0285786160416467	0	0.127014227666739	0	0	0	0.04	0.14313460727119	1.04187612454718
TCGA-BP-5195-01A-02R-1426-07	0.0120046134993512	0	0.00944138442624203	0.142921545948592	0	0.213380763165951	0	0.00554907069599619	0.0575095165874793	0	0.0528629544092907	0.00285881024997529	0.132783804563119	0	0.071354001329455	0.252776008182967	0	0	0.0322392859760135	0	0	0.0143182409655683	0.04	0.140976933537398	1.03233472436054
TCGA-B0-5121-01A-02R-1420-07	0.00598365474657336	0	0.00114532854124322	0.221888356318191	0	0.179413874927866	0.0280103633371701	0	0.0510908414450598	0	0.200573775717708	0	0.10963671384718	0.0139361913609334	0.0512869872964827	0.0665173887206936	0.000694582070413896	0	0.0688186959936783	0	0	0.00100324567680574	0	0.319218619163243	0.966399902734423
TCGA-B0-4694-01A-01R-1277-07	0.102676339874451	0	0.0567246103371614	0.221600389025721	0	0.13366259273113	0	0.0517523729090817	0.0527558398461869	0	0	0	0	0.0829559927942622	0.0718058667303578	0.180435901460533	0.0315662553857383	0	0.00202230109742208	0.00386786724207408	0	0.00817367056588094	0.01	0.227554333859846	0.997846514782444
TCGA-B0-5703-01A-11R-1541-07	0.0679409386088755	0	0.0150659015880644	0.388196672758136	0	0.184260080251392	0	0.00857721219385848	0.0199752972368927	0	0.135893439908692	0.0275834081090532	0.0322358162579491	0.0157310459908729	0.0514215601438461	0.00802007892044565	0.00159163133105434	0	0.0435069167008669	0	0	0	0	0.339773692715545	0.972991226443146
TCGA-B8-4151-01A-01R-1188-07	0	0	0.0142131363561722	0.126942127384285	0	0.199384325949565	0	0.00517088639926465	0.00384369702424943	0	0	0.0358081323453696	0.0882134112981881	0	0.0907793451541384	0.274475610876086	0	0.0627440391152399	0.0788474657283024	0	0	0.019577822369139	0.07	0.128270675533004	1.03376882422717
TCGA-BP-4341-01A-01R-1289-07	0.0104616300794015	0.000150824083903785	0.0166572188679726	0.090322773825015	0	0.255761691688966	0	0	0.00852486348881611	0	0.0940612426329829	0.075973547259579	0.0808237137697916	0.0029159965028537	0.0535797556349136	0.150484307531376	0.00414844602821168	0	0.142745346826919	0	0	0.0133886417792966	0.76	-0.00814685433199477	1.09701610188815
TCGA-CJ-4899-01A-01R-1334-07	0.0527636144190364	0	0.028871140673927	0.138982369131211	0	0.217586505719463	0.0138867041816374	0.0106096933859036	0.0119981769816833	0	0.0489812387023941	0	0.0214259410718808	0	0.0728092833362288	0.271212449703306	0.0225106499096356	0	0.0868086389433348	0	0	0.00155359384035864	0.07	0.127366779911946	1.03112135779426
TCGA-BP-5202-01A-02R-1426-07	0.010948829724036	0	0.0186204039504623	0.183397324001775	0	0.179717526128956	0.00749067041262305	0.00594851173424882	0.00739439501381708	0	0.0783979872133395	0.0162878242845317	0.0426671565411288	0	0.065553620268301	0.280274964525833	0.000816560758131705	0	0.0726354296869469	0	0.0297918709270957	5.69248287730833e-05	0.01	0.180242452963498	1.01399757452141
TCGA-B0-5117-01A-01R-1420-07	0.0413597104254957	0	0.0340817480982185	0.0604037765949044	0	0.225439655042806	0	0.0583113655377281	0	0	0.00515287046054922	0.111607383687831	0.0399377985177096	0	0.0860012858553332	0.204961360560179	0.00461375137392209	0	0.102381736684142	0	0.025747557161182	0	0.14	0.0871798253510505	1.05097173771407
TCGA-CJ-6028-01A-11R-1672-07	0.0358941977785664	0	0.0821743122139907	0.285101688971784	0	0.171504589519499	0.021973706822868	0.0415539355234418	0.0398081931292091	0.0351459430374538	0	0.00647109874386479	0	0.0335542622096346	0.0629367808758018	0.164304028548119	0	1.88779534092113e-05	0.0151132248108849	0	0	0.0044451598614728	0.01	0.189267325372011	1.02505099506518
TCGA-BP-4994-01A-01R-1334-07	0.0534636013637687	0	0.0264234827553226	0.212906982570866	0	0.128073736328941	0	0.0259817337718914	0.00958632522761894	0.0317355554073249	0	0.0896792593456205	0.078701113946325	0.0128514388405279	0.0690979226308048	0.181655639060617	0	0	0	0.0605538993605846	0	0.0192893093897863	0.08	0.113703772925634	1.05138389298766
TCGA-CZ-5465-01A-01R-1503-07	0.0666598110336622	0	0.0323644946347593	0.0841057323754725	0	0.230424547931331	0	0.0196625988376126	0.0118601717186374	0	0	0.0343146922918729	0.124220646610112	0	0.100206864286816	0.222947292216779	0	0.0326442583118736	0.0376525904017525	0.00262000593960196	0	0.000316293409716074	0.01	0.181900432718012	1.01032537505261
TCGA-CJ-5683-01A-11R-1541-07	0.0159937320920783	0	0.0211866029679015	0.199973540287431	0	0.254375579243356	0.0123045157343699	0.00336136975288857	0	0	0.0241613757201027	0.0172919786951504	0.0885118195500524	0	0.0504761087205842	0.231608598835472	0	0.0365694991267772	0.027049750396483	0	0.0171355288773526	0	0.47	0.0245386603589937	1.08227666006287
TCGA-BP-5199-01A-01R-1426-07	0.0186503934552084	0	0.0167340858591862	0.549962111576116	0	0	0.0246125038080094	0.0872917025680548	0.0458564336546423	0.0139836265462336	0	0.0441689530409452	0.00647980911550639	0.00449309368558037	0.0548050594957181	0.0882660704851849	0.0153641316320707	0	0.029332025077544	0	0	0	0	0.344175443224191	0.970002639874633
TCGA-B0-5107-01A-01R-1420-07	0	0	0.00391493441783001	0.509987449675515	0	0	0.0115164931890778	0.0684445060468368	0.111646192017709	0	0	0.0152805189525739	0.0608569725783479	0	0.117107607634811	0.0947381528927513	0.00128163169916327	0	0	0.00522554089538442	0	0	0	0.308740134972171	0.988862529209427
TCGA-DV-5567-01A-01R-1541-07	0.0686123479881771	0	0.00332255457055323	0.0879229740862116	0	0.14675878522293	0	0.00679840241408466	0.0194410908625678	0	0.0815961405518313	0	0.00495768399249257	0.0313225913468162	0.0305712115341871	0.408802072904093	0	0.0329526906059192	0.0659551536221321	0	0	0.0109863002980033	0.29	0.0537516256184701	1.0638496147641
TCGA-BP-4167-01A-02R-1325-07	0.0142730802386864	0	0.0257549254797537	0.351999632177804	0	0.0646677789150658	0.0116465564083021	0.0287323461758437	0.101220999755424	0	0	0.0293029517419044	0.0476580749726666	0.0031252528263236	0.0639308603187146	0.242481898899221	0	0	0.0152056420902907	0	0	0	0.01	0.199033919059782	1.02042892321371
TCGA-B8-A54K-01A-11R-A33J-07	0.00297599041556619	0	0.0202593506749815	0.155805810806454	0	0.18345492159542	0	0	0.000619894482176365	0	0.128722542353324	0	0.0626122523267252	0.0897843294065186	0.00842428416324636	0.0455966176654366	0	0.0346998759609984	0.262326402383226	0	0	0.00471772776592699	0.58	0.0147040984600351	1.08836626892576
TCGA-CJ-5684-01A-11R-1541-07	0.053959988272216	0	0.0181496354891622	0.385900573643065	0	0.115767780955736	0.0116923505996518	0.0641570289071107	0.0563184576427344	0	0	0.0229289382497157	0.0174866215350182	0	0.0781651082116561	0.0898422100885442	0.0200195218219133	0	0.065611784583476	0	0	0	0	0.261030349824981	0.99893447629788
TCGA-AK-3427-01A-01R-0864-07	0	0.0372598376037719	0.0122000928973104	0.0285212001476359	0	0.171908729662544	0	0.0111975525923524	0.0427666290466134	0	0.0813125344135022	0.0792292104718957	0.112374831310169	0.0364112220668924	0.0844626983244221	0.0729583201038409	0.023630974116841	0.021577588440048	0.175509235231856	0	0.00294155062749879	0.00573779294280567	0.56	0.0178916965577232	1.07571192058003
TCGA-A3-A6NN-01A-12R-A33J-07	0.00344933440158291	0	0.00612028088332897	0.115587033253114	0	0.199988443550772	0	0	0.0339601321972558	0	0.215687973241777	0	0.0752421618710593	0	0.0793524522201445	0.211885309916175	0.00759418212642783	0	0.0511326963383616	0	0	0	0	0.270361551177035	0.98310182031947
TCGA-A3-3374-01A-02R-1325-07	0.00332723546962769	0	0.000412835542340417	0.0145521349120533	0	0.00200034403103514	0.00787443914730113	0.00119362769292426	0.000954086005404615	0.0100036839009413	0.00545523773312015	0	0	0.700398547289108	0.00727951565101076	0.204901301833699	0	0.00417691089306702	0.0358313641423919	0	0.00163873575597512	0	0	0.83381573326449	0.559358929267001
TCGA-B0-5096-01A-01R-1420-07	0.01035022574179	0	0.121845305281398	0.099373646599226	0	0.143022249290753	0	0.0457637319568219	0.0121946006204425	0	0	0.0235505644977468	0.113274306165365	0.0671592219304472	0.060170718893653	0.257872283997553	0	0	0.00479869077999814	0	0	0.0406244542448055	0.01	0.219323642493587	0.994694993099081
TCGA-B2-3923-01B-10R-A277-07	0.104837952818177	0	0.00217312279217012	0.000496122131642221	0	0.428818719052732	0	0	0	0	0	0.0808291600038063	0.0097495525873717	0	0.0171915051542178	0.243750139826774	0	0.0186974006710385	0.0361565871714968	0	0.0408281839217	0.0164715538688733	0.74	-0.00680598194937293	1.0961662913106
TCGA-B0-5083-01A-02R-1420-07	0.0401640952369881	0	0.0134117077746025	0.17515046525677	0	0.12972546129624	0.00440718964777481	0.012640861410292	0.018792932174547	0.0044632854516767	0	0.006868168010396	0.0246852500678726	0.180708445433174	0.0500830333990144	0.28818985951962	0.018198059122315	0	0.0312659896755964	0	0	0.00124519652312062	0	0.254333052261113	0.985526975035952
TCGA-A3-3346-01A-01R-1766-07	0.00262862385598804	0	0.00618872226609119	0.166980989817073	0	0.214051346876696	0.0129338809748596	0.0318912252060958	0.0394345776805883	0	0.00910339375530466	0.0185253411016449	0.0188362188487303	0.115780756160431	0.0747730615654101	0.208467882462439	0.00640062961795475	0	0.0210619235477356	0	0	0.052941426262957	0	0.335884665079592	0.948596410378865
TCGA-B0-5400-01A-01R-1503-07	0	0	0.0374386122085544	0.21319072374731	0	0.188129330613839	0	0.0166613115610117	0.0502582447462278	0	0	0.0618007732346246	0.00474658654197134	0.13109796142367	0.0452208020164931	0.172002069981663	0	0	0	0.0272782713772563	0	0.0521753125473788	0.03	0.149660142699603	1.03797083830804
TCGA-B0-4697-01A-01R-1277-07	0.00836811983686842	0.0401211242855002	0.168687987558612	0.367693251585207	0	0	0.0563429846530563	0.0740324108771971	0.0970963613493813	0	0	0.0139422849061113	0.00590744221881338	0.0090473799161489	0.090311873144976	0.0486174118344483	0.000726486136186616	0	0.0191048816974941	0	0	0	0	0.314101142207068	0.972445351865879
TCGA-B8-5164-01A-01R-1420-07	0.00330190557638324	0	0.0126602785008627	0.537050235441561	0	0.0359565530380363	0.0267679869822394	0.0667256451916277	0.0318693501232736	0	0	0.0256840095306665	0.0317640243781695	0	0.0618915391028637	0.0987458845057837	0.0228453878480015	0	0.0320548360834551	0	0.00475055710547039	0.00793180659160513	0	0.448670558021489	0.900278232850503
TCGA-CW-5585-01A-01R-1541-07	0.00935579857954292	0	0.00809208902132357	0.121026244153683	0	0.170202962086256	0	0	0.0494825875255001	0	0.168031701949824	0.0213329527446603	0.124412647959968	0.000826111498615266	0.0655458653127969	0.143969587905972	0	0.0355789945577866	0.0804494540741058	0	0	0.00169300262996556	0.59	0.0118677871407239	1.09145735007623
TCGA-CJ-6033-01A-11R-1672-07	0.0392628634310908	0	0.00425262794551219	0.193300622012023	0	0.0714432589073817	0	0.0107116848368605	0.0975860622216709	0.00395795617974203	0.0558473788810946	0	0.0851366273846671	0.144489259185267	0.0842570791691793	0.18562243337399	0	0	0.0241321464715213	0	0	0	0.02	0.164634210765191	1.02312480875401
TCGA-B4-5832-01A-11R-1672-07	0	0.0220320594408053	0.0179940723633507	0	0	0.465967926953478	0.0437870116978148	0	0	0	0.0182258006269671	0.00246959469886094	0.00866507867705865	0	0.117639576980561	0.132668897093055	0	0.00225562015831089	0.140944979115812	0	0	0.0273493821939247	0.11	0.0969918611000863	1.05565739377736
TCGA-B4-5835-01A-11R-1672-07	0.0138652003174537	0	0.0137630051823477	0.13257777166108	0	0.268625077676681	0.00339879291377207	0.0182263081317157	0.0427339486314226	0	0	0.0106528921645958	0.0678997135959994	0.0432772486421851	0.0575817238415287	0.245045844975221	0	0.0495540526554852	0.0215392469351634	0	0	0.0112591726753491	0.07	0.124379811274193	1.04069489293613
TCGA-B0-5080-01A-01R-1503-07	0.0639655648361311	0	0.148020634773538	0.298756617598209	0	0.149552221721887	0	0.023110843208561	0.0969712793734075	0	0	0.035326316473345	0.0156611314721305	0.0159609499128971	0.0486980040232092	0.0654484179993556	0.00154737643007155	0	0.0294858527176165	0	0	0.00749478945964121	0	0.329440346224284	0.961885787289522
TCGA-AS-3777-01A-01R-0864-07	0.0640996210955292	0	0.0147645715746403	0.106419360668843	0	0.188763150290184	0	0.0388755391401252	0.0394014465542937	0	0	0.0753640041210614	0.00822140324077263	0.0314725094189773	0.108861339567877	0.206637074971272	0.0123787965016891	0	0.0856872676016633	0	0	0.0190539152530719	0.08	0.109491884047028	1.04399203072372
TCGA-B0-5699-01A-11R-1541-07	0.00332764271538889	0	0.00339493571991693	0.106858230391251	0	0.204332857602636	0	0.00501710649391015	0.0683194666873276	0	0.0793351168967419	0.0316276487450354	0.0934149244209568	0	0.136673934004916	0.16016656730242	0.00834014271076318	0.00910129507705291	0.080251072306368	0	0	0.00983905892531596	0	0.2495171582148	0.989310036024539
TCGA-EU-5905-01A-11R-1672-07	0	0	0.00704000536824603	0.118165617523966	0	0.231135445372322	0	0.00269101630776544	0.0394565630896502	0	0.0268492678765494	0.0331832708365692	0.0974440408556247	0	0.057162324971043	0.31391250316737	0	0.0152714277834257	0.0539458272138851	0	0	0.00374268963358401	0.04	0.145425493825667	1.02940585401236
TCGA-CJ-4889-01A-01R-1305-07	0.0354678454816458	0.037015843543423	0.146109657397752	0.161597086193145	0	0.167531942006199	0	0.0363318580188344	0.0361803756413216	0	0	0.0516901377848037	0.0159798770800427	0	0.087024180951472	0.133560585344232	0.023372903775611	0	0.0621505500126485	0	0.000275379249101707	0.00571177751976745	0	0.318138511439455	0.955900446686553
TCGA-CJ-4892-01A-01R-1305-07	0.00355174926065083	0	0.00903873375954325	0.65101685088556	0	0	0	0.0460990152766387	0.0521785407955088	0	0	0.0788093552903386	0.0216522174251822	0	0.0416915484661692	0.0694212867752308	0.0020857162856388	0	0.0231655034834281	0	0	0.00128948229611045	0	0.516790358260063	0.866089550720213
TCGA-B0-5092-01A-01R-1420-07	0.0675363307892629	0	0.0510161979158579	0.475767006154256	0	0	0.00753355462187291	0.0733732475484689	0.0731481476280811	0	0	0.0827326226481565	0.00952785726872274	0.00110737394689805	0.0630954049077061	0.0457286029889653	0.0160463531155415	0	0.0283394374411537	0	0	0.00504786302505653	0	0.495489941295501	0.871470210241736
TCGA-DV-A4VZ-01A-11R-A266-07	0.08516374702887	0	0.100988026631338	0.129889282557166	0	0.275374902220167	0	0	0.0983425226563786	0	0	0.0481509681294898	0.0144923752166278	0.014128687137885	0.0328740962140274	0.138324459857775	0	0.00207876503034021	0.0547943571333421	0	0	0.00539781018659301	0.16	0.0835946628585126	1.06642410716337
TCGA-AS-3778-01A-01R-A32Z-07	0.0112469031825228	0	0.0156547322787032	0.190366830027356	0	0.204348707706659	0	0	0.00315796313471745	0	0.0188998005104982	0.0157624170365375	0.0456448720462864	0	0.128620018282462	0.249993580923133	0.0245465157838079	0	0.084069298136689	0	0	0.00768836095062704	0	0.238255588560362	0.991413211296517
TCGA-BP-4768-01A-01R-1289-07	0	0	0.00903117097184758	0.250841029180382	0	0.179969869228722	0	0.0163729734922235	0.0791023558708317	0	0	0.0511135949327088	0.0754896684889518	0.117362824486106	0.0386359188114224	0.158439601907566	0	0	0	0.0144720787675546	0.00916891386168435	0	0.09	0.105683443923969	1.06234534685591
TCGA-BP-5194-01A-02R-1426-07	0.12171927511284	0	0.130345096039836	0.129642877679833	0	0.132668883187656	0	0.00625918323154087	0.0257523078911283	0	0	0.0528546535828313	0.0175895573656124	0.00304222730873442	0.071490125845313	0.159272337821642	0.0334828113663894	0	0.115880663566642	0	0	0	0	0.379447085115874	0.925428494247489
TCGA-B8-5162-01A-01R-1420-07	0.0178086237107743	0	0.150486881264348	0.238374805808718	0	0.115290944563842	0.0345895220647126	0.0189915081629375	0.0285886552794282	0	0.0250909001588301	0	0.017155452116845	0	0.0643080630840657	0.24185417956416	0.0166978672909158	0	0.0129918512200297	0	0.00663203607062046	0.0111387096397725	0	0.281186586934934	0.971442301116338
TCGA-BP-4986-01A-01R-1334-07	0.072836762166044	0	0.0246025881836786	0.0684599737405767	0	0.325468579303154	0.00824168369536161	0.0152781687816871	0.0494103370306589	0	0.0602828220016282	0	0.0489751928099865	0	0.063082452780461	0.215940633804922	0	0.00136739933845435	0	0.0365289331060688	0.00189953473634987	0.00762493852096846	0.07	0.126143562916966	1.04020013016271
TCGA-CZ-4866-01A-01R-1503-07	0.018570255436125	0	0.0251956270458091	0.0588915176115026	0	0.17412972787254	0.00459444051137211	0	0.0109731454020701	0	0.0131321076551273	0.00717538092152073	0.0343844314773538	0.0291921973373412	0.0455841625660599	0.485087586951985	0.00921276174133905	0	0.0805268614101938	0	0	0.00334979605966069	0.16	0.0797407698350761	1.06069810937721
TCGA-BP-4775-01A-01R-1289-07	0.0565426259562628	0	0.0315182655330283	0.113223989698419	0	0.282858138660647	0.01171780339756	0.0278999843452303	0.0407032188083836	0	0	0.0289459230453486	0.0592603334696174	0	0.145236398158589	0.123827839865269	0.0142303817024465	0	0	0.0279157061704753	0.0046210664375224	0.0314983247512002	0.07	0.130430826422153	1.04685738237642
TCGA-B2-3924-01A-02R-A277-07	0	0.00370341408972865	0.0477408125255545	0.316805926605344	0	0	0.0391745681599702	0.067182144680201	0.0260022980330296	0.104844466897993	0	0.0523400487975356	0	0	0.0815744924295316	0.154995470434724	0.0271122796987412	0	0.0614886153754779	0	0.00751003494438147	0.00952542732778702	0.07	0.127154873585518	1.05462376356399
TCGA-B8-5553-01A-01R-1541-07	0.0652180048349186	0	0.10096014354051	0.279853296086121	0	0.12862551158573	0.00369104355041934	0.0378026842100876	0.0107722146981384	0	0	0.0319719531082999	0.0622872085301686	0	0.0632939841613462	0.190532219514152	0	0	0.0111024779920786	0	0	0.01388925818803	0	0.333895063020539	0.94962573830265
TCGA-A3-A8OV-01A-11R-A37O-07	0	0.0160108655880419	0.00529933135285396	0.119062626670194	0	0.0960726179506326	0	0	0.00481680868958219	0	0.0727676925831794	0.0933950024550606	0.137545728333155	0	0.0624316632993407	0.215866607249982	0.0129860300688207	0	0.150018315835218	0	0	0.0137267099239391	0.23	0.0599372336829975	1.0639156782492
TCGA-CJ-4642-01B-01R-1305-07	0.168822310259891	0	0.000481278873595835	0.0540291193869583	0	0.149411424854748	0	0.0397062318245858	0.000615061025578703	0	0.0875708268921246	0.00759891799535241	0	0.11783193374321	0.0441426564870238	0.218044682236699	0.00383736396132147	0	0.107908192458911	0	0	0	0	0.264803948076514	0.974238846414664
TCGA-CJ-4890-01A-01R-1305-07	0.104277523813675	0	0.100321406181462	0.253834570971337	0	0.117307234208774	0.0344020487635648	0.0310976685282479	0.0264399586561249	0	0.0131562573618417	0.00081016557998556	0.01888819588863	0	0.0401249701584931	0.195478942043966	0.0171605402511435	0	0.0341808898229963	0	0	0.0125196277697585	0	0.298832420796309	0.96415175277596
TCGA-BP-4161-01A-02R-1325-07	0.0142992124102565	0	0.0439110775721303	0.239573343334736	0	0.179142989402939	0.0216314506982943	0.0577268628958528	0.0399043150909459	0	0.0476972827700517	0	0.0177511621888937	0	0.0721834005530314	0.197977944490146	0.0187311045435522	0	0.0407221532768925	0	0.00138165317481042	0.00736604759746841	0.02	0.160192508534683	1.03132980430029
TCGA-B2-5641-01A-01R-1541-07	0.0284672094694171	0	0.0047657618603633	0.458487902512239	0	0.0143418802856479	0	0.047351355689859	0.0701518630737196	0.0087371503122759	0	0.0442163378132725	0.0734782297002235	0	0.0565960015949431	0.15961335635425	0	0	0.0296478013144202	0	0	0.0041451500193695	0	0.362127113431089	0.945170865913527
TCGA-A3-3347-01A-02R-1325-07	0.0569334410153836	0	0.0245700048203515	0.108401631958658	0	0.1564560045615	0.00445378660028381	0.0314055657774969	0.0383113982043657	0	0.0140544676202731	0	0.00180425079753976	0.158598185329987	0.0637155998596327	0.277197178817451	0.000632630621077692	0	0.0321002701006645	0	0	0.0313655839153348	0.07	0.124543632077336	1.03882081381455
TCGA-CZ-5987-01A-11R-1672-07	0.00602430794207901	0	0.0290768915896942	0.179431998152201	0	0.208713000252213	0.0389984424114767	0.0933526068665482	0.0684196096068258	0	0.0333268743758006	0	0.103395763230225	0.00204270711422544	0.0892383674986424	0.113724902316048	0	0	0.0292001972726386	0	0	0.00505433137138277	0.12	0.0963781602607994	1.06455772694092
TCGA-B0-5690-01A-11R-1541-07	0.108659683379344	0	0.0192461982915076	0.0633631306328944	0	0.182550039809144	0.0249916321602631	0	0.0780594163345692	0	0.0720868770064513	0.0186666899707853	0.0875053906498442	0.0528161157265689	0.0918991131281612	0.0947048380803901	0.0172322126303722	0	0.0882186621997051	0	0	0	0	0.298882033355964	0.959422591567169
TCGA-CZ-4858-01A-01R-1305-07	0.112937769199926	0	0.0415448468555591	0.385833997556392	0	0.0315979242094794	0.0846332228519592	0.0655183687920945	0.0558010929603272	0	0	0	0.016049628309448	0.0134656697559714	0.0659564781929895	0.083684759001606	0.00957768788721791	0	0.023110326750989	0	0	0.0102882276760407	0	0.253523055976764	0.996854368876837
TCGA-CJ-5677-01A-11R-1541-07	0.0360280160584446	0	0.0290871284484353	0.116608592846487	0	0.0634330644318655	0	0.0162116247308229	0.0616491998843286	0	0	0.0276117418064507	0.0146299903121773	0.265485687758567	0.0295232289019619	0.301335432884199	0	0	0.0365538038668323	0	0	0.00184248806942795	0.01	0.168256121242774	1.03148370655482
TCGA-BP-4988-01A-01R-1334-07	0.441047405169247	0	0.0316530944533166	0.114871304497611	0	0.0599766343446583	0.00883327863485249	0.0161701344483962	0.0453428039468606	0	0.0690351157615047	0	0.01673754301624	0	0.0526966950104278	0.143635990716886	0	0	0	0	0	0	0	0.607989386022353	0.794242389482181
TCGA-CZ-5464-01A-01R-1503-07	0.0331346481119729	0	0.0141385366316218	0.219808939114293	0	0.119365696656839	0	0.0720899550844351	0.0829624692326191	0	0	0.0611165114243624	0.0618844964168728	0.0407660624368775	0.0985195205079921	0.151441845111601	0.00650674115608171	0	0.0367270217302116	0	0	0.00153755638421926	0.02	0.153101513518216	1.03637611912343
TCGA-BP-4972-01A-01R-1334-07	0.0581397380447455	0	0.0071013882006758	0.0772568415070734	0	0.141092028550323	0.000135373623716854	0.0217694097359321	0.018980946484752	0	0.0247856744529578	0.00553965907220246	0.0194252186705351	0.105047590404441	0.0991588233545846	0.3820459608769	0	0	0.0270939723211348	0	0	0.0124273747000263	0	0.35771278642227	0.937620762378925
TCGA-AK-3451-01A-02R-1188-07	0.0072283354517759	0.00161107948801716	0.0122083972848832	0.450477335764541	0	0	0.0107373132367924	0.0250015495975206	0.0186039614438258	0.0200000535208508	0	0	0.017322471714536	0	0.0775740261711421	0.186710679150823	0.105258702908146	0	0.0672660942671462	0	0	0	0	0.304010737024406	0.966044806866167
TCGA-CZ-5457-01A-01R-1503-07	0.0493941360154261	0	0.057353243172421	0.222425520093245	0	0.0755552179027718	0	0.0161543085820895	0.00696362070597636	0.00416023727047668	0	0.0382796546010107	0.0484816114753178	0	0.0760881830822119	0.295266893062825	0.00350657437302037	0	0.0943981174320864	0	0	0.0119726822311217	0.01	0.185046458495994	1.00748353517291
TCGA-BP-4807-01A-01R-1305-07	0.0161147297741878	0	0.00375464386495383	0.0761240918321319	0	0.135992992667277	0.000462380552748202	0.00914868567579407	0.0155893272134764	0	0.00929703784260631	0.012001352453095	0.061516521859896	0.00944234017015094	0.055408199654768	0.483648526611101	0.00241760050329859	0	0	0.0683605242755241	0.00244810679640154	0.0382729382525893	0	0.291818587938454	0.971076340655165
TCGA-BP-4770-01A-01R-1503-07	0.00221686616528855	0.00131985726728847	0.0143370688834754	0.159458569690592	0	0.165180054351979	0.0104162739081955	0.0287128429714172	0.0369231490829087	0	0	0.0206545507543872	0	0.250040413796499	0.027683989959478	0.261873731183115	0	0	0.0201600057585157	0	0	0.00102262622686025	0	0.500240032341653	0.865543736036402
TCGA-BP-4158-01A-02R-1289-07	0.00844305641314796	0	0.00920033480416669	0.189085373518415	0	0.203936759011511	0	0.0178482843327794	0.0342256590863993	0	0.0324839010270077	0.077131668370491	0.0299313147072522	0	0.0753140789867096	0.121081312893773	0.0256583403602474	0	0.1756599164881	0	0	0	0.28	0.0544794097145063	1.07849517059511
TCGA-B8-A54I-01A-21R-A33J-07	0.0128162917672337	0.0261987886217576	0.262796621802109	0.15782423310961	0	0.0890678327103621	0.0603037139460585	0	0.0660504831524194	0	0.0096383243706016	0.0199659228915272	0.0210609934906429	0	0.00625356454923784	0.144250513663493	0.0191747117856723	0.00992366389113848	0.08697230656429	0	0	0.0077020336838473	0	0.441372867714492	0.897027267557079
TCGA-B2-5635-01A-01R-A277-07	0	0.0211272620936939	0.00768849744299396	0.206819344760301	0	0.0599793746039804	0.0199820580228531	0.0490900255354487	0	0.0406135123893	0	0.0446836830013709	0.143602114415528	0	0.0370148206385438	0.229908870683776	0.00617162124883151	0.00339594958097451	0.118194683059721	0	0	0.0117281825226834	0.01	0.227916172345503	0.990422904421458
TCGA-BP-4771-01A-01R-1289-07	0.00108001352042062	0	0.00939341149040922	0.5460691318554	0	0.0260084645501135	0	0.0489997967179414	0.077143154814131	0	0	0.105265361783177	0.0313478054026839	0	0.0647567549164792	0.0704937867073921	0.00847427803233977	0	0.00862687171209206	0	0	0.00234116849741939	0	0.416023188461924	0.933233774042201
TCGA-CZ-5466-01A-01R-1503-07	0.00625380618894729	0.0220473236343897	0.0119439287279506	0.230013760861355	0	0.153865309034048	0	0.0214004295182063	0.0822100585206899	0	0	0.0652322747748657	0.0311123073241175	0.0383506252151492	0.0886976176957735	0.175508322816807	0.0254368311344498	0	0.0479274045532508	0	0	0	0.01	0.178911810155709	1.02382371824704
TCGA-BP-4776-01A-01R-1289-07	0.00616234398719274	0	0.230974274663782	0.240513885364023	0	0.0505757526801982	0	0.0660884856096214	0.0165452212366586	0	0	0.125627743956293	0.0165159441160486	0	0.0528413084076594	0.0651396327759249	0.00855551473750047	0.0106440670378638	0	0.0934478020801148	0.009741791167297	0.00662623217982153	0	0.401944450637664	0.922514449565986
TCGA-B0-4691-01A-01R-1277-07	0.0296688913007521	0	0.100543022915951	0.378264155224074	0	0.100544763117872	0	0.0504555207753863	0.0695624835904898	0.0123581493060149	0	0.0554895958071487	0.0133443963497628	0	0.104186621628037	0.0690910927205709	0.0164913072639408	0	0	0	0	0	0.01	0.214620232476953	1.03217297727736
TCGA-B4-5844-01A-11R-1672-07	0.0493492292678702	0	0.0148742990829492	0.107125354064985	0	0.129590130340438	0	0	0.0295854673831324	0	0.116567793686045	0	0.151175044976624	0.103022941285746	0.0767689646895192	0.0840669118018296	0	0.0213579147714218	0.108599921991854	0	0	0.00791602665758498	0.01	0.195098458380013	1.00171034061907
TCGA-BP-4960-01A-01R-1334-07	0.0279845197567892	0	0.0640177327387805	0.185212795930885	0	0.143575742526757	0	0.0333182102288305	0.0348878527062794	0	0.0479220274091746	0.00225422823375926	0.115667819841219	0.0818020973510631	0.0516073476045731	0.127438327065077	0	0	0	0.0843112986068122	0	0	0.02	0.163097733717751	1.0192479123944
TCGA-A3-3367-01A-02R-1420-07	0.0821153322362501	0	0.0163026982782949	0.117975597044676	0	0.214936639230603	0.0151653768727512	0.00129089841962244	0.0134375789197146	0	0.0478654705418546	0	0.0345912447405274	0	0.087597773380653	0.256145954737312	0.0196150543874967	0	0.08120434584104	0	0	0.0117560353692041	0.02	0.151381963064562	1.02043024948474
TCGA-MM-A564-01A-11R-A266-07	0	0	0.00618137453602505	0.0686453871970927	0	0.167445996825631	0	0	0.0267931502285831	0	0.23227332251043	0.0614627018421918	0.163283662684845	0.025310346326402	0.0446563752240776	0.0981557715945696	0	0	0.105791911030153	0	0	0	0.01	0.17769378175574	1.0330107747596
TCGA-B4-5834-01A-11R-1672-07	0.0481781391147544	0	0.0114269006167292	0.197910766329718	0	0.16025193860536	0	0.00935397153468946	0	0.00513332477602018	0.00916076541320282	0.0206433976341354	0.0410394890331404	0	0.186512033374259	0.160868856243569	0.00495876727513539	0.000751216483730202	0.143810433565556	0	0	0	0	0.261845945766453	0.986686919915129
TCGA-BP-4169-01A-02R-1289-07	0.0642032823315688	0	0.0245658502665771	0.0994344197234862	0	0.312999732452524	0	0	0.0102263152665789	0	0	0.0136336741755727	0.129588033224329	0	0.133197339971694	0.0933768300910149	0.0289691100256126	0	0	0.0440695790746974	0.00989210174191241	0.0358437316544315	0.08	0.118277360288617	1.04559282898338
TCGA-B8-5552-01B-11R-1672-07	0.0615726131295307	0	0.0125032477850089	0.178219261882018	0	0.19071779856857	0	0.00728931557270895	0.0538784969410781	0	0	0.00133109299918496	0.0115387880217509	0.0724232615978512	0.0525639019058692	0.272392701872735	0.029486897063373	0	0.0140941370740586	0.0232792261595675	0	0.0187092594266964	0.01	0.22836225752236	0.994524923037069
TCGA-A3-3376-01A-02R-1420-07	0.0588267028737672	0	0.0153937917908444	0.105538126502922	0	0.223844278012579	0.0136328530849374	0	0.0257718364107324	0	0.0438451235538289	0.0193466041195944	0.121197442559138	0	0.0258733230599893	0.208994955999428	0.0179319313103876	0	0.109821472428274	0	0	0.00998155829357709	0.02	0.16445896317253	1.01308349888363
TCGA-CW-5584-01A-01R-1541-07	0.0546087942667846	0	0.00932742604421452	0.0798959264808181	0	0.202880202251317	0.00916964427808527	0.00454905356261863	0.0289771550602641	0	0.0376079995529645	0.000509548290535685	0.241292465644543	0	0.111922918948274	0.150082103726585	0.000410192117223843	0	0.0681688096810904	0	0	0.000597760094682246	0.01	0.228082883868383	0.991609757087931
TCGA-B0-4700-01A-02R-1541-07	0.0311887767598181	0	0.0483569410978237	0.343213543619593	0	0.0371480012105194	0.0279251184739384	0.0865157899188828	0.0768343072429938	0	0	0.0106399748148847	0	0.0886824526621361	0.104767677223869	0.122831503214679	0.0108063368301914	0	0	0.00469199119135797	0	0.00639758573931289	0.02	0.158678186439886	1.04179963831728
TCGA-B8-5545-01A-01R-1672-07	0.120958797269277	0	0.121562378243687	0.101708381658417	0	0.162201317192348	0	0	0.0356799230594935	0	0	0.028738438908893	0.0411986644465695	0	0.0565446896549308	0.215005329818932	0.0266929498531494	0	0.0762780265434651	0	0	0.0134311033508379	0	0.350176633149727	0.937924150632015
TCGA-CJ-4640-01A-02R-1325-07	0.0157502596245469	0	0.013467544227627	0.33418899686104	0	0.143544949463767	0.0311149089631414	0.0316483208750207	0.046455539860576	0	0	0	0.0555098595930829	0	0.113927499828963	0.146695967550185	0.019518740860907	0	0.0378294251487243	0	0.00166897414025337	0.00867901300216599	0	0.353041514163902	0.944523880130567
TCGA-CJ-4638-01A-02R-1325-07	0.0448155933140635	0	0.0820834051925968	0.324494790035227	0	0.134081122953019	0	0.0434545891277641	0.141335577639587	0	0.000720990361055007	0.0277656056394486	0.0471911738992039	0.0136748411408716	0.0523079627056517	0.0737377070955515	0.00160737002086737	0	0.0127292708750925	0	0	0	0.01	0.19673073283136	1.03476668275706
TCGA-BP-4331-01A-01R-1289-07	0.0198551893129184	0	0.0142348011857595	0.138023179433956	0	0.171079134044498	0.00664895604006375	0.024389400108392	0.0442129580200875	0	0.0474346574123834	0	0.169395731886543	0	0.0614580037619985	0.248397584348989	0.00828373334105369	0	0.0441492654998096	0	0	0.00243740560354621	0	0.306154480821303	0.957869920972422
TCGA-B0-5701-01A-11R-1541-07	0.0331834221792634	0	0.0301535679170291	0.238552000478791	0	0.0785792238094869	0.00953984649914598	0.0695459496717505	0.0506928399619984	0.0179604649041462	0	0.025342590654659	0.0181045489277981	0.0788167619270333	0.102752609232857	0.183351949181287	0.00526828770903782	0	0.0406537422871847	0	0	0.0175021946585321	0.0600000000000001	0.13257995365307	1.03946331472295
TCGA-B0-4945-01A-01R-1420-07	0.0156078459589983	0	0.0272109883804166	0.194880152713836	0	0.183835532153869	0.00910643118158041	0.0372683418660703	0.0167555715435273	0	0.0351456273071478	0	0.0411811310806897	0	0.174653266648322	0.217219291622785	0	0	0.047135819542756	0	0	0	0.05	0.135188141294548	1.04790350916475
TCGA-B0-5106-01A-01R-1420-07	0.17296154691754	0	0.0507041838262924	0.248621057023898	0	0.139566641555268	0	0.0325751304292597	0.0541232954798479	0	0.016241887710029	0.0212357213295806	0.0794654260078698	0	0.0291014129131006	0.100507311035077	0	0.00371985239701638	0.0432047170302009	0	0.000339220374887558	0.00763259597013085	0	0.317154113584755	0.960333960166945
TCGA-AK-3447-01A-01R-1766-07	0.0650636896123708	0	0.00708976064142964	0.143583915873934	0	0.0631055754751649	0	0.0405320585036475	0	0.0532200137359821	0.0922238583351258	0.00471282450028012	0.0492391088023172	0	0.105704068517468	0.232661318141115	0	0.0192491038838387	0.0697378032239118	0	0.0217772403690857	0.032099660384329	0.1	0.102208712160786	1.04546050281065
TCGA-BP-4765-01A-01R-1289-07	0.00695797237211979	0	0.0375779627840376	0.0949193710583859	0	0.0849831985428356	0.0131215737722313	0	0.0005882769121871	0	0.16022818139915	0.0521631862696557	0.127178954245624	0	0.0457013641931246	0.265802124638049	0.00492940736134344	0	0.104729541901476	0	0	0.00111888454977986	0.03	0.147444130726698	1.02899532861659
TCGA-BP-4352-01A-01R-1289-07	0.0087860409222519	0	0.157577313803122	0.189814891818723	0	0.186456702502434	0	0.0110233429022491	0.133798804377559	0	0	0.110787304032763	0.037431474322249	0.0448980575668483	0.0993785792739075	0.00560647458719468	0	0	0	0.00929845711859832	0.00269987145238803	0.00244268531971234	0.01	0.196240121998809	1.03572124934008
TCGA-B0-4817-01A-01R-1277-07	0	0.0107881716305092	0.0619879421686095	0.0701982197281597	0	0.125273140723816	0.00571726431408356	0.0687753004644744	0.028945905217266	0	0	0.042585425135077	0	0.0329487213230341	0.0286672137652922	0.0718583700380662	0	0	0.0275527126026019	0	0	0.42470161288901	0.04	0.142777265282913	1.0893408279805
TCGA-CJ-4637-01A-02R-1325-07	0	0	0.0703038729642117	0.30070877830563	0	0.0506044410222637	0.028868801959677	0.0961061724241886	0.0667817072467996	0.0851422726929614	0	0.0322345843669457	0.0328936097544542	0	0.116004691467009	0.1107893472104	0.00240971525255658	0.00232935980481489	0.00479120549732033	0	0	3.14400307674077e-05	0.04	0.142743336458539	1.06040758207312
TCGA-DV-A4W0-05A-11R-A266-07	0.047955635317891	0	0.02131146839009	0.0938686591830735	0	0.168241756591355	0	0	0.0334506071026693	0	0.230624878445842	0.00340972029005357	0.0691472323627836	0.0141420269081363	0.0560209088899795	0.14596450430659	0	0	0.104777251040767	0	0	0.0110853511707702	0.33	0.0462659836723956	1.07786041223508
TCGA-B0-5104-01A-01R-1420-07	0.051133704171334	0	0.0203771315496892	0.0882418292923677	0	0.252379200243186	0	0.0092031497592994	0.0282711438958081	0	0.0435759755292043	0	0.272966338711307	0	0.0913543696592237	0.0933911880255728	0.00591713769937752	0	0.0414103018347424	0	0	0.00177852962888784	0.02	0.153602256990864	1.02622100529703
TCGA-CJ-4904-01A-02R-1426-07	0.0411312815255006	0	0.011501069213285	0.23050232763946	0	0.163742121535576	0.0173163124625521	0.0167970254730745	0.0312260600472405	0	0.0097780156318072	0.00157936766590574	0.0735369003379875	0.00310395219326057	0.168368751145836	0.154352434903465	0.00371364801454955	0.00388850048305897	0.0687234833854967	0	0	0.000738748341942667	0	0.382553937810427	0.927434123812386
TCGA-B0-4833-01A-01R-1305-07	0.0871717118526247	0	0.0269507766314509	0.358374141758293	0	0.128282600771732	0.0252796964906317	0.0504375469847906	0.0483893884532667	0	0.0166892254356637	0.0125746783416525	0.0170084348063076	0.0135974122090411	0.0831627264287823	0.0485993445163661	0.0225337673320048	0	0.0607871656316103	0	0.00016138235578179	0	0.01	0.237393873869788	1.00907647549672
TCGA-B8-4143-01A-01R-1188-07	0.0458093271239197	0	0.0647182968097949	0.335477572683077	0	0.00544928891936565	0.0522270595070426	0.0696540545148456	0.0660175781915336	0	0.0223980873577683	0	0.0162897795288352	0.0458269801718348	0.111016368339692	0.129234015205063	0.00932671674492595	0	0	0.0191081869889271	0	0.00744668791337351	0.01	0.175736969441512	1.02763222120492
TCGA-B2-A4SR-01A-11R-A266-07	0.0541568537221574	0	0.0173633827134041	0.161229783346232	0	0.207457206527149	0.0051825320633799	0.020373370823909	0.0408996944946439	0	0.0465454657403302	0.0079127897913812	0.0130911140750074	0.0109986734333876	0.118968379922494	0.176443371754791	0.0559361017229115	0	0.063441279868821	0	0	0	0	0.251637245769676	0.98523002225722
TCGA-B0-5075-01A-01R-1334-07	0.00211015490566052	0	0.00566622189212779	0.251144621063977	0	0.0707583535051636	0	0.0399834518602056	0.0442809482269195	0	0	0.0194135605929591	0.0221453969703634	0.126854065677357	0.0295295875864083	0.364922167774729	0.00138834906656473	0	0	0.0166961586669382	0	0.00510696221062599	0	0.419992918083745	0.908409862938941
TCGA-B0-4822-01A-01R-1277-07	0	0	0.0448805954375576	0.272495533469386	0	0.0628762666255556	0	0.023693879654728	0.104450960043584	0	0.0737082359254898	0.027428506807635	0.0104895602893864	0.0147477301013279	0.0566922091359481	0.257201025756084	0	0	0.0513354967533183	0	0	0	0.07	0.12804387903431	1.04723774664912
TCGA-A3-3365-01A-01R-0864-07	0.0704963569435569	0	0.0053694307243692	0.109426900672959	0	0.226916525202418	0.0430660001385719	0	0.00889246649671634	0	0.113136542938223	0	0.0369132653573561	0	0.0848277026156939	0.223700448039746	0.0125298443993277	0	0.0647245164710609	0	0	0	0.01	0.218996441506302	0.99633996167655
TCGA-AK-3453-01A-02R-1277-07	0.0309848462740339	0	0.0760878844421056	0.433509097440569	0	0	0.0201728351337297	0.103080417719234	0.0987652915775007	0	0	0.0295651349327049	0.047814748082794	0	0.0624444790782677	0.0715920491026968	0.00864139467177224	0	0.0158846904280583	0	0.00145713111653364	0	0	0.346792431013742	0.956748271515289
TCGA-A3-3373-01A-02R-1420-07	0.0376371355160083	0	0.0028663706512576	0.121168919118168	0	0.148238195116623	0.0148831867791372	0	0.0198544691181662	0	0.0398575501398195	0	0.0633134242297532	0.0289243794885176	0.101567501250507	0.259182023052208	0.0554114858628802	0	0.092550374090938	0	0	0.0145449855860162	0.01	0.218996217849201	0.992167145430892
TCGA-BP-4160-01A-02R-1289-07	0.0116272655974258	0	0.0221555473796736	0.444089810205014	0	0.0636131660251035	0.0201378263493797	0.0630608326962066	0.0157201341346714	0	0	0.0722931518758918	0.0121438431623108	0	0.0766902829417207	0.120603709124142	0.0208846575368513	0	0.0500628818293759	0	0.00219414001975334	0.0047227511224796	0.01	0.169591825428483	1.05082839592767
TCGA-A3-3372-01A-02R-1325-07	0.00957791657914542	0	0.0177764656725801	0.178698929647839	0	0.20555508864394	0	0.0137409652301122	0.0291908825556428	0	0	0.0289042893794617	0.0860388008899834	0	0.133642361259115	0.17677311740662	0.00731171010757805	0.00277615934526794	0.10667954662243	0	0	0.00333376666028589	0	0.266544774238669	0.979244589473601
TCGA-B8-A54J-01A-11R-A33J-07	0.00504440606546849	0	0.0130908322185642	0.31803981968537	0	0.18846106170287	0	0.0440455460811982	0.0385901929828366	0	0.0838057469444181	0.00560768113868061	0.094941657333925	0	0.0729953029545139	0.103819819867686	0	0.00132924591728387	0.0302286871071846	0	0	0	0.02	0.1556085463669	1.05280932520688
TCGA-CZ-5470-01A-01R-1503-07	0.0115109123527498	0	0.0508219162348624	0.228665396760504	0	0.17345103538302	0.0230685923486292	0.0532194423590138	0.0646786810504351	0	0	0.0399307968554395	0.0179601244196211	0	0.0674058507325295	0.198122927182687	0.0195168936015725	0	0.0424497349725735	0	0.00150654972489093	0.00769114602147196	0.05	0.135880193156812	1.04195915594002
TCGA-B0-4699-01A-01R-1277-07	0	0	0.00363286691377755	0.404053696394108	0	0.0195079931823473	0.034802564621611	0.0925692615084186	0.0474578519104559	0.0135828995517599	0	0.0622251885327808	0.0279308150526025	0.0503049445323709	0.0615389343765942	0.17816777187303	0.00376539655599787	0	0	0	0	0.000459814994145939	0	0.407676134779769	0.920255121479213
TCGA-B0-5113-01A-01R-1420-07	0.048613939112781	0	0.0350702728984176	0.135230343586693	0	0.314556305004556	0.0205159677414259	0.0452798440466574	0.027517824283496	0	0	0.0101236597306219	0.00912473284246103	0	0.108590576776864	0.143156897176343	0.0210347057279836	0	0.0710554647171884	0	0	0.01012946635451	0.01	0.171313904570804	1.02627158195511
TCGA-CZ-5982-01A-11R-1672-07	0.0178668239432015	0	0.00818658747981383	0.119733174693526	0	0.249271211857684	0	0.0360686125686206	0.0165738426429987	0	0.0551032878090822	0.000539141957396107	0.12394737177798	0	0.0742500896842636	0.123837124340775	0.0179680626290294	0	0.120014077587624	0	0	0.0366405910280048	0.2	0.0660368321625456	1.05834522329452
TCGA-CZ-5986-01A-11R-1672-07	0.0147830615124214	0	0.00204914969749908	0.0478351836229876	0	0.262934525855187	0.0296743050543523	0	0.0202188188391339	0.00281344401104948	0.0169214330036385	0.0118389094925441	0.0157596097646413	0	0.156306870453774	0.286290630174257	0.0574337006737366	0	0.0685972899637939	0	0	0.00654306788098421	0.05	0.135046511147374	1.03725991569752
TCGA-BP-4340-01A-01R-1289-07	0.049117846489154	0	0.0466808201922161	0.0860408794715944	0	0.26002737448641	0	0.0269647549747378	0.0267812951508763	0	0.0793536387431625	0.0468296880676138	0.0735353348124749	0	0.12705318359317	0.123129567804266	0.00304742449628846	0.00438085044012363	0.0441627105465357	0	0	0.00289463073137698	0.04	0.14373411544236	1.03797842207186
TCGA-BP-4342-01A-01R-1289-07	0.067752307813337	0	0.0171656524467606	0.127193624486081	0	0.310540792976477	0	0.0275450551001243	0.0600900999891538	0	0.0721545000557427	0.00113290176810055	0.0312120787252938	0.00592616472213001	0.140047965433795	0.0996963217324328	0.0320635781467973	0	0.00208986896740872	0.000311143453392381	0	0.00507794418297352	0.04	0.143413903428023	1.05136081990667
