# Supplementary material for: The cuproptosis related genes signature predicts the prognosis and correlates with the immune status of clear cell renal cell carcinoma
Source: Front Genet. 2022 Dec 1;13:1061382. doi: 10.3389/fgene.2022.1061382 (PMC9751702; doi:10.3389/fgene.2022.1061382)
Supplement: Supplementary file 4 [file DataSheet1.ZIP › RAW.data/28.ssgsea/immFunScore.txt]

id	TCGA-CJ-4639-01A-02R-1325-07	TCGA-BP-4964-01A-01R-1334-07	TCGA-CW-5591-11A-01R-1541-07	TCGA-A3-A8OW-01A-11R-A37O-07	TCGA-BP-4983-01A-01R-1334-07	TCGA-CZ-5452-11A-01R-1503-07	TCGA-B0-5698-01A-11R-1672-07	TCGA-A3-3387-11A-01R-1541-07	TCGA-BP-5186-01A-01R-1426-07	TCGA-BP-5001-01A-01R-1334-07	TCGA-CZ-5461-01A-01R-1503-07	TCGA-CZ-5456-01A-01R-1503-07	TCGA-B0-4706-01A-01R-1503-07	TCGA-B0-4712-11A-02R-1503-07	TCGA-A3-3328-01A-01R-0864-07	TCGA-A3-3383-01A-02R-1325-07	TCGA-B2-3924-01A-02R-1325-07	TCGA-B0-5697-11A-01R-1541-07	TCGA-B0-4844-01A-01R-1277-07	TCGA-B0-4718-01A-01R-1277-07	TCGA-CZ-5467-01A-01R-1503-07	TCGA-AK-3429-01A-02R-1325-07	TCGA-CJ-5672-01A-11R-1541-07	TCGA-CW-5584-11A-01R-1541-07	TCGA-B0-4819-01A-01R-1277-07	TCGA-BP-5187-01A-01R-1426-07	TCGA-AK-3460-01A-02R-1277-07	TCGA-DV-A4W0-01A-11R-A266-07	TCGA-B8-5550-01A-01R-1541-07	TCGA-CJ-4876-01A-01R-1305-07	TCGA-A3-3352-01A-01R-0864-07	TCGA-BP-5182-01A-01R-1426-07	TCGA-B0-5699-11A-01R-1541-07	TCGA-CJ-5678-01A-11R-1541-07	TCGA-B2-5639-01A-01R-1541-07	TCGA-CJ-4884-01A-01R-1305-07	TCGA-B0-4688-01A-01R-1277-07	TCGA-AK-3426-01A-02R-1325-07	TCGA-BP-4784-01A-01R-1305-07	TCGA-CW-6097-01A-11R-1672-07	TCGA-B0-4690-01A-01R-1277-07	TCGA-BP-4325-01A-02R-1289-07	TCGA-CJ-4893-01A-01R-1305-07	TCGA-BP-4799-01A-01R-1305-07	TCGA-B0-5711-01A-11R-1672-07	TCGA-BP-4797-01A-01R-1305-07	TCGA-T7-A92I-01A-11R-A37O-07	TCGA-CJ-4641-01A-02R-1325-07	TCGA-CJ-5686-01A-11R-1672-07
APC_co_inhibition	0.510790500070099	0.568739556515956	0.460493556988562	0.545556391570933	0.885348947746244	0.382341152348845	0.548546999849751	0.335608973079006	0.515203973415554	0.422586769439635	0.527446486904461	0.483103348030716	0.460139430788836	0.381627567189877	0.383146937396279	0.565405307982081	0.711528106213956	0.31107596037	0.474765109690315	0.579580824684431	0.471080281680439	0.607211816564537	0.636924625327685	0.42563953452447	0.663409978274851	0.490711295184643	0.54238521785709	0.531741037783794	0.587362093439264	0.440324866238438	0.563561711317024	0.64257189021179	0.368011401076522	0.601502717262969	0.52565776311951	0.589164057628889	0.754058831914301	0.656981218491946	0.451156045752331	0.652379344102543	0.642741724232216	0.547398624026748	0.633266213821482	0.589873096434011	0.540610441354093	0.543014635729357	0.619296923950146	0.629012082747539	0.547545313553859
APC_co_stimulation	0.502754288443813	0.506372933078343	0.520438020673738	0.422968135918115	0.605949647422004	0.236410773680137	0.517088396927193	0.306032594095882	0.452088845082452	0.500680548640133	0.542717397244614	0.576020489190546	0.474858284237559	0.227065688343021	0.204404033743327	0.491738092015273	0.530797568214218	0.250374231442141	0.532132030586384	0.486449385194215	0.451036894272333	0.5560436495558	0.516509540562918	0.363242421158115	0.600801932136726	0.4467660906939	0.412546349174666	0.387465495700103	0.496900596827956	0.486467273697278	0.479264525817979	0.519169134622951	0.249225371295207	0.538783989048221	0.524165369167904	0.527612577341827	0.443888268727514	0.550478500777729	0.37684189218529	0.535463265361782	0.527290719251681	0.480877374422199	0.506732717448214	0.526934244011336	0.516153447222726	0.530746520035716	0.438917109335932	0.55564322268931	0.509054132308274
CCR	0.350035362730264	0.362141303116027	0.384559318814144	0.345214666831511	0.419463273377969	0.27301763420052	0.410106072244908	0.299281822836894	0.365599304702167	0.336227680488961	0.41105576975246	0.404071858899893	0.340623905311028	0.279152606994297	0.237933928133224	0.385582728654589	0.407905771368457	0.266743446260021	0.391140444054353	0.366150373798007	0.358360545346343	0.414691536280518	0.40951353172378	0.370902592000724	0.456585588815961	0.353233150459242	0.349521133145776	0.34466870307333	0.371402462669494	0.344465133763954	0.348735163695759	0.421536554782909	0.291766288079511	0.424573644067966	0.406713187885892	0.376244210798839	0.34047760022239	0.436444318176078	0.364965430926648	0.422543897567775	0.41956093772051	0.332783363411636	0.381434387757355	0.42673083269366	0.384587403643196	0.395940942767201	0.314044204886301	0.414220989865223	0.402542724461455
Check-point	0.493155849130357	0.465854490315274	0.471357764566504	0.431634479688399	0.575900252747236	0.20108463672022	0.507912952633988	0.269520559487148	0.416388648303922	0.462669565071186	0.481259765729815	0.479095926316669	0.431101857953754	0.206883122742333	0.2270534281515	0.494479179070452	0.57188875512443	0.208409884155881	0.459396637055012	0.478732214983644	0.397152047821752	0.551566985358923	0.541359834267759	0.363022290994715	0.620292074116845	0.400515217480139	0.425896472155902	0.388499056359371	0.454615556919381	0.45683779759362	0.454787202597032	0.516866798940887	0.238838410775186	0.548948342223904	0.469493133756619	0.509443925538018	0.384010349422623	0.600402826414701	0.374380252325297	0.514901106981579	0.502218747663576	0.456420026420524	0.509206718339874	0.479587746902531	0.480288673824826	0.490259386354062	0.350465117251416	0.560173237300096	0.487083092376761
Cytolytic_activity	0.952518565490827	0.854976017094703	0.867699260178095	0.8530763139742	0.948122460721294	0.293478562911204	0.772248191135956	0.349819400546704	0.798366950071014	0.904127993423821	0.74546842102287	0.790732921029585	0.938132217831076	0.373358187334541	0.478989365529704	0.88880022240201	0.962419339121606	0.262807358239588	0.791983780683204	0.866936896473883	0.669319558726469	0.951835491047373	0.943959293196367	0.605343421318067	0.966291272528169	0.775187885758573	0.846496899837918	0.557908195130173	0.726173057420432	0.874960787881609	0.854158972761922	0.864773452598064	0.379458008304206	0.934139632881311	0.690710618825155	0.869491680312854	0.628109141773232	0.974172004855233	0.52259202944043	0.850302487256849	0.887152900778199	0.905225657209761	0.925916862819652	0.906547349881398	0.849398686200866	0.824365256817038	0.592745981418596	0.901405911254663	0.865836391772607
HLA	0.857081885640098	0.849860047775059	0.814223136113578	0.833767120728659	0.883565509487542	0.685186644809401	0.900430086980035	0.698630286057139	0.82255993164435	0.843236914465164	0.84443457118759	0.846115004009772	0.755886168526792	0.711743954044382	0.642116558990025	0.894069073516844	0.916208503913674	0.674526442228825	0.856820692474372	0.86596402768882	0.831454421153038	0.90967483532329	0.925139558807464	0.777610982578695	0.900829204860524	0.816534503520775	0.863386385504657	0.819488121133688	0.840322054089726	0.87793126301447	0.831382950126686	0.879117881978788	0.692725387948369	0.92390547148842	0.869893650764814	0.88969054641571	0.721060661380102	0.920332225714875	0.777507052152124	0.853527426977384	0.845755053443981	0.878917186006464	0.888688973019691	0.840082446334256	0.830485238494967	0.862530461294774	0.776495727624821	0.886721793284739	0.884644902643396
Inflammation-promoting	0.630730939033098	0.536569637560657	0.497467979918635	0.511110668127206	0.678622118966855	0.239835462854768	0.572456019071512	0.246741245800079	0.523094971910199	0.59179367127268	0.523223734006761	0.478366045871154	0.594327774176056	0.284730656011565	0.314974228554499	0.621100969108124	0.684818810582115	0.200365589523427	0.557764839885591	0.554412155123951	0.465751816244552	0.669292164098116	0.635656055274086	0.416273229538031	0.753488138673753	0.528835477520976	0.50274558743164	0.444335137781571	0.495837605946129	0.605481898544373	0.550834129773786	0.539133047234791	0.290148014031346	0.687441224820338	0.513796508530208	0.577822407235222	0.418177449318626	0.761824541713836	0.358973464498443	0.647428602449708	0.657040413789657	0.567403059796273	0.604092064850849	0.639043748310165	0.548339525148029	0.566410925081343	0.331077299061948	0.657568781407375	0.567359433850305
MHC_class_I	0.990489568797497	0.980346244163846	0.960458852285337	0.985097119657019	0.985221320024438	0.89568368998908	0.986158093468553	0.895829186139321	0.981134311703015	0.957272574508357	0.982002187752471	0.9697381868743	0.974935132856577	0.926784522790825	0.964734225943697	0.979829227611715	0.998090174755517	0.878370346608709	0.9814207506181	0.977270135590411	0.969482678193845	0.992800462892241	0.990115539732666	0.935975040022728	0.988230660079876	0.970088001028751	0.977634137140306	0.978293735911841	0.982204951615012	0.978341993532607	0.980229919796059	0.976714520873437	0.887033455940328	0.977518696330322	0.988341089815982	0.985163472073306	0.917077246592624	0.977556571979418	0.951899122359053	0.991036482514984	0.979102768832195	0.993565280951436	0.986727606517454	0.980576948407725	0.978327452298315	0.98500545342122	0.964792601128776	0.994454502082042	0.980707533531282
Parainflammation	0.674872995601811	0.685010724700635	0.681735407248169	0.657050612542668	0.77127681077949	0.586262824019885	0.681451062614649	0.570972664447509	0.661513432178373	0.614137534545614	0.726433083013372	0.673424669804923	0.66879605969188	0.600506734501591	0.499643472048245	0.683565271009913	0.710982912753038	0.567661389797613	0.737024657879367	0.6735379521477	0.673974289245586	0.712399236658555	0.71733675770401	0.655333934798132	0.742667579151631	0.723145384281145	0.67152616896935	0.684863109663775	0.689819310867594	0.628028447560539	0.667868862812938	0.725299016728373	0.589318604080446	0.693157838592751	0.696496791447676	0.701878953956683	0.657826977247989	0.76268938414599	0.687870573626464	0.748392098629393	0.737125499794808	0.646038956479215	0.688208110426161	0.73271856481326	0.691845006432793	0.715481827466796	0.60702883442502	0.723682593969374	0.703442654997771
T_cell_co-inhibition	0.478876888153793	0.420385824979969	0.41424642449898	0.412160870695656	0.663949892511576	0.114259001545893	0.474206779178429	0.210021852530944	0.372020974922858	0.413833459628073	0.44114906098558	0.409869958930596	0.352617118715257	0.134373402770726	0.209294892249099	0.445680042646305	0.613605708949285	0.131198538625645	0.389838265648804	0.455198191742026	0.340650050586405	0.557565850605424	0.561824201588053	0.336178071707196	0.669586822663361	0.338232341178179	0.378264240112441	0.307155233239924	0.413301305689775	0.46107378388054	0.407450285232849	0.489457662163487	0.148069679151938	0.552849086813049	0.444608614075004	0.512469187932968	0.369914564459749	0.646116204971803	0.24138963641485	0.493698295041059	0.572316084192735	0.451327590438698	0.518237497778712	0.451982727999256	0.424997747368194	0.46632628158112	0.423543296937676	0.5854309821066	0.445817919047694
T_cell_co-stimulation	0.441377316402945	0.424450288715284	0.395889596154739	0.382322706266469	0.526339095865125	0.0633556369005398	0.486159450628171	0.140544731689112	0.336647176398504	0.433677047807348	0.420074904944313	0.443021643571456	0.361068282325333	0.0970275561512018	0.0727914024123815	0.443570158039493	0.500620577190556	0.0983009572393966	0.424346826160166	0.40653502449506	0.314754823266655	0.505258856092408	0.47015816395429	0.295518229293182	0.642480349510666	0.363017591479806	0.343422070348916	0.273053947558004	0.375179629787662	0.411965390697818	0.359699480453889	0.445649817933442	0.126527800746357	0.508203503072125	0.401821793866724	0.469703966901069	0.322406678185956	0.593698484487333	0.287078318134479	0.493984816515278	0.427527996189254	0.384621315585267	0.434217005929565	0.41692744836392	0.419474762315174	0.42508533527083	0.258506028205583	0.556160742791628	0.44174905981321
Type_I_IFN_Reponse	0.653063835118225	0.613357075728304	0.630500001113854	0.652152004156599	0.714681330161918	0.546927167690904	0.605323050166648	0.508562463985786	0.631691705543746	0.581614796519894	0.71009708112565	0.556466572466092	0.695378032589606	0.585341396419269	0.437350768494333	0.716825174214041	0.694905717195878	0.558780058787183	0.778958997871039	0.628845886725609	0.60525917440291	0.671745798932749	0.666192725079885	0.57408110470756	0.635511930565131	0.679012208384604	0.62197408743539	0.700686880888448	0.569271311749702	0.609969759844585	0.686439526652979	0.640581576043176	0.554221577174006	0.697129429065248	0.672883955711561	0.669402404142129	0.53717168732569	0.697066302641997	0.620308056208905	0.682504422000047	0.610993445691683	0.614448408804496	0.620434318410552	0.646844007471733	0.648878174119979	0.643124424113438	0.587507355381644	0.646642394991647	0.594597617118505
Type_II_IFN_Reponse	0.53225596492687	0.470981245237284	0.618289548879511	0.516958629558604	0.529762877207789	0.577434426295251	0.525604885043201	0.503811326846073	0.468127206213366	0.467154375197458	0.568433984719467	0.56022273835273	0.516499980178357	0.418126332886934	0.365223217575263	0.41104694719104	0.500621296377825	0.433404736278406	0.458948098404295	0.525089773010454	0.567810090890589	0.585407689544948	0.538208739126679	0.505377701505633	0.626396331978298	0.59157671742143	0.57543933683192	0.495724815643646	0.517201414538738	0.397972115426608	0.525781530601028	0.575317923792023	0.474711249346863	0.540013230271769	0.469774622132099	0.526280014310267	0.30628445025699	0.518328171353503	0.635545076847926	0.639195071814788	0.483865984835965	0.485995781986788	0.560411771471587	0.556358248252261	0.526375859219253	0.565212701291786	0.281949697017745	0.473391363172298	0.552556616321331
[truncated: 564 more columns]
