# Supplementary material for: The cuproptosis related genes signature predicts the prognosis and correlates with the immune status of clear cell renal cell carcinoma
Source: Front Genet. 2022 Dec 1;13:1061382. doi: 10.3389/fgene.2022.1061382 (PMC9751702; doi:10.3389/fgene.2022.1061382)
Supplement: Supplementary file 4 [file DataSheet1.ZIP › RAW.data/28.ssgsea/m6aDrug27.immFunction.R]

######Video source: https://ke.biowolf.cn
######ÉúÐÅ×ÔÑ§Íø: https://www.biowolf.cn/
######Î¢ÐÅ¹«ÖÚºÅ£ºbiowolf_cn
######ºÏ×÷ÓÊÏä£ºbiowolf@foxmail.com
######´ðÒÉÎ¢ÐÅ: 18520221056

#if (!requireNamespace("BiocManager", quietly = TRUE))
#    install.packages("BiocManager")
#BiocManager::install("limma")

#if (!requireNamespace("BiocManager", quietly = TRUE))
#    install.packages("BiocManager")
#BiocManager::install("GSVA")

#if (!requireNamespace("BiocManager", quietly = TRUE))
#    install.packages("BiocManager")
#BiocManager::install("GSEABase")

#install.packages("pheatmap")
#install.packages("reshape2")


#ÒýÓÃ°ü
library(limma)
library(GSVA)
library(GSEABase)
library(pheatmap)
library(reshape2)

expFile="symbol.txt"         #±í´ïÊäÈëÎÄ¼þ
gmtFile="immune.gmt"         #ÃâÒß¹¦ÄÜ»ùÒò¼¯ÎÄ¼þ
riskFile="risk.all.txt"      #·çÏÕÎÄ¼þ
setwd("C:\\biowolf\\m6aDrug\\27.immFunction")       #ÉèÖÃ¹¤×÷Ä¿Â¼

#¶ÁÈ¡±í´ïÊäÈëÎÄ¼þ£¬²¢¶ÔÊäÈëÎÄ¼þ´¦Àí
rt=read.table(expFile, header=T, sep="\t", check.names=F)
rt=as.matrix(rt)
#rownames(rt)=rt[,1]£¬ÊäÈëÎÄ¼þÒÑ¾­×ª»¯
#exp=rt[,2:ncol(rt)]ÊäÈëÎÄ¼þÒÑ¾­×ª»¯
dimnames=list(rownames(exp),colnames(exp))
mat=matrix(as.numeric(as.matrix(exp)),nrow=nrow(exp),dimnames=dimnames)
mat=avereps(mat)
mat=mat[rowMeans(mat)>0,]
	
#¶ÁÈ¡Êý¾Ý¼¯ÎÄ¼þ
geneSet=getGmt(gmtFile, geneIdType=SymbolIdentifier())
	
#ssgsea·ÖÎö
ssgseaScore=gsva(mat, geneSet, method='ssgsea', kcdf='Gaussian', abs.ranking=TRUE)
#¶¨ÒåssGSEA score½ÃÕýº¯Êý
normalize=function(x){
	return((x-min(x))/(max(x)-min(x)))}
#¶ÔssGSEA score½øÐÐ½ÃÕý
data=normalize(ssgseaScore)
ssgseaOut=rbind(id=colnames(data), data)
write.table(ssgseaOut, file="immFunScore.txt", sep="\t", quote=F, col.names=F)

#È¥³ýÕý³£ÑùÆ·
group=sapply(strsplit(colnames(data),"\\-"), "[", 4)
group=sapply(strsplit(group,""), "[", 1)
group=gsub("2", "1", group)
data=t(data[,group==0])
#rownames(data)=gsub("(.*?)\\-(.*?)\\-(.*?)\\-(.*?)\\-.*", "\\1\\-\\2\\-\\3", rownames(data))·Ö¸î»ùÒòÃû³Æ£¬²»ÐèÒª
data=t(avereps(data))

#¶ÁÈ¡·çÏÕÎÄ¼þ,»ñÈ¡¸ßµÍ·çÏÕ
risk=read.table(riskFile,header=T,sep="\t",row.names=1,check.names=F)
lowSample=row.names(risk[risk$risk=="low",])
highSample=row.names(risk[risk$risk=="high",])
lowData=data[,lowSample]
highData=data[,highSample]
data=cbind(lowData, highData)
conNum=ncol(lowData)        #µÍ·çÏÕ×éÑùÆ·ÊýÄ¿
treatNum=ncol(highData)     #¸ß·çÏÕ×éÑùÆ·ÊýÄ¿
sampleType=c(rep(1,conNum), rep(2,treatNum))

#»ùÒò²îÒì·ÖÎö
sigVec=c()
for(i in row.names(data)){
	test=wilcox.test(data[i,] ~ sampleType)
	pvalue=test$p.value
	Sig=ifelse(pvalue<0.001,"***",ifelse(pvalue<0.01,"**",ifelse(pvalue<0.05,"*","")))
	sigVec=c(sigVec, paste0(i, Sig))
}
row.names(data)=sigVec

#ÈÈÍ¼¿ÉÊÓ»¯
Type=c(rep("Low risk",conNum), rep("High risk",treatNum))
Type=factor(Type, levels=c("Low risk", "High risk"))
names(Type)=colnames(data)
Type=as.data.frame(Type)
pdf("heatmap.pdf", width=8, height=4.6)
pheatmap(data,
         annotation=Type,
         color = colorRampPalette(c(rep("blue",5), "white", rep("red",5)))(100),
         cluster_cols =F,
         cluster_rows =T,
         scale="row",
         show_colnames=F,
         show_rownames=T,
         fontsize=7,
         fontsize_row=7,
         fontsize_col=7)
dev.off()


######Video source: https://ke.biowolf.cn
######ÉúÐÅ×ÔÑ§Íø: https://www.biowolf.cn/
######Î¢ÐÅ¹«ÖÚºÅ£ºbiowolf_cn
######ºÏ×÷ÓÊÏä£ºbiowolf@foxmail.com
######´ðÒÉÎ¢ÐÅ: 18520221056
