# Supplementary material for: The cuproptosis related genes signature predicts the prognosis and correlates with the immune status of clear cell renal cell carcinoma
Source: Front Genet. 2022 Dec 1;13:1061382. doi: 10.3389/fgene.2022.1061382 (PMC9751702; doi:10.3389/fgene.2022.1061382)
Supplement: Supplementary file 4 [file DataSheet1.ZIP › RAW.data/33/╥⌐╬∩╦╡├≈.xlsx]

## Sheet: Sheet1
风险组低IC50					风险组高IC50
A.443654	AKT抑制剂				AKT.inhibitor.VIII	AKT抑制剂
ABT.888	PARP抑制剂				AP.24534	Abl，PDGFRα，VEGFR2，FGFR1和Src抑制剂	帕纳替尼
AG.014699	PARP抑制剂				AS601245	JUK抑制剂
AICAR	AMPK抑制剂				AUY922	HSP90抑制剂
AMG.706	VEGFR抑制剂				Axitinib	VEGFR抑制剂	阿西替尼
					AZ628	Raf抑制剂
