# Supplementary material for: The cuproptosis related genes signature predicts the prognosis and correlates with the immune status of clear cell renal cell carcinoma
Source: Front Genet. 2022 Dec 1;13:1061382. doi: 10.3389/fgene.2022.1061382 (PMC9751702; doi:10.3389/fgene.2022.1061382)
Supplement: Supplementary file 4 [file DataSheet1.ZIP › RAW.data/34ceRNA/debug.log]

[0516/234301.727:WARNING:dns_config_service_win.cc(668)] Failed to read DnsConfig.
[0516/234306.737:WARNING:dns_config_service_win.cc(668)] Failed to read DnsConfig.
[0516/234311.768:WARNING:dns_config_service_win.cc(668)] Failed to read DnsConfig.
[0516/234316.809:WARNING:dns_config_service_win.cc(668)] Failed to read DnsConfig.
[0516/234321.835:WARNING:dns_config_service_win.cc(668)] Failed to read DnsConfig.
[0516/234326.870:WARNING:dns_config_service_win.cc(668)] Failed to read DnsConfig.
[0516/234331.903:WARNING:dns_config_service_win.cc(668)] Failed to read DnsConfig.
[0516/234336.961:WARNING:dns_config_service_win.cc(668)] Failed to read DnsConfig.
[0516/234342.001:WARNING:dns_config_service_win.cc(668)] Failed to read DnsConfig.
[0516/234347.060:WARNING:dns_config_service_win.cc(668)] Failed to read DnsConfig.
[0516/234352.086:WARNING:dns_config_service_win.cc(668)] Failed to read DnsConfig.
[0516/234357.120:WARNING:dns_config_service_win.cc(668)] Failed to read DnsConfig.
[0516/234402.147:WARNING:dns_config_service_win.cc(668)] Failed to read DnsConfig.
[0516/234407.194:WARNING:dns_config_service_win.cc(668)] Failed to read DnsConfig.
[0516/234412.242:WARNING:dns_config_service_win.cc(668)] Failed to read DnsConfig.
[0516/234417.286:WARNING:dns_config_service_win.cc(668)] Failed to read DnsConfig.
[0516/234422.348:WARNING:dns_config_service_win.cc(668)] Failed to read DnsConfig.
[0516/234427.394:WARNING:dns_config_service_win.cc(668)] Failed to read DnsConfig.
[0516/234432.428:WARNING:dns_config_service_win.cc(668)] Failed to read DnsConfig.
[0516/234437.455:WARNING:dns_config_service_win.cc(668)] Failed to read DnsConfig.
[0516/234442.486:WARNING:dns_config_service_win.cc(668)] Failed to read DnsConfig.
[0516/234447.527:WARNING:dns_config_service_win.cc(668)] Failed to read DnsConfig.
[0516/234452.566:WARNING:dns_config_service_win.cc(668)] Failed to read DnsConfig.
[0516/234457.596:WARNING:dns_config_service_win.cc(668)] Failed to read DnsConfig.
[0516/234502.632:WARNING:dns_config_service_win.cc(668)] Failed to read DnsConfig.
[0517/030730.076:WARNING:dns_config_service_win.cc(668)] Failed to read DnsConfig.
[0517/100006.202:WARNING:dns_config_service_win.cc(668)] Failed to read DnsConfig.
[0517/100011.222:WARNING:dns_config_service_win.cc(668)] Failed to read DnsConfig.
[0517/100016.235:WARNING:dns_config_service_win.cc(668)] Failed to read DnsConfig.
[0517/100021.253:WARNING:dns_config_service_win.cc(668)] Failed to read DnsConfig.
[0517/100026.267:WARNING:dns_config_service_win.cc(668)] Failed to read DnsConfig.
[0517/100031.378:WARNING:dns_config_service_win.cc(668)] Failed to read DnsConfig.
[0517/100036.397:WARNING:dns_config_service_win.cc(668)] Failed to read DnsConfig.
[0517/100041.418:WARNING:dns_config_service_win.cc(668)] Failed to read DnsConfig.
[0517/100046.432:WARNING:dns_config_service_win.cc(668)] Failed to read DnsConfig.
[0517/100051.456:WARNING:dns_config_service_win.cc(668)] Failed to read DnsConfig.
[0517/100056.471:WARNING:dns_config_service_win.cc(668)] Failed to read DnsConfig.
[0517/100101.489:WARNING:dns_config_service_win.cc(668)] Failed to read DnsConfig.
[0517/100106.508:WARNING:dns_config_service_win.cc(668)] Failed to read DnsConfig.
[0517/100111.526:WARNING:dns_config_service_win.cc(668)] Failed to read DnsConfig.
[0517/100116.539:WARNING:dns_config_service_win.cc(668)] Failed to read DnsConfig.
[0517/100121.563:WARNING:dns_config_service_win.cc(668)] Failed to read DnsConfig.
[0517/100126.578:WARNING:dns_config_service_win.cc(668)] Failed to read DnsConfig.
[0517/100131.593:WARNING:dns_config_service_win.cc(668)] Failed to read DnsConfig.
[0517/100136.601:WARNING:dns_config_service_win.cc(668)] Failed to read DnsConfig.
[0517/100141.609:WARNING:dns_config_service_win.cc(668)] Failed to read DnsConfig.
[0517/100146.624:WARNING:dns_config_service_win.cc(668)] Failed to read DnsConfig.
[0517/100151.644:WARNING:dns_config_service_win.cc(668)] Failed to read DnsConfig.
[0517/100156.665:WARNING:dns_config_service_win.cc(668)] Failed to read DnsConfig.
[0517/100201.681:WARNING:dns_config_service_win.cc(668)] Failed to read DnsConfig.
[0517/100206.691:WARNING:dns_config_service_win.cc(668)] Failed to read DnsConfig.
[0517/100211.707:WARNING:dns_config_service_win.cc(668)] Failed to read DnsConfig.
[0517/100216.721:WARNING:dns_config_service_win.cc(668)] Failed to read DnsConfig.
[0517/100221.735:WARNING:dns_config_service_win.cc(668)] Failed to read DnsConfig.
[0517/100226.750:WARNING:dns_config_service_win.cc(668)] Failed to read DnsConfig.
[0517/100231.767:WARNING:dns_config_service_win.cc(668)] Failed to read DnsConfig.
[0517/100236.787:WARNING:dns_config_service_win.cc(668)] Failed to read DnsConfig.
[0517/100241.805:WARNING:dns_config_service_win.cc(668)] Failed to read DnsConfig.
[0517/100246.816:WARNING:dns_config_service_win.cc(668)] Failed to read DnsConfig.
[0517/100251.832:WARNING:dns_config_service_win.cc(668)] Failed to read DnsConfig.
[0517/100256.854:WARNING:dns_config_service_win.cc(668)] Failed to read DnsConfig.
[0517/100301.865:WARNING:dns_config_service_win.cc(668)] Failed to read DnsConfig.
[0517/100306.886:WARNING:dns_config_service_win.cc(668)] Failed to read DnsConfig.
[0517/100311.909:WARNING:dns_config_service_win.cc(668)] Failed to read DnsConfig.
[0517/100316.924:WARNING:dns_config_service_win.cc(668)] Failed to read DnsConfig.
[0517/100321.937:WARNING:dns_config_service_win.cc(668)] Failed to read DnsConfig.
[0517/100326.966:WARNING:dns_config_service_win.cc(668)] Failed to read DnsConfig.
[0517/100331.987:WARNING:dns_config_service_win.cc(668)] Failed to read DnsConfig.
[0517/100337.016:WARNING:dns_config_service_win.cc(668)] Failed to read DnsConfig.
[0517/100342.040:WARNING:dns_config_service_win.cc(668)] Failed to read DnsConfig.
[0517/100347.064:WARNING:dns_config_service_win.cc(668)] Failed to read DnsConfig.
[0517/100352.077:WARNING:dns_config_service_win.cc(668)] Failed to read DnsConfig.
[0517/100357.086:WARNING:dns_config_service_win.cc(668)] Failed to read DnsConfig.
[0517/100402.105:WARNING:dns_config_service_win.cc(668)] Failed to read DnsConfig.
[0517/100407.125:WARNING:dns_config_service_win.cc(668)] Failed to read DnsConfig.
[0517/100412.153:WARNING:dns_config_service_win.cc(668)] Failed to read DnsConfig.
[0517/100417.187:WARNING:dns_config_service_win.cc(668)] Failed to read DnsConfig.
[0517/100422.225:WARNING:dns_config_service_win.cc(668)] Failed to read DnsConfig.
[0517/100427.264:WARNING:dns_config_service_win.cc(668)] Failed to read DnsConfig.
[0517/100432.298:WARNING:dns_config_service_win.cc(668)] Failed to read DnsConfig.
[0517/100437.338:WARNING:dns_config_service_win.cc(668)] Failed to read DnsConfig.
[0517/100442.384:WARNING:dns_config_service_win.cc(668)] Failed to read DnsConfig.
[0517/100447.437:WARNING:dns_config_service_win.cc(668)] Failed to read DnsConfig.
[0517/100452.480:WARNING:dns_config_service_win.cc(668)] Failed to read DnsConfig.
[0517/100457.519:WARNING:dns_config_service_win.cc(668)] Failed to read DnsConfig.
[0517/100502.564:WARNING:dns_config_service_win.cc(668)] Failed to read DnsConfig.
[0517/100507.614:WARNING:dns_config_service_win.cc(668)] Failed to read DnsConfig.
[0517/100512.650:WARNING:dns_config_service_win.cc(668)] Failed to read DnsConfig.
[0517/100517.694:WARNING:dns_config_service_win.cc(668)] Failed to read DnsConfig.
[0517/100522.731:WARNING:dns_config_service_win.cc(668)] Failed to read DnsConfig.
[0517/100527.792:WARNING:dns_config_service_win.cc(668)] Failed to read DnsConfig.
[0517/100532.843:WARNING:dns_config_service_win.cc(668)] Failed to read DnsConfig.
[0517/100537.879:WARNING:dns_config_service_win.cc(668)] Failed to read DnsConfig.
[0517/100542.924:WARNING:dns_config_service_win.cc(668)] Failed to read DnsConfig.
[0517/100547.962:WARNING:dns_config_service_win.cc(668)] Failed to read DnsConfig.
[0517/100552.999:WARNING:dns_config_service_win.cc(668)] Failed to read DnsConfig.
[0517/100558.038:WARNING:dns_config_service_win.cc(668)] Failed to read DnsConfig.
[0517/100603.080:WARNING:dns_config_service_win.cc(668)] Failed to read DnsConfig.
[0517/100608.127:WARNING:dns_config_service_win.cc(668)] Failed to read DnsConfig.
[0517/100613.165:WARNING:dns_config_service_win.cc(668)] Failed to read DnsConfig.
[0517/100618.208:WARNING:dns_config_service_win.cc(668)] Failed to read DnsConfig.
[0517/100623.242:WARNING:dns_config_service_win.cc(668)] Failed to read DnsConfig.
[0517/100628.283:WARNING:dns_config_service_win.cc(668)] Failed to read DnsConfig.
[0517/100633.326:WARNING:dns_config_service_win.cc(668)] Failed to read DnsConfig.
[0517/100638.379:WARNING:dns_config_service_win.cc(668)] Failed to read DnsConfig.
[0517/100643.431:WARNING:dns_config_service_win.cc(668)] Failed to read DnsConfig.
[0517/100648.474:WARNING:dns_config_service_win.cc(668)] Failed to read DnsConfig.
[0517/100653.516:WARNING:dns_config_service_win.cc(668)] Failed to read DnsConfig.
[0517/100658.567:WARNING:dns_config_service_win.cc(668)] Failed to read DnsConfig.
[0517/100703.612:WARNING:dns_config_service_win.cc(668)] Failed to read DnsConfig.
[0517/100708.664:WARNING:dns_config_service_win.cc(668)] Failed to read DnsConfig.
[0517/100713.705:WARNING:dns_config_service_win.cc(668)] Failed to read DnsConfig.
[0517/100718.767:WARNING:dns_config_service_win.cc(668)] Failed to read DnsConfig.
[0517/100723.815:WARNING:dns_config_service_win.cc(668)] Failed to read DnsConfig.
[0517/100728.856:WARNING:dns_config_service_win.cc(668)] Failed to read DnsConfig.
[0517/100733.899:WARNING:dns_config_service_win.cc(668)] Failed to read DnsConfig.
[0517/100738.936:WARNING:dns_config_service_win.cc(668)] Failed to read DnsConfig.
[0517/100743.978:WARNING:dns_config_service_win.cc(668)] Failed to read DnsConfig.
[0517/100749.019:WARNING:dns_config_service_win.cc(668)] Failed to read DnsConfig.
[0517/100754.070:WARNING:dns_config_service_win.cc(668)] Failed to read DnsConfig.
[0517/100759.122:WARNING:dns_config_service_win.cc(668)] Failed to read DnsConfig.
[0517/100804.167:WARNING:dns_config_service_win.cc(668)] Failed to read DnsConfig.
[0517/100809.214:WARNING:dns_config_service_win.cc(668)] Failed to read DnsConfig.
[0517/100814.274:WARNING:dns_config_service_win.cc(668)] Failed to read DnsConfig.
[0517/100819.316:WARNING:dns_config_service_win.cc(668)] Failed to read DnsConfig.
[0517/100824.362:WARNING:dns_config_service_win.cc(668)] Failed to read DnsConfig.
[0517/100829.401:WARNING:dns_config_service_win.cc(668)] Failed to read DnsConfig.
[0517/100834.450:WARNING:dns_config_service_win.cc(668)] Failed to read DnsConfig.
[0517/100839.503:WARNING:dns_config_service_win.cc(668)] Failed to read DnsConfig.
[0517/100844.546:WARNING:dns_config_service_win.cc(668)] Failed to read DnsConfig.
[0517/100849.587:WARNING:dns_config_service_win.cc(668)] Failed to read DnsConfig.
[0517/100854.628:WARNING:dns_config_service_win.cc(668)] Failed to read DnsConfig.
[0517/100859.679:WARNING:dns_config_service_win.cc(668)] Failed to read DnsConfig.
[0517/100904.733:WARNING:dns_config_service_win.cc(668)] Failed to read DnsConfig.
[0517/100909.777:WARNING:dns_config_service_win.cc(668)] Failed to read DnsConfig.
[0517/100914.814:WARNING:dns_config_service_win.cc(668)] Failed to read DnsConfig.
[0517/100919.852:WARNING:dns_config_service_win.cc(668)] Failed to read DnsConfig.
[0517/100924.874:WARNING:dns_config_service_win.cc(668)] Failed to read DnsConfig.
[0517/100929.923:WARNING:dns_config_service_win.cc(668)] Failed to read DnsConfig.
[0517/100934.969:WARNING:dns_config_service_win.cc(668)] Failed to read DnsConfig.
[0517/100940.014:WARNING:dns_config_service_win.cc(668)] Failed to read DnsConfig.
[0517/100945.058:WARNING:dns_config_service_win.cc(668)] Failed to read DnsConfig.
[0517/100950.097:WARNING:dns_config_service_win.cc(668)] Failed to read DnsConfig.
[0517/100955.141:WARNING:dns_config_service_win.cc(668)] Failed to read DnsConfig.
[0517/101000.174:WARNING:dns_config_service_win.cc(668)] Failed to read DnsConfig.
[0517/101005.186:WARNING:dns_config_service_win.cc(668)] Failed to read DnsConfig.
[0517/101010.237:WARNING:dns_config_service_win.cc(668)] Failed to read DnsConfig.
[0517/101015.243:WARNING:dns_config_service_win.cc(668)] Failed to read DnsConfig.
[0517/101020.283:WARNING:dns_config_service_win.cc(668)] Failed to read DnsConfig.
[0517/101025.314:WARNING:dns_config_service_win.cc(668)] Failed to read DnsConfig.
[0517/101030.351:WARNING:dns_config_service_win.cc(668)] Failed to read DnsConfig.
[0517/101035.376:WARNING:dns_config_service_win.cc(668)] Failed to read DnsConfig.
[0517/101040.385:WARNING:dns_config_service_win.cc(668)] Failed to read DnsConfig.
[0517/101045.411:WARNING:dns_config_service_win.cc(668)] Failed to read DnsConfig.
[0517/101050.464:WARNING:dns_config_service_win.cc(668)] Failed to read DnsConfig.
[0517/101055.502:WARNING:dns_config_service_win.cc(668)] Failed to read DnsConfig.
[0517/101100.530:WARNING:dns_config_service_win.cc(668)] Failed to read DnsConfig.
[0517/101105.571:WARNING:dns_config_service_win.cc(668)] Failed to read DnsConfig.
[0517/101110.612:WARNING:dns_config_service_win.cc(668)] Failed to read DnsConfig.
[0517/101115.661:WARNING:dns_config_service_win.cc(668)] Failed to read DnsConfig.
[0517/101120.715:WARNING:dns_config_service_win.cc(668)] Failed to read DnsConfig.
[0517/101125.765:WARNING:dns_config_service_win.cc(668)] Failed to read DnsConfig.
[0517/101130.806:WARNING:dns_config_service_win.cc(668)] Failed to read DnsConfig.
[0517/101135.821:WARNING:dns_config_service_win.cc(668)] Failed to read DnsConfig.
[0517/101140.860:WARNING:dns_config_service_win.cc(668)] Failed to read DnsConfig.
[0517/101145.881:WARNING:dns_config_service_win.cc(668)] Failed to read DnsConfig.
[0517/101150.932:WARNING:dns_config_service_win.cc(668)] Failed to read DnsConfig.
[0517/101155.974:WARNING:dns_config_service_win.cc(668)] Failed to read DnsConfig.
[0517/101201.016:WARNING:dns_config_service_win.cc(668)] Failed to read DnsConfig.
[0517/101206.060:WARNING:dns_config_service_win.cc(668)] Failed to read DnsConfig.
[0517/101211.096:WARNING:dns_config_service_win.cc(668)] Failed to read DnsConfig.
[0517/101216.148:WARNING:dns_config_service_win.cc(668)] Failed to read DnsConfig.
[0517/101221.192:WARNING:dns_config_service_win.cc(668)] Failed to read DnsConfig.
[0517/101226.225:WARNING:dns_config_service_win.cc(668)] Failed to read DnsConfig.
[0517/101231.260:WARNING:dns_config_service_win.cc(668)] Failed to read DnsConfig.
[0517/101236.280:WARNING:dns_config_service_win.cc(668)] Failed to read DnsConfig.
[0517/101241.306:WARNING:dns_config_service_win.cc(668)] Failed to read DnsConfig.
[0517/101246.319:WARNING:dns_config_service_win.cc(668)] Failed to read DnsConfig.
[0517/101251.339:WARNING:dns_config_service_win.cc(668)] Failed to read DnsConfig.
[0517/101256.370:WARNING:dns_config_service_win.cc(668)] Failed to read DnsConfig.
[0517/101301.395:WARNING:dns_config_service_win.cc(668)] Failed to read DnsConfig.
[0517/101306.420:WARNING:dns_config_service_win.cc(668)] Failed to read DnsConfig.
[0517/101311.438:WARNING:dns_config_service_win.cc(668)] Failed to read DnsConfig.
[0517/101316.460:WARNING:dns_config_service_win.cc(668)] Failed to read DnsConfig.
[0517/101321.478:WARNING:dns_config_service_win.cc(668)] Failed to read DnsConfig.
[0517/101326.500:WARNING:dns_config_service_win.cc(668)] Failed to read DnsConfig.
[0517/101331.554:WARNING:dns_config_service_win.cc(668)] Failed to read DnsConfig.
[0517/101336.595:WARNING:dns_config_service_win.cc(668)] Failed to read DnsConfig.
[0517/101341.648:WARNING:dns_config_service_win.cc(668)] Failed to read DnsConfig.
[0517/101346.707:WARNING:dns_config_service_win.cc(668)] Failed to read DnsConfig.
[0517/101351.767:WARNING:dns_config_service_win.cc(668)] Failed to read DnsConfig.
[0517/101356.791:WARNING:dns_config_service_win.cc(668)] Failed to read DnsConfig.
[0517/101401.829:WARNING:dns_config_service_win.cc(668)] Failed to read DnsConfig.
[0517/101406.880:WARNING:dns_config_service_win.cc(668)] Failed to read DnsConfig.
[0517/101411.928:WARNING:dns_config_service_win.cc(668)] Failed to read DnsConfig.
[0517/101416.975:WARNING:dns_config_service_win.cc(668)] Failed to read DnsConfig.
[0517/101422.016:WARNING:dns_config_service_win.cc(668)] Failed to read DnsConfig.
[0517/101427.058:WARNING:dns_config_service_win.cc(668)] Failed to read DnsConfig.
[0517/101432.100:WARNING:dns_config_service_win.cc(668)] Failed to read DnsConfig.
[0517/101437.135:WARNING:dns_config_service_win.cc(668)] Failed to read DnsConfig.
[0517/101442.175:WARNING:dns_config_service_win.cc(668)] Failed to read DnsConfig.
[0517/101447.189:WARNING:dns_config_service_win.cc(668)] Failed to read DnsConfig.
[0517/101452.228:WARNING:dns_config_service_win.cc(668)] Failed to read DnsConfig.
[0517/101457.268:WARNING:dns_config_service_win.cc(668)] Failed to read DnsConfig.
[0517/101502.313:WARNING:dns_config_service_win.cc(668)] Failed to read DnsConfig.
[0517/101507.344:WARNING:dns_config_service_win.cc(668)] Failed to read DnsConfig.
[0517/101512.395:WARNING:dns_config_service_win.cc(668)] Failed to read DnsConfig.
[0517/101517.432:WARNING:dns_config_service_win.cc(668)] Failed to read DnsConfig.
[0517/101522.496:WARNING:dns_config_service_win.cc(668)] Failed to read DnsConfig.
[0517/101527.547:WARNING:dns_config_service_win.cc(668)] Failed to read DnsConfig.
[0517/101532.605:WARNING:dns_config_service_win.cc(668)] Failed to read DnsConfig.
[0517/101537.650:WARNING:dns_config_service_win.cc(668)] Failed to read DnsConfig.
[0517/101542.666:WARNING:dns_config_service_win.cc(668)] Failed to read DnsConfig.
[0517/101547.722:WARNING:dns_config_service_win.cc(668)] Failed to read DnsConfig.
[0517/101552.766:WARNING:dns_config_service_win.cc(668)] Failed to read DnsConfig.
[0517/101557.810:WARNING:dns_config_service_win.cc(668)] Failed to read DnsConfig.
[0517/101602.848:WARNING:dns_config_service_win.cc(668)] Failed to read DnsConfig.
[0517/105932.034:WARNING:dns_config_service_win.cc(668)] Failed to read DnsConfig.
[0517/105937.056:WARNING:dns_config_service_win.cc(668)] Failed to read DnsConfig.
[0517/105942.071:WARNING:dns_config_service_win.cc(668)] Failed to read DnsConfig.
[0517/105947.113:WARNING:dns_config_service_win.cc(668)] Failed to read DnsConfig.
[0517/105952.164:WARNING:dns_config_service_win.cc(668)] Failed to read DnsConfig.
[0517/105957.197:WARNING:dns_config_service_win.cc(668)] Failed to read DnsConfig.
[0517/110002.255:WARNING:dns_config_service_win.cc(668)] Failed to read DnsConfig.
[0517/110007.322:WARNING:dns_config_service_win.cc(668)] Failed to read DnsConfig.
[0517/110012.394:WARNING:dns_config_service_win.cc(668)] Failed to read DnsConfig.
[0517/110017.438:WARNING:dns_config_service_win.cc(668)] Failed to read DnsConfig.
[0517/110022.503:WARNING:dns_config_service_win.cc(668)] Failed to read DnsConfig.
[0517/110027.564:WARNING:dns_config_service_win.cc(668)] Failed to read DnsConfig.
[0517/110032.612:WARNING:dns_config_service_win.cc(668)] Failed to read DnsConfig.
[0517/110037.666:WARNING:dns_config_service_win.cc(668)] Failed to read DnsConfig.
[0517/110042.714:WARNING:dns_config_service_win.cc(668)] Failed to read DnsConfig.
[0517/110047.762:WARNING:dns_config_service_win.cc(668)] Failed to read DnsConfig.
[0517/110052.792:WARNING:dns_config_service_win.cc(668)] Failed to read DnsConfig.
[0517/110057.841:WARNING:dns_config_service_win.cc(668)] Failed to read DnsConfig.
[0517/110102.879:WARNING:dns_config_service_win.cc(668)] Failed to read DnsConfig.
[0517/110107.937:WARNING:dns_config_service_win.cc(668)] Failed to read DnsConfig.
[0517/110112.988:WARNING:dns_config_service_win.cc(668)] Failed to read DnsConfig.
[0517/110118.033:WARNING:dns_config_service_win.cc(668)] Failed to read DnsConfig.
[0517/110123.068:WARNING:dns_config_service_win.cc(668)] Failed to read DnsConfig.
[0517/110128.098:WARNING:dns_config_service_win.cc(668)] Failed to read DnsConfig.
[0517/110133.128:WARNING:dns_config_service_win.cc(668)] Failed to read DnsConfig.
[0517/110138.161:WARNING:dns_config_service_win.cc(668)] Failed to read DnsConfig.
[0517/110143.198:WARNING:dns_config_service_win.cc(668)] Failed to read DnsConfig.
[0517/110148.230:WARNING:dns_config_service_win.cc(668)] Failed to read DnsConfig.
[0517/110153.264:WARNING:dns_config_service_win.cc(668)] Failed to read DnsConfig.
[0517/110158.303:WARNING:dns_config_service_win.cc(668)] Failed to read DnsConfig.
[0517/110203.340:WARNING:dns_config_service_win.cc(668)] Failed to read DnsConfig.
[0517/110208.370:WARNING:dns_config_service_win.cc(668)] Failed to read DnsConfig.
[0517/110213.403:WARNING:dns_config_service_win.cc(668)] Failed to read DnsConfig.
[0517/110218.442:WARNING:dns_config_service_win.cc(668)] Failed to read DnsConfig.
[0517/110223.474:WARNING:dns_config_service_win.cc(668)] Failed to read DnsConfig.
[0517/110228.505:WARNING:dns_config_service_win.cc(668)] Failed to read DnsConfig.
[0517/110233.548:WARNING:dns_config_service_win.cc(668)] Failed to read DnsConfig.
[0517/110238.586:WARNING:dns_config_service_win.cc(668)] Failed to read DnsConfig.
[0517/110243.625:WARNING:dns_config_service_win.cc(668)] Failed to read DnsConfig.
[0517/110248.655:WARNING:dns_config_service_win.cc(668)] Failed to read DnsConfig.
[0517/110253.692:WARNING:dns_config_service_win.cc(668)] Failed to read DnsConfig.
[0517/110258.733:WARNING:dns_config_service_win.cc(668)] Failed to read DnsConfig.
[0517/110303.741:WARNING:dns_config_service_win.cc(668)] Failed to read DnsConfig.
[0517/110308.782:WARNING:dns_config_service_win.cc(668)] Failed to read DnsConfig.
[0517/110313.811:WARNING:dns_config_service_win.cc(668)] Failed to read DnsConfig.
[0517/110318.845:WARNING:dns_config_service_win.cc(668)] Failed to read DnsConfig.
[0517/110323.889:WARNING:dns_config_service_win.cc(668)] Failed to read DnsConfig.
[0517/110328.925:WARNING:dns_config_service_win.cc(668)] Failed to read DnsConfig.
[0517/110333.964:WARNING:dns_config_service_win.cc(668)] Failed to read DnsConfig.
[0517/110338.988:WARNING:dns_config_service_win.cc(668)] Failed to read DnsConfig.
[0517/110344.016:WARNING:dns_config_service_win.cc(668)] Failed to read DnsConfig.
[0517/110349.045:WARNING:dns_config_service_win.cc(668)] Failed to read DnsConfig.
[0517/110354.081:WARNING:dns_config_service_win.cc(668)] Failed to read DnsConfig.
[0517/110359.121:WARNING:dns_config_service_win.cc(668)] Failed to read DnsConfig.
[0517/110404.162:WARNING:dns_config_service_win.cc(668)] Failed to read DnsConfig.
[0517/110409.198:WARNING:dns_config_service_win.cc(668)] Failed to read DnsConfig.
[0517/110414.234:WARNING:dns_config_service_win.cc(668)] Failed to read DnsConfig.
[0517/110419.264:WARNING:dns_config_service_win.cc(668)] Failed to read DnsConfig.
[0517/110424.298:WARNING:dns_config_service_win.cc(668)] Failed to read DnsConfig.
[0517/110429.331:WARNING:dns_config_service_win.cc(668)] Failed to read DnsConfig.
[0517/110434.368:WARNING:dns_config_service_win.cc(668)] Failed to read DnsConfig.
[0517/110439.406:WARNING:dns_config_service_win.cc(668)] Failed to read DnsConfig.
[0517/110444.436:WARNING:dns_config_service_win.cc(668)] Failed to read DnsConfig.
[0517/110449.464:WARNING:dns_config_service_win.cc(668)] Failed to read DnsConfig.
[0517/110454.501:WARNING:dns_config_service_win.cc(668)] Failed to read DnsConfig.
[0517/110459.541:WARNING:dns_config_service_win.cc(668)] Failed to read DnsConfig.
[0517/110504.580:WARNING:dns_config_service_win.cc(668)] Failed to read DnsConfig.
[0517/110509.622:WARNING:dns_config_service_win.cc(668)] Failed to read DnsConfig.
[0517/110514.654:WARNING:dns_config_service_win.cc(668)] Failed to read DnsConfig.
[0517/110519.690:WARNING:dns_config_service_win.cc(668)] Failed to read DnsConfig.
[0517/110524.715:WARNING:dns_config_service_win.cc(668)] Failed to read DnsConfig.
[0517/110529.753:WARNING:dns_config_service_win.cc(668)] Failed to read DnsConfig.
[0517/110534.796:WARNING:dns_config_service_win.cc(668)] Failed to read DnsConfig.
[0517/110539.813:WARNING:dns_config_service_win.cc(668)] Failed to read DnsConfig.
[0517/110544.846:WARNING:dns_config_service_win.cc(668)] Failed to read DnsConfig.
[0517/110549.876:WARNING:dns_config_service_win.cc(668)] Failed to read DnsConfig.
[0517/110554.909:WARNING:dns_config_service_win.cc(668)] Failed to read DnsConfig.
[0517/110559.935:WARNING:dns_config_service_win.cc(668)] Failed to read DnsConfig.
[0517/110604.974:WARNING:dns_config_service_win.cc(668)] Failed to read DnsConfig.
[0517/110610.014:WARNING:dns_config_service_win.cc(668)] Failed to read DnsConfig.
[0517/110615.053:WARNING:dns_config_service_win.cc(668)] Failed to read DnsConfig.
[0517/110620.087:WARNING:dns_config_service_win.cc(668)] Failed to read DnsConfig.
[0517/110625.130:WARNING:dns_config_service_win.cc(668)] Failed to read DnsConfig.
[0517/110630.162:WARNING:dns_config_service_win.cc(668)] Failed to read DnsConfig.
[0517/110635.182:WARNING:dns_config_service_win.cc(668)] Failed to read DnsConfig.
[0517/110640.195:WARNING:dns_config_service_win.cc(668)] Failed to read DnsConfig.
[0517/110645.205:WARNING:dns_config_service_win.cc(668)] Failed to read DnsConfig.
[0517/110650.240:WARNING:dns_config_service_win.cc(668)] Failed to read DnsConfig.
[0517/110655.250:WARNING:dns_config_service_win.cc(668)] Failed to read DnsConfig.
[0517/110700.281:WARNING:dns_config_service_win.cc(668)] Failed to read DnsConfig.
[0517/110705.322:WARNING:dns_config_service_win.cc(668)] Failed to read DnsConfig.
[0517/110710.354:WARNING:dns_config_service_win.cc(668)] Failed to read DnsConfig.
[0517/110715.396:WARNING:dns_config_service_win.cc(668)] Failed to read DnsConfig.
[0517/110720.437:WARNING:dns_config_service_win.cc(668)] Failed to read DnsConfig.
[0517/110725.477:WARNING:dns_config_service_win.cc(668)] Failed to read DnsConfig.
[0517/110730.519:WARNING:dns_config_service_win.cc(668)] Failed to read DnsConfig.
[0517/110735.562:WARNING:dns_config_service_win.cc(668)] Failed to read DnsConfig.
[0517/110740.581:WARNING:dns_config_service_win.cc(668)] Failed to read DnsConfig.
[0517/110745.617:WARNING:dns_config_service_win.cc(668)] Failed to read DnsConfig.
[0517/110750.657:WARNING:dns_config_service_win.cc(668)] Failed to read DnsConfig.
[0517/110755.687:WARNING:dns_config_service_win.cc(668)] Failed to read DnsConfig.
[0517/110800.719:WARNING:dns_config_service_win.cc(668)] Failed to read DnsConfig.
[0517/110805.761:WARNING:dns_config_service_win.cc(668)] Failed to read DnsConfig.
[0517/110810.799:WARNING:dns_config_service_win.cc(668)] Failed to read DnsConfig.
[0517/110815.831:WARNING:dns_config_service_win.cc(668)] Failed to read DnsConfig.
[0517/110820.867:WARNING:dns_config_service_win.cc(668)] Failed to read DnsConfig.
[0517/110825.910:WARNING:dns_config_service_win.cc(668)] Failed to read DnsConfig.
[0517/110830.944:WARNING:dns_config_service_win.cc(668)] Failed to read DnsConfig.
[0517/110835.986:WARNING:dns_config_service_win.cc(668)] Failed to read DnsConfig.
[0517/110841.028:WARNING:dns_config_service_win.cc(668)] Failed to read DnsConfig.
[0517/110846.067:WARNING:dns_config_service_win.cc(668)] Failed to read DnsConfig.
[0517/110851.106:WARNING:dns_config_service_win.cc(668)] Failed to read DnsConfig.
[0517/110856.137:WARNING:dns_config_service_win.cc(668)] Failed to read DnsConfig.
[0517/110901.178:WARNING:dns_config_service_win.cc(668)] Failed to read DnsConfig.
[0517/110906.204:WARNING:dns_config_service_win.cc(668)] Failed to read DnsConfig.
[0517/110911.239:WARNING:dns_config_service_win.cc(668)] Failed to read DnsConfig.
[0517/110916.279:WARNING:dns_config_service_win.cc(668)] Failed to read DnsConfig.
[0517/110921.320:WARNING:dns_config_service_win.cc(668)] Failed to read DnsConfig.
[0517/110926.361:WARNING:dns_config_service_win.cc(668)] Failed to read DnsConfig.
[0517/110931.398:WARNING:dns_config_service_win.cc(668)] Failed to read DnsConfig.
[0517/110936.428:WARNING:dns_config_service_win.cc(668)] Failed to read DnsConfig.
[0517/110941.456:WARNING:dns_config_service_win.cc(668)] Failed to read DnsConfig.
[0517/110946.488:WARNING:dns_config_service_win.cc(668)] Failed to read DnsConfig.
[0517/110951.516:WARNING:dns_config_service_win.cc(668)] Failed to read DnsConfig.
[0517/110956.547:WARNING:dns_config_service_win.cc(668)] Failed to read DnsConfig.
[0517/111001.578:WARNING:dns_config_service_win.cc(668)] Failed to read DnsConfig.
[0517/111006.611:WARNING:dns_config_service_win.cc(668)] Failed to read DnsConfig.
[0517/111011.648:WARNING:dns_config_service_win.cc(668)] Failed to read DnsConfig.
[0517/111016.677:WARNING:dns_config_service_win.cc(668)] Failed to read DnsConfig.
[0517/111021.710:WARNING:dns_config_service_win.cc(668)] Failed to read DnsConfig.
[0517/111026.742:WARNING:dns_config_service_win.cc(668)] Failed to read DnsConfig.
[0517/111031.785:WARNING:dns_config_service_win.cc(668)] Failed to read DnsConfig.
[0517/111036.827:WARNING:dns_config_service_win.cc(668)] Failed to read DnsConfig.
[0517/111041.860:WARNING:dns_config_service_win.cc(668)] Failed to read DnsConfig.
[0517/111046.896:WARNING:dns_config_service_win.cc(668)] Failed to read DnsConfig.
[0517/111051.928:WARNING:dns_config_service_win.cc(668)] Failed to read DnsConfig.
[0517/111056.966:WARNING:dns_config_service_win.cc(668)] Failed to read DnsConfig.
[0517/111102.000:WARNING:dns_config_service_win.cc(668)] Failed to read DnsConfig.
[0517/111107.040:WARNING:dns_config_service_win.cc(668)] Failed to read DnsConfig.
[0517/111112.074:WARNING:dns_config_service_win.cc(668)] Failed to read DnsConfig.
[0517/111117.112:WARNING:dns_config_service_win.cc(668)] Failed to read DnsConfig.
[0517/111122.153:WARNING:dns_config_service_win.cc(668)] Failed to read DnsConfig.
[0517/111127.178:WARNING:dns_config_service_win.cc(668)] Failed to read DnsConfig.
[0517/111132.208:WARNING:dns_config_service_win.cc(668)] Failed to read DnsConfig.
[0517/111137.250:WARNING:dns_config_service_win.cc(668)] Failed to read DnsConfig.
[0517/111142.283:WARNING:dns_config_service_win.cc(668)] Failed to read DnsConfig.
[0517/111147.320:WARNING:dns_config_service_win.cc(668)] Failed to read DnsConfig.
[0517/111152.349:WARNING:dns_config_service_win.cc(668)] Failed to read DnsConfig.
[0517/111157.382:WARNING:dns_config_service_win.cc(668)] Failed to read DnsConfig.
[0517/111202.422:WARNING:dns_config_service_win.cc(668)] Failed to read DnsConfig.
[0517/111207.451:WARNING:dns_config_service_win.cc(668)] Failed to read DnsConfig.
[0517/111212.467:WARNING:dns_config_service_win.cc(668)] Failed to read DnsConfig.
[0517/111217.487:WARNING:dns_config_service_win.cc(668)] Failed to read DnsConfig.
[0517/111222.498:WARNING:dns_config_service_win.cc(668)] Failed to read DnsConfig.
[0517/111227.514:WARNING:dns_config_service_win.cc(668)] Failed to read DnsConfig.
[0517/111232.522:WARNING:dns_config_service_win.cc(668)] Failed to read DnsConfig.
[0517/111237.536:WARNING:dns_config_service_win.cc(668)] Failed to read DnsConfig.
[0517/111242.561:WARNING:dns_config_service_win.cc(668)] Failed to read DnsConfig.
[0517/111247.589:WARNING:dns_config_service_win.cc(668)] Failed to read DnsConfig.
[0517/111252.599:WARNING:dns_config_service_win.cc(668)] Failed to read DnsConfig.
[0517/111257.611:WARNING:dns_config_service_win.cc(668)] Failed to read DnsConfig.
[0517/111302.625:WARNING:dns_config_service_win.cc(668)] Failed to read DnsConfig.
[0517/111307.640:WARNING:dns_config_service_win.cc(668)] Failed to read DnsConfig.
[0517/111312.656:WARNING:dns_config_service_win.cc(668)] Failed to read DnsConfig.
[0517/111317.676:WARNING:dns_config_service_win.cc(668)] Failed to read DnsConfig.
[0517/111322.692:WARNING:dns_config_service_win.cc(668)] Failed to read DnsConfig.
[0517/111327.710:WARNING:dns_config_service_win.cc(668)] Failed to read DnsConfig.
[0517/111332.729:WARNING:dns_config_service_win.cc(668)] Failed to read DnsConfig.
[0517/111337.737:WARNING:dns_config_service_win.cc(668)] Failed to read DnsConfig.
[0517/111342.776:WARNING:dns_config_service_win.cc(668)] Failed to read DnsConfig.
[0517/111347.808:WARNING:dns_config_service_win.cc(668)] Failed to read DnsConfig.
[0517/111352.815:WARNING:dns_config_service_win.cc(668)] Failed to read DnsConfig.
[0517/111357.846:WARNING:dns_config_service_win.cc(668)] Failed to read DnsConfig.
[0517/111402.877:WARNING:dns_config_service_win.cc(668)] Failed to read DnsConfig.
[0517/111407.906:WARNING:dns_config_service_win.cc(668)] Failed to read DnsConfig.
[0517/111412.946:WARNING:dns_config_service_win.cc(668)] Failed to read DnsConfig.
[0517/111417.980:WARNING:dns_config_service_win.cc(668)] Failed to read DnsConfig.
[0517/111423.019:WARNING:dns_config_service_win.cc(668)] Failed to read DnsConfig.
[0517/111428.056:WARNING:dns_config_service_win.cc(668)] Failed to read DnsConfig.
[0517/111433.084:WARNING:dns_config_service_win.cc(668)] Failed to read DnsConfig.
[0517/111438.124:WARNING:dns_config_service_win.cc(668)] Failed to read DnsConfig.
[0517/111443.155:WARNING:dns_config_service_win.cc(668)] Failed to read DnsConfig.
[0517/111448.187:WARNING:dns_config_service_win.cc(668)] Failed to read DnsConfig.
[0517/111453.225:WARNING:dns_config_service_win.cc(668)] Failed to read DnsConfig.
[0517/111458.267:WARNING:dns_config_service_win.cc(668)] Failed to read DnsConfig.
[0517/111503.297:WARNING:dns_config_service_win.cc(668)] Failed to read DnsConfig.
[0517/111508.340:WARNING:dns_config_service_win.cc(668)] Failed to read DnsConfig.
[0517/111513.369:WARNING:dns_config_service_win.cc(668)] Failed to read DnsConfig.
[0517/111518.409:WARNING:dns_config_service_win.cc(668)] Failed to read DnsConfig.
[0517/111523.450:WARNING:dns_config_service_win.cc(668)] Failed to read DnsConfig.
[0517/111528.467:WARNING:dns_config_service_win.cc(668)] Failed to read DnsConfig.
[0517/111533.497:WARNING:dns_config_service_win.cc(668)] Failed to read DnsConfig.
[0517/111538.531:WARNING:dns_config_service_win.cc(668)] Failed to read DnsConfig.
[0517/111543.567:WARNING:dns_config_service_win.cc(668)] Failed to read DnsConfig.
[0517/111548.594:WARNING:dns_config_service_win.cc(668)] Failed to read DnsConfig.
[0517/111553.628:WARNING:dns_config_service_win.cc(668)] Failed to read DnsConfig.
[0517/111558.658:WARNING:dns_config_service_win.cc(668)] Failed to read DnsConfig.
[0517/111603.693:WARNING:dns_config_service_win.cc(668)] Failed to read DnsConfig.
[0517/111608.721:WARNING:dns_config_service_win.cc(668)] Failed to read DnsConfig.
[0517/111613.757:WARNING:dns_config_service_win.cc(668)] Failed to read DnsConfig.
[0517/111618.803:WARNING:dns_config_service_win.cc(668)] Failed to read DnsConfig.
[0517/111623.842:WARNING:dns_config_service_win.cc(668)] Failed to read DnsConfig.
[0517/111628.875:WARNING:dns_config_service_win.cc(668)] Failed to read DnsConfig.
[0517/111633.909:WARNING:dns_config_service_win.cc(668)] Failed to read DnsConfig.
[0517/111638.949:WARNING:dns_config_service_win.cc(668)] Failed to read DnsConfig.
[0517/111643.977:WARNING:dns_config_service_win.cc(668)] Failed to read DnsConfig.
[0517/111649.018:WARNING:dns_config_service_win.cc(668)] Failed to read DnsConfig.
[0517/111654.050:WARNING:dns_config_service_win.cc(668)] Failed to read DnsConfig.
[0517/111659.083:WARNING:dns_config_service_win.cc(668)] Failed to read DnsConfig.
[0517/111704.112:WARNING:dns_config_service_win.cc(668)] Failed to read DnsConfig.
[0517/111709.147:WARNING:dns_config_service_win.cc(668)] Failed to read DnsConfig.
[0517/111714.183:WARNING:dns_config_service_win.cc(668)] Failed to read DnsConfig.
[0517/111719.217:WARNING:dns_config_service_win.cc(668)] Failed to read DnsConfig.
[0517/111724.248:WARNING:dns_config_service_win.cc(668)] Failed to read DnsConfig.
[0517/111729.272:WARNING:dns_config_service_win.cc(668)] Failed to read DnsConfig.
[0517/111734.302:WARNING:dns_config_service_win.cc(668)] Failed to read DnsConfig.
[0517/111739.326:WARNING:dns_config_service_win.cc(668)] Failed to read DnsConfig.
[0517/111744.363:WARNING:dns_config_service_win.cc(668)] Failed to read DnsConfig.
[0517/111749.402:WARNING:dns_config_service_win.cc(668)] Failed to read DnsConfig.
[0517/111754.438:WARNING:dns_config_service_win.cc(668)] Failed to read DnsConfig.
[0517/111759.469:WARNING:dns_config_service_win.cc(668)] Failed to read DnsConfig.
[0517/111804.495:WARNING:dns_config_service_win.cc(668)] Failed to read DnsConfig.
[0517/111809.535:WARNING:dns_config_service_win.cc(668)] Failed to read DnsConfig.
[0517/111814.575:WARNING:dns_config_service_win.cc(668)] Failed to read DnsConfig.
[0517/111819.609:WARNING:dns_config_service_win.cc(668)] Failed to read DnsConfig.
[0517/111824.639:WARNING:dns_config_service_win.cc(668)] Failed to read DnsConfig.
[0517/111829.665:WARNING:dns_config_service_win.cc(668)] Failed to read DnsConfig.
[0517/111834.694:WARNING:dns_config_service_win.cc(668)] Failed to read DnsConfig.
[0517/111839.724:WARNING:dns_config_service_win.cc(668)] Failed to read DnsConfig.
[0517/111844.765:WARNING:dns_config_service_win.cc(668)] Failed to read DnsConfig.
[0517/111849.805:WARNING:dns_config_service_win.cc(668)] Failed to read DnsConfig.
[0517/111854.831:WARNING:dns_config_service_win.cc(668)] Failed to read DnsConfig.
[0517/111859.842:WARNING:dns_config_service_win.cc(668)] Failed to read DnsConfig.
[0517/111904.873:WARNING:dns_config_service_win.cc(668)] Failed to read DnsConfig.
[0517/111909.902:WARNING:dns_config_service_win.cc(668)] Failed to read DnsConfig.
[0517/111914.944:WARNING:dns_config_service_win.cc(668)] Failed to read DnsConfig.
[0517/111919.980:WARNING:dns_config_service_win.cc(668)] Failed to read DnsConfig.
[0517/111925.012:WARNING:dns_config_service_win.cc(668)] Failed to read DnsConfig.
[0517/111930.041:WARNING:dns_config_service_win.cc(668)] Failed to read DnsConfig.
[0517/111935.079:WARNING:dns_config_service_win.cc(668)] Failed to read DnsConfig.
[0517/111940.113:WARNING:dns_config_service_win.cc(668)] Failed to read DnsConfig.
[0517/111945.151:WARNING:dns_config_service_win.cc(668)] Failed to read DnsConfig.
[0517/111950.183:WARNING:dns_config_service_win.cc(668)] Failed to read DnsConfig.
[0517/111955.203:WARNING:dns_config_service_win.cc(668)] Failed to read DnsConfig.
[0517/112000.232:WARNING:dns_config_service_win.cc(668)] Failed to read DnsConfig.
[0517/112005.246:WARNING:dns_config_service_win.cc(668)] Failed to read DnsConfig.
[0517/112010.278:WARNING:dns_config_service_win.cc(668)] Failed to read DnsConfig.
[0517/112015.319:WARNING:dns_config_service_win.cc(668)] Failed to read DnsConfig.
[0517/112020.348:WARNING:dns_config_service_win.cc(668)] Failed to read DnsConfig.
[0517/112025.391:WARNING:dns_config_service_win.cc(668)] Failed to read DnsConfig.
[0517/112030.431:WARNING:dns_config_service_win.cc(668)] Failed to read DnsConfig.
[0517/112035.471:WARNING:dns_config_service_win.cc(668)] Failed to read DnsConfig.
[0517/112040.500:WARNING:dns_config_service_win.cc(668)] Failed to read DnsConfig.
[0517/112045.536:WARNING:dns_config_service_win.cc(668)] Failed to read DnsConfig.
[0517/112050.563:WARNING:dns_config_service_win.cc(668)] Failed to read DnsConfig.
[0517/112055.596:WARNING:dns_config_service_win.cc(668)] Failed to read DnsConfig.
[0517/112100.639:WARNING:dns_config_service_win.cc(668)] Failed to read DnsConfig.
[0517/112105.674:WARNING:dns_config_service_win.cc(668)] Failed to read DnsConfig.
[0517/112110.716:WARNING:dns_config_service_win.cc(668)] Failed to read DnsConfig.
[0517/112115.746:WARNING:dns_config_service_win.cc(668)] Failed to read DnsConfig.
[0517/112120.787:WARNING:dns_config_service_win.cc(668)] Failed to read DnsConfig.
[0517/112125.824:WARNING:dns_config_service_win.cc(668)] Failed to read DnsConfig.
[0517/112130.863:WARNING:dns_config_service_win.cc(668)] Failed to read DnsConfig.
[0517/112135.893:WARNING:dns_config_service_win.cc(668)] Failed to read DnsConfig.
[0517/112140.921:WARNING:dns_config_service_win.cc(668)] Failed to read DnsConfig.
[0517/112145.955:WARNING:dns_config_service_win.cc(668)] Failed to read DnsConfig.
[0517/112150.992:WARNING:dns_config_service_win.cc(668)] Failed to read DnsConfig.
[0517/112156.028:WARNING:dns_config_service_win.cc(668)] Failed to read DnsConfig.
[0517/112201.070:WARNING:dns_config_service_win.cc(668)] Failed to read DnsConfig.
[0517/112206.112:WARNING:dns_config_service_win.cc(668)] Failed to read DnsConfig.
[0517/112211.146:WARNING:dns_config_service_win.cc(668)] Failed to read DnsConfig.
[0517/112216.180:WARNING:dns_config_service_win.cc(668)] Failed to read DnsConfig.
[0517/112221.213:WARNING:dns_config_service_win.cc(668)] Failed to read DnsConfig.
[0517/112226.243:WARNING:dns_config_service_win.cc(668)] Failed to read DnsConfig.
[0517/112231.273:WARNING:dns_config_service_win.cc(668)] Failed to read DnsConfig.
[0517/112236.313:WARNING:dns_config_service_win.cc(668)] Failed to read DnsConfig.
[0517/112241.356:WARNING:dns_config_service_win.cc(668)] Failed to read DnsConfig.
[0517/112246.395:WARNING:dns_config_service_win.cc(668)] Failed to read DnsConfig.
[0517/112251.428:WARNING:dns_config_service_win.cc(668)] Failed to read DnsConfig.
[0517/112256.470:WARNING:dns_config_service_win.cc(668)] Failed to read DnsConfig.
[0517/112301.511:WARNING:dns_config_service_win.cc(668)] Failed to read DnsConfig.
[0517/112306.549:WARNING:dns_config_service_win.cc(668)] Failed to read DnsConfig.
[0517/112311.581:WARNING:dns_config_service_win.cc(668)] Failed to read DnsConfig.
[0517/112316.616:WARNING:dns_config_service_win.cc(668)] Failed to read DnsConfig.
[0517/112321.651:WARNING:dns_config_service_win.cc(668)] Failed to read DnsConfig.
[0517/112326.690:WARNING:dns_config_service_win.cc(668)] Failed to read DnsConfig.
[0517/112331.728:WARNING:dns_config_service_win.cc(668)] Failed to read DnsConfig.
[0517/112336.737:WARNING:dns_config_service_win.cc(668)] Failed to read DnsConfig.
[0517/112341.777:WARNING:dns_config_service_win.cc(668)] Failed to read DnsConfig.
[0517/112346.820:WARNING:dns_config_service_win.cc(668)] Failed to read DnsConfig.
[0517/112351.862:WARNING:dns_config_service_win.cc(668)] Failed to read DnsConfig.
[0517/112356.893:WARNING:dns_config_service_win.cc(668)] Failed to read DnsConfig.
[0517/112401.931:WARNING:dns_config_service_win.cc(668)] Failed to read DnsConfig.
[0517/112406.969:WARNING:dns_config_service_win.cc(668)] Failed to read DnsConfig.
[0517/112411.994:WARNING:dns_config_service_win.cc(668)] Failed to read DnsConfig.
[0517/112417.034:WARNING:dns_config_service_win.cc(668)] Failed to read DnsConfig.
[0517/112422.066:WARNING:dns_config_service_win.cc(668)] Failed to read DnsConfig.
[0517/112427.099:WARNING:dns_config_service_win.cc(668)] Failed to read DnsConfig.
[0517/112432.141:WARNING:dns_config_service_win.cc(668)] Failed to read DnsConfig.
[0517/112437.182:WARNING:dns_config_service_win.cc(668)] Failed to read DnsConfig.
[0517/112442.223:WARNING:dns_config_service_win.cc(668)] Failed to read DnsConfig.
[0517/112447.257:WARNING:dns_config_service_win.cc(668)] Failed to read DnsConfig.
[0517/112452.284:WARNING:dns_config_service_win.cc(668)] Failed to read DnsConfig.
[0517/112457.317:WARNING:dns_config_service_win.cc(668)] Failed to read DnsConfig.
[0517/112502.358:WARNING:dns_config_service_win.cc(668)] Failed to read DnsConfig.
[0517/112507.390:WARNING:dns_config_service_win.cc(668)] Failed to read DnsConfig.
[0517/112512.419:WARNING:dns_config_service_win.cc(668)] Failed to read DnsConfig.
[0517/112517.458:WARNING:dns_config_service_win.cc(668)] Failed to read DnsConfig.
[0517/112522.492:WARNING:dns_config_service_win.cc(668)] Failed to read DnsConfig.
[0517/112527.532:WARNING:dns_config_service_win.cc(668)] Failed to read DnsConfig.
[0517/112532.568:WARNING:dns_config_service_win.cc(668)] Failed to read DnsConfig.
[0517/112537.598:WARNING:dns_config_service_win.cc(668)] Failed to read DnsConfig.
[0517/112542.607:WARNING:dns_config_service_win.cc(668)] Failed to read DnsConfig.
[0517/112547.647:WARNING:dns_config_service_win.cc(668)] Failed to read DnsConfig.
[0517/112552.681:WARNING:dns_config_service_win.cc(668)] Failed to read DnsConfig.
[0517/112557.712:WARNING:dns_config_service_win.cc(668)] Failed to read DnsConfig.
[0517/112602.750:WARNING:dns_config_service_win.cc(668)] Failed to read DnsConfig.
[0517/112607.781:WARNING:dns_config_service_win.cc(668)] Failed to read DnsConfig.
[0517/112612.824:WARNING:dns_config_service_win.cc(668)] Failed to read DnsConfig.
[0517/112617.850:WARNING:dns_config_service_win.cc(668)] Failed to read DnsConfig.
[0517/112622.887:WARNING:dns_config_service_win.cc(668)] Failed to read DnsConfig.
[0517/112627.918:WARNING:dns_config_service_win.cc(668)] Failed to read DnsConfig.
[0517/112632.954:WARNING:dns_config_service_win.cc(668)] Failed to read DnsConfig.
[0517/112637.987:WARNING:dns_config_service_win.cc(668)] Failed to read DnsConfig.
[0517/112643.029:WARNING:dns_config_service_win.cc(668)] Failed to read DnsConfig.
[0517/112648.065:WARNING:dns_config_service_win.cc(668)] Failed to read DnsConfig.
[0517/112653.094:WARNING:dns_config_service_win.cc(668)] Failed to read DnsConfig.
[0517/112658.127:WARNING:dns_config_service_win.cc(668)] Failed to read DnsConfig.
[0517/112703.169:WARNING:dns_config_service_win.cc(668)] Failed to read DnsConfig.
[0517/112708.206:WARNING:dns_config_service_win.cc(668)] Failed to read DnsConfig.
[0517/112713.242:WARNING:dns_config_service_win.cc(668)] Failed to read DnsConfig.
[0517/112718.274:WARNING:dns_config_service_win.cc(668)] Failed to read DnsConfig.
[0517/112723.306:WARNING:dns_config_service_win.cc(668)] Failed to read DnsConfig.
[0517/112728.334:WARNING:dns_config_service_win.cc(668)] Failed to read DnsConfig.
[0517/112733.367:WARNING:dns_config_service_win.cc(668)] Failed to read DnsConfig.
[0517/112738.395:WARNING:dns_config_service_win.cc(668)] Failed to read DnsConfig.
[0517/112743.416:WARNING:dns_config_service_win.cc(668)] Failed to read DnsConfig.
[0517/124321.012:WARNING:dns_config_service_win.cc(668)] Failed to read DnsConfig.
[0517/124326.028:WARNING:dns_config_service_win.cc(668)] Failed to read DnsConfig.
[0517/124331.044:WARNING:dns_config_service_win.cc(668)] Failed to read DnsConfig.
[0517/124336.065:WARNING:dns_config_service_win.cc(668)] Failed to read DnsConfig.
[0517/124341.084:WARNING:dns_config_service_win.cc(668)] Failed to read DnsConfig.
[0517/124346.093:WARNING:dns_config_service_win.cc(668)] Failed to read DnsConfig.
[0517/124351.104:WARNING:dns_config_service_win.cc(668)] Failed to read DnsConfig.
[0517/124356.118:WARNING:dns_config_service_win.cc(668)] Failed to read DnsConfig.
[0517/124401.132:WARNING:dns_config_service_win.cc(668)] Failed to read DnsConfig.
[0517/124406.145:WARNING:dns_config_service_win.cc(668)] Failed to read DnsConfig.
[0517/124411.165:WARNING:dns_config_service_win.cc(668)] Failed to read DnsConfig.
[0517/124416.180:WARNING:dns_config_service_win.cc(668)] Failed to read DnsConfig.
[0517/124421.196:WARNING:dns_config_service_win.cc(668)] Failed to read DnsConfig.
[0517/124426.206:WARNING:dns_config_service_win.cc(668)] Failed to read DnsConfig.
[0517/124431.227:WARNING:dns_config_service_win.cc(668)] Failed to read DnsConfig.
[0517/124436.234:WARNING:dns_config_service_win.cc(668)] Failed to read DnsConfig.
[0517/124441.254:WARNING:dns_config_service_win.cc(668)] Failed to read DnsConfig.
[0517/124446.264:WARNING:dns_config_service_win.cc(668)] Failed to read DnsConfig.
[0517/124451.281:WARNING:dns_config_service_win.cc(668)] Failed to read DnsConfig.
[0517/124456.310:WARNING:dns_config_service_win.cc(668)] Failed to read DnsConfig.
[0517/124501.348:WARNING:dns_config_service_win.cc(668)] Failed to read DnsConfig.
[0517/124506.382:WARNING:dns_config_service_win.cc(668)] Failed to read DnsConfig.
[0517/124511.416:WARNING:dns_config_service_win.cc(668)] Failed to read DnsConfig.
[0517/124516.443:WARNING:dns_config_service_win.cc(668)] Failed to read DnsConfig.
[0517/124521.481:WARNING:dns_config_service_win.cc(668)] Failed to read DnsConfig.
[0517/124526.511:WARNING:dns_config_service_win.cc(668)] Failed to read DnsConfig.
[0517/124531.543:WARNING:dns_config_service_win.cc(668)] Failed to read DnsConfig.
[0517/124536.570:WARNING:dns_config_service_win.cc(668)] Failed to read DnsConfig.
[0517/124541.607:WARNING:dns_config_service_win.cc(668)] Failed to read DnsConfig.
[0517/124546.646:WARNING:dns_config_service_win.cc(668)] Failed to read DnsConfig.
[0517/135509.452:WARNING:dns_config_service_win.cc(668)] Failed to read DnsConfig.
[0517/135514.461:WARNING:dns_config_service_win.cc(668)] Failed to read DnsConfig.
[0517/135519.479:WARNING:dns_config_service_win.cc(668)] Failed to read DnsConfig.
[0517/135524.492:WARNING:dns_config_service_win.cc(668)] Failed to read DnsConfig.
[0517/135529.509:WARNING:dns_config_service_win.cc(668)] Failed to read DnsConfig.
[0517/135534.524:WARNING:dns_config_service_win.cc(668)] Failed to read DnsConfig.
[0517/135539.539:WARNING:dns_config_service_win.cc(668)] Failed to read DnsConfig.
[0517/135544.561:WARNING:dns_config_service_win.cc(668)] Failed to read DnsConfig.
[0517/135549.575:WARNING:dns_config_service_win.cc(668)] Failed to read DnsConfig.
[0517/135554.594:WARNING:dns_config_service_win.cc(668)] Failed to read DnsConfig.
[0517/135559.622:WARNING:dns_config_service_win.cc(668)] Failed to read DnsConfig.
[0517/135604.636:WARNING:dns_config_service_win.cc(668)] Failed to read DnsConfig.
[0517/135609.653:WARNING:dns_config_service_win.cc(668)] Failed to read DnsConfig.
[0517/135614.692:WARNING:dns_config_service_win.cc(668)] Failed to read DnsConfig.
[0517/135618.930:WARNING:dns_config_service_win.cc(668)] Failed to read DnsConfig.
[0517/135619.555:WARNING:dns_config_service_win.cc(668)] Failed to read DnsConfig.
