# Supplementary material for: The cuproptosis related genes signature predicts the prognosis and correlates with the immune status of clear cell renal cell carcinoma
Source: Front Genet. 2022 Dec 1;13:1061382. doi: 10.3389/fgene.2022.1061382 (PMC9751702; doi:10.3389/fgene.2022.1061382)
Supplement: Supplementary file 4 [file DataSheet1.ZIP › RAW.data/34ceRNA/lncRNA_lgFC.txt]

	baseMean	log2FoldChange	lfcSE	stat	pvalue	padj	change
PVT1	911.435639176503	4.41545002769501	0.118198698340815	37.3561645743635	2.01361757265832e-305	4.04133046832525e-302	UP
LINC00887	1609.07794083324	5.48160557714927	0.177813537458357	30.8278304087676	1.11057376044226e-208	1.11446076860381e-205	UP
MIR210HG	1261.28261324229	3.2008651916078	0.112126909193354	28.5468066018672	3.07740977779293e-179	2.05878714134347e-176	UP
HIF1A-AS3	693.452755142309	4.90032254015383	0.172537961024594	28.4014167725984	1.94227087150562e-177	9.74534409777944e-175	UP
TMEM238L	3.50801390631251	-5.84308872470958	0.206350875108383	-28.3162779011264	2.17865515787068e-176	8.74512180369291e-174	DOWN
DGCR5	2389.07244972369	4.18315759518155	0.151270202861818	27.6535465415007	2.52977078749313e-168	8.46208328416453e-166	UP
LINC02048	119.200805509571	5.14275277661493	0.189486861613982	27.1404187752692	3.28527700251781e-162	9.41935849150464e-160	UP
LINC01762	56.308331605405	-4.62310608358429	0.175849316896257	-26.2901566249002	2.48516457398822e-152	6.23465662499295e-150	DOWN
LINC00462	753.731058767286	6.34842881113665	0.246733068961415	25.7299470956989	5.40531666852364e-146	1.20538561708077e-143	UP
LINC02410	2.00310332254477	-4.80817266672616	0.188443340905813	-25.5152166354838	1.33633632095645e-143	2.68202699615959e-141	DOWN
LINC02188	834.904312355618	3.92112138587238	0.157828542876278	24.8441841660171	2.98858654219421e-136	5.45281199107615e-134	UP
LINC02783	214.806599355234	7.15741941947761	0.289996776482223	24.6810309628265	1.70966339079232e-134	2.85941202110015e-132	UP
SFTA1P	76.5755194611791	4.87732938149733	0.202077622154079	24.1359202939279	1.04955453990768e-128	1.62035073968825e-126	UP
LINC02747	1201.63323008071	6.2933367756646	0.264337945351439	23.8079204531063	2.76497689936805e-125	3.96379188359405e-123	UP
LINC01020	57.5389847312398	-6.3866778191338	0.269051370942521	-23.7377635235995	1.46993410616272e-124	1.96677183404572e-122	DOWN
OSTM1-AS1	348.662950023213	7.43517672538592	0.317031841976866	23.4524604185609	1.24765989698474e-121	1.56503338328023e-119	UP
C13orf42	4.6285620995645	-5.30953994657142	0.230687247732606	-23.0161831603531	3.20991492253003e-117	3.78958779383399e-115	DOWN
LINC00551	43.061077965237	-2.79002548445163	0.121991642535595	-22.8706280730465	9.11124151951408e-116	1.01590342942582e-113	DOWN
MIR34AHG	441.951084526307	2.88417676761321	0.126240314265081	22.8467172662211	1.57544103974258e-115	1.66416324566493e-113	UP
LNCTAM34A	75.6198691152311	2.20079674538953	0.101525535139187	21.677273036506	3.36219452857018e-104	3.37396220942018e-102	UP
LUCAT1	740.414590652071	4.8091209090155	0.222934382378285	21.571912137156	3.29777166287965e-103	3.15172748923784e-101	UP
LOC102724908	1350.36697481408	9.56820753925644	0.45030302523993	21.2483749896158	3.41273811830722e-100	3.11334791065572e-98	UP
WSPAR	1.24315491759186	-4.67217188198168	0.220552398922936	-21.1839540390318	1.34274818262461e-99	1.17169374022939e-97	DOWN
LOC646588	26.1291366222372	-3.94028244189414	0.186408260614046	-21.1379175413927	3.56462799513193e-99	2.98092016092907e-97	DOWN
LOC105371267	307.927214911767	-3.7376650944972	0.178215723103123	-20.9727011142246	1.16460771834713e-97	9.34947076289073e-96	DOWN
LINC02611	104.775228504873	2.72453830088718	0.130056426386174	20.9488940807682	1.92039211894284e-97	1.48239499335319e-95	UP
PSMB8-AS1	480.96037022458	1.4572684647375	0.0714591907848322	20.3930166117528	1.92878667271836e-92	1.43373142672065e-90	UP
LINC00299	81.8937897402029	2.98267742213701	0.146580382905691	20.3484079043241	4.79599741505189e-92	3.43770243286041e-90	UP
LINC02172	6.74435816246238	-4.59262383331841	0.229137760400075	-20.0430685248022	2.32013791731997e-89	1.60569544829696e-87	DOWN
LOC107986281	10.9576736987584	-4.77914950726567	0.240691774480591	-19.8558904540007	9.80098336591511e-88	6.55685787179721e-86	DOWN
L3MBTL4-AS1	41.9998072062039	2.73823877921096	0.138058859127151	19.8338505513005	1.5195005355684e-87	9.83754056414765e-86	UP
MIR4435-2HG	1586.45450686446	1.80110690955449	0.0912142704728533	19.7458895435723	8.70189606563553e-87	5.45772043866578e-85	UP
LINC01738	103.29481730542	3.72023658598159	0.188947529797998	19.6892575942054	2.66567696202239e-86	1.62121626144816e-84	UP
MIAT	327.585759258042	4.23055394645183	0.215551812653253	19.6266219911465	9.16063001364797e-86	5.40746601099749e-84	UP
LINC01428	115.20253179152	4.01017457254233	0.205055028778137	19.5565775510983	3.62614223702702e-85	2.07933356277521e-83	UP
LINC01751	14.081960510534	5.71710924973256	0.297266567673057	19.23226447725	1.98757033559215e-82	1.10807046209262e-80	UP
LINC00487	18.3654132132678	3.82563798429311	0.199354695228429	19.1901072603759	4.47714587588212e-82	2.42854912780957e-80	UP
LINC00528	41.1802278035663	2.19298505278591	0.114906053060431	19.0850263704784	3.36307074428302e-81	1.77623236415158e-79	UP
LINC00443	4.66516311299122	-3.32249389887937	0.174502820235669	-19.0397719325812	7.98746752415011e-81	4.1104736720434e-79	DOWN
MIR155HG	183.471869000227	3.30534559518293	0.173865058708141	19.0109825386564	1.38337021022116e-80	6.94106002978469e-79	UP
LINC02685	22.967857985795	6.08102321830896	0.320591734243911	18.9681222837842	3.12884665653433e-80	1.5316085950401e-78	UP
LINC01555	4.50351700711926	-4.82727390479915	0.254924031769431	-18.9361272505105	5.74722569291313e-80	2.74635284897063e-78	DOWN
LINC00943	36.112396787133	3.81712894081071	0.202476337791248	18.8522223507724	2.81753460861397e-79	1.31506789755541e-77	UP
LOH12CR2	86.3363676150362	-1.39125798590525	0.0745141137536245	-18.671066672085	8.51353470985157e-78	3.88333276424366e-76	DOWN
LINC02236	54.8837268660382	3.03987281631385	0.163209631612946	18.625572438782	1.99349400543338e-77	8.89098326423288e-76	UP
LINC01235	545.547738091303	3.779249993226	0.203151667557707	18.6030960939687	3.03275570635204e-77	1.32320450057577e-75	UP
FAM245A	24.124292495578	-5.20800786079365	0.286408175352517	-18.1838659262555	6.92736158535756e-74	2.95813078761971e-72	DOWN
LINC02910	35.1469658895417	2.4700806926235	0.136720010406167	18.0667093667225	5.82882380126427e-73	2.43717695190362e-71	UP
SRGAP3-AS4	3.39939890037048	-4.42721218247719	0.246702732153146	-17.9455336543614	5.20085778857649e-72	2.13022889421898e-70	DOWN
LINC02526	21.3015302605512	4.90002737784	0.274281450416277	17.8649608655752	2.2108708794641e-71	8.87443571016889e-70	UP
LINC00921	87.5890921099662	1.34663966106081	0.0760709593353621	17.7024145985079	4.01708616455264e-70	1.58084155534454e-68	UP
USP46-DT	114.351498457315	-1.4533713200922	0.082228872267697	-17.6747081652869	6.56794003108224e-70	2.53497223891962e-68	DOWN
LINC02762	672.241647434073	2.41558832961619	0.136958717865818	17.637346254824	1.27300569486433e-69	4.82060835772209e-68	UP
LINC00652	17.0429051294805	-2.00965381596004	0.114664463724147	-17.5263874324198	9.01161993176543e-69	3.34931874130615e-67	DOWN
ACTG1P25	48.3347972151977	-2.90574081967321	0.166525967494585	-17.4491754252543	3.4923792978311e-68	1.27440095468128e-66	DOWN
LINC00861	191.350507398462	2.65692886477406	0.15340576384679	17.3196156268783	3.34585108566448e-67	1.19912913016582e-65	UP
LINC01615	55.6265400756412	3.85754951062928	0.223162414623971	17.2858387337727	6.01401602363262e-67	2.11756669463696e-65	UP
LINC00158	20.5851573335085	4.33303180444798	0.251332049416063	17.2402676638941	1.32422295548636e-66	4.58226805458815e-65	UP
MIR122HG	27.9241408906628	2.81187468057862	0.164298656792564	17.114410643836	1.15882617511013e-65	3.94197310753565e-64	UP
LINC01704	13.7834223899186	3.11626515951646	0.182932312485923	17.0350722470436	4.51184151632987e-65	1.50921098721234e-63	UP
MROCKI	291.070042636865	2.2072143641482	0.130061935061649	16.9704868922794	1.35801426361964e-64	4.46808955259774e-63	UP
LINC01976	6.13206024801214	-5.52104495537521	0.32825012043624	-16.8196281178445	1.7525534461672e-63	5.67318510718962e-62	DOWN
C20orf204	57.1669127874982	1.99990251836049	0.119220037241477	16.7748858718249	3.72574172048036e-63	1.1869148623816e-61	UP
LINC02677	101.339596259198	2.07501882391242	0.123905861005569	16.7467366521036	5.98189512331685e-63	1.87588492382764e-61	UP
SNHG15	1107.41185539117	1.69699542660928	0.101399959689677	16.7356617478226	7.20518931023554e-63	2.22474076086811e-61	UP
LINC02381	750.905737149461	-2.1418201942919	0.129478099724339	-16.5419495563486	1.83002662993855e-61	5.56494461558587e-60	DOWN
LOC105374438	26.2820106012989	3.37179262454835	0.204820884657728	16.4621524322721	6.86164663545575e-61	2.05542161154622e-59	UP
LINC00460	69.8676433970096	6.07965810899228	0.370230110604198	16.4212956614214	1.34660282936639e-60	3.97445864490933e-59	UP
LINC00240	265.658975276683	1.85446237933219	0.113499125258391	16.3390015130983	5.20991026911593e-60	1.51540433479937e-58	UP
PELATON	231.923027298438	2.53108489145086	0.158001421982023	16.0193804568344	9.35779898175724e-58	2.6830146509124e-56	UP
LINC01480	57.1339652150598	2.55081315035727	0.160661492326486	15.8769417202578	9.15338229340174e-57	2.58744200885314e-55	UP
LINC00271	102.691909548977	-1.47240515342451	0.0927592741889754	-15.8734009757862	9.68477133613695e-57	2.69963000994817e-55	DOWN
LOC100128108	66.047615544965	1.66193675791523	0.105362486507132	15.7735149673288	4.73402007876875e-56	1.3015312737108e-54	UP
LINC01234	143.636554027902	5.94982634613551	0.379177906574092	15.6913845532108	1.7323543429397e-55	4.69842590037836e-54	UP
LINC02577	118.446325097679	7.44795922796754	0.4772102021542	15.6072925397368	6.49346496379691e-55	1.73765122431205e-53	UP
DNAJC3-DT	274.523262652939	-1.33773613730931	0.0857244242993562	-15.6050757790782	6.72298570093855e-55	1.7753989870768e-53	DOWN
RABGAP1L-DT	16.6470398061366	-1.68902095380224	0.108739164121658	-15.5327748511341	2.08173440322195e-54	5.42602720424214e-53	DOWN
LINC01012	35.370591247913	2.34864702688176	0.151419227975613	15.5108902500812	2.9279103062858e-54	7.53373844194307e-53	UP
LINC02073	31.5036365524598	3.13215214655256	0.203363376465936	15.4017512935875	1.59295984794807e-53	4.04692457573643e-52	UP
SCAT1	16.9165441673755	3.97130118854254	0.260182864582112	15.2635001344957	1.33870634839835e-52	3.35847955154436e-51	UP
LINC00426	83.2521067616139	2.46349447620308	0.161419206699511	15.2614705930812	1.38100492408545e-52	3.42182331190062e-51	UP
LINC02310	7.07237803664055	4.6785050327276	0.307171146204142	15.2309391378132	2.20402658311745e-52	5.39448945404478e-51	UP
LINC01684	35.5102846214717	2.53405819296487	0.166476903652844	15.2216802292838	2.53924784016765e-52	6.14008483761021e-51	UP
LOC645485	2.38167601832396	-3.10537973379665	0.204822947127361	-15.1612882118413	6.3805477912398e-52	1.52449516869265e-50	DOWN
LINC01275	20.1276942759779	2.60523373612599	0.172418880654117	15.1099098094265	1.39330314716832e-51	3.28983460749037e-50	UP
LINC02121	11.3312412595786	-8.11239551370596	0.537707948512503	-15.0869919928612	1.97231046278933e-51	4.60282220792813e-50	DOWN
PSMG3-AS1	385.599985006193	-1.23565944297212	0.0819844294937907	-15.0718795093366	2.4795744886431e-51	5.72012183759391e-50	DOWN
LOC105378013	4.37721477738096	-4.67288229106521	0.310273759719812	-15.0605139644583	2.94488678258125e-51	6.716349741637e-50	DOWN
TINCR	36.2726680431856	-2.38841820149098	0.158761694913437	-15.044045749154	3.77741221015913e-51	8.51827674807796e-50	DOWN
LINC02473	18.32422348753	4.31467027925172	0.287121823686389	15.0273156664136	4.86316964832697e-51	1.08448683157691e-49	UP
RN7SL832P	20.9224603678705	-1.58462979182452	0.105946892723074	-14.9568312113358	1.40561365545463e-50	3.10007319395322e-49	DOWN
LINC00845	5.38197952469184	-3.28380312046197	0.22014367842542	-14.9166360076719	2.56902501255341e-50	5.6043839132551e-49	DOWN
LINC01152	89.3829557138722	2.78163719171195	0.187751304467792	14.8155412267142	1.1624914766596e-49	2.50873160608152e-48	UP
CYTOR	660.630973581907	1.68115083153472	0.114079696738447	14.736634822839	3.75011241199085e-49	8.00688894772941e-48	UP
LINC02076	18.1055583927581	2.80567669608122	0.191214761617076	14.6729084739798	9.61343656138886e-49	2.03096496617973e-47	UP
LINC02609	197.403938396181	2.18933437226213	0.149525849642635	14.6418453899082	1.51889029055737e-48	3.1754300136965e-47	UP
LINC01819	15.3643329866239	-3.17956871619279	0.218786908912349	-14.5327192198076	7.51759651985388e-48	1.5554449706543e-46	DOWN
GAS1RR	23.182316879871	-2.06479612247447	0.142700605978644	-14.4694278508073	1.89038067735922e-47	3.87142246883669e-46	DOWN
GATA3-AS1	26.9104863958138	-5.15706873918551	0.357471198995199	-14.426529336297	3.52371710373497e-47	7.14353558302635e-46	DOWN
LINC01929	77.4636133687582	3.43112517250554	0.238114604147372	14.4095536886178	4.50612843975389e-47	9.04379977858606e-46	UP
RRS1-AS1	10.292191473277	-2.79833700193432	0.194591183712065	-14.3805949917803	6.85030848167127e-47	1.36124446759547e-45	DOWN
LINC02615	293.532319574111	1.79776352720055	0.125203796815296	14.3586981619468	9.39758557014024e-47	1.84911316071289e-45	UP
LINC00863	142.880140036497	-0.977775114756859	0.0682095630758137	-14.3348684651459	1.32497345262481e-46	2.58176865962912e-45	NOT
SPATA13	9.45392023603939	-2.31873510799842	0.162163328238372	-14.2987636797266	2.22731275061424e-46	4.29828527931036e-45	DOWN
RPL34-DT	26.8325191586054	-1.39920904205558	0.0982421200278739	-14.2424556967886	4.99407877136462e-46	9.54582485155123e-45	DOWN
LOC105375924	18.4237140703938	2.94583549755737	0.206897407547983	14.2381460090271	5.31176377792485e-46	1.00572734927313e-44	UP
GTSE1-DT	30.1076204285476	-1.43095932230824	0.100614190640866	-14.222241546582	6.66822964897929e-46	1.25076045845808e-44	DOWN
LINC02432	105.799169823418	-2.8103847650974	0.198037369748794	-14.1911840611815	1.03889646298045e-45	1.93061592703868e-44	DOWN
LINC02099	8.47764799502055	4.08523280481613	0.288902774712521	14.1405107959979	2.13727392869942e-45	3.93532915128417e-44	UP
LINC01146	35.9165987413679	2.31158193261511	0.164079231267894	14.0882055257863	4.48821911642904e-45	8.18895978788461e-44	UP
ADCY6-DT	14.3100664417203	-2.09891147018188	0.149167925904838	-14.0707961007709	5.7419354526115e-45	1.03820400481002e-43	DOWN
LINC01638	57.1176170841319	4.00360108390347	0.285772105874548	14.0097686289264	1.35846823702175e-44	2.43432656402022e-43	UP
LINC00707	150.915854176449	2.72807282844411	0.19498867662099	13.9909295027773	1.7708228700638e-44	3.14516946921951e-43	UP
LNCAROD	13.6619736407778	2.98503637719265	0.214173884063671	13.9374433546961	3.75139138759269e-44	6.60442325868292e-43	UP
LINC01176	136.457642902608	1.67162280904683	0.120411705654661	13.8825606693175	8.08047666742088e-44	1.41021884100119e-42	UP
LINC02360	2.73131758453961	-3.31082395144524	0.239180498528771	-13.8423657940783	1.41472601061067e-43	2.44771991663414e-42	DOWN
MIR924HG	36.3455000890737	2.33276238262035	0.169167306369221	13.7896762246064	2.94076805535161e-43	5.04454827956469e-42	UP
LINC02915	11.2836521152861	2.73361601689942	0.199759698903598	13.6845221128343	1.2563037639874e-42	2.13678106298536e-41	UP
MANCR	16.395774994684	3.52424821618161	0.258117788370207	13.6536433170074	1.92032447823695e-42	3.23873212421979e-41	UP
LINC01857	31.920129999068	2.90857004634325	0.213938294469784	13.5953689523034	4.26603958727819e-42	7.13495120972277e-41	UP
LOC105373757	30.786682689479	2.15222853463912	0.158602943670776	13.5699154430996	6.0391664409683e-42	1.00170306173747e-40	UP
LINC01285	58.0987199211736	1.941022689046	0.143079447096992	13.5660482929473	6.36629344689148e-42	1.04730745474682e-40	UP
CDC37L1-DT	36.8899457292943	-1.11571469851514	0.0823630958258509	-13.5462938507583	8.33325225020623e-42	1.3597428671678e-40	DOWN
FAM238A	5.25268105044683	3.8771371323452	0.286556836673971	13.5300807244616	1.03909476203556e-41	1.6683705499243e-40	UP
LINC01758	2.92199729437325	-3.64167375183838	0.269146444871794	-13.5304545953526	1.03382343419155e-41	1.6683705499243e-40	DOWN
LINC02541	26.4029789082322	2.86235800108078	0.211774803549694	13.5160460692346	1.25755357272095e-41	2.00310319083409e-40	UP
PPM1K-DT	6.63299550524393	-2.35510282582898	0.174545116642696	-13.4928027270451	1.72419274896137e-41	2.72476759619328e-40	DOWN
LOC105372990	6.98309544712024	3.15269949632681	0.234026096008366	13.4715724019689	2.29916961462663e-41	3.6050261066841e-40	UP
LINC02802	32.5392864196062	2.81554788638417	0.209656858248876	13.4293144994185	4.07163032406259e-41	6.33469927162297e-40	UP
LINC01031	5.0152178970588	-2.33467537968712	0.17441208113425	-13.3859728322951	7.30347839226631e-41	1.12754470255988e-39	DOWN
LINC01163	4.91698903358498	4.42563739670248	0.33095824111397	13.3721927630696	8.79105024079969e-41	1.34684258269351e-39	UP
KBTBD11-AS1	130.078944596268	2.19981934025579	0.164589687181358	13.3654749451699	9.62188896658908e-41	1.46296448151093e-39	UP
LINC00607	25.6615602744664	2.12534731036949	0.159317152788447	13.3403545893874	1.34816742995836e-40	2.03441506159882e-39	UP
LRRC77P	27.1055302461707	2.47779554644204	0.186111159407852	13.3135248543162	1.9314975060744e-40	2.89292201096366e-39	UP
PDE4DIPP6	141.542481755986	1.61764383272462	0.121909817023387	13.2691843218359	3.49362771528629e-40	5.19385987005896e-39	UP
ADAM20P1	20.4856085458862	2.01331724302368	0.152013146196861	13.2443626975287	4.86393098288726e-40	7.17787461959906e-39	UP
GAPLINC	20.4644125664701	2.15076185885323	0.16282253906754	13.2092391579834	7.76048614763178e-40	1.13688289768591e-38	UP
MIR3667HG	214.764961393949	1.65181840940495	0.125234838464787	13.1897675571275	1.00494624996095e-39	1.46154139396495e-38	UP
SLC2A1-AS1	72.2378472553234	1.55094827434206	0.11782385266749	13.1632792446448	1.42752999698529e-39	2.0611889956471e-38	UP
LINC02528	8.42958567147641	4.50979689738987	0.34302681513508	13.1470680961603	1.76901802640919e-39	2.53601369928803e-38	UP
LOC101927888	5.89075046179449	3.71777866086375	0.283518431581419	13.1130051761594	2.77385211604832e-39	3.94831290560921e-38	UP
LINC01529	22.9955184564848	2.78406840433967	0.213092646318187	13.0650609133763	5.21428734145555e-39	7.36977091147979e-38	UP
LINC01359	79.9103219235031	2.04748637741695	0.156744105987627	13.0626052221611	5.3852783492527e-39	7.55821933353158e-38	UP
ATP2B1-AS1	105.977161823979	-1.12161331395905	0.0859863297775895	-13.0440887157318	6.86731861131666e-39	9.50531617442243e-38	DOWN
BMPR1B-DT	6.11300735354236	-4.82128318798415	0.369611397158269	-13.0441951331919	6.8577372233418e-39	9.50531617442243e-38	DOWN
CASC11	6.73818280404736	2.3490505792773	0.180670265002775	13.0018660195203	1.19394012726823e-38	1.64125879138859e-37	UP
LINC00926	104.159857553097	1.84619334897397	0.142651486639632	12.9419846400749	2.60803896467424e-38	3.56077156605523e-37	UP
LINC02328	61.8813941237584	1.62018396495105	0.125295947650437	12.9308568659475	3.01440467528984e-38	4.08777715088291e-37	UP
LOC100128317	30.9600828320613	3.49521793232916	0.271379203340062	12.8794612457806	5.87441879982003e-38	7.912723846469e-37	UP
LINC00632	75.8097823173843	2.69080790092588	0.208951624793266	12.8776596190057	6.01314401290159e-38	8.04558668926233e-37	UP
LINC01772	72.9612926417972	1.24475804491201	0.0975226768848453	12.7637805346732	2.61209364101141e-37	3.47183572020524e-36	UP
LINC01744	3.69102974431956	3.81171174450075	0.299336460291925	12.7338705775548	3.83353350306598e-37	5.0617774609562e-36	UP
ZKSCAN2-DT	120.977023800697	1.62471164610867	0.127916900570242	12.7013056043873	5.81513951072627e-37	7.62809476995269e-36	UP
LINC00298	14.6790308358643	2.98153692670254	0.235002021111901	12.6872820607905	6.95579530448194e-37	9.0651176468151e-36	UP
LOC100505664	17.2675465677283	-2.36993794418989	0.187328228029505	-12.6512590714124	1.10096166555448e-36	1.42556778243087e-35	DOWN
LINC01238	37.09091214209	2.16047461672653	0.170962218210461	12.6371466125158	1.31748867873502e-36	1.69499985783409e-35	UP
FAM230I	6.30665074844268	-3.15163511665932	0.249554898492523	-12.6290252593609	1.46076491025459e-36	1.86735998400062e-35	DOWN
LINC02709	68.5983926298815	1.65944069894778	0.131432627239632	12.6257896064289	1.52206998458031e-36	1.9334142145903e-35	UP
MIR3142HG	57.578345095687	2.01984023299125	0.160013829408252	12.6229104100616	1.5787675543624e-36	1.99282168654424e-35	UP
LOC285638	31.2217946327072	1.85648792015727	0.147164504239556	12.6150523167955	1.74441765859606e-36	2.18815390050143e-35	UP
LINC02332	1.12212345542756	-2.7491156019601	0.218222952379676	-12.5977381021637	2.1728665677019e-36	2.70866037352654e-35	DOWN
LINC02280	6.46448737554086	2.9034182439231	0.2308409845592	12.5775682748334	2.80532899573553e-36	3.47549092249458e-35	UP
LINC01948	278.267306477798	-1.48260739183316	0.118076191805747	-12.5563618639757	3.66815127482013e-36	4.51655190709448e-35	DOWN
LOC105371264	55.1286685007267	-2.41613081290929	0.192466840007494	-12.5534913589022	3.80361754177811e-36	4.6547929307004e-35	DOWN
SEMA6A-AS2	37.1898924304083	1.56760924735081	0.124983077763876	12.5425719657217	4.36592019634889e-36	5.31054656610438e-35	UP
ZNNT1	316.460082054767	1.16627655283329	0.0932382051656811	12.5085693226382	6.7020442728643e-36	8.10301376845701e-35	UP
C3orf86	11.9162254964375	-1.73136681295722	0.138512574975822	-12.4997085157029	7.49255003715302e-36	9.00451971530905e-35	DOWN
LINC01265	71.7429910810244	1.23844306386931	0.099122464713629	12.4940705161766	8.04308090537569e-36	9.60860915302918e-35	UP
LINC01126	39.4081586697556	1.69367528751812	0.135654146695597	12.4852452267358	8.98660269056017e-36	1.06722553845883e-34	UP
LOC101927480	1210.71613983228	1.47683930036919	0.118309683381462	12.482826917958	9.26381948298533e-36	1.09367562955009e-34	UP
FGF14-AS2	195.131833118635	-1.21305645047512	0.0972038371040736	-12.4795119885682	9.65767483888669e-36	1.13350604687986e-34	DOWN
SUCLG2-AS1	250.497305489599	-1.55924860440052	0.125159707925716	-12.4580716129983	1.26389912733454e-35	1.47479392358163e-34	DOWN
LOC105374524	16.1101024777651	2.62272468580942	0.211110844568444	12.423448407735	1.94972564845242e-35	2.26190715401388e-34	UP
LINC01270	39.8052369128041	1.60928187606807	0.12986867625912	12.3916091425862	2.90161967566088e-35	3.3468682120985e-34	UP
LINC01271	4.44449878429196	3.59020297773878	0.290436457988833	12.3614060114892	4.2269803012549e-35	4.84774255121062e-34	UP
CCDC194	7.86782203636278	3.0017119867463	0.243406857937172	12.3320764755161	6.08579490578364e-35	6.93988089540213e-34	UP
LINC00174	579.258143238482	1.28440193110537	0.104170675165144	12.3297840689732	6.26142875840305e-35	7.0998234565621e-34	UP
KLHDC7B-DT	7.43039620275724	2.77056851612928	0.224873968080463	12.3205390992075	7.02232714523528e-35	7.91787111263326e-34	UP
UQCRFS1-DT	19.2235373663528	-1.1604169762676	0.0942470844314879	-12.3124973389617	7.75847457188879e-35	8.6990270758552e-34	DOWN
PCCA-DT	152.828758411681	-1.23855307778513	0.100955462787101	-12.2683116256625	1.34018810341555e-34	1.49430973530834e-33	DOWN
FIRRE	63.4710773064774	2.53732332526744	0.207198461478535	12.2458598734832	1.76793315933673e-34	1.96035461369548e-33	UP
LINC00664	33.6718042284233	2.502319807447	0.205610342236602	12.1702039898727	4.47961603666843e-34	4.93988427779865e-33	UP
LINC01968	9.83335277236879	-3.0176357442258	0.248880531762177	-12.1248364540999	7.80157885221602e-34	8.55615779038118e-33	DOWN
LINC01033	15.0927454560495	2.52228157300809	0.208339480966115	12.1065943013381	9.74572446882382e-34	1.06302548961573e-32	UP
LINC02015	356.789586261344	2.49816715391202	0.207139695256847	12.0603013865323	1.7115543621689e-33	1.85680519182323e-32	UP
LOC117779438	14.0857563741756	3.40050342522375	0.283248724540474	12.0053618272793	3.33004302224275e-33	3.59322384174258e-32	UP
LINC02487	40.4860926242662	1.65909101568991	0.13886154810135	11.9478072826827	6.6660861802738e-33	7.15445719989814e-32	UP
LOC105375743	30.2653480202319	1.26031513211624	0.105597730196777	11.9350589237828	7.77038476976046e-33	8.29529906005811e-32	UP
LINC01011	164.196718659713	0.926366426456694	0.0776829185965493	11.9249693908622	8.77162599346121e-33	9.31463141210405e-32	NOT
LINC00906	45.65973702942	3.24624051878465	0.274597910178371	11.8217961552438	3.01175452422127e-32	3.18136385795373e-31	UP
ZNF582-DT	71.4361974621054	-1.44696867598232	0.122584203149696	-11.803875530482	3.72740488507526e-32	3.91670241065238e-31	DOWN
SCHLAP1	1.71236456847411	-3.81680107273033	0.323795226598376	-11.7877002475535	4.51707515801374e-32	4.72175512611124e-31	DOWN
ZFP28-DT	7.05264653679533	-1.55992668028474	0.13293466628618	-11.7345363994562	8.47896340173865e-32	8.81724328875102e-31	DOWN
LINC00160	9.39287609358656	4.34261259073639	0.370675099417876	11.7154149214669	1.06269687663614e-31	1.09939826361275e-30	UP
UBAC2-AS1	47.6230093410499	-1.14063274524128	0.097459752701206	-11.7036285607891	1.22117674043153e-31	1.25687267592107e-30	DOWN
SDHAP2	1705.41228282245	1.50970539386207	0.129195306309511	11.6854507875487	1.51274830331768e-31	1.54902339018296e-30	UP
LINC01843	168.552668568838	1.82778714870605	0.156460572735278	11.6820941963351	1.57369905945682e-31	1.60325584382225e-30	UP
SETBP1-DT	135.352453819489	-0.935176353274995	0.0802399616784735	-11.6547457614985	2.17027205713244e-31	2.19986667609334e-30	NOT
C3orf35	46.7492499609801	1.5892570198257	0.137322464501328	11.5731757771528	5.63572681073405e-31	5.68387121062475e-30	UP
C3orf85	89.2273108845952	-3.44184258401586	0.299485572930035	-11.4925154836087	1.43860847765475e-30	1.44364360732654e-29	DOWN
FAM225A	29.6250617797753	1.97500046542692	0.171904050488473	11.4889699213886	1.49888501248732e-30	1.49595635266937e-29	UP
LINC01736	14.0314386225297	2.60491240670415	0.226739262933231	11.4885810821006	1.50564615465477e-30	1.49595635266937e-29	UP
LINC02481	26.6690325553056	1.31529607282671	0.114517571233089	11.4855393688848	1.55959069679293e-30	1.54192045737114e-29	UP
LINC02384	863.762286462479	2.44534614336804	0.213502658563554	11.4534692908292	2.25919024723934e-30	2.22264452265165e-29	UP
LINC02889	92.1390143791675	2.52562090596994	0.22063664727492	11.4469692010092	2.43511319131704e-30	2.38403520730405e-29	UP
LOC112268292	235.064759493969	-2.46711277407197	0.215797059943018	-11.4325597147775	2.87506537301063e-30	2.80109524448171e-29	DOWN
SIRLNT	22.7667361545479	-5.43594675863239	0.475686128520583	-11.4275914993329	3.04436012479491e-30	2.9517056862142e-29	DOWN
LINC01474	17.3727650055257	1.87533378358546	0.164215962063895	11.4199238613344	3.32525135190675e-30	3.2085478188831e-29	UP
LOC101928228	75.391818597885	1.6941958807887	0.148368266432594	11.4188560770062	3.36635593931129e-30	3.23266811971184e-29	UP
LINC00672	86.1924193452719	1.16116675931113	0.101695076914263	11.4181216489967	3.39492022217815e-30	3.24457375519598e-29	UP
LINC02285	7.15959496527958	1.92298044880474	0.16867999015664	11.4001693207298	4.17306673573026e-30	3.96935779081073e-29	UP
LINC02499	14.8479155326624	-3.80087781330261	0.335130726131302	-11.3414781663841	8.17517901343564e-30	7.73942654715346e-29	DOWN
JPX	105.188170248422	1.58512140662817	0.13993032339124	11.3279335615929	9.5429606312013e-30	8.99188825672348e-29	UP
IQCH-AS1	364.34596290852	-0.990404517992398	0.0874496505910627	-11.3254256740691	9.82006659896403e-30	9.20975404865458e-29	NOT
URB1-AS1	201.803154776404	-0.933252422600015	0.0825231687633661	-11.3089746380935	1.18465814672551e-29	1.10586460487353e-28	NOT
SNHG25	14.4305997567395	2.14563586695733	0.189921908094579	11.2974637232942	1.35062529364362e-29	1.25495600201053e-28	UP
VASH1-AS1	7.13794981300726	1.98915754665237	0.176220370957783	11.2878978510885	1.505953572758e-29	1.39283355784577e-28	UP
LOC105370027	120.164653068179	1.23089391182564	0.109120351790646	11.2801497761589	1.64465727526111e-29	1.51414089516012e-28	UP
LINC02154	13.8697321521287	3.46886063581234	0.307664092796251	11.2748309504859	1.74713886490928e-29	1.59560776774877e-28	UP
NDUFV1-DT	3.19413167506334	-1.55332792825576	0.137770683195718	-11.2747348871682	1.7490468804421e-29	1.59560776774877e-28	DOWN
IGFL2-AS1	17.0314076302009	4.22249271378588	0.375230655831832	11.2530590135959	2.23696708734232e-29	2.03149002004346e-28	UP
LINC01138	238.015900064456	1.14678375284046	0.102700278731966	11.1663158756697	5.96020077038552e-29	5.36418069334697e-28	UP
LOC101927237	13.0569428115162	2.17968506286758	0.195196904708365	11.1665964484639	5.94140967574459e-29	5.36418069334697e-28	UP
LINC01732	2.20089288008501	3.29171720119776	0.29606277457264	11.1183082910348	1.02191302534078e-28	9.15615822258456e-28	UP
LINC01767	10.2095991040843	2.09164467182861	0.18831094147129	11.1073985159142	1.15474732304922e-28	1.03003461215991e-27	UP
LOC283710	30.5598687527712	2.48778597953913	0.224235113593673	11.094542418754	1.33340622178192e-28	1.18413552527271e-27	UP
LINC00626	57.7132595321402	2.89277371437287	0.260911785793397	11.0871714958232	1.44793845935752e-28	1.28018171274473e-27	UP
LINC00645	269.455336205857	-4.09081523644007	0.369494868921072	-11.071372244993	1.72735038648268e-28	1.52052290599594e-27	DOWN
LINC00896	10.13071511443	3.10626795485318	0.280857830807931	11.0599300219528	1.96250576218945e-28	1.71997775751713e-27	UP
LINC02453	27.7641464833665	-1.27511601734834	0.115448782772209	-11.0448632435066	2.32120831359252e-28	2.02550655886095e-27	DOWN
ILF3-DT	1356.10777611412	-0.810957379912747	0.0737679654882127	-10.9933542906552	4.11348722796063e-28	3.57392591624112e-27	NOT
VPS13B-DT	46.0317694316013	-0.880519861841206	0.0803048157293378	-10.964720531941	5.64747595199737e-28	4.8855535498529e-27	NOT
LINC02097	9.49709001499483	2.24419213946899	0.205689566469562	10.9105783924198	1.0260145694945e-27	8.83781648487319e-27	UP
LINC00106	73.086276896858	1.96711789253412	0.181051033057366	10.8649912641528	1.69239377260042e-27	1.45155312034574e-26	UP
TPBGL-AS1	9.98390396703282	2.97875093831248	0.274477559771052	10.8524388689448	1.94173905812007e-27	1.6583277828285e-26	UP
LINC02363	22.0059098156236	2.05713618547864	0.189834591819013	10.8364664509612	2.31230518862667e-27	1.96643920066683e-26	UP
PURPL	66.5722604923753	3.03163678541634	0.279826787017063	10.8339763241876	2.37608001843948e-27	2.01214877510888e-26	UP
REELD1	34.5737770844318	1.92094015489087	0.17745053066194	10.8252150485278	2.61464653911909e-27	2.20487210252606e-26	UP
LINC02701	37.3842206451211	-1.66607861559125	0.154177363325031	-10.8062466477578	3.2155905950499e-27	2.70028883860466e-26	DOWN
LINC01700	3.93915820028516	3.37421271922878	0.313488534660434	10.7634326176671	5.12257800477876e-27	4.28375585649624e-26	UP
LINC01649	1.91280253120752	-2.28973424519609	0.213206950353067	-10.7394915663131	6.64090963833623e-27	5.53041727972648e-26	DOWN
RHOXF1P1	11.8276624031544	3.90327653132172	0.365206656371421	10.6878570344349	1.1602069363004e-26	9.62204678163186e-26	UP
LINC02067	4.68203300567303	3.15759522819625	0.296435362395789	10.651884453584	1.70870505802102e-26	1.41126380718032e-25	UP
LINC01611	4.4575120853344	4.3254182964425	0.408437280593799	10.5901652516981	3.31006988575504e-26	2.72266813963539e-25	UP
LINC02511	41.631034704965	3.47982106956671	0.33030701871799	10.5351108888719	5.95130961364897e-26	4.87521567126265e-25	UP
MAP3K9-DT	33.2858437610365	-1.81175774664572	0.172116276602629	-10.5263591707169	6.53119569086154e-26	5.32849989900777e-25	DOWN
LINC02724	30.7791930174908	1.23927124847603	0.117914787002628	10.5098883692035	7.77855663970596e-26	6.3204709214129e-25	UP
LINC02367	18.2413100691059	1.90455022810102	0.181288788863656	10.5056150467937	8.13904978521221e-26	6.58672295117779e-25	UP
LINC01606	106.107085525913	-4.3763303845433	0.417071752583056	-10.4929915714486	9.3035176065511e-26	7.49885937202733e-25	DOWN
CLEC12A-AS1	4.99224345741794	2.56437569995169	0.24449490684986	10.4884626554877	9.76035119666904e-26	7.83560994068591e-25	UP
LINC02292	4.66026391940473	-1.87362002100978	0.17869550923995	-10.4849866064284	1.01260007993096e-25	8.09676637618099e-25	DOWN
LINC02669	85.997730680888	1.6014737633897	0.152783656262413	10.4819704055196	1.04542587109838e-25	8.32607033053356e-25	UP
LINC02269	9.02666654990573	5.43446797169722	0.518915477687572	10.4727421041952	1.15255124477654e-25	9.14296580342496e-25	UP
TRBV11-2	16.3794681219576	2.35389651008702	0.225736053640375	10.4276497800261	1.85417699716143e-25	1.46509182413504e-24	UP
LOC105376291	90.0473683653674	2.41235210960137	0.231372381953162	10.4262751208125	1.88118889253523e-25	1.48060631659537e-24	UP
PGLS-DT	66.9142359428578	1.10300859189433	0.105956234757486	10.4100395264037	2.23128992844686e-25	1.7492964399972e-24	UP
LINC02343	28.9173323409343	-4.62684986831552	0.445276871681045	-10.3909503560063	2.72622979224799e-25	2.12900513347927e-24	DOWN
LINC01431	19.7716380818934	-1.27454776771681	0.122818181226443	-10.3775170336295	3.13831195358252e-25	2.44131476389152e-24	DOWN
RIPK2-DT	531.811307191819	1.11911114421573	0.107934419133847	10.368436252276	3.45126094955715e-25	2.6743941026105e-24	UP
LINC01205	4.24755214870291	-3.03497056931784	0.292853799112385	-10.3634324653345	3.63672192302156e-25	2.80726957673241e-24	DOWN
LINC01829	21.7308356790214	1.15548285206852	0.111774954058982	10.3375828851496	4.76401986337496e-25	3.66336699838833e-24	UP
LINC02826	11.840753695929	2.25989023684308	0.218775227546638	10.3297355106685	5.1702948321352e-25	3.96060371301349e-24	UP
LOC100129066	11.4604346127133	2.00044643747595	0.195337998688098	10.2409487703932	1.29955648986568e-24	9.91714781429815e-24	UP
LINC02421	5.75755766302591	1.84793762012981	0.18058071445485	10.2333055094421	1.40635477029428e-24	1.06914925150781e-23	UP
LINC01224	15.3287546816241	-2.49603726122542	0.244624008184559	-10.203566198385	1.91123081588082e-24	1.4474868858388e-23	DOWN
SRP14-AS1	293.202948184173	-0.780892035169584	0.076773443838664	-10.1713821358671	2.66105534412949e-24	2.00779626904808e-23	NOT
LINC01693	14.7391008936167	2.80313021063438	0.276420294381498	10.1408263706053	3.64007121357723e-24	2.73618836166648e-23	UP
LINC00987	84.3963481007813	0.993699206383547	0.0982339459682132	10.1156397270765	4.7093031256206e-24	3.52670573623901e-23	NOT
LINC01780	14.9087820100342	-1.84859822070841	0.182811546037315	-10.1120430343665	4.88546907922081e-24	3.64503213457107e-23	DOWN
LINC00294	930.277106178465	0.753702027324585	0.074666159995124	10.0942920778811	5.8552009156837e-24	4.35236601399155e-23	NOT
LINC01831	1.02530238563419	-4.63834405022999	0.459697030918035	-10.0900021933294	6.11681517564464e-24	4.53005463377077e-23	DOWN
LINC00461	15.6991657962541	-3.04005456199754	0.302038963113175	-10.065107265179	7.88013855943907e-24	5.81449929735081e-23	DOWN
LOC101927692	10.7858790037281	-1.45454167462688	0.144772478961015	-10.0470868846458	9.46232725969018e-24	6.95637026014586e-23	DOWN
LINC00313	5.09835990939522	3.21727926585941	0.32043046677886	10.0404911499248	1.01169153643062e-23	7.41045588911041e-23	UP
SMIM10L2B	204.770770816159	-1.48921381892986	0.148377349866531	-10.036665436264	1.05169414176254e-23	7.67545506369967e-23	DOWN
LINC01730	7.47222980732402	1.97205974548421	0.196511686578036	10.0353306198972	1.06601674175842e-23	7.75179565474332e-23	UP
LINC01917	2.44026379408439	-2.03324944144589	0.202623810880384	-10.0346027083964	1.07390846255198e-23	7.78099019617986e-23	DOWN
TBC1D8-AS1	71.6637499141797	-0.710501527633043	0.0712392750414015	-9.97345252629433	1.99182037781898e-23	1.43797967564125e-22	NOT
LOC101927378	248.276172654926	2.22102404648477	0.222897124057117	9.96434591015913	2.18306074226039e-23	1.57039530814215e-22	UP
LINC01018	75.2108945840421	-2.25150094647257	0.22624197031717	-9.95173858906981	2.47815380056272e-23	1.77630524204621e-22	DOWN
LINC00410	1.98270374469501	-3.56755888335334	0.358507793288018	-9.95113342065408	2.49327170122637e-23	1.78078160297556e-22	DOWN
PCAT2	88.8838362481218	1.75664315054636	0.17676880387932	9.93751788774686	2.85861107028802e-23	2.03447958087519e-22	UP
ZNF667-AS1	478.697818848609	-1.34100998021089	0.135028511191679	-9.93130982765013	3.04232535942674e-23	2.15757844394681e-22	DOWN
LINC02613	16.0993919490869	-1.71637084712524	0.173213195171827	-9.90900748307656	3.80406258597649e-23	2.68829352466719e-22	DOWN
ZNF426-DT	43.7207501672258	-1.16710695035444	0.117867962380419	-9.9018166326453	4.08781169923097e-23	2.87868002819528e-22	DOWN
LINC02102	8.07888995286059	1.55914317960335	0.157474546577811	9.90092185363398	4.12455419738309e-23	2.8943986972545e-22	UP
LINC01281	4.31714803967322	3.48929529098085	0.352786516499316	9.89067078187956	4.56955675253123e-23	3.1844098619202e-22	UP
LINC01583	3.84423165280399	4.06298252098643	0.410782944165799	9.89082574798076	4.56248812471941e-23	3.1844098619202e-22	UP
LOC105376731	4.84763734436522	2.30903576350372	0.233571596230352	9.88577293116802	4.79864178449349e-23	3.33248237421399e-22	UP
LINC00862	23.9336176981411	2.16075552452974	0.218652792971369	9.88213091251331	4.97632540080316e-23	3.44396037221102e-22	UP
LINCR-0001	33.5663351699689	1.54407326995627	0.156478632935417	9.86763011019882	5.75072084076205e-23	3.96621880666991e-22	UP
CCDC192	17.9210707190902	1.07319068270642	0.109223677168049	9.82562307488731	8.73322889053792e-23	6.00259944633891e-22	UP
LINC01886	137.912609911722	2.14789470440196	0.218910217317995	9.81176087035662	1.00204481608652e-22	6.86383599278376e-22	UP
YTHDF3-DT	35.0986111200114	-1.02979291213337	0.105041294913516	-9.80369589865806	1.08539916908319e-22	7.4095106542516e-22	DOWN
PNMA8C	8.46486061780433	-1.56224111618362	0.159673205411495	-9.78399044572041	1.31905034055873e-22	8.97401367288602e-22	DOWN
LINC02257	4.57345010382765	4.39443363907047	0.449913503782051	9.76728549405628	1.55564213590088e-22	1.05478843471388e-21	UP
LINC02516	5.83275194774866	2.07803576210926	0.213336862214636	9.74063150895396	2.02293265666789e-22	1.36701206799073e-21	UP
NEAT1	28500.8079792553	1.47875014430957	0.151898129002173	9.73514390218998	2.13515276203409e-22	1.4380038904035e-21	UP
LOC101927636	39.7417654762129	1.38737944733877	0.142539677815753	9.7332859776216	2.17452590648388e-22	1.4596232422452e-21	UP
LINC01962	15.3225546900101	1.23740561703047	0.12739106934421	9.71344085107727	2.64262294514334e-22	1.76791475030089e-21	UP
LINC00222	7.19742703205538	1.69136467156952	0.174734111168404	9.67964789622234	3.67981114883034e-22	2.45361494209385e-21	UP
EDRF1-DT	19.1636297883951	-1.08763086997961	0.112520205868762	-9.66609385027399	4.20107626276587e-22	2.79190730442752e-21	DOWN
LOC100288728	1.39658110101465	2.90169031517776	0.302715549428516	9.58553440897154	9.19802230526031e-22	6.09255140813777e-21	UP
LINC00989	131.030321726041	1.28672857490874	0.134528037011106	9.56476139470106	1.12460585640544e-21	7.42461826909774e-21	UP
EMSY-DT	199.439201874995	-0.932948745958778	0.097600502082741	-9.55885191213329	1.19070211968263e-21	7.83521034164932e-21	NOT
LOC102724265	3.54664443684456	3.34101267368861	0.350452253417918	9.53343184728908	1.52167863101503e-21	9.98042160930443e-21	UP
LINC02404	0.808139474231179	-3.10284266647203	0.326042343852456	-9.5166861758182	1.78789488333996e-21	1.16882900028121e-20	DOWN
TMEM30A-DT	69.600856721664	-0.733211202565183	0.0773886125277174	-9.47440687481737	2.68280477990236e-21	1.74817830950131e-20	NOT
LINC01664	3.92055542251066	1.89575230806224	0.200473946750334	9.45635250261807	3.18872555970039e-21	2.07112368877628e-20	UP
PWRN3	24.0634110153934	-2.44154040098221	0.258554368262152	-9.44304448380738	3.62102264271926e-21	2.34432014320566e-20	DOWN
LINC00996	24.7496918798069	1.49276416688842	0.158157736539273	9.43845176057982	3.7832799907931e-21	2.44149290724172e-20	UP
LINC02798	27.4990720277171	-1.40700293168292	0.149199999947592	-9.43031455882801	4.08860962080364e-21	2.63007676569004e-20	DOWN
LOC100996671	2.69255896095479	3.82925281111028	0.406093922217128	9.42947579762811	4.12143517829091e-21	2.64272217342807e-20	UP
LINC01117	166.813324058527	1.23045622102971	0.130797977541247	9.40730311094975	5.09029774413276e-21	3.24324684840459e-20	UP
LINC02345	13.5920510565327	1.58336631429318	0.168310733375331	9.40739953145051	5.08563161542533e-21	3.24324684840459e-20	UP
LINC02763	8.23643082703942	2.00806354706407	0.214391998074963	9.36631761024003	7.51072372486548e-21	4.77026028981172e-20	UP
LINC02539	1.70087931553952	3.38379641250378	0.361575507712692	9.35847793980708	8.089356621762e-21	5.1215579621061e-20	UP
CTXND1	246.469663559919	-2.18289981635078	0.233438706532609	-9.35106199299409	8.6772031624257e-21	5.47646124119131e-20	DOWN
LOC105372440	3.09432086456184	2.33186908378189	0.249900605590884	9.33118620608477	1.0469256771236e-20	6.58677063945787e-20	UP
LINC01659	13.2552183550226	-2.21292654340441	0.237700927920031	-9.30970931736917	1.28182674814235e-20	8.03945713600529e-20	DOWN
LINC00928	3.66442588273966	3.74720738094911	0.403554863230451	9.28549677472048	1.60954568362701e-20	1.0063421143425e-19	UP
LINC00976	17.3139988952571	1.80143539699104	0.194169704061654	9.27763373640943	1.73284022491473e-20	1.08006532031176e-19	UP
LINC02145	23.7620040486163	1.50331098305945	0.162189116152231	9.26887709067013	1.88115872419004e-20	1.16888097815771e-19	UP
MAP3K2-DT	152.999276708432	1.09554676532346	0.118545616627893	9.24156283873669	2.42922765772975e-20	1.50477157687148e-19	UP
SOX21-AS1	5.49386606878063	2.5516224178246	0.276148647078691	9.24003229716166	2.46422844455432e-20	1.52175584252939e-19	UP
LINC01891	1.59029288663056	2.80263265312813	0.303342150781413	9.23917973782579	2.48394070723413e-20	1.52922361945365e-19	UP
LINC02139	9.61525319989863	-1.2900975645999	0.139835172564034	-9.22584454929698	2.81334987432113e-20	1.72672574855122e-19	DOWN
LINC01508	296.209158179959	1.47514756267793	0.160103662815783	9.21370277690178	3.15064727212451e-20	1.92785032779082e-19	UP
LINC00115	32.5340164066106	1.10841363634691	0.120307330250697	9.21318455024473	3.16590058633112e-20	1.93129558564333e-19	UP
LINC01561	10.8301858204014	-2.92426366581858	0.317584828114039	-9.20781916184148	3.32817805021307e-20	2.0241373778114e-19	DOWN
LINC01783	11.249731277299	-2.18059778979824	0.238237398703881	-9.15304566647252	5.53505716110169e-20	3.35615097351393e-19	DOWN
LINC01144	77.6441707865367	-0.756595297732167	0.0829243939532428	-9.12391712092313	7.24569788786859e-20	4.38015531956393e-19	NOT
NFILZ	2.3145751441239	2.99350836921202	0.328864934821114	9.10254652366734	8.8238189990771e-20	5.31813955890323e-19	UP
LINC02325	15.5461244565127	1.40342909060249	0.15433727047986	9.09326105249236	9.61121281506304e-20	5.77536051491962e-19	UP
LINC02078	4.69014921048253	2.55586110009409	0.281098008240676	9.09241981503392	9.68588876107306e-20	5.80285932641004e-19	UP
IBA57-DT	9.96920674354197	1.30853282163045	0.144346499034904	9.06522035781441	1.24352642024753e-19	7.42784977808566e-19	UP
LINC00467	429.08729639957	-0.580305671075479	0.0641131360741585	-9.05127570743459	1.41307665627965e-19	8.41556335060315e-19	NOT
LINC01356	9.12890091840667	1.37530526079381	0.15208360779504	9.04308676479639	1.52308892987057e-19	9.04390379363972e-19	UP
LINC01411	19.7771195260159	4.11625520498701	0.455715662574677	9.03250764244358	1.67782098512175e-19	9.93329415085354e-19	UP
LINC02138	1.06923071217636	-4.00164278950561	0.443317883637087	-9.02657649782852	1.77126342877433e-19	1.04556638280885e-18	DOWN
LINC00942	38.0861081283937	2.59612931270941	0.289254562195761	8.97524067728415	2.82732976581311e-19	1.66406182990819e-18	UP
LINC00589	2.86669141299341	2.71101237720993	0.302403600161762	8.96488129030129	3.1061526457865e-19	1.82282115792208e-18	UP
LINC01990	6.69234717435688	-1.03384614539645	0.115442822099112	-8.95548226037689	3.38253769434685e-19	1.9792283243598e-18	DOWN
SALRNA2	6.24613929254669	2.14044396408779	0.239331164745174	8.94344021751955	3.7723943483221e-19	2.20092891194257e-18	UP
ERICH2	149.751504696675	-0.917939008060011	0.102655429138371	-8.94194311752093	3.82386416549816e-19	2.22449141453763e-18	NOT
LINC02465	2.90235936688512	3.7639611539024	0.421298935168789	8.93418150319893	4.10203483311782e-19	2.3794173150484e-18	UP
VIRMA-DT	27.3894780615019	-0.592542756614693	0.0663753368434682	-8.92715253576906	4.37114494813774e-19	2.52820977259725e-18	NOT
LINC02843	3.0944869980982	3.26009290085467	0.366088967926412	8.9051929625751	5.32932628427878e-19	3.07355110705388e-18	UP
LINC02371	16.642415065442	1.2003069290173	0.134933011220955	8.89557653947097	5.81167860101391e-19	3.34213150493837e-18	UP
LINC02082	13.154621574774	1.72995204550095	0.194497795617113	8.89445579582054	5.87062718641046e-19	3.36638536089308e-18	UP
LINC02160	2.51965299461229	2.72893965800949	0.307619915973293	8.87114102926421	7.24001942673651e-19	4.13980597990318e-18	UP
C20orf203	4.15811163852176	2.49475908752404	0.281306170223824	8.86848335228145	7.41488482939055e-19	4.22774825357581e-18	UP
LINC00339	50.4781095167331	1.0369358569725	0.11693944568092	8.86728897109596	7.4948231828283e-19	4.26122099941541e-18	UP
MIRLET7A1HG	146.242090357434	1.05414405433959	0.119019360346757	8.85691244910404	8.22610908936114e-19	4.66378557693441e-18	UP
PICSAR	3.99651122890209	2.39143510164331	0.270230763683144	8.84960346131193	8.78308067863555e-19	4.96553321747086e-18	UP
LOC105369306	119.751872652713	-1.48500523967688	0.167853350369604	-8.84703961170258	8.9871499414226e-19	5.06663200349302e-18	DOWN
LOC101928438	6.76292635087024	-1.12531420142741	0.12730954560066	-8.83919737611235	9.64086713467604e-19	5.4199496748725e-18	DOWN
C10orf143	166.325770600127	-0.709647634103919	0.0805775747374833	-8.80701158375523	1.28526415248482e-18	7.2053775252431e-18	NOT
LINC01630	3.48734234911892	3.17693625820682	0.362116316198496	8.77324803134627	1.7358510488592e-18	9.70432605866412e-18	UP
MIR4453HG	195.501674877553	-0.628297372783962	0.0716825695140708	-8.7649951312171	1.86784732602061e-18	1.04132488425649e-17	NOT
LINC02174	1.16771447721054	-2.8380649035465	0.324508578061335	-8.74573153197225	2.21575375135038e-18	1.2318608805984e-17	DOWN
LINC02561	5.23360534489095	1.81787032846091	0.208192419328002	8.73168357584095	2.5090936501391e-18	1.3910914242622e-17	UP
GXYLT1P5	14.6152591092966	2.31001821682917	0.264675700374662	8.72773062868718	2.59833617450448e-18	1.43660074441611e-17	UP
LINC01114	75.7282136479501	2.00677626705787	0.229985056085447	8.72568114300561	2.64583212906337e-18	1.45884205577752e-17	UP
LINC01485	33.4522956698794	-2.27439765706802	0.260849498175115	-8.71919506450865	2.80186501605059e-18	1.54064194170234e-17	DOWN
LINC02212	212.490729964904	2.93321571628756	0.336598362532251	8.71428991579398	2.92586743614934e-18	1.60443058588845e-17	UP
LINC02273	29.3564477905592	1.56008833883051	0.179531129093753	8.6897929440182	3.63100647860726e-18	1.98567575001765e-17	UP
LINC01625	51.4882781746187	-1.40250946598904	0.161550308047086	-8.68156478897122	3.90360591037832e-18	2.12895028862209e-17	DOWN
LINC01928	4.0361841809803	-3.63613259091266	0.420189085814502	-8.6535626784887	4.99162093026829e-18	2.71495479865812e-17	DOWN
LINC02809	3.74829091862368	2.22838855712071	0.25776117520183	8.64516758730578	5.37263854781769e-18	2.914293396073e-17	UP
MIRLET7BHG	111.195033853899	1.2064874138001	0.139728326050965	8.63452277643435	5.89727111981845e-18	3.19024882411742e-17	UP
MALAT1	22844.6213963474	1.38841773983437	0.161053566253824	8.62084443163586	6.6462153101239e-18	3.58574035683297e-17	UP
LINC01748	9.82132829515588	2.44724597842145	0.284115142667326	8.61357108757476	7.08192804877035e-18	3.81057093669761e-17	UP
STRIT1	16.3164730319818	-2.47565729202587	0.287782541036196	-8.60252773886825	7.79792986930283e-18	4.18461102879433e-17	DOWN
LOC105375050	6.91949943143888	-2.51198655771477	0.292234224450135	-8.59579866951345	8.26876636326914e-18	4.42544375762164e-17	DOWN
LINC01393	11.9571030793721	1.37325035641352	0.159899577934507	8.58820501062224	8.83385410517308e-18	4.71530457156446e-17	UP
LINC00838	1.30018701800553	2.98995074433514	0.34873405802538	8.573727387755	1.00188425684749e-17	5.3336384708035e-17	UP
FRG1-DT	29.3665662290942	-0.886664740159054	0.103428899676351	-8.57269818139417	1.01088185513783e-17	5.3673012784699e-17	NOT
RBFADN	26.7926031194181	1.39602650659042	0.163478095772466	8.53953246760012	1.34765991786296e-17	7.13655265211335e-17	UP
LINC01405	2.53143125209892	3.63954705848976	0.426245715554035	8.53861264918305	1.35842920913853e-17	7.17465111247639e-17	UP
MIR4422HG	7.43741790175704	2.64111144639078	0.309359208573393	8.53736165983307	1.37321227473859e-17	7.23369300630016e-17	UP
LINC01616	0.477508353826372	-2.80628682939534	0.328959176651381	-8.53080573085619	1.45331912965009e-17	7.63563218117208e-17	DOWN
LINC01315	165.092591418671	1.20663506547819	0.141649470038696	8.51845802987162	1.61691611920027e-17	8.47297820165781e-17	UP
LOC100128059	4.1706943643888	1.92881135490312	0.226697472230064	8.50830552246154	1.76493624680438e-17	9.22454960243849e-17	UP
LINC00519	8.56888709495271	1.66359519035916	0.195770915757343	8.49766260694812	1.93446408947151e-17	1.00843361755047e-16	UP
LINC01483	3.96298529344915	1.74291977992974	0.205322512474372	8.48869302701178	2.08973909948455e-17	1.08655605509469e-16	UP
LINC00705	6.67649586488741	3.38491819372586	0.399212497939002	8.47898853668419	2.27160056445275e-17	1.17806261830922e-16	UP
LINC01624	12.0195296414548	1.09648672785585	0.129326314883089	8.47845025853461	2.28213274018019e-17	1.18047433235609e-16	UP
LOC102724849	2.34666081648402	3.00555106327268	0.354670039212641	8.47421752890358	2.36664841895101e-17	1.22104456988038e-16	UP
LINC02159	12.1652104650512	-1.96827587182736	0.232613628500741	-8.46156729729652	2.63807758193687e-17	1.35698303040422e-16	DOWN
LINC02227	3.4907308752006	2.3822427568492	0.281545005737856	8.46132131026783	2.6436490527556e-17	1.35698303040422e-16	UP
LOC101929460	3.55631716865605	4.21263877982463	0.498062378370714	8.45805457863576	2.71874875024013e-17	1.39197161778876e-16	UP
MYOSLID	14.0002210741972	1.47829722206321	0.175429282295202	8.42674154919937	3.55423692816726e-17	1.81510267552969e-16	UP
LINC01880	4.92867093614239	2.74399977027642	0.32576571922776	8.42323058663502	3.66242664070467e-17	1.86560666697824e-16	UP
LINC01559	447.295095489107	3.05978390744833	0.36361255615253	8.41495667758184	3.93040140995393e-17	1.99704193158925e-16	UP
LOC112267871	21.649077953108	-1.81542169029091	0.215796196729648	-8.41266768276406	4.00789269973341e-17	2.03127289100125e-16	DOWN
LINC02532	8166.08987804858	1.00142812945085	0.119096102956307	8.40857177180888	4.15033414799987e-17	2.09816640681001e-16	UP
LINC02177	16.2749065389764	1.93341603783721	0.230074731584367	8.40342624556422	4.33637198086142e-17	2.18670818230876e-16	UP
LINC01447	3.11155299880038	-2.077402567927	0.247483553509596	-8.39410352109095	4.69462380964366e-17	2.36143107417414e-16	DOWN
LINC00924	431.75903092438	-1.40908585197404	0.168312838659352	-8.37182631579213	5.67320210316374e-17	2.84652915526241e-16	DOWN
LINC02268	17.6790580559231	2.62903329027568	0.315088784654257	8.34378568301148	7.19493330988131e-17	3.60105515035706e-16	UP
LINC01534	138.777435030338	0.719740420250051	0.0863840831076572	8.33186386146006	7.95794279876896e-17	3.97303263610182e-16	NOT
LINC01841	5.6604516155405	1.52773888025828	0.183725527972649	8.31533264384312	9.14952733330022e-17	4.55660083323413e-16	UP
LINC01123	51.0372573836339	-0.976271587008494	0.117480928973476	-8.31004313243823	9.56672934072094e-17	4.75258064030369e-16	NOT
SMIM31	3.21380556629883	-3.48942861047136	0.419992918988474	-8.30830343253268	9.70800261356005e-17	4.81085462849753e-16	DOWN
LINC01526	1.4009892422101	2.6697473261059	0.321574036335382	8.30212338200563	1.0226691875452e-16	5.05541147636261e-16	UP
LINC00871	10.1940621229284	-3.78054062538687	0.456446521861648	-8.28254887334375	1.20566451732015e-16	5.94537760752219e-16	DOWN
LINC02828	2.34164267898437	2.06969071157899	0.250206772056598	8.27192123765066	1.31817377428453e-16	6.48425187497318e-16	UP
LINC00954	52.4291466082	1.33431048495819	0.161375560780594	8.26835537242419	1.35819535289701e-16	6.6647874651939e-16	UP
LINC01890	2.26831164063463	2.06020536295521	0.249307304513659	8.26371841360281	1.41203478939532e-16	6.90582262579865e-16	UP
LOC101929331	67.1446418987888	-0.835502202117645	0.101107106667638	-8.26353586463643	1.41419686058956e-16	6.90582262579865e-16	NOT
LINC01842	7.20252899399454	1.81424868019486	0.219754643590558	8.25579223515804	1.50897923583087e-16	7.35077991823437e-16	UP
LINC00303	3.03630740998269	2.17417449548385	0.263462100068228	8.25232355971051	1.55344149438889e-16	7.5490486180109e-16	UP
NRAD1	120.858922697298	-2.56854358733938	0.311306321219575	-8.25085586851192	1.572641302882e-16	7.62389153353663e-16	DOWN
LINC02150	1.86402294960747	2.88763378149627	0.350162892878423	8.24654422334482	1.63040817017447e-16	7.88488963262691e-16	UP
LINC02207	17.9292516029461	1.42960719802136	0.173466663812567	8.24139443625933	1.70215074373565e-16	8.21205899682077e-16	UP
LINC00499	3.02781464765458	2.43722722618865	0.296640401788241	8.21610007098251	2.10228049407424e-16	1.01181701477386e-15	UP
MIMT1	1.03179135829669	-1.65140996578527	0.201204599566212	-8.20761537929867	2.25624611167505e-16	1.08332199668226e-15	DOWN
LINC00161	2.31930704037801	2.33102401130493	0.284077415531888	8.20559426359352	2.29453078985219e-16	1.09907477213206e-15	UP
LINC01013	18.1877489900683	1.61256556117624	0.197032803678909	8.18424917611248	2.74006601972098e-16	1.30936011942381e-15	UP
LINC02436	1.85838247804074	-2.27498216230479	0.278133256056794	-8.1794683403133	2.85098965010272e-16	1.35912974531025e-15	DOWN
LOC105378318	4.16438712881012	-1.80520077456402	0.221229093967415	-8.15987057665168	3.35383764035581e-16	1.59505974980903e-15	DOWN
CLEC4OP	5.40457282590004	2.48051593877126	0.304553935705688	8.14475088960388	3.80063542094512e-16	1.80328021036332e-15	UP
MAPKAPK5-AS1	671.248761731733	0.432656577916849	0.0531273185994401	8.14376839115326	3.83161826723012e-16	1.81369289205916e-15	NOT
LINC01317	8101.25132632614	1.13650589860157	0.139664812304345	8.13738177748733	4.03917482973287e-16	1.9074409137115e-15	UP
LINC02422	17.6667710417662	0.850010212363353	0.104529854134903	8.13174589592704	4.23151115959205e-16	1.9935781449064e-15	NOT
LINC01503	423.140071160462	-1.28137441136456	0.157746226320317	-8.12301150559774	4.54756190521583e-16	2.13746059573025e-15	DOWN
FAM95B1	4.13215060193577	1.84382889509103	0.227061166365891	8.12040616456555	4.64626091248201e-16	2.17874898396061e-15	UP
LINC01714	28.9420752106478	1.29506462396595	0.15988933942283	8.09975592269558	5.5069561739019e-16	2.57633124499326e-15	UP
LINC01449	5.6320490023287	1.76007012564182	0.217444957011075	8.09432488035202	5.75828167722367e-16	2.6876444944623e-15	UP
FLJ20712	3.86059347679281	1.89477443545186	0.234584269274894	8.07715897280179	6.62930999057635e-16	3.08701279607581e-15	UP
LINC00939	47.7707209394183	1.56412145100892	0.193731514386004	8.07365521281404	6.82243540571877e-16	3.16958978224018e-15	UP
ETDA	0.918819006769982	2.34660038665448	0.29182720838239	8.04106100888186	8.90638980907396e-16	4.1282042371389e-15	UP
LINC01907	7.50757411476685	1.18141284329674	0.147106242624677	8.0310177339718	9.66673777862708e-16	4.47030938288123e-15	UP
LINC02225	2.67820381418197	2.83245010461999	0.354261965230186	7.99535480129675	1.2920125899411e-15	5.96107877703861e-15	UP
LINC02080	6.97572929363136	1.3915138935332	0.174133082921335	7.99109434111279	1.33746156473386e-15	6.15661779913042e-15	UP
LINC02492	15.3661977399011	3.13337389189858	0.392800913691428	7.97700255442904	1.49929723781969e-15	6.88578845836183e-15	UP
LINC00673	201.866643457622	1.43433741126441	0.180291951332292	7.95563751274077	1.78211459476301e-15	8.16599084860587e-15	UP
LINC02857	2.73452018841868	-2.84825025368526	0.35861993079862	-7.94225309045824	1.98541302056512e-15	9.07681989128519e-15	DOWN
APTR	787.368185267546	0.603611273107826	0.0761289194781503	7.92880389273183	2.2126663306767e-15	1.00897681741383e-14	NOT
LOC100996583	20.5133151032952	1.06807483059498	0.13471235293997	7.92855894270462	2.21703426247881e-15	1.00897681741383e-14	UP
LOC101929470	1.5940228290396	2.5791050877713	0.325359897569199	7.92692986148598	2.2463007302324e-15	1.01998315963268e-14	UP
LINC02313	15.8740773646863	1.56057534055976	0.197500357944887	7.90163297321843	2.75272972062172e-15	1.2471170540153e-14	UP
LINC01833	13.5564707216816	-2.58999564671648	0.328080057930188	-7.89440133318802	2.9171206250447e-15	1.31861736361818e-14	DOWN
LINC02033	4.62856971668642	1.29272474555929	0.16377343913865	7.8933724073833	2.94128255220566e-15	1.32655147916332e-14	UP
LOC101928565	7.39015312003921	1.6913060882907	0.214423311857065	7.88769688166241	3.07814302642332e-15	1.38516436189049e-14	UP
LINC01206	2.99630450582299	2.77964002480958	0.353259497912548	7.86855000710469	3.58775144028888e-15	1.60728061175441e-14	UP
LOC153910	5.55203496830616	3.55281083454911	0.451509508297007	7.86873979232357	3.58231384684376e-15	1.60728061175441e-14	UP
HAR1B	4.47721910802599	1.86043755492672	0.236740677008735	7.85854623055791	3.88617292582039e-15	1.73709333232105e-14	UP
LINC02696	14.2463569437508	-1.07857341024747	0.137492501861566	-7.84459803730552	4.34342467486747e-15	1.93716740499089e-14	DOWN
LINC01479	1.95184982390184	2.21283372524179	0.282543160514985	7.83184318179392	4.80768969337997e-15	2.13947521388328e-14	UP
DNAJB5-DT	9.97870546699784	1.5445689142102	0.197727356020167	7.81160960880224	5.64622167081843e-15	2.50707232153376e-14	UP
LINC00472	1621.4542945641	-0.965242318105311	0.123726168097315	-7.80144033351223	6.12045440312426e-15	2.71164503025836e-14	NOT
LINC01182	46.6299932700634	-1.53800769371806	0.197523706979081	-7.7864460790063	6.89203134912724e-15	3.04538855461041e-14	DOWN
LINC01524	6.15308802327361	1.97203368163795	0.253272115504317	7.78622501616976	6.90409463053181e-15	3.04538855461041e-14	UP
LINC02288	12.0361915056606	1.16149125636437	0.14943697910093	7.77244871619028	7.69831767393355e-15	3.3882727130668e-14	UP
SNHG18	858.183362878672	0.764253415697568	0.0985068393622559	7.75837922164012	8.60216096841222e-15	3.77779804455215e-14	NOT
HCP5B	19.9258649995764	1.45146726647431	0.187223901561973	7.75257461448567	9.00478729535821e-15	3.94598430169955e-14	UP
LINC01996	6.37239843327435	-1.40385183362359	0.181234816110349	-7.74603833718581	9.48038983949105e-15	4.14534692981667e-14	DOWN
LOC642361	63.0452189634862	-0.538245475093407	0.0694973035021527	-7.74483969837383	9.5702506905274e-15	4.17554198606271e-14	NOT
P4HA3-AS1	1.15070429531578	2.39311646595647	0.310166705565595	7.71558140514332	1.20431963720936e-14	5.24310089344725e-14	UP
LINC02544	10.0688740388866	1.89540847139601	0.246826555115306	7.67911082545618	1.60196603598942e-14	6.9591901173826e-14	UP
LINC02538	33.6116670047599	1.67574663623619	0.218384072752961	7.67339218062764	1.67506338988937e-14	7.24537117135339e-14	UP
VASH1-DT	6.8427197631414	1.16124423891905	0.151333598356826	7.67340664285918	1.67487445334508e-14	7.24537117135339e-14	UP
LINC01788	75.1794195618929	-2.06841756361858	0.269684484269202	-7.66976850456795	1.72307045175252e-14	7.43699440143505e-14	DOWN
GS1-279B7.1	2.89417771091873	2.21042674292966	0.289019587101951	7.64801709494498	2.04102086061197e-14	8.79040529452411e-14	UP
LINC02408	6.62495251354706	1.46349720803815	0.19162116360174	7.63745079369124	2.21564672129806e-14	9.52206203350152e-14	UP
LINC00868	1.24908956187635	2.71020937801435	0.35502449506315	7.6338658760215	2.27816925552234e-14	9.7698412304131e-14	UP
TMEM202-AS1	43.7922252558705	0.496154980420835	0.0651896904948576	7.61094241519636	2.72104455522614e-14	1.16442141201255e-13	NOT
FENDRR	41.0336857189706	1.4012065330908	0.184594587995233	7.59072380348978	3.18123403883915e-14	1.35845462041493e-13	UP
LINC02603	9.05085869328641	1.36316262358995	0.179705563583034	7.58553378321028	3.31121029160633e-14	1.4109552134297e-13	UP
CROCCP2	877.40781977719	0.663445522511791	0.0875146757708049	7.58096304040834	3.42999309323236e-14	1.45847375807571e-13	NOT
PCAT18	2.03871856029827	-1.65941124071285	0.219501448627531	-7.55991020145241	4.0334772270689e-14	1.71145640480492e-13	DOWN
GS1-278J22.2	1.50165471269685	3.0140078111875	0.398833846168717	7.55705123860652	4.12309580001167e-14	1.74579182924545e-13	UP
LOC101928516	6.88951799377414	4.45145662850942	0.589791425386812	7.54750991096549	4.43658791250901e-14	1.87457514534855e-13	UP
LINC01252	43.8358863141904	1.13785821954727	0.15079371108775	7.5457935966914	4.49541542221682e-14	1.89544091436747e-13	UP
LINC01864	1.47149651994213	2.17173507270425	0.288088618757898	7.53842717587296	4.75673489836482e-14	2.00141864591576e-13	UP
MYRF-AS1	9.1266798531129	1.42267503312713	0.188739825824645	7.53775747599193	4.78121981865285e-14	2.00751217071889e-13	UP
DSCR9	4.86526966524037	1.34722973017871	0.178793722301784	7.53510645024067	4.87936615198588e-14	2.04444423111392e-13	UP
LINC02552	3.96216689894882	1.82363589455733	0.242361043951807	7.52445964426509	5.29388007711981e-14	2.21350360724572e-13	UP
LOC101927189	137.91767132239	1.84857735405256	0.24569722205595	7.52380242065417	5.32057293638615e-14	2.22003947678316e-13	UP
TIMM23B-AGAP6	8.95685513396993	1.14532201907209	0.152599951639061	7.50538913525399	6.12463866025429e-14	2.55023854587767e-13	UP
ZNF674-AS1	189.390066754558	-0.556315552768432	0.0742922526049878	-7.48820412979486	6.98223752830923e-14	2.9013148487198e-13	NOT
FAM30A	53.5845891656439	1.82205929433719	0.243550315120026	7.48124383842099	7.36224305205882e-14	3.05289706724836e-13	UP
LINC01305	1.79536531871719	2.80656439499374	0.375817768193881	7.4678863867497	8.14931559255658e-14	3.37230441118785e-13	UP
TMEM191C	19.1034981562977	0.829148735967804	0.111101114783481	7.46301004795213	8.45678952949257e-14	3.49234086125341e-13	NOT
LINC00244	2.61197442508294	1.8913819006708	0.25352013451456	7.46048002969237	8.62078216805561e-14	3.55275355467918e-13	UP
LOC101929128	145.970188788741	0.927796490292318	0.12443219821956	7.45624125883579	8.90256662158793e-14	3.66136295277192e-13	NOT
LOC338963	1.80662901108061	1.96890322097521	0.264375103247852	7.4473851614135	9.52083601735496e-14	3.90763146969968e-13	UP
MIR99AHG	491.440103528027	-0.854914390827154	0.115285669767351	-7.4156171582504	1.21059733471034e-13	4.95850785870135e-13	NOT
LINC02037	5.05399722541193	1.54687817630514	0.208750625684804	7.4101726460969	1.26135102003935e-13	5.1558686297739e-13	UP
LINC00237	1.68060317181544	-2.04448720766836	0.276526096229598	-7.39346931643963	1.43046470929349e-13	5.83524933242284e-13	DOWN
EWSAT1	49.0522859077868	-1.59386826699708	0.215608955276208	-7.39240290346586	1.44198794959133e-13	5.87032416801178e-13	DOWN
EIF3J-DT	630.254947889635	-0.397096516779585	0.0538274315785897	-7.37721464937097	1.61635305515417e-13	6.56684328278223e-13	NOT
LINC01667	2.2757544051637	3.63199821716931	0.494691547496405	7.34194516876338	2.10511642274064e-13	8.53529022311204e-13	UP
LINC02204	12.0551802310002	1.15816437480872	0.157787150344018	7.34004240702498	2.13526188225662e-13	8.64006168888917e-13	UP
LINC01239	34.9805335299391	1.12358175929274	0.153216128052862	7.33331257989428	2.2453240843337e-13	9.06713367657493e-13	UP
LINC01822	1.78862430084624	3.0127818877965	0.410939916134232	7.33144133609153	2.27690490426958e-13	9.17620109009848e-13	UP
MYMX	9.09610601203954	-1.56678297717051	0.213775728617026	-7.32909665333134	2.31709237514497e-13	9.31944768921031e-13	DOWN
LINC00937	22.3611842689403	1.05113325724291	0.143450796405251	7.32748289715622	2.34515586813607e-13	9.41345565469818e-13	UP
MIRLET7IHG	273.536596410448	0.801916143478935	0.10950667094603	7.32298896999762	2.42507740713172e-13	9.71483105012646e-13	NOT
LOC105374758	10.0121848679545	1.17671989317464	0.161276376333241	7.29629422441395	2.95801679974346e-13	1.18261747352293e-12	UP
LINC00355	2.0999827713322	3.32082661938221	0.455386083338619	7.29233224484131	3.04634770172477e-13	1.21551090205996e-12	UP
LOC105374461	1.22344190292368	2.75134037799297	0.37746634348851	7.28896873974334	3.12336505426865e-13	1.24376858411055e-12	UP
LINC01460	8.09761112111717	-1.76096622732515	0.241612009507111	-7.28840520352246	3.136454588426e-13	1.24650779385564e-12	DOWN
FAM225B	22.7237527429919	1.1798248828138	0.162438121017122	7.26322660854615	3.77963936371463e-13	1.49915735236665e-12	UP
LINC01376	53.060523428971	0.607251343258052	0.0836335130086434	7.26086136301955	3.84633018448084e-13	1.52260052864952e-12	NOT
LINC00628	6.83896782003958	1.30770745522034	0.180130358842651	7.25978376783591	3.87709609752803e-13	1.53175824168086e-12	UP
LINC01257	9.62701440302109	-2.09978210317965	0.289506962649838	-7.2529589062746	4.07763829204997e-13	1.60782319295566e-12	DOWN
CEROX1	96.4553766623548	1.46143277421732	0.201580062600689	7.24988749067054	4.17117972714715e-13	1.64148190438909e-12	UP
LINC01699	1.28903219103706	2.28401129551426	0.315333950074654	7.24315061849042	4.38379595879855e-13	1.7184137674431e-12	UP
LINC01924	2.96512109875929	-3.33395387074303	0.46028875823339	-7.24317900688885	4.38287806916216e-13	1.7184137674431e-12	DOWN
LINC01910	2.06444479899024	2.76247462671906	0.3815478753187	7.24017824607625	4.48095433048221e-13	1.75307511525883e-12	UP
LINC00865	80.3844375516256	-1.12149873797328	0.154967214455837	-7.23700649786723	4.58696179988937e-13	1.7910568740035e-12	DOWN
LINC01402	6.80484016752228	1.25539414402695	0.174338248969574	7.20091059447345	5.98117583048273e-13	2.33091648384055e-12	UP
LINC00102	2.60179020579489	2.01133876716664	0.279392632105486	7.19896853402796	6.06697484116883e-13	2.35977102833834e-12	UP
GAS6-DT	120.703051609662	-1.18630203876332	0.16505244762448	-7.18742469946491	6.60247933994704e-13	2.56309014221929e-12	DOWN
LINC01337	1.85815294378076	1.89712804982445	0.264061334518385	7.18442195743869	6.74921206262528e-13	2.61499394009439e-12	UP
LZTS1-AS1	1.15812685345299	2.76492615773304	0.384869549141236	7.18406058339107	6.76708543631087e-13	2.61686714271212e-12	UP
LOC101929552	8.56692548773762	-0.810958985096004	0.112996009339029	-7.17688164245545	7.13193772820941e-13	2.75265365779159e-12	NOT
LINC02652	0.798361256171028	-2.02929727521158	0.28297332243714	-7.17133777040899	7.42684106381608e-13	2.86097313149307e-12	DOWN
LINC01255	2.85586054929615	-2.33695845814738	0.326842274158717	-7.15011075039987	8.67079157641664e-13	3.33376986472571e-12	DOWN
CDRT15P3	1.38767564313489	2.35683877558682	0.330117240935452	7.139399229523	9.37397097676765e-13	3.59723895800625e-12	UP
C14orf132	788.984754560568	-1.36904608001883	0.191941983799626	-7.13260357592231	9.84879114395834e-13	3.77223737135962e-12	DOWN
LINC02728	8.98994040876575	1.05356036612552	0.147774146329331	7.12953106003769	1.00711451316336e-12	3.84934607461382e-12	UP
LNC-LBCS	61.8985436819244	-0.977860101082761	0.137160851856923	-7.12929445861709	1.00884705293815e-12	3.84934607461382e-12	NOT
LINC02712	5.78104597659585	1.85468886947571	0.260197043598462	7.12801669006617	1.01825432713293e-12	3.87786799725957e-12	UP
LINC00221	2.23949512089369	2.91817824223575	0.409983468632232	7.11779490029499	1.09667397369558e-12	4.16860732046784e-12	UP
LINC02535	181.811798407829	-1.63187634362325	0.229341768739422	-7.11547814684112	1.11525516769975e-12	4.23122329219925e-12	DOWN
LINC02626	2.0148993409507	2.05724697124497	0.289137177154864	7.11512435546502	1.1181197604746e-12	4.23408747032551e-12	UP
GS1-24F4.2	96.9679882057877	-1.41775977275887	0.199640075753799	-7.10157901616551	1.23339458436281e-12	4.66181342903231e-12	DOWN
LINC01227	1.54036952009342	2.12532465818916	0.300744670270916	7.06687389098078	1.58462834038933e-12	5.97809977285974e-12	UP
LOC101927851	14.1073323165799	0.898926395034959	0.127401023752633	7.05588046749416	1.71511215613759e-12	6.45821781870194e-12	NOT
LINC01771	2.09371022184865	2.07988273365565	0.295398163978787	7.04094671964519	1.90938014390502e-12	7.17626582175538e-12	UP
LINC02241	2.125856514701	2.59424903937077	0.36865281123327	7.03710635134482	1.96273049648245e-12	7.3629908531594e-12	UP
HRAT92	100.493655731215	1.03725529599992	0.147540248249489	7.0303209348403	2.06059017724883e-12	7.71568001070597e-12	UP
LINC01973	3.66924150190271	2.02925216485224	0.289202316992329	7.01672167068449	2.27134428624974e-12	8.48899065643059e-12	UP
LOC107986898	4.12886663145354	2.31477315698158	0.330180993089504	7.01061904055181	2.37265969020091e-12	8.8511672829614e-12	UP
LINC01003	205.538584025676	-0.577644657802091	0.0826287569013437	-6.99084289131666	2.73239610537654e-12	1.01742467226173e-11	NOT
LINC02733	3.74554488821933	1.56721999145813	0.224231489885733	6.98929482320604	2.76271317782891e-12	1.02680839775975e-11	UP
MIR9-3HG	525.228293454483	1.75405666682955	0.251144860707738	6.98424272703228	2.86396542457534e-12	1.06247294031843e-11	UP
LINC01874	50.1287142549262	-2.82501691852373	0.404699062770002	-6.98053733850438	2.94053194540291e-12	1.0888648735099e-11	DOWN
MNX1-AS1	4.26064572086369	3.04388574403376	0.436513074424534	6.97318344484088	3.09848164921807e-12	1.14523990239055e-11	UP
LINC02029	3.3571623584723	1.93920482686348	0.278227942362728	6.96984210282994	3.17296899496794e-12	1.1706155832538e-11	UP
LINC00165	2.70731935487092	2.22637554405007	0.319522246960523	6.96782638839272	3.21875077226543e-12	1.18532711925444e-11	UP
LINC01192	1.94794525043852	3.16570984833336	0.454744263465949	6.96151684070757	3.36628308288129e-12	1.2373864738723e-11	UP
LINC01919	1.82456604793767	2.44824310307181	0.351706215819244	6.96104587565795	3.37755754000609e-12	1.23926105718322e-11	UP
CPEB2-DT	15.4185216117393	1.05004278485538	0.151066707184968	6.9508550521969	3.63078775755741e-12	1.32974288857988e-11	UP
SPACA6P-AS	14.2488175951129	1.21504008689919	0.175004939888242	6.94289022741364	3.841579340345e-12	1.40438064409334e-11	UP
LINC01304	1.33173148595252	2.75111597637564	0.39653712282083	6.93785226665575	3.9810570095528e-12	1.45272389421318e-11	UP
LINC00540	16.877329665109	-1.73678027134968	0.250377167874452	-6.93665595027644	4.01490001832521e-12	1.46241458017762e-11	DOWN
LINC01366	17.26492742911	0.9182057259854	0.132685785274235	6.92015142456783	4.511611322321e-12	1.64036302969171e-11	NOT
LOC728485	5.91508434045335	-1.03189249306798	0.149171915206491	-6.91747164095594	4.59775385870365e-12	1.66866039682066e-11	DOWN
CH17-340M24.3	226.755592226618	-0.688494166526849	0.0995894934296603	-6.91332130344783	4.73435958179625e-12	1.71513712647384e-11	NOT
LINC00602	1.27188450579514	-2.69738438001215	0.391525765134326	-6.88941730076619	5.60213803421016e-12	2.02585424047924e-11	DOWN
LOC441179	38.0763538318253	-1.19785835150251	0.174038357656323	-6.88272612792602	5.87178503458699e-12	2.11954542525469e-11	DOWN
RNF139-AS1	84.9935853219205	0.815554795198815	0.118699574361123	6.8707474275993	6.38663845649787e-12	2.3012537490469e-11	NOT
C5orf64-AS1	1.16364032740734	-1.99443967901367	0.290531201169206	-6.86480374908889	6.65827234769491e-12	2.39483021538059e-11	DOWN
LINC02470	4.7618768355502	2.35472895559287	0.343031928662601	6.86446000747915	6.67432348231412e-12	2.39630898551063e-11	UP
LINC02449	30.5030533469782	0.838023133903891	0.122151789592401	6.86050639700186	6.8616870870658e-12	2.45917963995376e-11	NOT
PCAT5	4.70613920986499	1.87624025754551	0.274103061588345	6.84501751521218	7.6466515032388e-12	2.73562024367206e-11	UP
LINC01276	1.19474434936173	2.25849360370033	0.33008032320529	6.84225458145739	7.79563867864086e-12	2.78395851032602e-11	UP
PITPNM2-AS1	7.50598976030797	1.32991873463636	0.194387490713472	6.84158599792139	7.83211634020976e-12	2.79201731701616e-11	UP
SEPTIN9-DT	8.48578079628235	1.38318490344398	0.203016383366452	6.81316887094417	9.54719580356546e-12	3.39737978329005e-11	UP
LINC02550	2.83244375165818	-1.21789054335252	0.178923606493018	-6.80676277000957	9.9819326598689e-12	3.54579448643485e-11	DOWN
LINC02860	2.87855746161318	1.65303000911511	0.243588342284526	6.78616223425122	1.15155653997769e-11	4.08334624688201e-11	UP
LOC100507384	1.73329770751572	2.34343677636238	0.345361151275552	6.78546723540606	1.15711410281826e-11	4.09581658616623e-11	UP
SNHG8	2249.12784339238	0.601362627573766	0.0886916161631526	6.78037737487531	1.19862376335705e-11	4.2352779807352e-11	NOT
LINC00885	24.2017131467597	-2.29501910507288	0.338532617039021	-6.77931457578975	1.20747358350435e-11	4.25905005640285e-11	DOWN
LINC01504	221.493694797102	0.805195162924233	0.118908204361825	6.77156944086138	1.27392789064559e-11	4.48556715179948e-11	NOT
TMEM272	7.47216029411917	1.11616365866201	0.164996187429664	6.76478454472055	1.33507726918284e-11	4.69264462215405e-11	UP
ARLNC1	3.10888103363834	2.26673116378039	0.33604465860132	6.74532716340424	1.5268258988045e-11	5.35723702605005e-11	UP
LINC02294	58.2529228123386	-2.22528905221882	0.330045290855728	-6.74237480089226	1.55818496729162e-11	5.45772640375964e-11	DOWN
LINC02115	3.57678814516568	2.15066109200184	0.319331703694711	6.73488121322873	1.64063913051533e-11	5.73652044415378e-11	UP
LINC02274	849.165412105615	1.28587005656987	0.191205724180145	6.72506046606843	1.75519539692507e-11	6.12639506370194e-11	UP
GOLGA8M	1.72192513876958	2.07500864108401	0.30890265377362	6.71735453138803	1.85053350587995e-11	6.44795268455045e-11	UP
HPYR1	4.30969766229348	-1.09844938576673	0.163891541933307	-6.70229453459977	2.05171953944911e-11	7.13657039111674e-11	DOWN
LINC00454	0.750681732289547	-2.38962535007835	0.356722872138789	-6.69882852128593	2.10096953517606e-11	7.29523504688295e-11	DOWN
SLC25A30-AS1	5.51811953893476	-0.847541026264694	0.126618690021058	-6.69364867164349	2.17673662591187e-11	7.54526840795358e-11	NOT
LOC100287792	1.39810052671254	2.61973485531131	0.391454806518771	6.69230473527392	2.19682783351373e-11	7.60178183079665e-11	UP
LOC105372316	79.9292600216043	0.905442534711055	0.135580081648682	6.67828580496993	2.41753230881655e-11	8.35109697727164e-11	NOT
LINC02064	1.53752819304984	3.20486594323211	0.481075926930201	6.66187136754632	2.70362617392558e-11	9.32332943482584e-11	UP
LINC02104	31.0233321680563	0.885947581305074	0.13326598926533	6.6479646171475	2.97173717745476e-11	1.02303199230733e-10	NOT
RASSF10-DT	18.0902355841816	-1.34622159169165	0.202758011798643	-6.63954819713153	3.14646106735576e-11	1.08132660311353e-10	DOWN
LINC00698	1.30973816972212	2.8841509224247	0.43572262361269	6.61923610601501	3.6105977366217e-11	1.23871276194868e-10	UP
SGO1-AS1	9.41269285477867	-0.80866595850555	0.122201985717077	-6.61745350339708	3.65439103505139e-11	1.25159774869422e-10	NOT
LINC01531	4.54937574511077	1.99644496855456	0.302113293907264	6.60826586852342	3.88847898189176e-11	1.32950209823795e-10	UP
LINC00578	33.8965731729835	1.00894727936468	0.152806453218147	6.60277925516865	4.0352017941745e-11	1.37732142872589e-10	UP
LINC00856	7.05296977522922	1.42588023026131	0.215974246294618	6.60208452963516	4.05416221425395e-11	1.38144372903356e-10	UP
LOC401040	0.651355302244342	-2.49099688149122	0.37798103018538	-6.59026957059065	4.39028701247647e-11	1.49344170068479e-10	DOWN
LOC105370906	3.82235928805582	1.17113009978637	0.177956618630848	6.58098647185331	4.67337110294181e-11	1.58704835932389e-10	UP
LINC01506	34.5715946328454	-0.883344288320442	0.13437811141622	-6.57357272706707	4.91220627741841e-11	1.66533749979371e-10	NOT
LINC01533	1.35405804143899	2.77727488827977	0.4236104453514	6.55620020411895	5.51961180760343e-11	1.86810470452952e-10	UP
LINC02579	1.23728271835794	1.89284838617893	0.288761538435934	6.5550571465697	5.56205727041226e-11	1.87930116863929e-10	UP
LINC01979	10.3850600249674	1.20092202811457	0.183611537874298	6.54055862729461	6.1289464644051e-11	2.06736059732118e-10	UP
LSINCT5	0.704095464713614	-1.74334547131871	0.267240718317112	-6.5235024149652	6.86843058819381e-11	2.31290942793708e-10	DOWN
LINC01193	7.70252212448455	1.89458606418195	0.291353517205614	6.5027053126148	7.88882417894541e-11	2.65207204809773e-10	UP
LOC101929473	1.62859155860305	2.55782394347568	0.393675882783445	6.49728381985416	8.17830866366484e-11	2.74479355986209e-10	UP
LINC02571	4.37386777745633	2.41408481782497	0.371814708144865	6.49270931176935	8.43062650189995e-11	2.82475248569502e-10	UP
LINC00847	227.780623475552	0.384886513343898	0.0593567634571254	6.4842907686823	8.91501459666005e-11	2.98207238258279e-10	NOT
LINC01030	1.1552928716352	2.22615136756256	0.343925595709939	6.4727702599956	9.62222005691582e-11	3.21327714712647e-10	UP
KIAA0087	21.248568688209	1.21862029893717	0.188360833241228	6.46960558608553	9.8259051582793e-11	3.27584578947949e-10	UP
LINC00243	7.52697853318036	1.05335456095497	0.162989307415669	6.46272186597259	1.02836206530209e-10	3.42275732182636e-10	UP
LINC02202	73.9354587070067	0.751706463450551	0.116490766557744	6.45292743505071	1.09709899537688e-10	3.64549285384337e-10	NOT
LINC01108	4.7667015082124	-1.04264817147588	0.161873711260053	-6.44112106505577	1.18594224117744e-10	3.93419186453408e-10	DOWN
LINC00272	0.761095051767055	2.20285685892885	0.342504358100476	6.43161701984131	1.2625352663934e-10	4.18136679810486e-10	UP
CECR3	5.75605893473847	1.67045287770694	0.260497376849515	6.41255162685163	1.43103939779101e-10	4.73162449978017e-10	UP
LOC105374312	1.2825401135684	1.84392974773009	0.287878854069375	6.40522817728641	1.50144661037141e-10	4.95625550495957e-10	UP
MIR4527HG	1.11312630399015	2.73406173625022	0.426912745543534	6.40426355219095	1.51096914044706e-10	4.97949928551272e-10	UP
LOC100506790	0.839175219974578	2.14265072829541	0.335657593847218	6.38344183945584	1.73151376715041e-10	5.69696414864079e-10	UP
HCG9	10.7540998035282	0.816054303410651	0.127957923262175	6.37752069278759	1.7997773968989e-10	5.91187108932256e-10	NOT
LINC00457	2.95652003250688	-2.6176652654438	0.41202388168496	-6.35318820535096	2.10897420759181e-10	6.91619482783785e-10	DOWN
LINC01960	7.29593191992297	1.15051756102347	0.181366279572504	6.34361339790031	2.24437629238959e-10	7.34149268999538e-10	UP
ZBTB20-AS5	2.41553421905208	1.83120011103449	0.288673299320393	6.34350359158809	2.24597733515554e-10	7.34149268999538e-10	UP
LOC105377959	0.451479553718557	-3.03693277167148	0.481455964629194	-6.30781004865202	2.8301124533445e-10	9.23583039652425e-10	DOWN
LINC01572	26.1679823140281	0.933974663946142	0.148490224631435	6.28980571794771	3.17863531421195e-10	1.03563653825055e-09	NOT
LINC02570	5.72651075031911	2.7127224642057	0.43230729147003	6.2749866072841	3.49664390005283e-10	1.13740102227002e-09	UP
LINC01398	3.72669573108698	1.37911604402638	0.219839557509104	6.27328429720507	3.535105585851e-10	1.1480512800652e-09	UP
LINC01607	16.3726384891361	-1.29678934142805	0.206913898362773	-6.26728968759	3.67386313126109e-10	1.19118631735719e-09	DOWN
LINC01823	1.97234415856359	1.88220016621344	0.300809859623153	6.25710928681463	3.92178602068751e-10	1.26952008766449e-09	UP
LINC02312	1.04020469658962	2.66626579713319	0.426914765299085	6.24542886275032	4.22638856417432e-10	1.3659197823346e-09	UP
IQANK1	188.590625752991	-0.798895557462048	0.127969349999267	-6.24286641658041	4.2962380297851e-10	1.38626201379079e-09	NOT
OLMALINC	451.059587445527	0.608664709514269	0.0977528490776897	6.22656746332302	4.76764980332011e-10	1.5359025931402e-09	NOT
LINC00326	1.19194892391817	2.60431721754121	0.41903114345128	6.21509226281175	5.12945015499594e-10	1.64980872773668e-09	UP
LINC01879	1.68311479406324	-1.98154388584197	0.318951171537979	-6.21268727839119	5.20860444824548e-10	1.6716205713084e-09	DOWN
LOC105375750	1.12657521485681	-1.81236503861918	0.291727513626077	-6.21252694369511	5.21392365540139e-10	1.6716205713084e-09	DOWN
LINC02513	1.89757088576585	2.46163331277371	0.397172460733578	6.19789526249395	5.72231972498157e-10	1.83168990239841e-09	UP
LINC02062	36.8727164303286	0.528599513163414	0.085350689567438	6.19326587567583	5.89301980344394e-10	1.88332655183312e-09	NOT
LINC01847	4.46294968939284	1.21894619515853	0.197072324116599	6.18527335394562	6.19949475041325e-10	1.97812177489338e-09	UP
LINC02720	0.984005233239925	2.59003936374844	0.418905399943854	6.18287413839874	6.29448994329816e-10	2.00524465336498e-09	UP
TEX41	684.07525825861	1.1887856648615	0.192370281559776	6.17967419511266	6.42340237842393e-10	2.04306950451614e-09	UP
LINC01978	8.41517788295834	1.08822020854285	0.176126769452299	6.17861902496071	6.4664728187895e-10	2.05351439039724e-09	UP
LINC01551	1.56731185888233	2.64732829231071	0.428486302944531	6.17832652786902	6.47846189872470e-10	2.05407156883736e-09	UP
LNCARSR	1.44091467423527	2.00083331746802	0.323895824058805	6.1773976965654	6.51667745360827e-10	2.06292928223846e-09	UP
LOC100507336	40.4269501675513	-0.834827609351418	0.135263598476827	-6.17185716447163	6.74924615061206e-10	2.13318693295723e-09	NOT
SH3TC2-DT	3.03186075927073	1.61521152181883	0.261898670772752	6.16731469866961	6.9459434807316e-10	2.19190386255162e-09	UP
LOC101928107	5.86938191590855	1.95937959457978	0.318245945672819	6.15680928923498	7.42251408333124e-10	2.33861628967752e-09	UP
ECI2-DT	15.044500850355	-0.523019411519203	0.0850292920527831	-6.15104981933204	7.69717340455367e-10	2.42135219795286e-09	NOT
BCAR4	1.17956348477458	1.92979804476703	0.313811534011092	6.14954466491603	7.77057021389493e-10	2.43680225301361e-09	UP
LINC01089	373.031136457732	0.786176573002652	0.127842304499924	6.14958073603184	7.76880329723795e-10	2.43680225301361e-09	NOT
TEX53	1.90257450643847	1.62782107860111	0.264778818231022	6.14785234512536	7.85390929178786e-10	2.45909453176572e-09	UP
LINC01648	2.73101470932158	1.60196769127824	0.261032125123329	6.13705186869762	8.40669443470146e-10	2.62807410131555e-09	UP
LOC101928725	37.4097528935208	-0.75480364977198	0.12312510773438	-6.13037960868494	8.76696371870235e-10	2.73643797565095e-09	NOT
LINC01471	1.27265098481745	2.53610512971659	0.413950326687119	6.12659289343544	8.97807987998418e-10	2.79798234769072e-09	UP
LINC01429	1.52425821048423	2.61418704660331	0.427127995984592	6.12038328365066	9.33505392859133e-10	2.90472143173377e-09	UP
LINC02054	2.53235419271798	1.77689554449268	0.29064743531943	6.11357723676391	9.74221854983778e-10	3.02672331726384e-09	UP
LINC02681	1.69825613614074	2.98989454854733	0.49125209185485	6.08627341872114	1.15569015391259e-09	3.58496157481077e-09	UP
LINC01558	55.6264806641111	-1.12767934495046	0.185427113776898	-6.08152347292244	1.19045933514536e-09	3.68711710746411e-09	DOWN
PAUPAR	2.0632240762681	3.17935993728127	0.523125659384741	6.07762184906124	1.21977987427359e-09	3.77210817822355e-09	UP
LOC105375115	1.34036525416974	-2.61294554465038	0.430057918475246	-6.07579917122436	1.23371734437424e-09	3.80933955409091e-09	DOWN
LOC440896	0.960461497415885	2.16546211418852	0.357488724983903	6.0574277252689	1.38315453495404e-09	4.26419531743897e-09	UP
LINC02112	1.69251697394799	2.04585821837391	0.337990112801784	6.05301202870899	1.42162247520157e-09	4.37606795664041e-09	UP
LINC01869	7.51735008165173	1.05373605176564	0.174307793400852	6.04526069205858	1.4916860843984e-09	4.58470746001163e-09	UP
LINC01608	1.9204436181682	2.06785004705629	0.342420605425684	6.03891826102468	1.55150808606042e-09	4.76127940171752e-09	UP
LINC01518	3.95891691188021	1.81458437508031	0.300712085600229	6.03429147670723	1.59661651030113e-09	4.89222799415933e-09	UP
LOC100129215	22.2918497193765	0.560857415098733	0.0929780746265704	6.03214701262976	1.61795481315998e-09	4.95005382623792e-09	NOT
LINC01250	1.14396349862569	2.00467831480406	0.334028945126289	6.00151077939109	1.95489961653179e-09	5.97181663680258e-09	UP
LINC02289	106.766595721966	0.684717969153414	0.11409726310964	6.00117785906438	1.95891268338492e-09	5.97498139141876e-09	NOT
LINC01726	0.924414473778595	-1.44443628740774	0.241096529868925	-5.99111189278846	2.08411180203972e-09	6.34721151243356e-09	DOWN
LOC101928012	6.81701749697935	0.998999482510297	0.167626271329843	5.95968325600072	2.52727307552952e-09	7.6852076705875e-09	NOT
LOC284930	5.70191713909947	1.71580587284915	0.288188152012252	5.95376964968429	2.62035551653716e-09	7.95620805096834e-09	UP
LINC01266	41.3214426345467	-1.23184936764242	0.207152748802764	-5.94657505035234	2.73811023920888e-09	8.30118919953509e-09	DOWN
LOC101927745	136.13418224689	1.30371947674464	0.219257059306438	5.94607754417856	2.74644078778112e-09	8.31388636663155e-09	UP
MIR200CHG	12.7588249329079	-2.86331408709447	0.482784843454185	-5.93082845477975	3.01409990721359e-09	9.11038932797843e-09	DOWN
LINC02148	2.14670575520414	-1.12238875625796	0.189393285149815	-5.92623310467485	3.09962509036391e-09	9.35480835542911e-09	DOWN
MIR22HG	1200.70191379691	-0.637633398724195	0.107727453656902	-5.91894987841236	3.24003677964152e-09	9.76389461973052e-09	NOT
LOC105378933	0.888900531809838	2.24229520422425	0.379230452691961	5.91275090992127	3.3644077605345e-09	1.01234878191795e-08	UP
LINC01785	5.8846710780913	-2.90823406020134	0.493051754915941	-5.89843567375023	3.6696397443427e-09	1.10253996510416e-08	DOWN
LINC00877	20.751664080956	0.706294265811418	0.119814086082384	5.89491844327694	3.74866485101094e-09	1.12459945530328e-08	NOT
LINC02165	1.07378248004295	2.41574694103851	0.410416288430731	5.88608934181283	3.95440606372682e-09	1.18455118953727e-08	UP
LINC00971	1.01136615655312	2.41266903380332	0.410120730594182	5.88282633337711	4.03319061942106e-09	1.2063507560623e-08	UP
LOC101929413	1.11899590455938	2.30223066042253	0.391823931546132	5.8756764839196	4.21120043933854e-09	1.25772013121316e-08	UP
LINC02101	3.27843795241929	1.09706782819947	0.186925788103758	5.86900202122203	4.38426093066827e-09	1.30746087486645e-08	UP
PCDH10-DT	17.4015925257907	1.37294753770687	0.233998325178051	5.86733916433884	4.42844226592189e-09	1.3186770960987e-08	UP
LINC02800	0.92623883953628	2.14950774516216	0.36771953798487	5.84550866386274	5.05022650043698e-09	1.50160067946326e-08	UP
LINC01852	110.257221218987	-0.503980222936902	0.0862347149120688	-5.84428467642987	5.08749624757417e-09	1.51044452202387e-08	NOT
LINC01722	1.09095004158005	1.97261343648221	0.337618743905849	5.84272488447	5.13537904181321e-09	1.52240852834847e-08	UP
NPY4R2	1.33044871039047	2.36321832445268	0.404635055418061	5.84036971787097	5.20851032102897e-09	1.54181124104796e-08	UP
LINC01492	1.24894449577485	2.19780032585282	0.377722313568638	5.81856100871691	5.93563953557002e-09	1.75446664917364e-08	UP
GREM1-AS1	0.83361194163053	-2.3791942334413	0.40926156383435	-5.81338303834534	6.12227531701008e-09	1.80697155312342e-08	DOWN
ZNF888	1712.00928702204	0.616630641065364	0.106312561395086	5.80016728948706	6.62487946941214e-09	1.95244245155803e-08	NOT
MIR3976HG	1.02907029058559	2.43397098490875	0.419919053466247	5.7962861289989	6.77995505940854e-09	1.99521551381715e-08	UP
LINC00837	1.41357643837966	2.30592118039081	0.39941451799734	5.77325329072333	7.7755421544609e-09	2.28150776374313e-08	UP
LINC02805	4.45098686609482	1.08063725229807	0.187176382196467	5.77336328236005	7.77046587162281e-09	2.28150776374313e-08	UP
CCDC197	1.72488489920812	2.50760928385186	0.43451619497935	5.77103756505792	7.87849073431496e-09	2.30834027792265e-08	UP
LINC02529	1.18029941422523	1.849274980645	0.32190055267052	5.74486426103721	9.19947536655455e-09	2.69145000884475e-08	UP
LINC01451	22.437594899165	-1.15363655047353	0.200852683200906	-5.74369499121695	9.26325803915974e-09	2.70616577650562e-08	DOWN
LOC115308161	7.249236744594	-0.650060488852021	0.113199525680872	-5.74260788587267	9.32294421018872e-09	2.71964375433848e-08	NOT
LINC00993	1.96039048704083	2.72657373148609	0.474929344482759	5.74100919044195	9.41139825815387e-09	2.74146245342741e-08	UP
CT70	4.05993288993018	1.11727598941301	0.194871188562464	5.73340778416242	9.84325934357656e-09	2.86310456558814e-08	UP
LINC02226	0.471707319263657	-2.06919792658242	0.361263281764905	-5.72767294941689	1.01817615470455e-08	2.95727864325909e-08	DOWN
LOC101929297	0.846002763518078	1.94491311501163	0.339656515638962	5.72611749064451	1.02755070590532e-08	2.98019402709825e-08	UP
MIR193BHG	137.344339255164	0.950191430637473	0.166651810470154	5.70165681342926	1.18648515856298e-08	3.43123301619006e-08	NOT
TMEM269	20.8162336026529	0.464817790635017	0.0815216441113797	5.70177154425339	1.18568668181706e-08	3.43123301619006e-08	NOT
PCGEM1	26.1491772846156	2.46052746103373	0.431758866765207	5.69884639421146	1.20620843024634e-08	3.48325225827973e-08	UP
LINC02167	7.78750790195701	2.42740657543472	0.426308101219713	5.69401934537403	1.24083015879993e-08	3.57808351826358e-08	UP
LINC02249	1.52608678356493	2.53220297607897	0.444959500150841	5.69086169689725	1.26399858685725e-08	3.63966307578552e-08	UP
LINC02591	185.049229488232	0.534974046869977	0.0941054934145753	5.68483334456561	1.30940284454719e-08	3.76500216190003e-08	NOT
LINC00879	1.85450274300142	3.46193410623245	0.609446601235349	5.68045518543399	1.34336747862048e-08	3.85713666608198e-08	UP
SUGT1-DT	31.8311301469826	0.760890180965089	0.134142976547096	5.67223272176273	1.40948322115803e-08	4.04118974980594e-08	NOT
LINC01180	1.5337143604777	2.234430648199	0.394151585361683	5.66896273206319	1.43664608707453e-08	4.11319357597517e-08	UP
LINC01215	23.2776090405725	0.977543421152145	0.172639157733208	5.6623505002429	1.49313446065578e-08	4.268173553498e-08	NOT
LOC100506725	36.1100884056735	-0.531221364226488	0.0938200112878764	-5.66213281084026	1.49503039766273e-08	4.268173553498e-08	NOT
CD2BP2-DT	197.367631571261	0.502858147672141	0.0888373979003941	5.66043310088792	1.50991442126213e-08	4.30454295947882e-08	NOT
LINC01989	1.39871524782952	1.77841116328072	0.314804926530376	5.64924819595897	1.61151046268921e-08	4.58766170016631e-08	UP
LOC101928782	3.52198298569614	2.27369205959479	0.402504241170642	5.64886484918021	1.61510765817849e-08	4.59138961751307e-08	UP
LINC01269	2.01234731618357	1.61421370622561	0.286546774068303	5.63333407425076	1.76758577692744e-08	5.01774349970773e-08	UP
LINC02027	149.943197258	-1.21469871627136	0.215961618609689	-5.6246046130387	1.85933348757767e-08	5.25973850654568e-08	DOWN
LOC285804	2.49909685294931	1.24104663306985	0.220650978376325	5.62447826971888	1.86069473823988e-08	5.25973850654568e-08	UP
MIR7-3HG	1.72390823581762	1.71834369222858	0.305511426378851	5.62448256877221	1.86064840339628e-08	5.25973850654568e-08	UP
LINC00886	264.461498005248	-0.678997687461312	0.120744469987166	-5.62342679158293	1.87206119571521e-08	5.2844259068923e-08	NOT
CASC20	1.35907041580247	2.54773078727917	0.453546927999665	5.61734768773707	1.93910977503942e-08	5.46600185183162e-08	UP
LINC00269	1.25294687632461	1.96390870021773	0.349708214598553	5.61584949461994	1.95598863880315e-08	5.50584740263384e-08	UP
LINC02716	19.9757886819977	0.766741847748861	0.136649003767865	5.61103137679202	2.01124290203423e-08	5.6534516868105e-08	NOT
LINC01992	0.97700988367947	1.93738989297732	0.345300876628401	5.61072972618679	2.01475219070013e-08	5.65539531011911e-08	UP
LINC01085	6.42685593286562	-1.11129581352295	0.199127282702376	-5.58083150857805	2.39371445040171e-08	6.70975544965954e-08	DOWN
LINC00524	4.20747487556174	3.00212332206619	0.538390035783572	5.57611233962921	2.45953127838037e-08	6.88462939429485e-08	UP
TEX48	0.926620608771436	2.21745032379666	0.397754727283551	5.57491884242492	2.47645289591252e-08	6.92234117283624e-08	UP
LINC00092	36.7558773897894	-0.754301908087414	0.135642902573563	-5.56093900805711	2.68326968350432e-08	7.4900170442186e-08	NOT
LINC00547	0.76846688122973	2.32117976384267	0.417739543200159	5.5565239193324	2.75200023870604e-08	7.67120066539309e-08	UP
LOC101927560	34.3900779119223	-0.747185343068311	0.134941349579578	-5.53711182966698	3.07500223508771e-08	8.55968028546606e-08	NOT
CFAP99	26.588171216669	-0.800502801580782	0.144682661250983	-5.53281778659118	3.15126792604232e-08	8.75982649247499e-08	NOT
LINC02021	64.1622583242199	-0.554309600253186	0.100247226938702	-5.52942577246679	3.21280706575329e-08	8.91853911613671e-08	NOT
LINC00501	65.9894022554719	0.792757742340863	0.143725526531537	5.51577553043029	3.47245241973045e-08	9.62598343425277e-08	NOT
PSG8-AS1	1.66409214991066	2.85358006822879	0.518211623178517	5.50659217314732	3.65846452140317e-08	1.01276390268361e-07	UP
SPANXA2-OT1	8.52120177353988	-0.676692759348493	0.123202187788061	-5.49253849706449	3.96197150337474e-08	1.09527228750318e-07	NOT
ARRDC3-AS1	29.8868940991149	0.729553859897571	0.133214769552901	5.47652382949819	4.33762385132247e-08	1.19747057353565e-07	NOT
LINC00520	4.63095275758776	1.67865609662032	0.306698961179643	5.47330219236404	4.41725898234716e-08	1.21778005186411e-07	UP
LINC01374	6.00686798214896	0.827541406264509	0.151531123074978	5.46119760397368	4.72933275963936e-08	1.30202617950565e-07	NOT
LINC01287	3.65248306028541	1.29310486187247	0.237483931432323	5.44502044442939	5.17994358064216e-08	1.42412969402039e-07	UP
LOC93622	719.191333522015	-0.319167525271088	0.0586315389828466	-5.44361500325727	5.22099992042309e-08	1.43345374012163e-07	NOT
LINC00466	1.49724872577268	2.1367328362635	0.392996163640961	5.43703230196315	5.41753196451044e-08	1.48538069026946e-07	UP
LINC00968	7.034889467735	0.884056764650858	0.162945561356855	5.42547312911919	5.78012254541067e-08	1.58047764967837e-07	NOT
LINC01801	69.2286503868727	0.92679328361497	0.170818133892637	5.42561414584637	5.7755605926422e-08	1.58047764967837e-07	NOT
LINC01933	8.28811202424589	1.04298067543985	0.192496767954858	5.41817240113058	6.02113424387654e-08	1.64413828945037e-07	UP
LINC00922	4.4604290038255	2.44269820991815	0.451260636726079	5.41305403378423	6.19587833443666e-08	1.6895554099476e-07	UP
LINC01233	1.86404432220806	-1.6684845036907	0.308315527200924	-5.41161361167313	6.24593468270776e-08	1.70089428876451e-07	DOWN
LMNB1-DT	1.50493137090951	1.82596158131307	0.339278248505976	5.38189992831475	7.37037379534645e-08	2.00438214190519e-07	UP
LINC01804	1.00004651808318	2.33222509951638	0.433441791953887	5.38071118846911	7.4192143044883e-08	2.0149341148996e-07	UP
LOC389199	3.36894383431334	0.84572733980492	0.157338132570616	5.37522167059752	7.648852136557e-08	2.07449273487431e-07	NOT
FLJ20021	211.089317256749	0.495141978415295	0.0921428358925682	5.37363511355994	7.7164934084909e-08	2.09001380173296e-07	NOT
LOC101928402	6.33499514722936	-0.72868135429715	0.135698963922117	-5.3698372724155	7.88077205560932e-08	2.13163201018974e-07	NOT
LINC01838	0.853328077323602	1.96073587501508	0.365759906936412	5.36071843258632	8.2891630468735e-08	2.23907809354981e-07	UP
BPESC1	0.915450834989363	2.55809229896744	0.47839633993919	5.34722380880381	8.93135501937457e-08	2.4093050435329e-07	UP
PRR29-AS1	6.79714721803948	0.870971613805521	0.163100869491356	5.34007952576661	9.29058179709182e-08	2.50284532439775e-07	NOT
LINC00658	0.837253146365203	1.84089537686241	0.344908369900549	5.3373461983344	9.43168480093949e-08	2.53745192968975e-07	UP
FLJ12825	40.1183912969708	-0.764412259337009	0.143409996995445	-5.33025782966364	9.80734316347285e-08	2.63498497042704e-07	NOT
LINC02884	71.7188257666738	-0.923083421083641	0.173265933114386	-5.32755288065913	9.95448024231848e-08	2.67094142330658e-07	NOT
LIN28B-AS1	1.08038037292195	1.98324141425802	0.373318613197593	5.31246325295951	1.0815324057526e-07	2.8980447774973e-07	UP
LINC02008	1.54973943809909	2.37634759591301	0.447421314362195	5.31120784735195	1.08901041298127e-07	2.91419186513788e-07	UP
LOC101928894	1.23235838482016	1.77350199628337	0.334120417852352	5.30797251985682	1.10851349209854e-07	2.962432195262e-07	UP
LOC101928626	4.72557237649532	0.743178331023339	0.140039087187763	5.30693498470818	1.11483919210462e-07	2.97537534382178e-07	NOT
LINC02482	45.0396968454987	-0.490219254234698	0.0925479404844193	-5.29692234823127	1.17770746882543e-07	3.13898922965822e-07	NOT
SND1-IT1	3.58959991995597	1.03317331074934	0.19508425844069	5.29603628200193	1.18343334187374e-07	3.15006726411221e-07	UP
LINC01954	11.5882461121406	-1.15144262662984	0.21757298341818	-5.29221325433015	1.20844857389303e-07	3.21161708513363e-07	DOWN
LINC02441	1.18672264422667	2.89896588906739	0.547799973535744	5.29201538721547	1.20975710830146e-07	3.21161708513363e-07	UP
LINC02909	3.77990527170086	2.32563933864515	0.439662396735456	5.28960255849326	1.2258243232177e-07	3.24662937114133e-07	UP
TSIX	9.75328841316104	1.31219382514409	0.248072895453858	5.28954935904378	1.22618089851775e-07	3.24662937114133e-07	UP
ZBTB44-DT	55.8373981998975	-0.521334611643466	0.0985902970234407	-5.28788965428833	1.23735579762666e-07	3.27190129886259e-07	NOT
LINC02751	0.877634052247065	-1.61225444160953	0.304911853567533	-5.28760828005145	1.23926005123557e-07	3.27262489846025e-07	DOWN
LOC101929420	8.71481492203392	-1.54276449823434	0.292045940925766	-5.28260893934659	1.2735705667459e-07	3.35881225684497e-07	DOWN
LINC02263	1.77254156754906	2.3610718811816	0.448414455752986	5.26537860430223	1.39900740124156e-07	3.6847872103567e-07	UP
LOC107986400	2.33891546583136	2.25972225994149	0.429454353305587	5.26184504254761	1.42616942564085e-07	3.75140502917588e-07	UP
FAM242F	0.846007353609551	-1.80907628784683	0.343931352228462	-5.25999236802674	1.44061380812911e-07	3.78443967659048e-07	DOWN
LINC01612	37.9887924720072	-2.67113015683412	0.507894487259237	-5.25922258232886	1.44665696443621e-07	3.79534709493265e-07	DOWN
LINC01133	8.47540679950136	1.32150591863572	0.252029114280085	5.24346531316658	1.57588446116583e-07	4.12898187148801e-07	UP
LINC02547	0.73532375804966	1.81330659807809	0.347204035962022	5.22259654342391	1.76431518777423e-07	4.61666307935186e-07	UP
TAB2	1.96090451516303	1.30198834425461	0.250793761314905	5.19147022409299	2.08639957748356e-07	5.45234889584571e-07	UP
LINC02060	2.66033596693372	1.15023587940187	0.221728978268851	5.18757578906616	2.13049230170767e-07	5.56033556505499e-07	UP
LINC02572	18.2212672438727	0.639385219393895	0.123268345929252	5.18693760814199	2.13780312032693e-07	5.57216995129371e-07	NOT
LINC01259	0.624405192305651	1.80675722056891	0.348372381723338	5.18628144869349	2.14534517090496e-07	5.58457556161642e-07	UP
LOC105374618	34.6038422242845	-0.967657948887016	0.186688193896477	-5.18328410967222	2.18012552379802e-07	5.66776156251634e-07	NOT
CYP4F35P	7.04471745572113	1.14607675738179	0.22140536999636	5.17637290098535	2.26241050268408e-07	5.87407228834018e-07	UP
LINC02454	5.278612433712	1.38167388629376	0.266966396361675	5.17545992725588	2.27350225345645e-07	5.895244215358e-07	UP
LINC01409	32.7685474416595	0.641063239238449	0.123919635261803	5.17321760900996	2.30096771073371e-07	5.9587641231517e-07	NOT
FTX	1617.32103132931	0.518391534307176	0.100357017403523	5.1654737029777	2.39830746972776e-07	6.20283903575208e-07	NOT
LINC01124	22.5177308880405	-1.24785226756596	0.242353712679531	-5.14888859662743	2.62034446634612e-07	6.76838010805234e-07	DOWN
LOC284241	1.23391402915807	-0.880300141841145	0.171212676897424	-5.14155936226933	2.72467535506096e-07	7.02882189923824e-07	NOT
LOC101926956	201.997671981582	0.921018727085153	0.179213604637993	5.13922326904584	2.75876448665132e-07	7.10762557729038e-07	NOT
FIGNL2-DT	19.7554288117488	0.650934217065353	0.126965710151607	5.12685051962523	2.94629255331169e-07	7.5810373775597e-07	NOT
LINC02003	6.13609947410511	1.00888779205764	0.196986971050778	5.1215965537009	3.02959543373873e-07	7.78540081371784e-07	UP
SMIM32	726.369522796453	-1.37726209074187	0.269607299359236	-5.1084006034523	3.24897241303377e-07	8.33847523396264e-07	DOWN
LINC02683	5.54376759073664	1.39941916901982	0.274154874957982	5.10448398641206	3.31698359628623e-07	8.50215335599804e-07	UP
LOC339666	5.28861490770827	0.806754255590211	0.158536365351415	5.08876467428745	3.60403510387524e-07	9.22614598657858e-07	NOT
LINC01775	1.65737492734667	1.33639217852951	0.262823090665802	5.08475939136118	3.68092397578897e-07	9.41097378268593e-07	UP
GAU1	2.84858438083178	0.949400099448019	0.186837962113049	5.08140898514816	3.74645509150844e-07	9.56632998556925e-07	NOT
LINC00314	0.436408811509385	-2.70341770433159	0.532208100799392	-5.07962524484497	3.7818013647901e-07	9.64431428098314e-07	DOWN
LINC00880	1.24248732023937	1.63380528815895	0.322347980808812	5.06845206245602	4.01063960105523e-07	1.02149158366978e-06	UP
ATP6V1FNB	88.8651424380043	0.791243526165669	0.156457613490242	5.05723888096388	4.25370273322224e-07	1.08065587159203e-06	NOT
TMEM271	1.09945963408396	2.75994264750794	0.545719812581347	5.05743530632129	4.24932512582804e-07	1.08065587159203e-06	UP
LINC01410	57.2858623583703	0.616587355698396	0.121986770926473	5.05454280833484	4.3142298667808e-07	1.09464719881531e-06	NOT
LOC105370616	1.06011938576311	1.76995151040291	0.3506112488773	5.04818803181733	4.4602005765925e-07	1.13025537338651e-06	UP
LINC00304	4.77870611825055	1.26092735342856	0.249798633080693	5.04777523350672	4.46984566712657e-07	1.13127115434086e-06	UP
RFX3-AS1	57.8281193478646	0.56140602783597	0.111229972565519	5.04725493396379	4.48203120374045e-07	1.13292652719233e-06	NOT
LINC01814	102.221983130496	0.662986154031866	0.1314383647944	5.04408400902528	4.55699068078985e-07	1.15042519450883e-06	NOT
LINC01963	650.10638200566	-0.482922420791957	0.0957523687178029	-5.04345142849891	4.57208865464934e-07	1.15278667460819e-06	NOT
LINC01213	19.6636127160304	-1.62204381129851	0.321689946864793	-5.0422583208056	4.60069631464524e-07	1.1585442287946e-06	DOWN
LINC00311	2.6765310063059	1.46517140625727	0.290896294999861	5.0367482551057	4.73506870966509e-07	1.19088758149096e-06	UP
LOC101059948	5.43127890619546	0.915448187287194	0.181779257708945	5.03604315929686	4.75253446903697e-07	1.19378431531379e-06	NOT
LOC100507642	292.736951637825	-0.558606173751238	0.111051476896081	-5.03015528801989	4.90082747199875e-07	1.22949509203769e-06	NOT
LOC112268411	1.77207444920801	1.82082318780771	0.363789211192016	5.00515994369783	5.58156661064557e-07	1.39852736424041e-06	UP
LINC00316	1.68061951988426	1.32350489576538	0.264463371868099	5.00449225318614	5.60094642618912e-07	1.40163335129197e-06	UP
LINC02243	1.0312119478922	1.58425635923258	0.317739537776299	4.98602210577885	6.16350956367645e-07	1.54049361074703e-06	UP
LINC01567	4.45942773599924	1.60233540742488	0.321775925074322	4.97966218900553	6.36953544866337e-07	1.59000716983425e-06	UP
LINC00836	3.01091074787836	1.98843697148061	0.399627879469115	4.97572134887621	6.50051038019317e-07	1.62068625255251e-06	UP
PCAT19	562.009041068706	0.507458545302226	0.10211132123124	4.96965996701815	6.70704173395245e-07	1.66803379926178e-06	NOT
RBAKDN	0.664377076161579	1.55655239996549	0.313209210746666	4.96968909775925	6.70603419512452e-07	1.66803379926178e-06	UP
LINC02405	4.15661274780051	1.36735026430061	0.275332894298735	4.96617110637367	6.82877096230185e-07	1.69620585660146e-06	UP
LINC02133	1.7786111857237	1.31953120007444	0.266413078355419	4.95295204056788	7.30959951551953e-07	1.81339508376362e-06	UP
LINC01656	1.08731081724536	1.78086645756353	0.359858847919138	4.94879163833621	7.46756349501823e-07	1.85029628821007e-06	UP
LINC01739	2.70043855716005	-2.8688907292987	0.58048747607837	-4.9422095179042	7.72421408997201e-07	1.91152869032969e-06	DOWN
MIR4432HG	3.90057013181247	1.33010379615116	0.269253242980812	4.93997316959318	7.8133321191081e-07	1.93120167032635e-06	UP
LINC02356	3.94441151171709	0.783973490552094	0.158774396506862	4.93765687541576	7.90667981484703e-07	1.951870404477e-06	NOT
LINC01273	44.9732105787063	0.516957829444419	0.104706854566679	4.93719185418959	7.92554942318059e-07	1.95370110518326e-06	NOT
LOC102724057	15.228038567435	-0.611907363968743	0.123943290798867	-4.93699465315742	7.93356452777455e-07	1.95370110518326e-06	NOT
LINC01586	1.6996725454645	1.57983517424848	0.320245183289083	4.93320510873186	8.08911319624598e-07	1.9895649736355e-06	UP
LINC00477	0.824298644983847	2.1852519180236	0.443633563858902	4.9258038526558	8.40142435412811e-07	2.06385051147309e-06	UP
LINC01562	8.03515183498239	0.636118040650429	0.129187098250519	4.92400595156081	8.47902557881842e-07	2.08036727832378e-06	NOT
LINC00488	28.9205344537748	-1.63301450496189	0.332042076816754	-4.9180950818565	8.73904647061255e-07	2.14154655268857e-06	DOWN
LINC00866	0.669094830860105	1.69060355286099	0.344650261854215	4.90527279383325	9.32975815948482e-07	2.28351519830317e-06	UP
LINC02902	2.56828555971635	1.13680926536537	0.231766313004328	4.90498058423247	9.34365812750309e-07	2.28413177367828e-06	UP
LINC00365	3.58210182318643	-1.06716361982577	0.217652162174138	-4.90306923287972	9.435071169657e-07	2.30367248631406e-06	DOWN
LINC01913	1.45774658492014	2.32274593372483	0.473787334439293	4.90250744350036	9.4621028517127e-07	2.30746542203978e-06	UP
LINC01290	2.53336604256182	0.976586589255653	0.199457065621607	4.89622458954826	9.76954064851345e-07	2.37954709727749e-06	NOT
SOX5-AS1	1.7072455201258	2.35099638270133	0.480565919063869	4.89214130556952	9.97447884301192e-07	2.42651867126363e-06	UP
LINC01859	0.963411636847376	2.02531378703054	0.41445614569608	4.88667813968357	1.0255153872291e-06	2.49177891303729e-06	UP
CT66	18.1363385861373	0.779919280236567	0.159626848121907	4.88589037127978	1.0296248066072e-06	2.498738799106e-06	NOT
LINC02361	95.1121430683309	-0.532839426332756	0.109180913675471	-4.88033492663898	1.05905827697054e-06	2.56706517135251e-06	NOT
LINC02840	1.86263396060271	1.35008718486485	0.278188452518048	4.85313884399014	1.21522546849265e-06	2.94204766618184e-06	UP
LINC00536	1.0151913426126	1.8879855325135	0.389143140516045	4.85164798230758	1.2243980121659e-06	2.96068290411682e-06	UP
LINC01136	4.57758232078445	-0.863859589655874	0.178921604309784	-4.82814578478847	1.37810194531146e-06	3.32834007730457e-06	NOT
LINC01766	0.735250951854108	1.88140524851485	0.390118301912941	4.82265312672949	1.41661200763471e-06	3.41723593668614e-06	UP
LINC00479	8.98799750093801	1.04859958949213	0.217468285720933	4.82185062532634	1.4223244207644e-06	3.42689689372647e-06	UP
LINC01098	2.34245325939853	2.165289342177	0.44913649025125	4.8210051714251	1.42836653955541e-06	3.43732811137615e-06	UP
CD300LD-AS1	1.05201972733022	2.39156003990358	0.496355884523249	4.81823650020928	1.44832636058151e-06	3.48118683315818e-06	UP
LINC01914	16.2431536207824	1.24757493106476	0.25897787155583	4.8173032065244	1.45511487059105e-06	3.49332003023473e-06	UP
DLX2-DT	0.634818692708127	1.68495238918195	0.350107114682393	4.81267680238515	1.48922023003803e-06	3.57092592794066e-06	UP
C21orf91-OT1	0.78361909282318	1.56521239456361	0.325744325306108	4.80503349703098	1.54725598485652e-06	3.70565962005613e-06	UP
LINC02259	1.74359285188941	-0.731278336633085	0.152758780376538	-4.78714437776045	1.69171136714369e-06	4.04679942056899e-06	NOT
LOC100505985	228.368806781213	-1.58950523433862	0.332094799769048	-4.78629968142838	1.69884333987044e-06	4.05902212276187e-06	DOWN
LOC101927588	3.32027235806602	0.851006051588841	0.178320163293294	4.7723489922401	1.82089625383122e-06	4.345468230011e-06	NOT
LINC02574	1.59268927869959	1.2442088820283	0.261095492007081	4.76534034526553	1.88535133954222e-06	4.49394315731739e-06	UP
LINC00239	23.1264591780481	0.827228981851626	0.173725089109349	4.7617128078198	1.91956730646313e-06	4.57007305346561e-06	NOT
LINC01980	3.58692503387853	1.61392441472837	0.339233937359287	4.75755588397703	1.95951019242358e-06	4.65964094335797e-06	UP
LINC02254	2.17814455273544	1.58968421489573	0.334369538734987	4.75427343324977	1.99161343715733e-06	4.73037653062102e-06	UP
LOC390877	1.24161173069339	1.57604987498208	0.333393542031196	4.72729575198132	2.27529743933459e-06	5.3977800954427e-06	UP
LINC00216	10.5066510529317	0.784408665780385	0.166067814103264	4.7234238013913	2.31906874267277e-06	5.49512510808058e-06	NOT
LINC01849	1.05274575836967	2.22445418315374	0.472714464730966	4.70570365224541	2.52991805207845e-06	5.98767161618097e-06	UP
LINC01541	1.08430632917653	-2.23890620143512	0.476497190881045	-4.69867660142	2.61852708020442e-06	6.19008698465285e-06	DOWN
LINC01538	0.876388440392548	-2.17514659861851	0.464255906366016	-4.68523193521558	2.79643080044097e-06	6.60286660762944e-06	DOWN
LOC101927575	1.21277605124507	1.81929742688157	0.389289383999321	4.67338052785109	2.96282084735307e-06	6.98752225691847e-06	UP
LINC01450	1.75426095508278	1.29943810263091	0.278170732128569	4.67136888445301	2.99199059169303e-06	7.04803417550225e-06	UP
LINC02668	3.68612911810898	-0.725191366612246	0.155288932717495	-4.66994881039932	3.01274799441073e-06	7.08861104898282e-06	NOT
LOC101929457	4.78443392946507	0.7658428693408	0.164498143349974	4.65563229921355	3.22987923223045e-06	7.59059440174065e-06	NOT
LINC01686	17.3944591339812	-0.594813580531555	0.128073206978474	-4.64432487141146	3.41190322033596e-06	8.0089938751044e-06	NOT
CLEC20A	1.85949440039777	-1.74581226110887	0.376359113967035	-4.63868735024652	3.5062900342576e-06	8.22093936770443e-06	DOWN
SLC44A3-AS1	337.86280984934	-0.453650691335308	0.097857964124193	-4.63580757473733	3.55546607947588e-06	8.32651157702229e-06	NOT
LINC00293	0.76118245961673	2.04981068368447	0.442413627601672	4.63324489979323	3.59978269611454e-06	8.42047071223997e-06	UP
DIO3OS	63.0365374057438	1.05068287714227	0.226966229402702	4.62924761938069	3.66996709818302e-06	8.57464955303065e-06	UP
BSN-DT	6.85810501523953	-0.81218438509497	0.175500442766536	-4.62781957864003	3.69535728352535e-06	8.62393263725044e-06	NOT
LOC105379109	1.12591107319894	2.18594110747263	0.472811961800058	4.62327792882072	3.77723087086475e-06	8.80476464323525e-06	UP
MIR4500HG	44.1900210985661	1.20662948758547	0.261149006878259	4.62046362729599	3.82883466940903e-06	8.91469974652428e-06	UP
LINC02764	0.965095247438644	1.92648859755842	0.417131277421089	4.61842278878947	3.86667803621021e-06	8.99237870066501e-06	UP
LOC101928304	66.6639101326108	-0.551403589740317	0.119467575083823	-4.61550834486622	3.92134283175172e-06	9.10895261958994e-06	NOT
LINC02406	1.82995825152648	-1.84867454597228	0.401090924060437	-4.6091158764134	4.04384916317791e-06	9.38266505259893e-06	DOWN
KCNIP4-IT1	0.986272045197299	2.29828794810628	0.499175614688772	4.60416711168718	4.14119840145993e-06	9.59744248467675e-06	UP
LINC02071	0.663695636625148	1.74200324926366	0.378747615714516	4.5993774666471	4.23755353703001e-06	9.80942323969923e-06	UP
CASC22	2.78367692583211	-2.23139154928467	0.485256213352053	-4.59837811013416	4.25792709522819e-06	9.84523004622463e-06	DOWN
LINC02275	154.233900481406	0.774073814338401	0.168408359861204	4.59640967334617	4.29833182604149e-06	9.92721746244566e-06	NOT
LINC01920	0.96480291065445	2.48466426735311	0.54067808778037	4.59545952297297	4.31796611604503e-06	9.96110114356595e-06	UP
SOCS3-DT	29.4977121383054	0.759207581196754	0.165336665544344	4.59188879065141	4.39252427380097e-06	1.01214652325127e-05	NOT
LINC02388	3.12343013055809	1.40023422810372	0.305554266657958	4.58260407690906	4.59221017502699e-06	1.05694562170633e-05	UP
LINC02135	0.764227990343429	2.07327666138435	0.453423438954613	4.5724955599216	4.81949439933451e-06	1.10798685675422e-05	UP
LINC02126	4.24896247198027	1.32762557424181	0.291462828530076	4.55504251069467	5.23749853092979e-06	1.20270704251443e-05	UP
FAM87B	9.58229538684967	0.552570436519802	0.121450246577961	4.54976792628491	5.3705113256867e-06	1.23184185493179e-05	NOT
LINC01231	0.773782694745191	1.82225143874007	0.40082348631873	4.54626912079459	5.46052077185543e-06	1.25105766999017e-05	UP
ZBTB20-AS4	5.77719420711664	-0.793043025143372	0.174493279626149	-4.54483420130828	5.49785123430667e-06	1.2581741650232e-05	NOT
LINC01502	2.33624200902835	1.99022031726005	0.438101061986612	4.54283381153016	5.55030073382284e-06	1.26873047525996e-05	UP
LINC01362	1.43007900480032	1.43422024980357	0.316430018789951	4.53250375956152	5.82886383743752e-06	1.33089075332618e-05	UP
GS1-204I12.4	18.8664761236222	-0.62491993415465	0.13795395616563	-4.52991673108932	5.90069378006623e-06	1.34576050188556e-05	NOT
LOC105379301	2.15555021324946	1.28715320209233	0.284246936008375	4.5282922664623	5.94622990072302e-06	1.35460651654382e-05	UP
HRAT17	1.04019614552393	2.10402270344761	0.465221005255208	4.52263049105746	6.1075809460151e-06	1.38978627649119e-05	UP
LINC02213	0.764712220008123	1.7094912974658	0.378185482254711	4.5202456933935	6.1767903594531e-06	1.40394317683153e-05	UP
CCAT2	2.4974612167514	1.06027725550923	0.235132107811318	4.50928316587053	6.50470397356715e-06	1.47680326639698e-05	UP
LINC02057	1.61989048586335	1.9367160454865	0.42965133237235	4.50764585039872	6.55508694485504e-06	1.48656039529085e-05	UP
LINC01950	1.7315198002991	2.10707981751265	0.467487101929772	4.50724695679236	6.56741801671391e-06	1.48767584193508e-05	UP
LINC02471	329.604156024327	1.03192747397413	0.229167998363406	4.50293008336065	6.70229380912147e-06	1.5165167615453e-05	UP
LINC02266	3.52499834975457	0.896940402604205	0.200394515315489	4.47587301075639	7.60997092137565e-06	1.71995626567578e-05	NOT
LINC00678	1.29356213557273	2.41100354927153	0.541187049525921	4.45502816703313	8.3882181208319e-06	1.89371808419681e-05	UP
BCYRN1	45.1893638156582	-0.925202905925661	0.208457863603959	-4.4383209629521	9.066335361972e-06	2.04450955859301e-05	NOT
LINC02142	0.599231129039574	1.9861068993059	0.447552456609969	4.43770751332675	9.09220518566409e-06	2.04804217818494e-05	UP
LINC02237	1.41113613114625	1.71164401047547	0.386463828754256	4.42898890691234	9.46758919329834e-06	2.13020756849213e-05	UP
FAM66E	1.73248929857683	-0.915913358741765	0.207781650993251	-4.40805698849468	1.04302104211851e-05	2.34416935221931e-05	NOT
LINC01267	4.01791451609693	1.63734709160178	0.371969745592799	4.4018286729002	1.07342306394247e-05	2.40979875764267e-05	UP
CDRT7	0.740560082753224	2.24538871561655	0.510347341043936	4.39972649024392	1.08387400469078e-05	2.43054204180379e-05	UP
LINC02092	0.724092770262078	1.99437772388229	0.453788916758727	4.3949458663017	1.10800361937004e-05	2.4818786429416e-05	UP
LINC01665	0.252229015574186	-2.65027103396614	0.603085204412363	-4.39452172690677	1.11016900520842e-05	2.48395673740613e-05	DOWN
IQCM	1.36689071283168	1.85493866864194	0.422429904710333	4.39111589392303	1.12770409405039e-05	2.52038097634648e-05	UP
LINC02043	2.8642268119683	1.10123622728924	0.25086384076451	4.38977663713197	1.13467148688483e-05	2.53313200687192e-05	UP
LINC02875	42.226878919636	0.487798922612675	0.111539162728249	4.37334215786732	1.22358721484541e-05	2.72859948910526e-05	NOT
LINC00967	1.33125753530192	-1.432419667766	0.32770308579275	-4.37108995876807	1.23627840960809e-05	2.7538410300593e-05	DOWN
LINC02069	1.49475305387241	1.33360893715834	0.305810890896316	4.36089418937829	1.29531998226813e-05	2.88215876320636e-05	UP
GS1-124K5.11	958.435473664025	0.221751668197359	0.0508982138102555	4.35676719470022	1.31997533056056e-05	2.93376576792364e-05	NOT
NETO1-DT	1.45520273358353	1.63579170201809	0.375551941885672	4.35570028956494	1.32642165953399e-05	2.94483215783708e-05	UP
LINC01623	1.68886156500841	1.12742411184771	0.259083242627039	4.35159024727307	1.35153669040117e-05	2.99727529020459e-05	UP
LINC01179	9.05708449417787	1.44658859979306	0.332692689779603	4.34812258950256	1.37307852916145e-05	3.04168720532786e-05	UP
LOC100505715	15.6870621313093	-0.671022049991343	0.154608197480726	-4.3401453540327	1.42388498525552e-05	3.15075762448493e-05	NOT
LINC01909	13.5025336792136	0.515511743888717	0.119059904508213	4.32985181718464	1.4920971215242e-05	3.2980604877743e-05	NOT
LINC01635	2.21569810595091	-0.684191991348044	0.158427191888468	-4.3186525191314	1.56984717988075e-05	3.46609822884561e-05	NOT
LINC01922	0.512980757092736	1.68077569241395	0.390454645243373	4.30466307134422	1.67240065689401e-05	3.68847045976514e-05	UP
LINC01643	0.706495281899348	1.91107645663027	0.444852411126196	4.29597864107819	1.7392432933081e-05	3.83168088876988e-05	UP
LINC00113	34.1320784071097	-1.22633199191996	0.285505419928232	-4.29530196739602	1.74455708425061e-05	3.83917332027519e-05	DOWN
LINC00534	6.67224172702173	0.851353380484775	0.198842721030871	4.28154159262686	1.8560302277736e-05	4.08001387419673e-05	NOT
LINC00350	0.82481649832505	1.5024802124167	0.352240127271335	4.26549985674779	1.99455142045539e-05	4.3797206792713e-05	UP
LINC02659	1.35872884670183	1.95929507737297	0.460016826290262	4.25918132859056	2.05176980762466e-05	4.50043934852753e-05	UP
LINC01985	3.22474032605577	0.960480154271391	0.226267582881185	4.24488626272084	2.18704325515243e-05	4.79191682651847e-05	NOT
LINC01999	1.14222289771351	1.39522908817504	0.328909149397325	4.24198928710732	2.21547269678735e-05	4.84891352502968e-05	UP
LOC102725191	20.5688758194272	-0.905682601377142	0.213641119167862	-4.23927100225275	2.24246814972904e-05	4.90265095479976e-05	NOT
LINC00347	1.01363862390534	1.33507318376175	0.315147961431082	4.23633767992406	2.27195024257698e-05	4.96170199875081e-05	UP
C11orf97	10.0907624080023	-1.01676472223094	0.240514894520315	-4.22745013051597	2.36354537253087e-05	5.15612561159723e-05	DOWN
LINC02124	0.66532814363212	1.75057899214571	0.41418671529456	4.22654548661884	2.3730631898957e-05	5.17126799361636e-05	UP
LOC105371050	6.59739008782406	-0.592155164847562	0.140356492208413	-4.21893676259935	2.45457100417434e-05	5.34308460453134e-05	NOT
LINC00934	1.10476966625255	1.23719423292938	0.294165540590961	4.20577553184487	2.60188380823216e-05	5.65761733816029e-05	UP
DUBR	404.745354343232	-0.294645019971752	0.0700689946094328	-4.2050698973792	2.6100148286199e-05	5.66915558554128e-05	NOT
LINC01210	0.88867675023209	1.95736639764501	0.465883991035246	4.20140300012354	2.6526590168556e-05	5.75555313170723e-05	UP
LINC02554	22.9261258110386	-1.89384973557292	0.451796205833225	-4.19182301914243	2.76721834794617e-05	5.99763199171487e-05	DOWN
LOC105379391	0.805228055615522	1.99658979555358	0.476450827382345	4.19054744121862	2.78282219934121e-05	6.02494515002999e-05	UP
TRAM2-AS1	667.074005347139	-0.29584136982689	0.0706434764144089	-4.18780876653669	2.81660685760184e-05	6.09151935690398e-05	NOT
LINC00397	0.710630812904741	2.21859677768742	0.531297478628857	4.17580897129995	2.96928925187054e-05	6.41481542357823e-05	UP
LINC01048	0.764120867239943	1.84705887329057	0.443443822581466	4.16526012818963	3.10997759348168e-05	6.70861609132737e-05	UP
SOX1-OT	1.06656646133376	1.92143655692705	0.461316667698002	4.1651140994214	3.11196889936511e-05	6.70861609132737e-05	UP
LINC02654	0.709449435107242	2.07340084645891	0.49823730513178	4.16147250537674	3.16202073025736e-05	6.80920129359069e-05	UP
LOC107984784	0.666793608629369	1.64060121924352	0.394779487611938	4.15574078878232	3.242352634876e-05	6.97470711489403e-05	UP
LINC01204	1.33236399994613	1.24194365866061	0.299034672639347	4.15317611064609	3.27892193343118e-05	7.04582047151647e-05	UP
LINC01993	4.78461885210958	1.01123187293918	0.243796286569618	4.14785592991553	3.35603470425648e-05	7.20380925287996e-05	UP
LINC01588	142.258165748845	0.485144561926884	0.117115506305945	4.14244515717266	3.43622554126356e-05	7.36806053559397e-05	NOT
LOC112268176	2.0573684724242	-1.06572954908522	0.257710695530873	-4.13537182416843	3.54380371596491e-05	7.59062332757905e-05	DOWN
LINC02433	0.55950428269321	1.78474443119541	0.431980904295517	4.13153547633317	3.60348063122035e-05	7.71021921840004e-05	UP
LINC02180	0.422365171838966	-1.68379364504526	0.407589050799204	-4.13110617604586	3.61021773224084e-05	7.71640786859145e-05	DOWN
LINC01931	3.91245914547161	0.965645439956848	0.233927125292126	4.12797549130293	3.65971109960578e-05	7.80898485986035e-05	NOT
LINC02232	8.35024789910524	1.74256513719849	0.422145825721511	4.12787485040313	3.6613127818279e-05	7.80898485986035e-05	UP
SPATA3-AS1	2.49704454252934	1.08947634344721	0.264331015933774	4.12163642468719	3.76190585561086e-05	8.01501597899256e-05	UP
LINC01511	6.60810941285155	0.741597023410601	0.180049921238086	4.1188411431181	3.80782528553162e-05	8.10424745287588e-05	NOT
LINC01926	0.763203392798355	1.48572729008231	0.36075267669729	4.11840960872204	3.81496154449084e-05	8.1108345548656e-05	UP
MAL2-AS1	3.48182455668202	-1.00327042701732	0.243708583699708	-4.11668071672651	3.8436796493183e-05	8.16324344569505e-05	DOWN
LINC01671	1580.94894575038	0.563578058931241	0.136939935117897	4.11551282280098	3.86319518348627e-05	8.19601768843229e-05	NOT
LINC02475	6.89336608061921	1.05279727494498	0.255857182289288	4.1147849183871	3.87540602018559e-05	8.21324169219903e-05	UP
LINC00605	50.3180307427531	0.87500189605027	0.212800077684756	4.11184951420228	3.92502114498248e-05	8.30501167306554e-05	NOT
LINC01721	2.7615648095067	-1.31613409059785	0.320092215999072	-4.11173413414611	3.92698359628261e-05	8.30501167306554e-05	DOWN
LOC100506289	17.7390246346856	-0.852780088291026	0.208125629250875	-4.0974294773811	4.17763382478427e-05	8.82580114351793e-05	NOT
ERVH48-1	9.46360610993625	0.71249898004426	0.173983416228874	4.0952120350768	4.21782188302493e-05	8.90133387931759e-05	NOT
LINC02714	17.5225367417435	-1.35242116413027	0.331051625766947	-4.08522737502684	4.40336749785473e-05	9.28314975650676e-05	DOWN
LINC00207	0.62471178783628	1.69390571931367	0.41485077332192	4.08316876391409	4.44257356402875e-05	9.35597601574575e-05	UP
LINC02032	0.674389760112586	2.11260538194479	0.519418371470572	4.0672519456014	4.7570802844457e-05	0.000100078198436924	UP
LINC01289	0.727863899668124	1.91642887398946	0.471430366195285	4.06513668064311	4.80043211773466e-05	0.000100884473929774	UP
LINC01391	0.501930334670338	1.56360643480133	0.384959335681827	4.06174442303607	4.87073850493814e-05	0.000102254939115176	UP
MIR548XHG	1.01060477103788	2.00376277247929	0.493714247347237	4.05854759761473	4.93788697608866e-05	0.000103556313072204	UP
LOC105377603	1.10302880935656	2.36760813594371	0.586538173632893	4.03657978692033	5.42360861859109e-05	0.000113624034420797	UP
LINC00494	155.307457686511	0.938702298985499	0.232657792760573	4.0346909847611	5.46742039946162e-05	0.000114422447776011	NOT
LINC02217	1.9759626562212	1.18368543041683	0.293444159940369	4.03376721028412	5.48896973839507e-05	0.000114753773593322	UP
RPL23AP51	2.59395209435313	1.03491783337248	0.256901502481977	4.02846158303445	5.61430326063119e-05	0.000117251890156991	UP
LOC102724701	1.66232509547195	-0.813838518982088	0.202517342788439	-4.0186114817449	5.85421093030189e-05	0.000122135149034469	NOT
OTX2-AS1	0.838448875033802	1.54369762862494	0.384465880058871	4.01517458035173	5.94018081507467e-05	0.000123800030071182	UP
LINC02000	5.64219283051456	0.850420276407152	0.211925988715846	4.01281731212028	5.9998347016392e-05	0.000124913571018567	NOT
LINC02219	0.807152429257398	1.88043510484762	0.469891347114775	4.00185088828271	6.28489037322608e-05	0.000130712694083572	UP
SPATA41	22.5148490952938	-0.410079184944541	0.102532016328918	-3.99952326724002	6.34702079091557e-05	0.000131868226991383	NOT
LOC100287896	428.288354971726	-0.268863654330684	0.0674281423215413	-3.98741007943786	6.67985091471223e-05	0.000138639718571121	NOT
LOC105375224	1.06167344366768	1.63967939199734	0.41159784415202	3.98369285771027	6.7852557983618e-05	0.000140681904827605	UP
LINC00330	2.34822723468395	-1.33108607753792	0.335631632318223	-3.96591366655178	7.31153257641537e-05	0.000151437005994486	DOWN
LINC01634	2.12644602611586	1.35423263080423	0.342154984422938	3.95795090662852	7.55954897855783e-05	0.000156412523710985	UP
LINC01303	27.7799356507532	-0.630065800417181	0.159505098751663	-3.95012952782246	7.81089115187448e-05	0.000161446534931123	NOT
MIR2052HG	4.56529875847043	1.33622248238804	0.339749950687831	3.93295857639665	8.39067015638434e-05	0.000173251800451269	UP
LINC01946	0.613422300018008	1.73474287873553	0.44133345475095	3.9306851997306	8.47041178697673e-05	0.000174718565842367	UP
CXXC5-AS1	4.11420465795549	0.687004440008879	0.174852266003638	3.92905654419478	8.52797870272716e-05	0.000175725392775908	NOT
LINC00677	4.6607873475413	0.717881810106598	0.182736545402896	3.92850706750429	8.54748392287052e-05	0.000175946669058473	NOT
FOCAD-AS1	1.81564209578916	-0.766473285824867	0.195125857254078	-3.92809695552969	8.56206946566886e-05	0.000176066325999973	NOT
LINC01019	0.536086651731643	-1.30353213873931	0.332026301335172	-3.92599060224275	8.63735277916599e-05	0.000177432620550523	DOWN
FAM66B	46.7067215185082	-0.438802542966101	0.112019983070383	-3.91718094342505	8.95905033448568e-05	0.000183852904103402	NOT
LINC01142	0.615173714556497	1.53060299177383	0.391349189324258	3.91109278753514	9.18794633500874e-05	0.000188357592383683	UP
LINC01299	0.581523574625619	1.62497421760869	0.41626631440039	3.90368896399743	9.4737518416739e-05	0.000193820794559016	UP
LOC105375971	0.676897474315098	1.86177403411131	0.476903666891593	3.90387863076447	9.46632661241376e-05	0.000193820794559016	UP
LOC101927040	3.73485597856028	0.731918870866856	0.18752809474085	3.90298249378748	9.50145773812296e-05	0.000194189670879967	NOT
LINC01095	0.777899403517924	-1.04809334618272	0.268588870344308	-3.90222180405002	9.5313755189778e-05	0.000194602956933758	DOWN
LINC02523	0.966317886508103	1.28690431581931	0.330405927005803	3.89491897884962	9.82315590081918e-05	0.000200356442001464	UP
LINC01149	0.795043056750163	1.14732456916848	0.294866665432207	3.89099448554746	9.98342020999798e-05	0.000203345285901331	UP
LINC01497	2.07020754075863	-1.15104897856939	0.295835927916831	-3.8908356624385	9.9899577428357e-05	0.000203345285901331	DOWN
LINC01876	22.6023140186019	1.05647260763698	0.271777531371247	3.88726986482869	0.00010137802629128	0.000206145591455521	UP
LINC02476	0.852090901756915	1.85405772410589	0.478177863046623	3.87733909782669	0.000105605123100564	0.000214523767270073	UP
LINC02119	1.18503734485826	-1.46234196784686	0.377187815470466	-3.87695972104212	0.000105769860074518	0.000214641161951019	DOWN
LOC100506869	0.638058159751503	1.72077631455907	0.444394344588093	3.87218319835742	0.000107864827613257	0.000218671423252331	UP
LINC02355	1.09491386038251	-1.18748219277652	0.307086485576814	-3.86693081118832	0.000110213680214335	0.000223207725721666	DOWN
LINC00364	0.660917457409272	1.96038568969283	0.507109648463939	3.86580238737507	0.000110724566181384	0.000224016335006086	UP
LOC338694	1.67894998293486	1.04010021086981	0.26910697899815	3.86500645483803	0.00011108626181056	0.000224521779913187	UP
LINC00908	108.284191454143	0.934147651373186	0.241728007158382	3.86445767023233	0.00011133629487548	0.000224574817904611	NOT
LOC100134391	0.502982780462458	1.54466193639142	0.399688056207454	3.86466873953742	0.000111240066323706	0.000224574817904611	UP
MGC12916	16.9450772283339	-0.586708017559362	0.151901286241108	-3.86242955591634	0.000112264942879535	0.000226220622850629	NOT
LINC01905	3.55624476356485	1.18100131010186	0.305914296118491	3.86056266440199	0.000113126223070939	0.000227727512240094	UP
USP27X-DT	133.461923906581	-0.301667386450925	0.0782730754168168	-3.85403773704428	0.000116185675475847	0.000233651954589204	NOT
LINC00310	33.2486675312923	-0.428489762230835	0.111351745060724	-3.84807406473213	0.000119050064570402	0.000239172652245041	NOT
LINC01535	38.8566248154212	-0.530764092382559	0.137962726592253	-3.84715571729186	0.000119497024984176	0.000239830529143241	NOT
LINC00550	0.594816254348356	1.97785195675155	0.515646485674131	3.83567426851714	0.000125220278803268	0.000251066033524634	UP
LINC02194	0.66490949016343	1.81227496530866	0.472766122517585	3.83334354766769	0.000126413212234499	0.000253068368027299	UP
LOC101927136	55.584183178944	-1.32954177247791	0.346846252171159	-3.83323090318939	0.000126471137584146	0.000253068368027299	DOWN
LINC01692	0.725822990056454	1.85689137762489	0.484793694552055	3.83027130610813	0.00012800204982536	0.00025587660756922	UP
LINC02776	3.03069889661814	-0.542822402748037	0.14183147324059	-3.82723517104868	0.000129590690670495	0.000258794543458392	NOT
DDX59-AS1	13.7075203606812	0.716419890216476	0.187280291837986	3.82538858299218	0.000130565975436215	0.000260483014612806	NOT
NCRNA00250	2.01987675961951	-0.70467588119065	0.184441114923332	-3.82060085401007	0.000133126952378828	0.000265328493966542	NOT
LOC101927141	0.814554484326015	1.67706352480279	0.441466865265821	3.79884348464744	0.000145372855929988	0.000289447739932031	UP
HEATR6-DT	7.00299666048125	0.541164760767009	0.142921115252274	3.7864577239814	0.000152810079860932	0.000303954242101972	NOT
LINC01298	1.3354063492118	-1.00062467902527	0.264932462073321	-3.77690476733026	0.000158789410833383	0.00031553499756693	DOWN
LOC101928858	5.72531926208612	1.00866957938582	0.268167113835699	3.76134703826441	0.000169000758660684	0.000335494087667649	UP
HIF1A-AS1	9.29377566919792	-0.536473266958804	0.142722567921058	-3.75885380128205	0.000170693537741795	0.000338519693920733	NOT
MEG9	6.0550598757015	0.996551555306022	0.265291162601286	3.75644460047005	0.000172344401135741	0.000341456281420959	NOT
LINC02189	0.744397185376926	1.45975336213916	0.389209505242274	3.75055938377068	0.00017644051126879	0.000349226929108936	UP
LOC107985433	132.667420758649	-0.603249270394477	0.161239640254463	-3.74132111335928	0.000183055451610831	0.00036196284865314	NOT
PINCR	0.657135862036052	1.46140213677063	0.390662663476417	3.74082878503399	0.000183414439621539	0.000362315728661839	UP
LINC01241	0.574101907189769	1.76957048439634	0.47313937344357	3.74006177401212	0.000183975035323361	0.000363065777673536	UP
LINC01486	0.666185321037138	1.56341550053463	0.418077350579582	3.73953647182096	0.000184359898942282	0.000363467895065973	UP
FALEC	5.22292140214459	0.532545701079188	0.142446518518604	3.73856593069094	0.000185072959446128	0.000364515632589185	NOT
LINC01132	95.7817575530771	0.505327638127664	0.135230516499246	3.73678701530716	0.00018638667151681	0.000366743186013958	NOT
LINC01811	2.53955050584609	-1.21399055896777	0.325201985984433	-3.73303550189846	0.000189185916689015	0.000371886517918564	DOWN
LOC101929269	0.884500515857188	1.6063847352668	0.430989079405979	3.72720519387833	0.000193614825096235	0.000380220111514817	UP
LINC00581	1.67207126802634	1.11282693516954	0.298763383602253	3.7247768510048	0.000195488068973463	0.000383523513616559	UP
LEMD1-DT	1.19774499480664	1.03581892005263	0.278125695707701	3.72428343025607	0.000195870773771029	0.000383899065389116	UP
LINC01799	1.28782768303769	-0.979662839721082	0.264073879996512	-3.70980590633962	0.0002074182013419	0.000406134956188481	NOT
LINC01090	1.8926020795404	1.11529645506987	0.30082301727607	3.70748377291337	0.000209328825288005	0.000409389735322772	UP
LINC01364	0.788885673959235	1.44392017516463	0.38948123825616	3.70729070706859	0.000209488419619575	0.000409389735322772	UP
LINC02346	1.74398797457598	1.461039610026	0.394632685323436	3.70227724251616	0.000213672940895824	0.000417161082079688	UP
LINC01629	2.26632609233435	-1.34676500097136	0.364902620100412	-3.69075179728981	0.000223592231833844	0.000436102632935398	DOWN
SAMMSON	4.167395320475	0.93924989160288	0.254855132154402	3.68542663301692	0.000228319849198948	0.000444891201303192	NOT
LINC01185	2.39492276718001	0.841503135860572	0.228396324050409	3.6843987719997	0.000229243107372871	0.000446256951015861	NOT
OOSP4B	0.684844834418107	1.78115447694201	0.485060820996109	3.67202297081894	0.000240638046527453	0.000467985038159494	UP
LINC00609	0.340488638001761	-1.28890629478695	0.351435260920654	-3.6675497256889	0.000244885937105278	0.000475785165314901	DOWN
MARCHF10-DT	0.82449699088844	1.60683816174883	0.438633919565366	3.66327839703099	0.000249007647405542	0.000483325288532808	UP
LOC105369980	0.89541918274072	1.3405562089548	0.366085615145008	3.66186529460822	0.000250385513898792	0.000485530170429832	UP
LINC01806	46.779459780979	-0.84829166936723	0.231851419279893	-3.65877281235516	0.000253425871579262	0.000490951471293029	NOT
LINC01229	43.6057165155016	0.711807393763672	0.194799495624666	3.65405152349657	0.00025813443224096	0.000499590940701645	NOT
LINC02052	0.565707454374755	1.37278126130409	0.375731057739021	3.65362733005056	0.000258561474225297	0.000499935336002092	UP
LINC01970	5.70826913332323	0.67608864911047	0.185349625088466	3.64763969059974	0.000264660427000549	0.000511235300279213	NOT
LINC02303	60.3457813234305	-2.11909272341642	0.581643004010768	-3.64328756437202	0.000269177822492693	0.000519461432445033	DOWN
LINC01690	1.31611613036066	0.982571301365827	0.270252121852764	3.63575795309071	0.000277164487822386	0.000534360352602813	NOT
LINC01733	0.739712035093678	1.26434055704975	0.347943460831698	3.63375289200024	0.000279328398341549	0.000538015446709682	UP
ZNF236-DT	63.8121297890715	0.286282949044057	0.0791254445335299	3.61808961367342	0.000296785641502408	0.00057109183364845	NOT
ENTPD4-DT	6.7498019051982	-0.535363098749727	0.14837596517994	-3.60815242617277	0.00030838530170698	0.000592844157591867	NOT
LOC730100	2.18809826803378	1.64111309652561	0.45506079577951	3.60636009901582	0.00031052214902165	0.000596380816350671	UP
LINC01640	1.18536163340678	1.41804037518068	0.39329799964604	3.60551128268359	0.000311538954402761	0.000597761645780442	UP
LINC00690	0.603852219131319	1.65672607807479	0.45981835533663	3.6030011826342	0.00031456409688373	0.000602989629843023	UP
LINC02393	0.595701316474388	1.53724463269692	0.427412592971445	3.59662924765443	0.000322367442394833	0.000617358260387814	UP
LINC00486	2.26900036342407	0.992248330929064	0.276263333886259	3.59167580066049	0.000328558423817923	0.000628614639277953	NOT
BARX1-DT	0.804190380280718	2.12859178740461	0.594482645304083	3.58057851514877	0.000342834302632967	0.000655303281318443	UP
LINC02621	0.957993411734867	1.3685164913872	0.382555626020407	3.57730065460912	0.000347160789527261	0.000662941678954531	UP
LOC105369614	2.54468437211457	0.670805154515044	0.187738020533069	3.57309165511781	0.000352791208286245	0.000673053189192485	NOT
LOC285766	0.432583077031134	1.37106653859389	0.383809309151228	3.57225972873332	0.000353914144802301	0.000674554310178744	UP
LINC00471	22.9189081255547	0.400841373003751	0.112528802204291	3.56212245355675	0.000367868717283879	0.000700486257674331	NOT
LINC01791	0.698388188278041	1.496797027595	0.421050062872381	3.55491462792792	0.000378101836062038	0.000719289464432711	UP
LINC01352	22.1383990026496	0.477837303626737	0.134486462309764	3.55305132888491	0.000380790156696275	0.000723717655766499	NOT
SMCR2	0.500248982317551	1.20583026996269	0.33990812369829	3.54751824358576	0.000388878818290462	0.000738391474275268	UP
LOC105378208	0.924506249596753	1.42774799686958	0.402666190873378	3.5457359699676	0.000391518275792405	0.000742700547746084	UP
LINC01987	4.20376487861867	-1.66194985850828	0.468868977759235	-3.5445933455672	0.000393219241328996	0.000745222868127758	DOWN
LINC00538	0.250523931986922	-1.96959449374635	0.556059455923792	-3.54205736952036	0.000397019116890761	0.00075171449773562	DOWN
LINC00307	1.3149430033538	-2.53571850683559	0.716429643717438	-3.53938244888662	0.000401064346604178	0.000758658005310636	DOWN
LINC00606	0.697561819396785	1.879610007268	0.531927454976848	3.533583366833	0.000409966774255401	0.000774767717448767	UP
MIR4300HG	2.50768510146363	1.30084716491987	0.368289484662447	3.53213224676276	0.000412223146929979	0.00077829901776902	UP
LINC01584	0.708289984514231	2.03386100663514	0.576748851453303	3.52642402583061	0.000421211995867785	0.000794523003483689	UP
COL25A1-DT	1.53630197925455	0.837537524761228	0.23763972366626	3.52440034788738	0.000424442431350895	0.000799864750911969	NOT
LINC01694	12.1090178746545	0.735733906011831	0.20883260269244	3.52307971325431	0.000426563044478821	0.000803106970233577	NOT
LOC101927531	2.39099833263636	1.4997461078088	0.426458124189787	3.51674882653044	0.000436866970839411	0.00082173571740834	UP
LINC01354	46.9185858271904	0.769975354982422	0.21917000750283	3.51314198395727	0.000442840764839808	0.000832192336173684	NOT
SACS-AS1	1.37439736731574	1.07562860315361	0.306325013511413	3.51139657458478	0.000445758876588747	0.000836892483922933	UP
LINC01568	1.9811846503563	1.25707721407906	0.358735550836307	3.504189119669	0.000457999974367302	0.000859070979958107	UP
LINC01198	1.20663635159949	1.11240904254134	0.318313274452203	3.49469887630582	0.000474596879462879	0.000889370622859008	UP
LINC01816	42.5237123139439	-0.443216422050261	0.126992532809885	-3.49009829352549	0.000482842917520698	0.000903979230843322	NOT
LINC01087	1.67445065912167	1.13861249977578	0.326603664141092	3.4862208382448	0.000489896399738086	0.000916329985344211	UP
RPL23AP21	17.7677830904467	0.484497981498363	0.139706445937473	3.46797156170736	0.000524402780536443	0.000979959385974527	NOT
LINC02400	0.564013398647629	1.61436641903927	0.465707364077379	3.46648248141302	0.000527316096714298	0.000984486889400554	UP
LINC01554	345.851032164529	1.05571838805237	0.305126285447541	3.45993917405021	0.000540297420214302	0.00100778524383839	UP
LINC01107	1.30017186079092	0.988197772078508	0.285839618038964	3.4571756667538	0.000545868886865357	0.00101723199251511	NOT
LINC02075	0.461502047809257	1.52686735906721	0.441883205595874	3.4553640865537	0.000549550180406241	0.00102314212622943	UP
MIR7515HG	0.675439509202915	1.66644750455899	0.482700921862208	3.45233959390427	0.000555747799387619	0.00103372181035306	UP
LINC01592	4.08040363076437	0.872831404712833	0.252985403018539	3.45012555783257	0.000560325881397239	0.00104127226292987	NOT
LINC00592	2.87514279774269	0.86081278400565	0.250604863046595	3.43494046181218	0.000592684028686242	0.00110038561107612	NOT
NHEG1	0.484064917257587	1.52756263637479	0.444781406153535	3.43441208477022	0.000593840667639484	0.00110151406649949	UP
KC6	13.5799828800494	1.60510952202947	0.468020599091822	3.4295702478569	0.000604537920305697	0.00112032096588507	UP
LINC00327	10.4432995412123	0.517031520395829	0.150833805035138	3.42782256454634	0.000608442994803403	0.00112651761122733	NOT
LOC101928254	0.601784606115744	1.61821453201315	0.472801555024912	3.42260831170043	0.000620233817524471	0.00114728965140241	UP
D21S2088E	0.858315683241906	1.74919986430163	0.511991612734067	3.41646195132141	0.00063440528483272	0.00117134444034891	UP
LINC02829	3.28370232510914	0.830882496217103	0.243198565327889	3.41647778677016	0.000634368389621639	0.00117134444034891	NOT
LOC102723968	0.552856115161716	1.47848167711856	0.433560684484431	3.41009166658342	0.000649410484954045	0.00119794746627093	UP
LINC01964	0.61863990718582	1.46424297116007	0.429943011618894	3.4056675689335	0.000660024944441857	0.00121640960835152	UP
LINC00242	21.9614034215271	0.543382004629632	0.159752567715191	3.40139762634914	0.000670422339255678	0.00123443819714325	NOT
LINC02466	0.733420599005621	1.94408542340286	0.5717839200023	3.400035145086	0.000673771923631112	0.00123946860744972	UP
LINC02004	9.04048282763963	0.536372343068802	0.157766807202543	3.39977941228284	0.00067440236008599	0.00123949224971848	NOT
LINC02105	0.743066392355405	1.23396913301588	0.363105279158437	3.39837838732566	0.000677865931256418	0.0012447181372659	UP
ZNF407-AS1	594.763632124582	-0.168734506061715	0.0497924667077007	-3.38875571383611	0.000702105296427867	0.00128804874765149	NOT
LINC02753	0.577118866720468	1.4474233472322	0.42879836009727	3.37553377513818	0.000736726485628006	0.00135032881886339	UP
LOC100129484	90.1248943421259	0.375311613249429	0.111723615492486	3.35928632093607	0.000781440575589722	0.00143097740438738	NOT
LINC01500	4.91164465698207	0.756117602284284	0.22519609881005	3.35759636281292	0.000786233327584165	0.00143844146623648	NOT
LINC00840	31.8334207447521	0.771582284869008	0.230180658301951	3.35207263095428	0.000802089730782241	0.0014661148357741	NOT
LINC02426	0.481545262086809	1.72707094193703	0.515431967048167	3.35072531846988	0.000806002083895985	0.00147192555266537	UP
FAM138E	0.89230947689412	1.3816020637543	0.412846363757097	3.34652835786434	0.00081830309139557	0.00149303118584628	UP
LINC02270	0.450241286685589	1.29714864566723	0.387738645612866	3.3454200666971	0.000821580365704799	0.0014976492224973	UP
LINC01899	0.700282794276866	1.51788726232064	0.454562774674611	3.33922473833716	0.000840125662019727	0.00153006552057495	UP
LINC01134	48.3667768453065	0.470149000794816	0.140842247611211	3.33812480820841	0.000843458540954489	0.00153474278485554	NOT
LINC02450	8.8335788916305	1.00815334988523	0.30246344355735	3.33314114931734	0.000858713659051843	0.00156108542909153	UP
STK4-AS1	17.9337436627493	-0.325172804109413	0.0975930023118353	-3.33192745797901	0.000862467345885445	0.00156649046442723	NOT
LINC01892	0.464908863549574	1.45014613170922	0.435468123128884	3.33008561290266	0.000868192851782588	0.00157546388203224	UP
LINC02810	0.736547574967152	1.85019651168421	0.555866476982696	3.32849090257661	0.000873178567410214	0.00158307984172746	UP
ANKRD34C-AS1	0.828894590486506	1.25853441575384	0.378545654315712	3.32465688459392	0.000885274103808855	0.0016035605833433	UP
LINC01715	14.5814215079111	0.276141934504119	0.0830879959894557	3.32348772185049	0.000888993361298926	0.00160884551499274	NOT
LINC00452	2.84120351875915	1.12372784986106	0.3382682202529	3.32200243055917	0.000893739153330609	0.00161597700967075	UP
LINC02649	107.053558810054	0.435308010369154	0.131199302454678	3.31791406070567	0.00090692383731389	0.00163834036137622	NOT
PTGER4P2-CDK2AP2P2	3.77198332893469	-0.500179031096864	0.151018162688826	-3.31204553274487	0.000926164705403343	0.00167159403214434	NOT
LINC00566	0.661309105358249	-1.25095289357035	0.380347813969646	-3.28897090406358	0.00100554418032398	0.0018132319585896	DOWN
LOC105375297	0.571113219453157	1.66434114619664	0.509016683308319	3.26971826420181	0.00107654648244639	0.00193952315105019	UP
C16orf82	0.500513834670377	1.49098935188548	0.456235154840399	3.26802820007822	0.00108299574277381	0.00194939233699286	UP
LINC02713	0.638522123935467	-1.72706000210143	0.528661223839243	-3.26685583171615	0.00108749045552018	0.00195572880307257	DOWN
MIR2117HG	1.02823865784521	-1.02956122448689	0.315346620789854	-3.264855738451	0.0010951984061465	0.00196782739582455	DOWN
LINC00656	1.46314291057802	0.825463735367126	0.252996326688098	3.26274988326129	0.00110336852099667	0.00198073400862282	NOT
LINC01756	0.447758921932327	1.23027600127843	0.378020600846342	3.25452104600646	0.00113583743833415	0.00203719905159663	UP
LINC01118	7.28929030684217	0.447715949385971	0.137880876300332	3.24712143844196	0.00116578636082598	0.00208904752337299	NOT
LINC02639	0.510767375876783	1.41081632730008	0.43500423552704	3.24322434605899	0.00118185110615071	0.00211594573598972	UP
LOC101929217	0.469832360490102	-1.03896521187642	0.320705882372364	-3.23962006618294	0.00119689063673449	0.00214096212827641	DOWN
LOC101927769	2.13533244133968	0.646709201071845	0.199679330295626	3.238738832479	0.00120059455060713	0.00214567521199332	NOT
C1orf220	24.6415697811929	0.44542639562331	0.137566668017977	3.23789477524527	0.00120415213357492	0.00215011862285131	NOT
LINC02418	1.75730219954935	1.12923150298243	0.349293485055415	3.23290170385879	0.00122539718737156	0.00218610858227087	UP
LINC01445	0.566440006446863	1.43262403722462	0.443697426755568	3.22883107008384	0.00124297294145909	0.00221549439920816	UP
LINC00492	0.197616992312644	-2.4612785960686	0.762587785300755	-3.22753477502646	0.00124861863096665	0.00222358260190778	DOWN
LINC01010	19.4308613694487	0.499735970623306	0.15484905861136	3.2272457779517	0.00124988050916902	0.00222385654423956	NOT
LINC02392	0.641157238056213	1.12182868797806	0.348160885022549	3.22215600958564	0.0012722983804554	0.00226173857358192	UP
LINC01820	0.511057514647452	1.22353785186951	0.379814341343021	3.22141035418275	0.0012756136170638	0.00226562524729828	UP
FZD4-DT	70.815974617661	0.313737972580865	0.0979278671241503	3.2037660146638	0.0013564266645474	0.00240702768854698	NOT
LOC103171574	1.5929407347106	0.746756628988143	0.233216805405568	3.20198464124196	0.00136484274839961	0.00241982278801945	NOT
LINC00687	0.448856136398344	1.33961517681737	0.418495494884347	3.20102651806941	0.00136938928772243	0.00242574077710408	UP
PRECSIT	315.313229029365	-0.361564887512843	0.113124828098215	-3.19615855856978	0.0013927055433341	0.0024648677473294	NOT
LOC105372035	0.593343421848643	1.3835900930161	0.43342287958963	3.19224055344309	0.0014117370725999	0.00249634916714362	UP
LOC101929823	0.641582531934697	1.00315821627188	0.314518368760892	3.18950597456049	0.00142516193169013	0.00251786971558282	UP
LINC00917	0.48349481198666	1.11842665419068	0.350876915715274	3.18751848325711	0.00143499286141441	0.00253300850735155	UP
LINC01856	0.775187155286936	1.29719998216994	0.407242259214591	3.18532753617398	0.00144590257849145	0.00255002326452755	UP
LOC105375589	0.696713400592712	0.987199369546554	0.311237992568421	3.17184724589667	0.0015147265832219	0.00266905728931199	NOT
LINC02608	8.511775503674	-0.942639478803367	0.297603857072089	-3.16743031517575	0.00153792563319716	0.00270755854897079	NOT
XIST	2736.74063638638	1.40024286544896	0.442617809644298	3.16354840437678	0.00155858431491018	0.00274152385628811	UP
LINC01689	0.510115727268715	1.75332487399687	0.554540042597707	3.16176423578636	0.00156816472264336	0.00275596024373488	UP
LINC02655	0.59422412932724	1.51645969630861	0.479945164035998	3.15965199764961	0.00157957684108122	0.00277358768158356	UP
LINC02153	0.584731885008006	1.44796903214892	0.458848894620054	3.15565548729914	0.00160137886674198	0.00280941205030695	UP
HCG22	6.18785275640584	0.745132485332049	0.236312033849724	3.15317198702583	0.00161506621853346	0.00283095013152547	NOT
FAM111A-DT	328.075294794253	0.163061311657284	0.0518361793186076	3.14570467578327	0.00165687217130198	0.00290169498063095	NOT
LINC00309	0.532857426904368	1.31309741182702	0.418520393910409	3.1374753319861	0.00170409612966018	0.00298138206905764	UP
LINC02560	1.82494573803038	-0.763491405744143	0.243362441240208	-3.13726063008444	0.00170534460153372	0.00298138206905764	NOT
TTC9-DT	0.788546469533985	1.12664584392015	0.359393565489837	3.13485257418169	0.00171940497288137	0.0030033470675134	UP
BAIAP2-DT	2116.5413133049	0.221964300599116	0.0711658536479581	3.11897193978905	0.00181483243805184	0.00316727713319135	NOT
LOC105377003	0.857452216971585	1.10870405314053	0.355606611249406	3.1177824541708	0.00182217249961137	0.0031773242456299	UP
LINC00261	4.27922603607403	1.23615973463311	0.397947238695601	3.10634077694576	0.00189418286952382	0.00330002171799854	UP
LINC01844	13.2398853442094	0.515047789963201	0.166112009709964	3.10060537382269	0.00193125484224547	0.00336168991187047	NOT
LINC02234	4.17506013468078	0.705751511945047	0.227727277575472	3.09910836970837	0.00194104007386373	0.00337579499847878	NOT
GPRACR	7.95074206968768	0.875133569920032	0.28252552690157	3.09753805087114	0.00195135343375912	0.00339079336931131	NOT
LINC01099	3.34852670768858	-1.11497202730246	0.360150098680544	-3.09585373261676	0.00196247140804641	0.00340716273005981	DOWN
LINC00052	2.89561694437612	-1.36921622700772	0.443212931785518	-3.08929665362363	0.00200630996975009	0.00348026284294592	DOWN
LINC02398	1.93243608123742	0.828198860088687	0.268392095538337	3.08577962561639	0.00203019229746295	0.00351864934456662	NOT
LINC01717	0.769113783742461	1.40263558603534	0.455179904439789	3.08149716706327	0.00205962436526754	0.00356657989740461	UP
LINC00960	160.902882516392	0.571901282802976	0.185713086419049	3.0794883324082	0.00207356492201707	0.00358762482628299	NOT
LINC02093	0.404451656438104	1.20736771997559	0.392355418239257	3.07722963376878	0.00208934277959396	0.00361180961123606	UP
DYNLL2-DT	0.565848177681872	1.01793985838356	0.331676961545516	3.06907013872854	0.00214726172406714	0.00370873862323817	UP
LINC02607	2.79695569650625	0.912097385465676	0.297792033515137	3.06286697699491	0.00219227488510265	0.00378322931590802	NOT
SMIM34B	0.431170271917954	-1.83259341026378	0.599693608436766	-3.05588284497619	0.0022439891787005	0.00386914629007896	DOWN
LINC02508	0.663172131969998	1.29111094387409	0.423093393031148	3.05159798082463	0.0022762674370938	0.00392143240021224	UP
LINC00588	3.91808542253638	2.08838160481497	0.685826108006363	3.045059936382	0.00232633944269574	0.00400425665650973	UP
LINC01470	8.27338517072641	-0.656312645609645	0.215854065727418	-3.04053872415099	0.0023615532137363	0.00406138586115575	NOT
LOC105378464	0.455855098247869	1.3097677430471	0.431251851433614	3.03712955363096	0.00238842778315388	0.0041040878088954	UP
MAPK6-DT	3.59090083845951	-0.445459358789879	0.147359306920649	-3.02294689150345	0.00250326170407222	0.00429772988885624	NOT
LOC286178	2.54536148238556	0.691003315618259	0.229001537980035	3.01746146210818	0.00254901449757441	0.00437254025353149	NOT
LOC102546229	2.67469597183232	-0.82782252992057	0.274821208336936	-3.01222214591839	0.00259342733765482	0.00444492627384563	NOT
LINC01858	0.735647594061921	1.31655365695861	0.438727121269486	3.00084857564554	0.00269228411265252	0.00460692842147623	UP
LINC02251	0.729192131055934	1.47628391976325	0.491960223932906	3.00081967595126	0.0026925396304891	0.00460692842147623	UP
LOC284788	0.79809198319293	1.09208650162061	0.365278720030052	2.98973480177209	0.0027921975346316	0.0047733734684886	UP
LINC00539	76.449681305738	0.24306197032206	0.08138075735064	2.98672534189863	0.00281982935598569	0.00481451145323272	NOT
LINC01340	1.92151977741553	0.901534704887713	0.301860680100983	2.98659204168665	0.00282105902790318	0.00481451145323272	NOT
FLJ40288	0.485751112533955	1.49275537408976	0.49999836443349	2.98552051421426	0.00283096149009347	0.00482730646611521	UP
LINC02869	2.91377252941412	-0.756021949450221	0.253505262897235	-2.98227319153013	0.00286116560142986	0.00487466838885377	NOT
LINC00604	0.466094621872284	1.3771102015689	0.462147631838055	2.97980581679463	0.00288431161092086	0.00490993503233093	UP
PRICKLE2-DT	1.73797762437261	0.872711483217315	0.293007219968574	2.97846409146818	0.00289696972352775	0.00492730358908492	NOT
LINC02731	18.3912434057898	-0.446615536151483	0.15005766744468	-2.97629267305606	0.00291756280268347	0.00495812747246885	NOT
LINC01877	5.70772606995008	0.559671490847483	0.188289770910694	2.97239456047209	0.0029548668341211	0.00501727388839343	NOT
LINC00616	0.494400412187321	1.30082270391535	0.438364084376067	2.96744817898765	0.00300282896327998	0.00509440213804136	UP
LINC01514	0.513391849682365	1.57383394575495	0.531448426411248	2.96140484671805	0.00306239103925477	0.00519106318900703	UP
LINC02624	0.60664200011067	1.37052654109711	0.463526108795546	2.95674076409281	0.00310909393578997	0.00526578188112275	UP
GIHCG	362.906309995798	0.24368403936759	0.0829799743027854	2.93666081985531	0.00331766748558045	0.00561316815246254	NOT
LINC02771	0.911729741741621	0.813920903794707	0.277177410224183	2.93646189686382	0.00331979601244297	0.00561316815246254	NOT
LINC00484	6.77587972573672	0.530555705022788	0.181036676597606	2.93065314163971	0.0033825022584888	0.00571437881547729	NOT
LINC01845	0.600173613380784	1.36730881854921	0.466981042123686	2.92797500371988	0.00341177472810249	0.00575898391867259	UP
LOC102723427	0.472327228327811	1.4672994121842	0.501498588976934	2.92582959241723	0.00343539057888189	0.00579397385866886	UP
LINC01932	0.595083214401213	1.02893027375065	0.351952288806175	2.9234936281869	0.00346127309348496	0.00583272468398347	UP
LINC01591	0.481417585355381	1.44121634694294	0.493513994117428	2.92031505513907	0.00349677679565386	0.00588760992355477	UP
LINC02372	0.581834524604797	1.63717960836227	0.561614481421709	2.91513068576474	0.00355539628213799	0.00598129114689937	UP
FLJ42969	6.98640359644634	0.591641960461982	0.203070771220687	2.9134767002929	0.00357428509029682	0.00600803197338837	NOT
LINC02461	1.39909305080168	1.21029417406124	0.416357943397315	2.90685981438404	0.00365076765189253	0.00613145663376427	UP
LOC101926964	6.34621794582869	0.832180564702035	0.286503907986438	2.90460458480527	0.00367717328789653	0.00617064112776616	NOT
LINC02242	1.15575489291496	1.35516613611347	0.468026617421308	2.89548945651863	0.00378567746826118	0.00634741410091912	UP
LINC01478	0.784979411524985	1.14244318390778	0.394678187864127	2.89461951290068	0.00379618368390378	0.00635971673922778	UP
LINC00680	195.021070974513	0.196053372241591	0.0677809190510885	2.89245668229756	0.00382241887891578	0.00639832751458213	NOT
LINC02518	0.858508790756901	1.4334675562017	0.495803185364286	2.89120279682849	0.00383770387796163	0.00641855973589082	UP
SALRNA3	1.19810901605497	0.997518733661247	0.345802195868056	2.8846512416071	0.00391847490132103	0.00654819244542157	NOT
LINC01776	0.93613070464359	2.44490271465177	0.850949974500221	2.87314505895333	0.00406407464310021	0.00678585508211491	UP
LINC00974	1.01307919471087	1.22812208304548	0.428661347167547	2.86501708437325	0.00416986744667056	0.00695671152574215	UP
LINC01895	0.609933973351797	1.36293252334139	0.475840516116601	2.86426329238307	0.00417980423207483	0.00696749758619118	UP
LINC01307	0.643249163643613	1.10390142816488	0.386621578367278	2.85525043073569	0.00430029054940539	0.00716239264120881	UP
LINC00929	0.563791532349833	1.31168958187085	0.460562308819854	2.84801764441368	0.00439924854515976	0.0073211375042584	UP
PGM5P2	35.7394637809149	-0.326873822526229	0.114918467702155	-2.84439767656335	0.00444954748121175	0.00739870902633967	NOT
LINC00545	0.792896218678254	-0.831793530829492	0.292583572204628	-2.84292629473998	0.00447014065798667	0.00742679826206891	NOT
LINC01755	0.360671947271666	1.21691301827922	0.428916922139634	2.83717651476352	0.00455144417358062	0.00755562320626658	UP
LINC01093	4.94454377585186	0.78659611293773	0.277525457225091	2.8343205729763	0.00459232385198291	0.0076171850999419	NOT
MIR4458HG	447.818811068864	-0.351682037742853	0.124386660259522	-2.82732920884844	0.00469380460146532	0.00777266158014926	NOT
WWC2-AS2	135.638887640796	0.282182858067922	0.0998035094218147	2.82738412409216	0.00469299964995419	0.00777266158014926	NOT
LINC02837	0.587507474071773	1.32343088887386	0.468342803578548	2.82577393900728	0.00471665381715849	0.00780405953094566	UP
LINC01484	51.2074973188861	-0.478963912765531	0.169701079957702	-2.82239755271394	0.00476660484504822	0.00788021081055336	NOT
MIR137HG	1.91861375385304	-1.08261193883037	0.38454815258513	-2.81528316168597	0.00487342725472641	0.00805017983558511	DOWN
LOC102724612	0.477831055207319	1.28218957777998	0.455809445170359	2.81299475332452	0.00490824520051085	0.00810102641235631	UP
GLIDR	59.8350365481879	-0.224200117480175	0.0798903881921361	-2.80634657752537	0.00501067672276248	0.00826329349431741	NOT
EPHA5-AS1	0.385536442314714	-1.85732448388451	0.66361384138092	-2.79880311118826	0.00512924027252253	0.00845187621260486	DOWN
LINC02688	6.6524492575509	-0.613957143029256	0.219437181477929	-2.79787198730042	0.00514404956290564	0.00846932524425891	NOT
LINC01520	0.400082220986017	1.53738154360369	0.54998787278479	2.79530080512387	0.00518514445580745	0.00852998764164389	UP
LOC105375519	51.8097186912414	-0.523540474245494	0.187383468363646	-2.79395230976025	0.00520681567487459	0.00855862330833195	NOT
LINC02444	0.347423579821756	1.25234859182131	0.450903897335328	2.77741798024415	0.00547926669638321	0.00899909022883887	UP
LINC01821	0.563760732777069	1.3480981312222	0.485914657680051	2.77435164779461	0.00553118547296493	0.00907693315146411	UP
LINC02817	3.25327558533191	0.5249823995078	0.189289373806514	2.77343830216492	0.00554673572097528	0.00909501518954035	NOT
LINC01282	0.452665648377159	1.12487837725301	0.406263687002944	2.76883810500361	0.00562565815384478	0.00921689462429917	UP
LINC01798	7.27113846163035	-0.377664449756728	0.136767220332549	-2.76136671373768	0.00575600056835966	0.00942275133825273	NOT
LINC01247	0.520826402462616	1.57023546895437	0.569932425980373	2.75512569100332	0.00586695922427999	0.00959656655511813	UP
LINC00671	993.335407323978	0.700617655605989	0.254845401982993	2.74918695865953	0.00597432989602525	0.00976423461019762	NOT
PAXIP1-DT	512.941683802872	-0.187925555407009	0.0683749500501735	-2.74845620024745	0.00598766342276581	0.00977806386451667	NOT
LOC101929210	0.459892864288415	1.31834573951066	0.480380627402406	2.74437740472475	0.00606257942869854	0.00989235521414468	UP
LINC00324	222.834970070509	0.195037221354132	0.0711468400930157	2.74133357291969	0.00611903508649003	0.00997636345945207	NOT
MAFTRR	54.5904247142806	0.388479243102942	0.142280941728692	2.73036738710735	0.00632637800143361	0.010306039487725	NOT
LINC01490	0.774354135301965	1.8511029200824	0.679885382731815	2.72266909555339	0.00647568840457746	0.0105407190819035	UP
LINC01708	0.561619171213235	0.941970634033864	0.346805166118993	2.71613783778141	0.00660484133699904	0.0107422338438874	NOT
LINC00642	4.18545430178939	0.656465858081551	0.242560534603887	2.70640011225895	0.0068017041021322	0.0110534575975541	NOT
LINC00456	1.15353086931474	0.996993748300541	0.369653485746218	2.69710360308902	0.00699455050503607	0.0113576560385173	NOT
LINC02480	0.31060462916227	1.19133650731177	0.443567280421607	2.68580790309739	0.007235467440293	0.0117393558226904	UP
LOC101928622	1.09643708618024	-0.819836368593591	0.305660007649192	-2.68218395628165	0.00731432269542012	0.0118577105409598	NOT
LOC284798	1.81314064843227	0.997025808117062	0.371898545352152	2.68090806102232	0.00734226852404791	0.0118934083355643	NOT
LOC101928441	0.41746139901617	-1.12640448367099	0.42086437216646	-2.6764073135311	0.00744161456589653	0.0120446132530277	DOWN
LINC00567	3.93653495719853	-0.65208541380641	0.243803008775207	-2.67464055132991	0.00748094108892162	0.0120985082719305	NOT
LINC01310	0.590496212194997	1.10637026885915	0.41403105603668	2.67219150043936	0.00753576296960103	0.0121723404038833	UP
LINC01609	0.546609834776764	1.49541275325218	0.559647962305419	2.672059676751	0.00753872402691927	0.0121723404038833	UP
LINC02504	0.857936007885681	1.27941138963397	0.479460547757933	2.66843934421047	0.00762045368383075	0.0122944136201353	UP
LINC01898	0.449120964902785	1.57215420158231	0.589423922079618	2.66727247179822	0.00764696478926229	0.0123272757687144	UP
HCCAT5	2.43446796735999	0.503421262232755	0.188767839678842	2.66688045532144	0.00765588985886964	0.0123317583842306	NOT
TUSC8	2.94360584574939	-0.659237241772451	0.24769503670034	-2.66148749104728	0.00777962315187347	0.0125210133647234	NOT
TTTY14	100.422920613913	-0.856730105008329	0.322000936126514	-2.66064476493236	0.00779911925040822	0.012542333602219	NOT
LOC101926913	31.8614716263776	-0.355072067476187	0.13370367525062	-2.65566422770822	0.00791523822333084	0.0127188815966573	NOT
LINC02687	0.400977434559041	1.09467437177444	0.413024631462634	2.65038520317274	0.00804000450011016	0.0129090312253769	UP
LINC00485	1.18357483252925	1.15170861450779	0.435366429954886	2.64537762966045	0.00815997953496191	0.0130911901891835	UP
LINC02168	0.415672835926282	0.88136060443399	0.333458363047808	2.6430904187808	0.00821530933062077	0.0131694295739264	NOT
LINC01168	2.6057903708871	-0.705906645457709	0.267338572921881	-2.64049679678653	0.00827845752282013	0.0132494930209729	NOT
LINC02044	11.2178972885776	0.305613891718783	0.115733534672578	2.64066843359961	0.00827426521626332	0.0132494930209729	NOT
LINC00907	22.3639720250942	0.47895205962723	0.181452327375107	2.63954762419287	0.00830167582573903	0.0132760664400464	NOT
EPB41L4A-DT	194.263144508516	0.236462358649467	0.089688146194549	2.63649510757576	0.00837674081390945	0.01338544491522	NOT
LINC00706	5.73040982140474	0.957841850446732	0.363613363003737	2.63423170846691	0.00843279185720639	0.0134535876450026	NOT
LINC02612	0.584378055895027	1.13287125826456	0.430032694675875	2.6343840184487	0.00842900953753357	0.0134535876450026	UP
PTPRD-AS1	115.897586339582	-0.585839606413506	0.22257883865711	-2.63205437654391	0.00848702781931398	0.0135293604712972	NOT
LETR1	243.569971650877	-0.317459851701622	0.120724138286813	-2.62963029769084	0.00854777685888413	0.0136153874252226	NOT
KU-MEL-3	2.38472676202993	0.653591927734271	0.248729534798007	2.62772142546341	0.0085958877723144	0.0136811631713204	NOT
GACAT3	0.961927247576235	1.04408589748719	0.397568002843615	2.62618191106765	0.00863486564096843	0.0137323100962152	UP
PCAT1	101.261332248154	0.268735322295343	0.102560202242891	2.6202690363159	0.00878604224035188	0.0139616680731482	NOT
LINC00370	0.542911887335293	1.77877865179272	0.679491192637392	2.61780972449184	0.00884961361782955	0.0140470645674456	UP
LINC01343	0.342339668674277	0.958915745867126	0.366327079056452	2.61764909199998	0.00885378010852948	0.0140470645674456	NOT
LINC01781	109.810264177237	0.500181874945313	0.191213139873672	2.61583422183102	0.00890097615898067	0.014110789218858	NOT
LINC00635	18.2400980768259	-0.573839076160295	0.219500329043575	-2.61429711135593	0.00894112464051606	0.0141632495292153	NOT
LINC01716	0.61745972012181	1.35608378982679	0.520707060697523	2.60431227494826	0.00920588368513985	0.0145711423943814	UP
PIN1-DT	5.04049511152512	-0.395628258945348	0.152261207210646	-2.59835230649404	0.0093672331830085	0.01481484397029	NOT
LINC02365	14.1388856201691	0.702288367106094	0.270863525755246	2.59277569819676	0.00952048399519146	0.0150453632900388	NOT
LOC105376805	46.7510022105742	-0.287345676970292	0.110948777056058	-2.58989494607145	0.00960052250898789	0.0151599124119109	NOT
LINC02023	0.404400925393661	1.37208468701436	0.530129769987476	2.58820531253465	0.00964774574132434	0.0152225044833632	UP
LINC02643	0.403659401982547	0.856361996284522	0.330922030827604	2.58780593767917	0.0096589380026979	0.0152281921220854	NOT
LOC105370791	1.142421249809	0.897685624999949	0.347749388422119	2.58141539536019	0.00983961060709353	0.0155008622358216	NOT
LINC02620	0.339657314779222	-0.971296011393329	0.376699156989549	-2.57843956741394	0.0099247658016682	0.0156162267101041	NOT
LOC101928721	0.445974843909741	1.47816031041195	0.573305231972057	2.57831296136505	0.0099284032297423	0.0156162267101041	UP
LINC00703	0.542920924688382	-0.937311138484493	0.364050532469571	-2.57467317002987	0.0100334846136126	0.015769149271355	NOT
LINC02010	0.357693394446791	1.3167360412303	0.51254677000067	2.56900661227185	0.0101990511358323	0.0160168197414831	UP
CASC17	0.691703759931737	1.20346207646849	0.468892333404421	2.56660642696092	0.0102699104240999	0.0161154888359409	UP
LINC01894	1.26350138567258	-0.582613431825555	0.227661765552325	-2.55911848180606	0.0104937969560374	0.0164539456959118	NOT
METTL14-DT	25.3625871498479	0.301471814425484	0.11803382565651	2.55411372755803	0.0106458478146732	0.0166793259672514	NOT
LINC01981	0.56016666902934	1.61322407580468	0.632178709001959	2.55184816070685	0.0107153205410198	0.0167750766972128	UP
LINC01836	217.802216663719	-0.377387039574624	0.148477211935143	-2.54171690494479	0.0110309478227814	0.0172557383322855	NOT
LOC101927495	3.07297062445944	-1.02141291479627	0.402905892466892	-2.53511535545538	0.0112410302530021	0.0175706757926598	DOWN
SLC25A48-AS1	1.65973207053339	0.691130027076682	0.272692707914485	2.53446464469969	0.0112619290961696	0.0175896433432003	NOT
LINC00205	822.385724250952	-0.1969705625965	0.0777473544466613	-2.53346964663129	0.0112939521129672	0.0176259423722591	NOT
PCAT29	555.961391637223	0.447579114544574	0.177324657614113	2.52406586070267	0.0116006192741997	0.0180904762108149	NOT
LINC01023	96.5070844364852	-0.269112260604144	0.106693979852966	-2.52228158491233	0.0116596332582532	0.0181683881594054	NOT
LINC00691	0.728024169669923	1.06475760434558	0.423954336229739	2.51149124647376	0.0120222267453095	0.0187043481223536	UP
LINC01800	0.421849082975509	0.908488312760673	0.361725310435126	2.51154200868011	0.0120204978150485	0.0187043481223536	NOT
CT69	6.13915669425965	0.494152207368351	0.197214595384884	2.50565738506303	0.0122223989458873	0.0190010493295087	NOT
LINC01435	7.34734322049479	-0.61201432958433	0.245495904345116	-2.49297164943316	0.0126678960565076	0.0196783803292652	NOT
LINC02141	0.503088714336106	1.36543669000469	0.549399856187421	2.48532407612952	0.0129433544041442	0.0200907287618851	UP
LINC02262	0.513823903559942	1.13395991982984	0.456435978142662	2.48437891430945	0.0129777635196296	0.0201285713940468	UP
LINC01687	14.1030372913601	-1.06594222559946	0.429175344473985	-2.48369865446469	0.0130025787912726	0.0201514869761267	DOWN
LINC01396	1.01027297831854	0.709946035125754	0.286134876480621	2.4811586894191	0.0130956057730551	0.020280000606884	NOT
LOC107987032	1.48168352873498	1.52644570491295	0.616401509756498	2.47638216446932	0.0132721428083539	0.0205375409532507	UP
LINC01191	11.2848233345892	0.511590611957219	0.206813443411278	2.47368161140206	0.0133728815704908	0.0206774832911981	NOT
LINC01060	138.860055874174	0.590216093322406	0.239295440750278	2.4664744613264	0.0136450458392895	0.0210820685138214	NOT
LINC02271	0.324534212500891	1.0964529965467	0.445132038076271	2.46320844773439	0.0137699834677363	0.0212587360151899	UP
LYRM4-AS1	114.193929430564	-0.244006105753484	0.0994343132840607	-2.45394268532248	0.0141299500534528	0.0217977015813065	NOT
C8orf37-AS1	26.2467914319378	-0.289908620377684	0.118223498054954	-2.45220810707974	0.014198252077564	0.021886245714033	NOT
LINC01547	223.971967080343	-0.213192621509599	0.08712726615898	-2.44691048977239	0.014408661770757	0.0221935411925628	NOT
LOC101927964	2.79754572841965	0.480905968590161	0.196783976845071	2.44382686182209	0.0145323988181935	0.0223669665859773	NOT
FAM240C	2.51029819500252	-0.530520012914469	0.217725487451011	-2.43664634363874	0.0148241696824885	0.0227985506151375	NOT
LINC01797	2.44142023664645	-0.555699517932519	0.228860712401497	-2.42811233130149	0.0151776415343863	0.0233242929245891	NOT
LINC-ROR	0.711190321170522	0.878488873647482	0.363454725463737	2.41705173189482	0.0156467931944889	0.0240084968970483	NOT
LINC01539	8.00336641027995	0.745129189774511	0.308279478382189	2.41705738469798	0.015646550199915	0.0240084968970483	NOT
LINC00276	2.39693388461064	1.02660790119705	0.425453580001234	2.41297276472342	0.0158230018805121	0.0242603245028172	UP
LINC00839	1239.05406205613	0.328804644152993	0.136574550716099	2.40751034822357	0.0160617070045137	0.0246075159985184	NOT
LINC02265	1.3818049312749	0.732853482529614	0.305490615938131	2.39893942496104	0.0164426345068025	0.0251719050001164	NOT
LINC01637	44.5688156616175	0.281352911243808	0.117519327965325	2.39409904834397	0.0166612487788775	0.0254871389475665	NOT
LOC105370532	13.4985587794965	-0.261570414241232	0.109402881677571	-2.39089144847323	0.0168075213999764	0.0256913141277629	NOT
ZBTB20-AS3	0.779025325644703	1.19850937667502	0.502123584513706	2.38688126516851	0.0169919781501234	0.0259535008731336	UP
LINC01545	7.12313425756265	0.283811369776152	0.120304870035385	2.35910125411113	0.0183192565464473	0.0279595040978857	NOT
LOC101929488	0.393648347442856	1.16375376705059	0.493771616329737	2.35686647138796	0.0184298725675131	0.0281069561117013	UP
LINC01972	0.605353535235382	0.822156237579635	0.349076422072772	2.35523279601004	0.018511104774295	0.0282094056811011	NOT
LINC02181	4.74187153508596	-0.390437949328815	0.166160342012513	-2.34976616321248	0.018785208205697	0.0286053967138345	NOT
LINC02053	0.660533035730069	1.03985381012917	0.442678916435057	2.34900233899375	0.0188237885626629	0.0286424136810193	UP
LINC00662	880.891734766136	-0.149128669675526	0.0635494180663359	-2.34665673129939	0.0189426974694451	0.0288015104705881	NOT
LINC01115	13.7590206062254	-0.79557052327984	0.340076855235769	-2.33938449803732	0.0193155430916275	0.0293461733420866	NOT
LINC00570	3.00539909844971	-0.518814201511396	0.221981308513726	-2.33719769013487	0.0194289072296316	0.029496079281294	NOT
LINC00507	2.20531858529442	-0.727589715953047	0.312063710095846	-2.33154222171357	0.0197247864256585	0.0299226351899446	NOT
LINC01602	0.806668681664868	1.08019345417669	0.463490524562213	2.33056210846377	0.0197764614642641	0.0299667744402832	UP
TEX49	0.700036391562881	0.809562130417018	0.347388321026516	2.33042414328956	0.01978374495933	0.0299667744402832	NOT
NORAD	21921.2851993919	-0.159865643814325	0.0689413850308279	-2.31886324510073	0.0204024526031919	0.0308806352749669	NOT
LINC02622	0.443357811384909	0.892298447309799	0.385028024201271	2.31748961432313	0.0204770757492122	0.0309702268490347	NOT
LOC107984893	0.625302960771897	1.10072527773837	0.476126852488426	2.31183196659786	0.0207869450692373	0.0314152099050898	UP
LINC01444	1.51261948196621	1.18563701773528	0.513238214128814	2.31011055898831	0.0208820340133419	0.031535171004347	UP
LINC02120	1.56851995818961	0.711401956378491	0.309098625613567	2.3015371063729	0.0213612904906439	0.0322346691840017	NOT
THORLNC	16.3049006206868	0.334856436310795	0.145619466385087	2.29953071950748	0.0214748210480714	0.0323816422565585	NOT
MIR4290HG	2.58538848084184	1.1118067144301	0.484430166618346	2.29508150202797	0.0217284539629562	0.0327394948225624	UP
FILNC1	100.598822033602	0.666440726022016	0.290971649105372	2.29039745992803	0.0219982866495336	0.0331212012795303	NOT
LINC01143	1.13567399241392	0.946827167519623	0.415233814051753	2.28022655062869	0.0225942554171634	0.0339930064634535	NOT
LINC01550	378.398931571953	0.281890261119265	0.12364541708664	2.27982781538713	0.0226179026082841	0.0340030940335777	NOT
LOC101927822	1.49645739628207	0.555587390253611	0.243900458233113	2.2779267996397	0.0227309392482491	0.0341474514006257	NOT
LINC01006	551.95007293346	-0.175711059650539	0.0771469367049738	-2.27761551080758	0.0227494955444317	0.0341497663109008	NOT
LINC01516	0.319072168535937	1.01971035798777	0.449416909078776	2.26896304386497	0.0232705733315423	0.0349058599973134	UP
LINC02905	0.511106862321101	1.38095667536177	0.609318097406185	2.26639694642319	0.0234270903929085	0.0351143916494155	UP
LINC01654	0.393302376146053	1.22968140800209	0.542878472926096	2.26511359231865	0.023505709737577	0.0352059398830724	UP
LINC01145	0.563267708865757	1.01544891255912	0.448401306532669	2.26459846964148	0.023537330924016	0.0352270120540641	UP
MIR3681HG	46.4182609882199	-0.425614498182491	0.188188164170103	-2.26164328696984	0.0237194512932696	0.0354731287224979	NOT
LINC01443	23.3721647909516	0.927904076227172	0.411292427500421	2.25606895285283	0.0240663131599273	0.0359650711183723	NOT
NCBP2AS2	641.18868118851	-0.172115689840706	0.0764382381363701	-2.2516961933848	0.0243414773893256	0.0363492151193277	NOT
LINC02240	3.95008195197301	0.620126208333492	0.276939488735639	2.23921193458059	0.0251421296758436	0.0375169176649949	NOT
LOC107986163	59.5227199889772	-0.213960676863478	0.0956787052262239	-2.23624134918619	0.0253359660117742	0.0377780711631729	NOT
LINC00665	1489.45098499297	0.167464818296638	0.0749229194739702	2.23516140951794	0.0254067539745289	0.0378554975700664	NOT
LINC01333	0.43331427921807	1.1236788637531	0.503303438156612	2.23260716809061	0.0255748609920085	0.0380777047559058	UP
LINC02540	0.330854021520428	0.983946822019599	0.441738618606804	2.22744125275454	0.0259177979589456	0.0385596890315818	NOT
LINC02790	0.322382477299113	1.11201336842474	0.499448905668047	2.22648073868007	0.0259819977397681	0.0386265699731219	UP
LOC105374989	1.92554127985751	0.399280139318797	0.179724367595203	2.22162495081415	0.0263086622374435	0.0390832606295701	NOT
LINC01915	9.47344000927351	-0.328261492694955	0.148144913712022	-2.21581345231373	0.0267042807733617	0.0396416357338291	NOT
LINC00857	71.285899275562	-0.379799857312139	0.171473195243275	-2.21492261092647	0.0267653768354538	0.0397029647514825	NOT
LOC100507516	196.776774951816	0.344896651633354	0.155776231461767	2.21405183831273	0.0268252131543512	0.0397623358942266	NOT
LINC02617	0.60834809878201	0.811726275330843	0.366792781439739	2.21303775975265	0.026895042488561	0.0398364208668206	NOT
LINC02395	1.49153224974684	0.631220874908033	0.28531662159695	2.21235226806983	0.0269423342203811	0.0398770389235287	NOT
LOC400622	3.91847850577004	-0.610416215264801	0.276004606170632	-2.21161604414467	0.0269932058859734	0.0399228918298811	NOT
LINC00383	0.439767444120937	1.21085515547133	0.548788236368265	2.2064160184709	0.0273548844769149	0.0404280214618322	UP
LINC00376	0.32879877706907	1.21342504497009	0.55018558585564	2.20548316089196	0.0274202081521841	0.0404947444896494	UP
LINC02068	43.5299690021511	-0.362344296336965	0.164693297837951	-2.20011561547265	0.0277986932464996	0.0410235127542094	NOT
LOC101927948	0.310223770187123	1.10030559775347	0.50047833289814	2.19850795814053	0.0279129280737481	0.0411618270712802	UP
LINC00398	5.23077739401099	-0.335417538058751	0.15268160587135	-2.19684313735457	0.0280316510612791	0.0413065518942637	NOT
LOC107985164	17.3937519317156	0.620350420623946	0.283411232963132	2.18887026508454	0.0286062708418397	0.0421223665294	NOT
LINC01593	8.30017495831808	-0.433469428591826	0.198198817719013	-2.18704346262225	0.0287393513120053	0.0422873006475034	NOT
LINC02501	0.354931734475396	1.10248695566275	0.504175760425066	2.18671154427029	0.0287635883284097	0.042291957344409	UP
LINC01169	2.33578183984825	0.618464018054961	0.282931499439183	2.18591432654497	0.0288218738922546	0.0423466331638031	NOT
C10orf95	0.181959283901115	-1.12771354230585	0.516861382946538	-2.18184909825715	0.0291206715922508	0.0426918830428395	DOWN
LINC01029	0.534526017829904	1.42716202663603	0.654104602134286	2.18185596306664	0.0291201647843783	0.0426918830428395	UP
ZNF84-DT	1.08657206055308	-0.444546603581411	0.203721711949472	-2.18212678132054	0.0291001771574056	0.0426918830428395	NOT
LOC101928850	0.270650252907231	1.06275096578551	0.488974554834533	2.17342795300493	0.0297481228832462	0.0435799143260403	UP
LINC02179	0.341788817638157	1.14874059001402	0.528943067202476	2.17176603918752	0.0298733144804066	0.0437313947207702	UP
LINC02872	8.93051880107183	-0.418171216296605	0.193206410022923	-2.16437547929694	0.030435544152135	0.0445219658260459	NOT
LINC01994	0.416021356852318	1.06615469031704	0.493541174971835	2.16021427265493	0.0307560857643443	0.0449580947771588	UP
LINC02326	0.31914985525163	1.09676038071176	0.510073419312496	2.15020100869015	0.0315393184133815	0.046069441088542	UP
LINC01102	10.204176611794	-0.443383060485262	0.206381443261666	-2.14836689519177	0.0316846205010184	0.0462480242513046	NOT
MIR124-1HG	2.03248485665816	0.653276252455269	0.304941063346639	2.14230332014243	0.0321690818491392	0.0469210372610627	NOT
AFTPH-DT	127.100066125128	-0.356304997550115	0.166760825661595	-2.13662289171653	0.032628676175913	0.0475568286746967	NOT
LINC00919	2.98889711477658	-1.65876098485938	0.776795251211837	-2.13539022319154	0.0327291486195265	0.0476686511461463	DOWN
LINC00898	0.431456147869452	1.27116417029666	0.597313942523033	2.12813410135265	0.0333259666425899	0.0485026940186207	UP
LOC105370802	1.23099547513885	0.731228137200465	0.344848306855049	2.12043418124661	0.0339694466770892	0.0494033909282014	NOT
LINC02182	17.094220578296	0.475160734855726	0.224300986132815	2.11840680260928	0.0341406302592471	0.0496163974875517	NOT
LINC02314	0.424351975039098	1.29056076211389	0.611939458929375	2.10896804133501	0.0349473402933048	0.0507520347095968	NOT
LINC01036	29.0103483630946	-0.450287256291647	0.213612848797485	-2.10795960461414	0.0350344837385316	0.0508417996118821	NOT
LOC283856	10.2848794560229	-0.388452505380723	0.184715485464309	-2.10297747589647	0.0354677384671803	0.0514333461731437	NOT
LINC01249	0.663166697731141	1.15719759419378	0.551566709839198	2.09801928497668	0.0359034418244628	0.0520275868171096	NOT
LINC00558	1.20532271113885	1.35607577381748	0.647090983253559	2.09564931193936	0.0361133113985737	0.0522939509213113	NOT
LOC101928401	3.42417476225943	-0.700602599080556	0.337748358620038	-2.07433309799952	0.0380483859512331	0.0550563162250359	NOT
LINC01375	0.496565751065527	1.47783838463776	0.712751226343552	2.07342804896898	0.0381324608087661	0.0551382196276611	NOT
CRAT37	36.7543277673925	-0.451909522153453	0.219003506932273	-2.06348075646664	0.0390669742767844	0.0564488246029563	NOT
EXOC1L	0.636376991861055	1.05519405817367	0.511892706140467	2.06135786956128	0.0392689110684919	0.0566997874204771	NOT
LINC00559	2.23182301791534	0.872313794609965	0.423261837229835	2.06093183434417	0.039309543706427	0.0567176522061819	NOT
LOC284191	2.11368295890708	0.569589662144883	0.277001708489848	2.05626768603761	0.0397567212127054	0.057321651920905	NOT
SPAAR	401.762517757879	0.235387698946856	0.114542753489394	2.05502043364665	0.0398770311146208	0.0574538416705268	NOT
PGM5P4-AS1	12.6469632181968	-0.507929835966592	0.247808135667478	-2.04968991271602	0.0403946999996894	0.0581579360827666	NOT
SNHG19	329.909149360566	-0.232649576076221	0.113524179324788	-2.04933942231478	0.0404289363104076	0.0581655019175542	NOT
LINC02517	0.346822935925915	-0.805001337485461	0.393202216331563	-2.04729603254996	0.0406290272186139	0.0584115025986805	NOT
LOC102723536	0.371803182706865	1.10146961035557	0.539847939252784	2.04033308320143	0.0413171618559774	0.0593582991016082	NOT
LINC02209	0.322673675059831	1.17810202297292	0.578117085902702	2.03782599009916	0.0415673381962704	0.0596749983976501	NOT
LOC105374042	2.80347234890112	0.413976272086859	0.203850259517112	2.03078609302486	0.042276698385403	0.060649988319874	NOT
GLIS2-AS1	29.4778534584388	-0.276557678682028	0.136488862351742	-2.02622890920812	0.0427413324460199	0.061272753013687	NOT
OVAAL	0.590811080929395	-0.688181137674301	0.340691494664108	-2.01995397141566	0.0433881621712832	0.062155632746442	NOT
CNNM3-DT	49.6788048150382	-0.207132800786783	0.102568774777682	-2.01945281335128	0.0434401770253056	0.0621857598357977	NOT
LOC105377213	0.280534121144525	0.902916157413508	0.44740033086812	2.01813922591769	0.043576763421873	0.0623368240824655	NOT
LINC02218	0.401221454779758	0.827868915545092	0.411020395630656	2.01417964739885	0.0439906757056598	0.0628841069382188	NOT
LOC440311	23.4649654677674	0.260967130519476	0.129769705306654	2.01100195074647	0.0443252506685442	0.0633172797806179	NOT
LINC01707	1.25867956265338	-0.610667798067478	0.304368958144537	-2.00634059987644	0.0448199211367573	0.0639783653780027	NOT
LOC105374171	0.247196774393431	-1.38034040163731	0.688673055753943	-2.00434791241563	0.0450328048019875	0.0642365595149886	NOT
LINC01153	0.370154752313197	1.134351005786	0.569679168344272	1.99121026152826	0.0464577761959921	0.0662221284270996	NOT
LINC01582	0.373521673805964	1.03905958980476	0.522356503982713	1.98917708860221	0.0466816598678191	0.0664940321892924	NOT
LINC01007	0.505563620050336	0.711168771179124	0.360840325179489	1.97086833580857	0.0487389377793507	0.069375211434863	NOT
LINC00523	0.5846742513891	0.938901740392419	0.476637142422079	1.96984594113102	0.0488560295537749	0.0694925948365883	NOT
LINC01166	3.02598232739491	-0.473826109288012	0.241908274883637	-1.95870153476946	0.0501477506091391	0.0712794160570412	NOT
CAHM	27.0682494855035	-0.19503955410913	0.0996406530018514	-1.95742950525932	0.0502969923616986	0.0714409509341325	NOT
LINC01581	0.554423690624845	0.716216052557657	0.36677265120417	1.95275206645373	0.0508489808574948	0.0721739070586932	NOT
LINC00200	3.54397331393694	-0.506765676820409	0.259914573546868	-1.94973936976654	0.051207191302479	0.0726309773456362	NOT
LINC02679	0.956024151049148	0.503748555187203	0.259058271613135	1.94453762101632	0.0518306532796775	0.0734633623815768	NOT
FAM163A	0.275266448070013	0.818586497855466	0.42348265612422	1.9329870681064	0.0532377908876347	0.0754045492671015	NOT
LINC02261	1.25883272292836	0.858155650806807	0.444222830592339	1.9318134767241	0.0533825320820703	0.0755562354645382	NOT
GIMD1	0.601663679539233	1.0976945868068	0.569313179649644	1.92810324096541	0.0538422859502749	0.0761532543355897	NOT
LINC02900	0.385748750725776	1.03400780971487	0.539315946098647	1.91725799541951	0.0552051634440941	0.078025889459364	NOT
LINC01350	2.13863440871819	-0.415993084092373	0.217643381590974	-1.91135186860019	0.0559593776110858	0.0790176553140169	NOT
LINC01679	159.445087630048	-0.308140774755654	0.161233365436712	-1.91114769527407	0.0559856033166577	0.0790176553140169	NOT
LINC01505	10.1433134792891	-0.292677215328903	0.153634110825481	-1.90502756032719	0.0567764886526795	0.0800775915150582	NOT
SCAMP1-AS1	511.604518631987	-0.160447355009942	0.0845779487501594	-1.89703530744046	0.0578232783308935	0.0814967132093422	NOT
LINC01448	0.371025897600685	1.01771300878341	0.537856849038315	1.89216333417168	0.0584692219595648	0.0823492831388397	NOT
ZNF503-AS1	118.895718093905	0.212502751711459	0.112457678755871	1.88962420407744	0.0588082376988676	0.0827686767613094	NOT
LOC105377488	0.25778033871485	0.936329214228111	0.495973742932323	1.88786045142691	0.0590446870904029	0.0830432284445961	NOT
LINC01465	38.8728925662755	0.18944803955865	0.100463474665788	1.88574046626285	0.0593299369540022	0.0833859828198057	NOT
LINC01399	4.80534983074071	0.602832044089141	0.320486694151199	1.8809893049873	0.0599733737113563	0.0842313233300854	NOT
LINC00870	37.7044775681337	-0.281025202003228	0.150762082461886	-1.86403104424001	0.0623173448913455	0.087462175662189	NOT
LINC02906	2.22173914668191	0.892650639384536	0.479284970293684	1.86246324151905	0.0625378220983731	0.0877102787920579	NOT
LOC100129138	4.59565522323788	-0.504098240901097	0.271169893632154	-1.85897569287287	0.0630305838536254	0.0883396520909401	NOT
LINC00667	1718.98544225476	0.0967833179697744	0.0524855295030786	1.84400002983865	0.0651831358309152	0.0912927799111282	NOT
CNTN4-AS2	0.96759524028911	-0.537640986355369	0.292075764092561	-1.84075864023072	0.0656569363070453	0.0918282029046969	NOT
HPAT5	0.417877149077849	-0.915103161805456	0.497103278002179	-1.84087130843954	0.0656404198701873	0.0918282029046969	NOT
LINC02140	0.430393315337456	0.671668968962201	0.365510810255297	1.83761724719732	0.0661188255380569	0.0924098070020056	NOT
LRIG2-DT	31.0487009452641	0.192223538917175	0.104974829895192	1.83113932272234	0.0670797505524521	0.0936875848008151	NOT
GACAT1	0.267305360865785	1.05935193170194	0.579247271674998	1.8288423329792	0.0674232311708077	0.0940472256525272	NOT
RB1-DT	13.9769068617288	0.189108223812491	0.103406160703329	1.82879068835213	0.067430970460382	0.0940472256525272	NOT
LINC02290	1.32222148427877	-0.525946038263614	0.288927726369374	-1.8203377186142	0.0687075906934433	0.0957612045289867	NOT
LINC01122	6.15861731380956	-0.392988227390396	0.216203995845246	-1.81767328514912	0.06911408322363	0.0961941505061203	NOT
LINC01681	0.792845855609497	0.786748897111071	0.432807537938679	1.81778002494619	0.0690977608362902	0.0961941505061203	NOT
LOC100653233	6.67384360526745	0.463437852099838	0.25565572940307	1.81274189779324	0.0698716391092844	0.0971811363079236	NOT
LINC01563	3.44362173547414	-0.476078056621381	0.262725346177371	-1.81207509495476	0.0699745939876954	0.0972569322252803	NOT
DBET	2.27178797398545	0.596901659510756	0.32986781624501	1.809517722297	0.0703706094103299	0.0977281009420194	NOT
LINC02882	2.79423858545158	0.867671798622294	0.479573364574917	1.80925769176397	0.0704109785561335	0.0977281009420194	NOT
LINC02331	64.2209507464955	0.486784116702009	0.269540684333872	1.80597640725377	0.070922024864654	0.0983693876319008	NOT
LOC441204	463.05965130646	0.17341941539485	0.0961746354442903	1.80317205876288	0.0713611971692542	0.0989101676234069	NOT
LINC02192	0.394949422263373	-0.563459142936988	0.313648472282649	-1.79646704106761	0.0724202699517758	0.100308821113329	NOT
FRMD6-AS2	0.621929198414143	0.668883045352038	0.372755676052247	1.79442752538605	0.0727449568107416	0.100689054013213	NOT
LINC01360	0.386823423477658	1.13734838862478	0.635051583116912	1.79095433955544	0.0733006225521226	0.101388249112412	NOT
SNHG27	3.96802616436054	0.415596728695097	0.233640338175953	1.77878842300817	0.075274455911023	0.104046716951393	NOT
LINC01837	0.644985233563097	0.807990251737511	0.454341061529327	1.77837822762	0.0753417560931388	0.104068069152739	NOT
LINC01646	0.990935582567298	-0.571040669379209	0.321294776228752	-1.77731078009387	0.0755171209672096	0.104238556933418	NOT
LINC01164	0.393613364795885	1.04225519883766	0.587628122984319	1.77366459852955	0.0761186455022914	0.104996647094913	NOT
LINC01068	3.47813096847531	0.331795614650243	0.187579805109994	1.76882375187288	0.0769232917070511	0.106033685752783	NOT
MIR3663HG	0.285773874882281	1.06631766142773	0.603287494409781	1.76751162805214	0.0771425833727507	0.106262982037825	NOT
LINC01854	0.78174901119593	1.27696621373579	0.723383834738252	1.7652678321155	0.0775187631191216	0.106707927009655	NOT
LOC101927815	35.39347396607	-0.27439666811596	0.155752685694431	-1.76174598140988	0.0781122252061973	0.107451155578367	NOT
OSER1-DT	738.915333057219	0.11399426751448	0.0649060226473317	1.7562972258194	0.0790376707277447	0.108649729555194	NOT
LINC01723	0.431016370372972	0.803259560235186	0.458145885199277	1.7532833671218	0.0795533791012483	0.10928380003847	NOT
LOC100507250	14.4937108512306	-0.203110370467013	0.115975171320782	-1.7513263240217	0.079889715831869	0.109670765851273	NOT
LINC01750	19.8067547230603	0.418255303183602	0.239035766221449	1.74976033835924	0.080159677128281	0.109966146272358	NOT
LINC01258	0.862966447334584	0.566211860618081	0.32381789822676	1.74855023060393	0.080368795686848	0.110125492878843	NOT
LINC01425	0.39120571304073	0.956103853397444	0.546828377195586	1.74845325017847	0.0803855740246661	0.110125492878843	NOT
DSEL-AS1	1.71218785228014	0.446112956347012	0.255666896094335	1.74489917608421	0.0810024208195876	0.110894855787798	NOT
FAM87A	11.9042173441531	0.404270774120679	0.232008785165855	1.74248045750371	0.0814244081213006	0.111396582889878	NOT
LINC00994	1.18027470987397	0.469769879155664	0.27029244115035	1.73800598032393	0.0822097600244152	0.112394406245914	NOT
LINC00670	6.76309205020299	0.324095173986428	0.186815965308408	1.73483659949186	0.0827697515044779	0.113082975676982	NOT
LINC01058	9.21342530830912	0.225129779457888	0.130032312454608	1.73133719771751	0.0833916406671914	0.113855117563982	NOT
LOC101927661	4.71542496511534	0.334697898329353	0.193540725043361	1.72934093459847	0.0837480944563852	0.114264055454769	NOT
LINC01574	0.423172358288779	0.906307822579097	0.525748515869797	1.72384285494311	0.0847362158060757	0.115533685545376	NOT
LINC00319	0.338378132046147	0.71393907988081	0.414466437440282	1.72254980231946	0.0849699692889078	0.115773746342728	NOT
LOC101930100	1.62429463941141	0.491194060612556	0.285597441793375	1.71988256452215	0.0854537904502763	0.11635397383562	NOT
LINC01603	2.57853450981849	0.390491992893731	0.227217444781655	1.71858280190139	0.0856903654314639	0.116596992149795	NOT
LOC105378044	1.18736989037335	-0.713744177165142	0.415794429367141	-1.71657946031527	0.0860560380180517	0.117015222426985	NOT
LINC01711	16.6423015382521	0.480801695924757	0.280238822802283	1.71568553962981	0.0862196128193318	0.117152977062629	NOT
LOC101928336	0.764495571026686	0.580311822239622	0.338297679140561	1.71538812714853	0.0862740907317218	0.117152977062629	NOT
LOC101927314	3.9330200103938	-0.333265051915638	0.196179799397604	-1.69877353804506	0.0893618613550767	0.12118192955381	NOT
LOC101929551	0.929990179057519	-0.533766200816056	0.314169375352345	-1.6989759113772	0.0893237224399237	0.12118192955381	NOT
TMEM225B	27.2398445336311	-0.220015495996422	0.129638600074841	-1.69714495427601	0.089669258983902	0.121516679797901	NOT
LINC01653	0.419771116703478	0.959194860077367	0.565920322097994	1.69492916692127	0.0900888587252071	0.122002928111667	NOT
LOC101927845	0.308682009860644	0.753184434598307	0.446286273084721	1.68767107577007	0.091474387076981	0.123795748390763	NOT
LINC02877	1.22173543810423	0.581305611863608	0.344652715411332	1.68664161305051	0.0916722852809824	0.123979970727043	NOT
LINC00654	205.319604971063	0.220896330203256	0.131027914172185	1.68587229369289	0.0918203994826669	0.124096661118998	NOT
LINC00682	0.407872710704666	0.699611130923658	0.416068583698666	1.68148030957883	0.0926696579215271	0.125160163828065	NOT
LINC02548	0.427816926009479	0.73016567745264	0.436141023359238	1.67415042003793	0.0941010407039252	0.127007927836434	NOT
TPRG1-AS1	17.1115234136554	-0.223439081843837	0.133653643068275	-1.67177696555339	0.0945683106212635	0.127552822188761	NOT
LINC01044	0.2423654271482	0.865958834837522	0.519286742946732	1.66759280224173	0.09539658807158	0.128583581101183	NOT
LINC00402	6.3646305797354	0.383478417973831	0.230542638012595	1.66337308048362	0.0962377782096941	0.129630349575071	NOT
FAM157A	10.0816772969878	0.273689731123731	0.165179577830945	1.6569223309424	0.0975351789361539	0.131201812416127	NOT
NAMA	5.79791871123517	0.310629883309283	0.187456453013116	1.65707756823687	0.0975037936524576	0.131201812416127	NOT
LOC105370531	0.49957113621815	0.581773662244776	0.35136047447826	1.65577435284563	0.0977675234690075	0.131426268990153	NOT
LINC02026	8.82910560801951	-0.245947599438272	0.148626047219768	-1.65480818496503	0.0979634131661497	0.131513424899306	NOT
LINC02096	0.33340264275179	1.09705193241771	0.662878290883253	1.65498244173293	0.0979280595992544	0.131513424899306	NOT
LOC102724238	1.11241330144141	0.433137737936939	0.264210367514992	1.63936692572203	0.101136865485772	0.13568294721253	NOT
FLJ22447	33.4120597633136	0.21884737254109	0.133585542444796	1.63825642008774	0.101368214533992	0.135902475998478	NOT
LOC105376276	0.252651012085321	0.662865500647635	0.405566498302338	1.63441877823323	0.102170947942269	0.136887244672987	NOT
LINC00574	16.0795680816051	0.286548068082606	0.176248970337768	1.62581413969942	0.103989199482912	0.13923036915424	NOT
LINC02831	1.78074703987224	0.518593308441982	0.319104763260483	1.62515063436599	0.104130466109616	0.139326563654666	NOT
LINC01427	0.268671626248994	0.883922056666458	0.544539823915259	1.62324593692896	0.104536841487554	0.139777109170901	NOT
LINC01345	0.387829303396204	0.9626371786308	0.593207217377441	1.62276713841514	0.104639193034065	0.139820812529539	NOT
LOC101927690	0.326115393930049	-0.72273067012518	0.445534353654994	-1.62216597709284	0.104767814424116	0.139899536626214	NOT
LINC02206	0.681874455473809	0.564517456570066	0.348374929433361	1.62043077407512	0.105139773686653	0.14030287618957	NOT
LOC283387	5.58964865536076	-0.370123755622213	0.229574016590166	-1.61221971510372	0.10691413658819	0.142575861882058	NOT
LINC01682	0.323645743374586	0.923657734610555	0.573667933133422	1.61009127626406	0.107377931281871	0.143099274955322	NOT
RGPD4-AS1	0.307663720414757	0.713386256305131	0.444361867856719	1.60541735893314	0.108401986722124	0.144368140246385	NOT
LINC01553	0.492197826555871	0.645287233390047	0.403572638396315	1.59893702396237	0.109834596377386	0.146179068255579	NOT
LINC01944	1.10413892177413	0.416963592670704	0.261154625737069	1.59661576544504	0.110351382486887	0.146769532572023	NOT
LINC02458	6.7642299621639	0.247468621087345	0.155132745435069	1.59520557953977	0.110666271475823	0.147090865464885	NOT
LINC01139	1068.77759669848	0.392239364997716	0.246188977824697	1.59324502852852	0.111105233355624	0.147576574020342	NOT
CH507-42P11.6	0.290743232850565	0.762879222472723	0.478980950245021	1.59271307571309	0.11122457285031	0.147637379438209	NOT
LINC00351	0.343032258692426	0.965168085886863	0.607683662591871	1.58827387553956	0.112224422236139	0.148866104050186	NOT
LINC01918	1.01634250108286	-0.456849273814084	0.288640480293708	-1.58276231161067	0.113475649860044	0.150426439411564	NOT
LUADT1	0.273247556293366	0.779211711882308	0.494613170421841	1.57539620551903	0.115165019714528	0.152565144928751	NOT
LINC02691	29.9745372572676	0.299692747850042	0.190306394788924	1.57479073775972	0.115304755062639	0.152649500930551	NOT
LOC105375851	0.456845128150601	0.737691686015862	0.468834477108156	1.57345869818717	0.115612644578083	0.152956214679111	NOT
LINC01793	0.481308987803594	0.85247377656293	0.541941943791986	1.57299833741995	0.115719203185101	0.152996337807969	NOT
LINC02324	1.42268184706786	0.467122849074251	0.29702853256832	1.5726531220256	0.115799160011605	0.153001260133832	NOT
NTRK3-AS1	0.841759057342252	-0.479185853114289	0.30650859217725	-1.56336841884414	0.117965963913017	0.155761637877253	NOT
RERG-AS1	16.0412387526568	-0.34739132747619	0.223196029376335	-1.55644044585779	0.119603393793902	0.157819862816805	NOT
LOC400553	1.82610245435319	0.337775580669331	0.217178959429961	1.55528685447202	0.119877766706626	0.158077974888436	NOT
LINC02402	0.295007216531113	0.917572995969052	0.590535677573106	1.55379773113786	0.120232671926527	0.158441872985253	NOT
PICART1	51.093240599297	0.180696521463969	0.116355575253925	1.55296831346182	0.12043070481896	0.158598703787174	NOT
LINC01209	0.268746076165394	0.782452016181776	0.508698108611823	1.53814610853773	0.124012894308388	0.163209100902907	NOT
PTGES2-AS1	5.03712130913511	0.316931469563359	0.206210436701393	1.53693224568599	0.12430990209724	0.163492774252399	NOT
LINC01456	0.468078512776704	0.844390176818493	0.551233640155032	1.5318190242907	0.125567100108057	0.16493008502413	NOT
NR4A1AS	44.7680269742658	0.33979744992762	0.221780868773883	1.53213147647131	0.12548999372979	0.16493008502413	NOT
LINC01056	0.320325321765518	0.95406895913189	0.623708171766361	1.52967205228358	0.126097924743607	0.165518989509757	NOT
LINC00382	0.24621518563232	0.883727169799586	0.578954356647685	1.52641941398736	0.126905445762218	0.166470084735144	NOT
LINC02235	6.37782955450823	-0.212166108716233	0.140263953036168	-1.51262034274426	0.130376123854609	0.170911091166688	NOT
LINC02380	0.342918614338265	0.775429652961636	0.515719378863948	1.50358835588027	0.132687391150951	0.173827411253237	NOT
FLJ33534	6.55300752021635	0.194890414622141	0.129850572942092	1.50088220795957	0.1333860307966	0.174514839510284	NOT
LINC02899	12.9674841832041	0.48967044964125	0.3262441503585	1.50093250439331	0.133373019975854	0.174514839510284	NOT
DANT2	16.4001570296043	0.226461241990754	0.151496449218812	1.49482871155395	0.134959151066922	0.176457991004112	NOT
LINC02715	0.499396328637497	0.517140078732612	0.346582220396988	1.49211369856267	0.135669341338635	0.177271072960052	NOT
LINC00668	5.89459392261864	-0.553103996328429	0.3744151947422	-1.47724772951392	0.139609243809268	0.182300424414574	NOT
LINC02903	0.281483001230531	0.977548525404582	0.662949554747559	1.47454435771786	0.140335083752461	0.183129072230942	NOT
LINC02317	0.206115361558827	0.858213040254511	0.582318788139469	1.47378559259016	0.140539328653344	0.183276434442665	NOT
LINC00506	11.7186578014382	-0.256122775189209	0.174051320951096	-1.47153594577529	0.141146233813308	0.183948370950201	NOT
SIX3-AS1	0.29720737234988	-0.892855288309707	0.608496690417371	-1.46731330239001	0.142290846680081	0.18531974645485	NOT
CASC9	52.2918039753578	0.623485483783781	0.425245872877213	1.4661764488513	0.142600222912205	0.185602235658104	NOT
LINC02876	0.303672552115784	0.916681852606892	0.625529924609636	1.46544844066245	0.142798609562877	0.18573999312553	NOT
BAZ2B	29.724988633766	0.137210784850338	0.0936585980514386	1.46501002262473	0.14291818329486	0.185775125565274	NOT
LOC100996442	0.57528584201103	0.574358147992336	0.392467432155332	1.46345429183284	0.14334311205617	0.186206877603064	NOT
LOC102724219	6.67080113813723	-0.231551610138517	0.158263202835929	-1.46307926283134	0.143445691461371	0.186219600752246	NOT
LINC00463	0.297673114256308	0.826259643576401	0.568096079960571	1.45443644609156	0.145825341561995	0.189186464456965	NOT
LINC02702	0.311861772923725	0.637608369896499	0.439155538101585	1.45189645712496	0.146530397817237	0.189978364611883	NOT
LOC102724710	0.491990908487639	0.583668919736889	0.404095734766613	1.4443827774475	0.148631332575451	0.192577846661673	NOT
LOC105374647	0.230623943591514	0.927645299657475	0.647061324814329	1.43362810306065	0.151678419311684	0.196399088747452	NOT
LINC02653	0.300428624193465	0.75446782435975	0.526914944872104	1.43185884496573	0.152184222397857	0.196926972503223	NOT
LINC01284	2.76541211906094	-0.291346040713259	0.205020868429815	-1.4210555390999	0.155300614032114	0.200830111058281	NOT
LINC01878	0.368736478798389	0.721619942320577	0.509121558657955	1.41738241103513	0.156371152326302	0.202084290224654	NOT
LINC02323	2.6647607921197	0.373645054475468	0.263721008935838	1.4168194486408	0.156535721990112	0.20216679152777	NOT
LINC01761	0.423314911242919	0.796933424025731	0.56443754508827	1.41190718257607	0.157977292591458	0.203897380212898	NOT
LINC00301	0.289906045172802	0.962314169617855	0.682321120413646	1.41035377746254	0.158435246608232	0.204357030811517	NOT
LINC00348	0.767001691119576	0.643845781854767	0.459697895695439	1.40058457496471	0.16133833623456	0.207967913180965	NOT
LOC101929662	0.310269910440906	0.882178792418031	0.632235065924651	1.39533353963503	0.162915282515942	0.209865835692873	NOT
MIR325HG	3.63821144575844	0.353879623668295	0.253841363302557	1.39409755393766	0.163288147747756	0.210211233181364	NOT
LINC00373	0.367316023767617	0.632954363096433	0.454352637363566	1.39309054475665	0.163592411980285	0.210467930028482	NOT
LINC02130	0.269127853668563	0.747869238911512	0.537721707518328	1.39081095007871	0.164282761722566	0.211220693643299	NOT
LINC01475	0.239174638586932	0.879555723723121	0.639477205974457	1.37542935933553	0.168998372065019	0.217144515194938	NOT
GS1-124K5.4	84.0246591694051	-0.137445793390045	0.101479820442392	-1.35441502350775	0.175604007214244	0.22548767912923	NOT
LINC00028	2.28092799529656	0.238768196848134	0.177104165889308	1.3481794493607	0.177600672704725	0.227905722582087	NOT
LOC107986453	48.4430748063411	-0.202931512471959	0.150630639703185	-1.34721271098517	0.1779117353187	0.228159011363981	NOT
LINC02347	0.668956110943407	0.707430699742805	0.526054412258648	1.34478617279419	0.178694296812427	0.229016253960754	NOT
LOC105373352	7.5016642589383	-0.539300913174065	0.403691373182837	-1.33592379971372	0.18157418099891	0.232558635140276	NOT
ZNF295-AS1	21.9842387507649	-0.147310048353347	0.110357975965223	-1.33483825763321	0.18192928907915	0.23286484896802	NOT
LINC02601	5.34249294971849	0.199694837540708	0.149929888972988	1.33192146615066	0.182885996365562	0.233940213324208	NOT
LINC01940	1.13178664480805	0.506433464890462	0.381065163935127	1.32899438946531	0.183849820899296	0.235023306079546	NOT
LINC01173	0.268741235297776	-0.774330005265367	0.583104720499238	-1.32794329739332	0.184196839686334	0.235317031986296	NOT
LINC01441	0.307586566454045	0.743220087856028	0.561129409811731	1.32450745738918	0.185334568018501	0.236619896954919	NOT
MIR4713HG	0.316276698808229	0.566967287689949	0.428999435323276	1.32160380878522	0.186300114430704	0.237701417458629	NOT
LINC02387	1.43263001394581	-0.324289478538766	0.24611730780343	-1.31762159042374	0.187630354381399	0.239246582746802	NOT
LINC00320	1.21924520160783	0.492449211680472	0.373946592376543	1.31689717654815	0.187873093044024	0.23940399856467	NOT
LOC388282	63.0968250760933	0.191534194297319	0.146679189857826	1.30580346457442	0.191619401580621	0.244022930819991	NOT
FLVCR1-DT	138.304976259625	-0.185419282916898	0.142512924966832	-1.3010699412706	0.193234515496551	0.245923698542535	NOT
LINC00334	6.28547225347589	-0.194677989000131	0.150381867565079	-1.29455759628655	0.195472888292186	0.248614757162495	NOT
LINC01729	0.241327984532898	0.818957036890137	0.635702994223489	1.28826990643719	0.197652024881555	0.251227114589791	NOT
LINC02042	0.235685812472556	0.619049619639993	0.481274796687223	1.28627059613576	0.198348640624695	0.251952988439091	NOT
LINC01826	0.229365105256241	0.762047189879733	0.592935731959382	1.28521043479959	0.198718758197998	0.252263471033132	NOT
LINC01676	0.450377111719898	0.586628882231872	0.457399492094031	1.28253068132239	0.199656549207271	0.253293738469655	NOT
LOC101928739	0.269196546651164	0.544420525269506	0.424961039607196	1.28110691223066	0.200156116301538	0.253767103864299	NOT
LINC00548	29.9026696471922	-0.21181191025126	0.165530008082848	-1.27959825958111	0.200686462279554	0.254278869820117	NOT
LOC105375341	0.588097230197313	0.512742775179503	0.401186439963226	1.27806606630698	0.201226132558979	0.254801796874367	NOT
PKIA-AS1	4.75100751989979	0.312512926070204	0.244969230968945	1.27572317892373	0.202053391888984	0.255687993392932	NOT
LINC02546	0.326325942192183	0.799315119959435	0.628680138281878	1.27141780261086	0.203580052552569	0.257457571186519	NOT
LINC00114	2.13731570010403	-0.268725052192743	0.212493547000538	-1.26462688390279	0.206005111226247	0.260256049858988	NOT
LINC02318	0.623851003005532	0.418023828205747	0.330585471436128	1.2644954613092	0.206052248742368	0.260256049858988	NOT
LINC01777	0.333037701778198	-0.54426144843835	0.432096026606272	-1.25958447873968	0.207819297590834	0.262322849223147	NOT
LOC107984704	0.320793359752962	-0.561923663073893	0.447040212726171	-1.2569868371508	0.20875840198039	0.263342622737048	NOT
PART1	94.904253613653	-0.528061365196858	0.421182758836465	-1.25375826554641	0.209929882778353	0.264654067045323	NOT
LINC01499	0.293025596192361	0.842265778549033	0.674421301628445	1.248871849859	0.211711949142763	0.266733133665741	NOT
LINC00964	17.8879832179252	-0.170365764753232	0.137015979554018	-1.24340069901165	0.21372021284	0.269094395966047	NOT
LOC340357	1.08467752178619	0.502549312994244	0.405642867478151	1.23889596806805	0.215384027038682	0.270886940262464	NOT
PANCR	9.84181123136226	-0.460896235091313	0.372045904038299	-1.23881550660444	0.215413829924709	0.270886940262464	NOT
LINC02375	0.813186935302153	-0.87485550030148	0.706924031175244	-1.23755235601066	0.215882089742994	0.271305794686405	NOT
GRM7-AS3	5.82981079246267	0.427199655983548	0.346336691431443	1.23348079066613	0.217396439192662	0.273037955857117	NOT
LINC00940	4.67295121589086	-0.360566059997694	0.292502296508088	-1.23269480035595	0.217689652504056	0.273235229878449	NOT
LINC01846	0.363773346015083	0.875043397192773	0.711386716036217	1.2300530463493	0.218677241188636	0.274303264415995	NOT
LINC01916	0.191350196826782	-0.852178391385817	0.694476409295419	-1.22708040183884	0.21979237309694	0.275529851846071	NOT
LINC01925	0.248329570758175	0.649325373996961	0.529936714259956	1.22528852318475	0.220466531041492	0.276202451810408	NOT
LINC01140	34.0371124736925	-0.168867082645612	0.137895503830041	-1.22460180321575	0.220725288178187	0.276354119384668	NOT
LINC01951	0.311779433978269	0.850757540462067	0.697245730113146	1.22016887837235	0.222400862010482	0.278278385321095	NOT
LINC02734	8.25566365778636	0.159685317998957	0.132205665659386	1.20785533057539	0.227102914197717	0.283984765604249	NOT
C9orf163	17.2714387341615	0.171766674236806	0.142381481740229	1.2063835278115	0.227669644384171	0.284516174519945	NOT
LINC00399	0.227663386987578	0.590029683732041	0.491762174462476	1.19982730346631	0.230206417910444	0.287507330893753	NOT
LINC01778	2.50155982481109	0.287317579418448	0.239746801872154	1.19842090561717	0.230753197825284	0.28801098758417	NOT
PCAT4	0.23219085610391	0.543569558020513	0.45434944229457	1.19636893417401	0.231552618825546	0.288829152257844	NOT
LOC442497	56.2989362833504	0.168704585585078	0.141128830972646	1.19539419707783	0.23193305183197	0.289123996911033	NOT
LINC00958	993.931335326684	0.166886061962985	0.140134234224607	1.19090144450713	0.233692277412412	0.291024903839489	NOT
LINC01580	0.332182054745847	0.676529807214118	0.568149759724743	1.19075964679081	0.233747954653342	0.291024903839489	NOT
LINC00408	0.270047706960395	0.68520023493211	0.57821146257597	1.18503398718437	0.236004009270096	0.293651609798564	NOT
LINC01047	0.303782854516283	0.716614677359681	0.605465375572915	1.1835766441336	0.236580690337678	0.294186769211722	NOT
LINC02301	4.43181800596453	-0.462842766789659	0.39150377625576	-1.18221788616234	0.237119257394017	0.294673900674794	NOT
LINC01812	1.15986591642373	-0.390794969864393	0.333579585204397	-1.17151944302868	0.241390047240973	0.299795683671183	NOT
LOC101926892	17.912744107954	-0.434630984391744	0.371135622726027	-1.17108398595462	0.241565020126403	0.299827455407354	NOT
ARHGAP29-AS1	15.7293156095699	-0.153418307521758	0.131481475611875	-1.16684351774876	0.24327356914712	0.301761466797447	NOT
LOC101927450	0.248773634326404	0.743066021484719	0.638322114340011	1.16409255576709	0.244386505126661	0.30295473489142	NOT
LOC100996419	69.1482040588879	-0.0889973923871372	0.0767572033913936	-1.15946632309321	0.246266156059954	0.305096404452054	NOT
LINC00867	2.39318647326819	0.244886043123109	0.211907192094852	1.15562874814318	0.247833043847391	0.306848191857935	NOT
LINC00575	0.300295351086371	0.595689921763868	0.515638648189056	1.1552468455496	0.247989356155909	0.306852427746554	NOT
BANCR	2.88177782085035	0.372445274032801	0.322659729282557	1.15429736106499	0.248378278052747	0.307144303174284	NOT
MIR646HG	104.122202409335	0.186396519045723	0.161695222289126	1.15276454311328	0.249007041412858	0.307732224209116	NOT
LINC00636	0.908073143448433	-0.310236662670896	0.271071515245549	-1.14448271110253	0.252423503857573	0.311762444456707	NOT
LINC01203	3.94890742286094	0.222284818864091	0.194666120596546	1.14187727264975	0.253505036837204	0.31290566354998	NOT
LINC00639	50.5685347951787	-0.162740016837684	0.143831410497838	-1.13146367872219	0.257859982541166	0.318085424068913	NOT
LINC01342	5.66077138014427	-0.22699579546514	0.201020075997884	-1.12921952863817	0.258805237587976	0.319055351252499	NOT
LOC105375861	1.16284866886672	0.377968728571169	0.336975597931534	1.12165014586001	0.262011221468436	0.322809405455587	NOT
LINC01935	0.266761639859304	0.580502619388833	0.51960033379047	1.11720986619482	0.263904603090243	0.324345706308706	NOT
LINC01942	15.0730013189738	-0.195353495528882	0.174757980246583	-1.11785164404646	0.263630360419068	0.324345706308706	NOT
LINC02338	0.477626848509364	-0.452633524232935	0.404810944150372	-1.11813559088165	0.263509087831167	0.324345706308706	NOT
LINC02424	0.2324962534753	-0.708928458157276	0.634377480885077	-1.11751832232157	0.263772769953509	0.324345706308706	NOT
LINC01264	0.208638311159822	0.641655319533182	0.575820844901611	1.11433152379682	0.265136987924997	0.325660914789148	NOT
LINC02742	1.56751503281344	0.339534032311384	0.306501542109751	1.10777267211858	0.267960005073901	0.328927052099889	NOT
LOC105372672	0.187439786363816	0.688774060688836	0.622838690918982	1.10586267476827	0.268785962420925	0.329739258299998	NOT
LINC00557	0.184739890123231	0.533408862634932	0.484263993164049	1.10148363323439	0.270686223864793	0.331867593950299	NOT
KIF25-AS1	36.8949033809903	0.429042699413766	0.390148969451919	1.09968943405511	0.271467459940949	0.332622217400174	NOT
FAM41C	0.906418597695933	0.41120597933111	0.374247694316436	1.09875354097285	0.271875581862563	0.332919031603517	NOT
LINC02299	0.39126637816229	0.57227878645238	0.527432764067043	1.08502699384757	0.277909699779156	0.339893216000467	NOT
LOC101928475	0.166576894884847	0.697773233603803	0.643056859950055	1.08508792466345	0.277882715003104	0.339893216000467	NOT
LOC101928495	0.289484216037215	0.823253887238729	0.759754226555772	1.08357921346594	0.278551411354851	0.340470574049443	NOT
LOC100506682	0.719815937490093	0.353446742667537	0.328069777702234	1.07735233992915	0.28132288765159	0.343648834763689	NOT
LINC01873	0.420649380061422	0.570301931053184	0.530161299110687	1.07571399875817	0.282055184791619	0.344333793112397	NOT
LINC02411	0.274512564340422	0.691991228503846	0.652150992557268	1.06109050879514	0.288648770785543	0.3521690473961	NOT
LINC01995	0.210645762255791	0.777749201837664	0.741308864474252	1.04915675383061	0.294105978859552	0.358609173493998	NOT
LINC01893	0.714785133478169	0.587033748174797	0.559812676704687	1.04862532165285	0.294350596912933	0.358652751888752	NOT
LOC101927502	2.54579957361853	-0.171995066317695	0.164070024939526	-1.04830279864399	0.294499120634112	0.358652751888752	NOT
ZNF222-DT	0.363849998620011	0.398699795155649	0.381201933722379	1.04590181708263	0.295606365344539	0.359782883715275	NOT
LINC02439	0.239094975873202	0.745280600787461	0.713851227774007	1.04402790356117	0.296472479913378	0.360618343749182	NOT
LOC102724357	0.259131700095252	0.782666850902174	0.750502825186214	1.04285663509392	0.297014696413431	0.361059052514692	NOT
LINC01482	8.1476753718765	-0.213045550609059	0.204378555765151	-1.0424065764212	0.297223218772561	0.361093825712185	NOT
LINC02282	0.40313267209239	0.824620326965625	0.793135116722963	1.0396971582506	0.298480621281602	0.362402061047898	NOT
LINC01740	1.0490604504981	0.273480270566593	0.264350199126009	1.03453778915533	0.300884820079167	0.365100262333064	NOT
SERTM2	42.2642489359599	0.384030817151998	0.372150450656428	1.03192355799815	0.302107928978975	0.366362908435531	NOT
LINC01446	3.07237159277939	-0.369581834531304	0.358525753824514	-1.03083761930308	0.302616973632097	0.366758614782378	NOT
LOC643201	0.331571602462397	0.69551352563205	0.677898322449442	1.02598502253105	0.304898643926411	0.369300892190891	NOT
GHET1	17.9185363944496	-0.0975977014921926	0.0953934146985626	-1.02310732664928	0.30625710319318	0.370722560982336	NOT
LOC102724929	0.271969498499862	0.636290290519056	0.622621761994843	1.02195318146353	0.306803059986603	0.371159578898801	NOT
GATA6-AS1	15.8714777803796	-0.161519886968543	0.158506572903164	-1.01901065684652	0.308197907241749	0.372398073349904	NOT
LINC02247	0.32417218499543	0.52461095548114	0.514728162017025	1.01920002477694	0.308108014909661	0.372398073349904	NOT
LINC01701	0.432577752881425	0.663274434754681	0.651197238207897	1.01854614214892	0.308418484306444	0.37244037184298	NOT
LOC105373525	0.198872552636393	0.600741766828012	0.596429194320013	1.00723065294098	0.313823945887248	0.378740023689541	NOT
LINC01395	2.60534956339366	0.245631847234481	0.245888871377814	0.998954714209339	0.317816629365688	0.383328110058254	NOT
LINC00251	0.23019375976707	0.646867429172424	0.651460569104916	0.992949473613112	0.320734578065195	0.386615194100208	NOT
LINC02369	0.183350880924085	0.689347712773704	0.69563999127603	0.990954691246568	0.321707704884077	0.387555440397564	NOT
LOC112267895	49.7052789787454	0.225901780459694	0.229271256391937	0.985303539635674	0.324474994576691	0.390654657537744	NOT
LINC02396	0.256468225752866	0.503356869162581	0.512408976581567	0.98233421381613	0.325935224309706	0.392177455149628	NOT
PTCSC2	2.27903441686569	0.254360501762727	0.261105143730377	0.974168865954572	0.329972700614247	0.396797609426479	NOT
LINC00543	75.6745832703612	-0.155384476328059	0.159894455197885	-0.971794025851338	0.331153028534109	0.397978519920932	NOT
DKFZP434A062	3.58368650653787	0.239323172026759	0.24663505654788	0.970353425731666	0.331870355393449	0.398326990398286	NOT
LINC01387	0.890193072625599	-0.517820378533628	0.533826499700983	-0.970016248394711	0.332038393092343	0.398326990398286	NOT
LOC105378137	0.297734091465095	0.507460564941377	0.522741835650841	0.970767079144454	0.331664279709081	0.398326990398286	NOT
LINC00211	5.36159228359583	-0.136244650327692	0.14194926958493	-0.959812267622661	0.33714970702849	0.40421712186749	NOT
LINC01043	0.224871126568697	0.784101358427076	0.818786256738255	0.957638641311163	0.338245006994163	0.40528819644017	NOT
LOC105373373	0.214842629608995	0.591445247504818	0.618860451248607	0.955700507782527	0.339223565901753	0.406218196160393	NOT
NUP50-DT	215.690712391299	0.0879088377593784	0.0921157832417033	0.954329808266556	0.3399167240273	0.406805524819791	NOT
LINC02111	0.357171618840062	0.526468496220107	0.55382790818312	0.950599434303036	0.341807755916281	0.40862017260661	NOT
SMIM10L2A	1198.93252595458	0.130324710765675	0.137106612609748	0.950535559773644	0.341840194223467	0.40862017260661	NOT
LINC00184	5.07697699641244	0.178000828193719	0.18856867300045	0.943957579811225	0.345191325997485	0.41234425315012	NOT
PKNOX2-DT	0.261188722512588	-0.386375926824884	0.40946364464203	-0.943614730833234	0.345366561806353	0.41234425315012	NOT
LINC01017	0.208563914913157	0.681429411241892	0.727844882481171	0.936228896628287	0.349155348156057	0.416619966557198	NOT
LINC00459	0.178679794541558	0.71631771756599	0.768115940241702	0.932564577869049	0.351044829529261	0.418625652326338	NOT
LINC02662	0.255838537933098	0.69390419888654	0.748615932735377	0.926916150917434	0.353970070865145	0.421863380181915	NOT
FLJ36000	0.24398716615805	0.666002276711493	0.722858139650856	0.921345752616379	0.356869941160522	0.425067045643423	NOT
LINC02125	0.325941282609856	0.510378338909208	0.555736327375651	0.918382178324321	0.358418817621997	0.42665869926889	NOT
LINC02011	0.94590470560464	0.302515170601177	0.330559208858351	0.91516183029954	0.3601066794889	0.428413814898768	NOT
R3HDM2-DT	1.60735964588359	0.184131387715858	0.2014689463399	0.91394426317795	0.36074613367848	0.428920314154449	NOT
LOC105369187	4.0107654849147	0.192434699161717	0.214026545260189	0.899116036881206	0.368590856901492	0.437988069746177	NOT
LINC01903	0.181520218367554	0.5466753046959	0.610131174507638	0.895996348878673	0.370254713244707	0.439704857681732	NOT
LINC02248	0.233055692047254	0.664432629894741	0.755753976882559	0.879165244535645	0.379311685996096	0.450106197367491	NOT
LNCNEF	0.164445274520313	0.667495466747761	0.759476834644694	0.878888514170463	0.379461726928647	0.450106197367491	NOT
LINC01998	0.706289924086313	-0.342419277925078	0.390400008272113	-0.87709854167423	0.380433116731722	0.450991887348238	NOT
LOC100996643	1.53575667424262	-0.202606641958751	0.232436792240482	-0.871663388596122	0.383392038714114	0.453963316636712	NOT
SEMA5A-AS1	1.18923628289989	0.244495202604748	0.280461316133465	0.87176087588635	0.383338842371859	0.453963316636712	NOT
DHX33-DT	0.228617199282905	-0.399508412498595	0.459467422953097	-0.869503239056356	0.384571937190487	0.455091909163507	NOT
LINC02205	0.189514352656716	0.566517551891826	0.657628053747469	0.861455877168783	0.388987012357818	0.460045335180991	NOT
LINC00254	0.228684026887627	0.659505867792748	0.767096804025746	0.859742687404826	0.389930898289928	0.460890054692512	NOT
LOC101927787	5.25468291065914	-0.345468219553653	0.404150044254195	-0.854801884758343	0.39266083462525	0.463843611002282	NOT
LINC01148	0.282666734744524	0.560615737170426	0.656931567347794	0.853385291612305	0.393445675328219	0.464497335519844	NOT
LINC00297	0.309674453250715	-0.57135911302554	0.673649508589608	-0.848154872437702	0.396351725672546	0.467653094312052	NOT
LINC01596	0.300180280487452	0.496768943506359	0.587973977955578	0.844882532444132	0.398176428040119	0.469254310673235	NOT
SMIM28	0.778595549422373	0.333723789908181	0.394803712139255	0.845290405452091	0.397948716660924	0.469254310673235	NOT
LOC105375266	0.147398707573275	0.625025250832468	0.741909877275203	0.842454413908042	0.399533646048625	0.470577480997412	NOT
LINC02901	30.3052321449688	-0.105958473097915	0.125884137364122	-0.841714256589998	0.399947916233915	0.470789130722268	NOT
LINC00910	208.912439703196	-0.0512411194864055	0.0614796499110209	-0.833464724678271	0.404582684422121	0.475965678566939	NOT
LINC02549	0.275288039836096	0.485885343958264	0.58645874980559	0.828507280553549	0.407383273479474	0.478979630857238	NOT
LINC02893	310.046226303494	0.214730628515374	0.259847452545877	0.826371882470014	0.408593168434973	0.480120895227747	NOT
LOC100289361	0.231282174486939	-0.33628618611734	0.408528012574302	-0.823165549892805	0.41041385666408	0.481978121898659	NOT
LINC01749	0.499332396373813	-0.310740985038049	0.380846094960905	-0.815922728759886	0.414544331700377	0.486544136679916	NOT
LOC101928201	0.155018127994189	0.557795549058043	0.685475738092236	0.813734926068218	0.41579682133019	0.487728942378546	NOT
LINC01790	0.16784970477635	0.6762638927981	0.834895976463287	0.809997786386311	0.417941447991792	0.489958227873555	NOT
LINC01167	1.83584671923735	-0.316629405856137	0.391703215356137	-0.808340073410573	0.418894839499374	0.490789225262839	NOT
LINC01419	0.232868110287929	0.643444632125267	0.801277403316324	0.803023558959956	0.421961117810921	0.494093327565064	NOT
LINC00708	0.237173247212745	0.62106637483959	0.774445826040408	0.801949412026638	0.422582221740079	0.494532081068419	NOT
LINC00336	11.2750665980093	-0.139332971446438	0.173835917743816	-0.801520038291368	0.422830648252542	0.494534446994669	NOT
LINC02056	3.62640332355818	-0.160557892209464	0.200453557285141	-0.800973025293203	0.423147262201571	0.49461651440801	NOT
LOC107984450	19.91920504767	0.123725274904637	0.158533379386237	0.780436747034857	0.435133845264166	0.508331564287067	NOT
LOC730338	9.82125007595855	-0.219892571241572	0.282182016027593	-0.779257921312993	0.435827796549059	0.508846066127959	NOT
LINC02844	0.244406864110726	-0.313646758240411	0.403514046697267	-0.777288326906056	0.436988680443024	0.509904814912295	NOT
LOC105371200	0.362818862926105	0.602057720661445	0.775118227876991	0.776730180001637	0.437317977136919	0.509992550908655	NOT
LINC01493	0.226293573596138	0.574042870802877	0.741325407587234	0.774346683558566	0.438725803779207	0.511337217296672	NOT
LINC02114	0.196799967946356	0.584223616516426	0.759903069921461	0.768813339018104	0.442004129058015	0.514859133499382	NOT
LINC02789	0.191470611216875	0.575718698844403	0.751667645319234	0.765921883733461	0.443722783893951	0.51656126872109	NOT
NDST1-AS1	3.9151471817799	0.142812614384987	0.186690927274707	0.764968156030661	0.444290506991934	0.516922346395833	NOT
LINC02090	0.166605995118781	0.448242383570584	0.587630436338206	0.762796403746183	0.445584826192164	0.518127894651027	NOT
LINC01669	0.150434884084354	0.579101578677393	0.764330952441576	0.757658154268793	0.448655656175851	0.521094850662577	NOT
LINC02286	0.355536282727472	-0.398351159543346	0.525674088196963	-0.757791126645925	0.448576035265789	0.521094850662577	NOT
LINC00560	0.179078754671991	0.659066338804244	0.87067088935429	0.75696379293561	0.449071554643131	0.521276234915421	NOT
LINC02565	0.201617446767775	0.766307051353391	1.01337918036838	0.756189850944859	0.449535376855761	0.521513006560412	NOT
LINC02472	0.249352639933787	0.601906536338461	0.796899827672427	0.755310159994011	0.450062903962765	0.521823366986291	NOT
LOC102723883	0.208406390692843	0.476383995415843	0.63856136465833	0.74602696276612	0.455651127545465	0.527997582554128	NOT
LINC00208	0.158949917045045	0.517838194559969	0.697448841638119	0.74247480767723	0.457799709802592	0.530181198830814	NOT
LINC02178	0.162486732350004	-0.751071044883482	1.01426321115915	-0.740509008529573	0.45899119703691	0.531254516985628	NOT
LINC02451	0.267951959313505	0.594065605359782	0.804251440062291	0.738656564063809	0.460115567548089	0.532248959117587	NOT
TTTY4B	0.136919490874082	-0.538325125420548	0.729779576301258	-0.737654413609301	0.460724480480908	0.532646331984551	NOT
MIR378D2HG	1.45320232611119	-0.2020583189803	0.275613724387523	-0.733121398178989	0.463484390131983	0.535528595851981	NOT
LINC01537	59.740075982214	0.106723128404901	0.146209828181287	0.729931289383462	0.465432185350653	0.537469733025755	NOT
LINC02431	0.193839819918488	0.681204925676012	0.93879783649071	0.725614077065199	0.468075388881393	0.540211216495086	NOT
LINC01647	0.154700171379294	0.495436529341248	0.683234409659272	0.725134042338883	0.468369801817756	0.540240340372549	NOT
KAZN-AS1	2.03442041089397	0.239687280069576	0.331032397394492	0.724059886452564	0.469028969963084	0.54068991540259	NOT
LINC02162	0.233668559293734	0.592782909038058	0.822731019388184	0.720506332043825	0.471213302474729	0.542896152736384	NOT
TMEM132D-AS2	0.171336897172817	0.641546354823934	0.894385726577141	0.717303883279941	0.473186611653859	0.544856872971483	NOT
LOC100288570	0.353371755465747	0.369254585922414	0.51580022248188	0.715886829489271	0.474061231520798	0.545550969989817	NOT
LINC01028	1.60866847022234	-0.230088040357213	0.321638442188344	-0.715362376436579	0.474385154338589	0.545610890978538	NOT
FAM74A6	0.279101551887343	0.584925516697484	0.818446911397118	0.714677407358036	0.474808401202451	0.545784914784261	NOT
LINC00563	0.144347459304618	0.533499280240088	0.747250605688855	0.713949612323539	0.475258337586464	0.545805380417031	NOT
LINC01467	0.128316305481302	-0.6428157777002	0.900593732029737	-0.713768878061628	0.475370107109602	0.545805380417031	NOT
HCG20	6.06385863658501	0.105845033377068	0.148519812593476	0.71266608494036	0.476052407813935	0.545964104275753	NOT
LINC02671	10.9175087216509	-0.202573121819984	0.284075355385539	-0.713096430153392	0.475786088369421	0.545964104275753	NOT
LINC02509	0.200304431154834	0.576891878511828	0.811337396594179	0.71103819561812	0.47706056706009	0.546573097099563	NOT
PWRN2	0.626440608275306	0.30805594907494	0.433582472310379	0.710489857750565	0.477400418144262	0.546573097099563	NOT
TMEM252-DT	74.0739634667373	0.133477618562739	0.187801853333292	0.71073642881392	0.477247580934296	0.546573097099563	NOT
LINC02123	0.230403460115126	0.541472683909609	0.763760809559763	0.708955836869554	0.478351883173404	0.547350187872875	NOT
LINC00278	97.5784256241652	0.258667336898022	0.368936857051133	0.701115467198149	0.483230958448525	0.551674933791917	NOT
LINC02291	0.161643536285432	0.4854746311204	0.691595114304309	0.701963650522243	0.482701832467808	0.551674933791917	NOT
LINC02389	1.95586535783025	0.178462632062586	0.254533793028634	0.70113531857245	0.483218570879421	0.551674933791917	NOT
LINC02399	0.152962811556847	0.549689558454432	0.784012558250393	0.701123410167208	0.483226001890486	0.551674933791917	NOT
LINC02118	0.211239963095538	0.64333433634699	0.921009318701012	0.698510127187797	0.484858226743651	0.552903671065061	NOT
VENTXP1	0.188372747617268	0.520561305775357	0.745092935067418	0.698652854262072	0.484769004102455	0.552903671065061	NOT
LINC02039	0.307295282943185	0.58160378962782	0.835094007602286	0.69645307514266	0.486145134402201	0.554056379753105	NOT
LINC02525	3.42426869699947	-0.173495695889997	0.249908333618118	-0.694237336459192	0.487533381545538	0.555323210421052	NOT
LINC01221	0.24593749718344	0.495338693926226	0.714007171575284	0.693744704039011	0.487842325589178	0.555359924819898	NOT
LINC02215	0.146052899706724	0.536168048485413	0.773433951001485	0.693230556780128	0.488164874831896	0.555412076977106	NOT
LOC285626	17.6688005427126	0.17214805771566	0.250751867895098	0.68652751886051	0.49238051714503	0.559891046974547	NOT
MYCNUT	0.223724946924125	0.549301818211352	0.804308741985199	0.682948959196393	0.49463909540531	0.562140806612943	NOT
LINC02055	6.23871031377146	0.182923933356493	0.269576954017851	0.678559241174525	0.49741717567081	0.564978082383314	NOT
LINC01947	0.13989727682291	0.560453748184598	0.83369786309708	0.672250431472362	0.501424280212325	0.56920731356682	NOT
LOC100130370	8.45361023444741	-0.0770296755338584	0.114880610513278	-0.670519378245779	0.502526757534092	0.570136349559594	NOT
LINC01097	0.175400470285243	0.507827976263404	0.758831255459476	0.66922385261518	0.503352692802049	0.570750765228086	NOT
LINC01103	0.409907007249144	-0.273344196480361	0.408780625807597	-0.668681877817313	0.503698430080089	0.570820298797707	NOT
LINC02333	0.29370659512931	0.302743968048534	0.45332247197669	0.66783357711881	0.50423983074528	0.571111365861048	NOT
LINC02420	0.199677300238213	0.421105148169612	0.631148728823309	0.667204303737894	0.50464164248124	0.571244092757952	NOT
LINC02644	0.233173689557123	0.609595228865455	0.91450538367433	0.66658462568717	0.505037492181766	0.571369924920409	NOT
LINC02085	0.190285889212299	0.400904607475516	0.603736258447238	0.664039308334091	0.506665152879276	0.572888429199272	NOT
MEG3	389.739979577244	0.126661162414098	0.1911263970729	0.662708889791852	0.507517015161796	0.573528518823043	NOT
LINC01872	0.154953879079233	0.423966866973436	0.641559968820755	0.660837470506031	0.508716549960301	0.574560560365967	NOT
LINC01867	0.182241651290273	0.517998794875142	0.788292840455858	0.657114676540245	0.511107182615884	0.576555005775756	NOT
LOC101927798	0.424764002224576	-0.618692666691835	0.941856970869181	-0.656886009051759	0.511254214998719	0.576555005775756	NOT
LOC642484	10.5054511580336	-0.212268208181815	0.323212029764408	-0.656746001491773	0.511344250264497	0.576555005775756	NOT
LINC02166	58.5660061256043	0.0839565054365883	0.128120166549543	0.655295007005184	0.512277834877551	0.577283332172512	NOT
LINC01262	0.155608239666517	-0.388724158826808	0.59402663305718	-0.654388435121545	0.512861583303788	0.577616833720933	NOT
LINC00458	0.221407337621744	0.365422360008994	0.561438215700496	0.65086834096796	0.515131479681694	0.579847941514952	NOT
EGOT	391.89580347766	0.0912785389498404	0.1406777171888	0.648848593607315	0.516436244710509	0.580678788387383	NOT
LINC02287	0.881452839232057	-0.207997391719603	0.320573007651737	-0.648830022350373	0.516448249761574	0.580678788387383	NOT
LINC02245	73.9424956629269	0.0558855269711909	0.0867877972926141	0.643933003424053	0.519618879339274	0.583916624207123	NOT
LOC101928748	0.285387583453479	-0.24189931708857	0.375946786237346	-0.643440311086612	0.519938433667997	0.583948761260028	NOT
LINC01728	0.155803219097744	0.474633092776998	0.741903533949302	0.639750413710028	0.522334874513225	0.585984400865312	NOT
PPP4R1-AS1	3.13732108871895	-0.100152038583003	0.156548117668421	-0.639752429314617	0.522333563910796	0.585984400865312	NOT
LOC105373416	0.857625305346859	-0.259799967086157	0.409955114002943	-0.633727835590049	0.526258455756204	0.590056268548995	NOT
LINC01787	0.137024569737367	0.511552802643484	0.816747648035761	0.626329079580142	0.531099116469641	0.595151271219749	NOT
LINC02777	136.892099591398	0.0900673869413056	0.144234740368384	0.624450023006027	0.532332082090096	0.596200049528361	NOT
LINC01807	1.06053055658352	0.308314363086041	0.497145963426211	0.620168694443806	0.535146729736017	0.599018118561175	NOT
PTPRD-AS2	0.182731416016563	0.483073415896755	0.78018235570903	0.619180134441438	0.535797697272302	0.599078539512819	NOT
RASAL2-AS1	67.3915721189654	0.0495991815606273	0.0801010976090011	0.619207264833457	0.535779826566859	0.599078539512819	NOT
LINC02088	0.241629197690971	0.345648520452316	0.560056245109022	0.617167513925377	0.537124240811798	0.600227367098708	NOT
LINCR-0003	1.07956075267801	-0.267277246990806	0.437201149565989	-0.611337017883262	0.540976489002138	0.604195778201052	NOT
LINC00381	1.53401043943264	-0.147661302132616	0.241861187020805	-0.610520869228653	0.541516823320496	0.604462883428385	NOT
LOC100288208	0.245653759343354	0.292800438431476	0.486051540808402	0.602406152122241	0.546903815854012	0.610136719521402	NOT
LINC02682	0.59652628783911	-0.209455298620678	0.348877686053483	-0.600368859900569	0.548260436318583	0.61131038649522	NOT
LINC01644	2.60049595304713	-0.159382630246788	0.265875558982985	-0.599463263402064	0.548864000767001	0.611643558878052	NOT
LINC00561	0.197981706093149	0.467839869850988	0.787451199251881	0.594119191507308	0.552432395664452	0.614844975663687	NOT
LINC01392	0.152783940712683	0.360023633683974	0.607229242802253	0.592895743990407	0.553250926472635	0.614844975663687	NOT
LINC01883	0.143989901727793	0.453428754411494	0.764803802433031	0.592869377700561	0.553268573018743	0.614844975663687	NOT
LINC02016	0.201777606051234	0.385315058239218	0.648141854819625	0.594491862196508	0.552183183581452	0.614844975663687	NOT
LINC02774	3.27200550896388	0.10297324689844	0.173548692347639	0.593339226619885	0.552954151821495	0.614844975663687	NOT
LOC283731	3.81643538037826	0.147102206133355	0.248972143856341	0.590838010449209	0.554628964112334	0.616015678457915	NOT
LINC02022	0.17266547188522	-0.440828663749895	0.75407099459989	-0.584598355999357	0.558817813379248	0.620324862528845	NOT
LINC01016	5.50056556066271	-0.155615692663618	0.266759737524411	-0.58335524733892	0.559654177992337	0.620909859165627	NOT
LINC02401	0.319249730539654	0.315624237211649	0.543366118951471	0.580868453522104	0.561329115123264	0.622424051962647	NOT
LINC00911	0.206657973185147	0.412283185472384	0.713366537176627	0.577940180799795	0.563304506340217	0.623925024406631	NOT
LINC02556	0.691526183905881	0.165396100382043	0.286141122908411	0.578022825593591	0.563248708834418	0.623925024406631	NOT
LOC101929583	0.466322383934808	0.223292233832282	0.387142995606253	0.576769401400673	0.56409524244591	0.624456233639792	NOT
LINC02839	0.132806800647302	0.525491240219376	0.912624399066891	0.575802313368635	0.564748809708308	0.624835094313437	NOT
PGM5P3-AS1	13.8384838898842	0.144744121886806	0.252417449075586	0.573431521540584	0.566352552582282	0.626264227566193	NOT
LINC01111	49.2523697545443	0.172936529123218	0.304317868318138	0.568275961181577	0.56984759921172	0.62978201080282	NOT
LOC100507477	3.80826933401634	0.14464117102198	0.255368490376123	0.566401793772377	0.571120675644886	0.630841604853763	NOT
LOC105370829	0.118013696368799	0.509463356381912	0.910095403964891	0.559791153941005	0.575621898165287	0.635463778667618	NOT
CASC18	22.9151976968437	0.0803779265759708	0.144098505438281	0.557798474949467	0.576982004211047	0.635965830286267	NOT
LINC01195	0.166083928521235	0.503688588999049	0.902247470015121	0.558259907329647	0.576666918130349	0.635965830286267	NOT
LINC02098	0.131976188043041	0.474267807900379	0.850350474827183	0.557732160961943	0.57702729295032	0.635965830286267	NOT
ETDB	0.108947805361611	0.474728577127754	0.852177272578937	0.557077256579593	0.57747464589756	0.636109557802636	NOT
LINC02514	0.136201862525011	0.493443709408956	0.888486552973204	0.555375551557546	0.578637811621496	0.63704118920699	NOT
LINC02186	0.136476751489129	0.437332440051817	0.797175218400025	0.548602653416105	0.583278164500985	0.641797848768354	NOT
LOC101927708	3.88722216848848	0.120495975924052	0.221651486431754	0.543628097712542	0.586697420498667	0.645206423529219	NOT
LINC02368	0.15825509456175	0.472569823538268	0.874899871040141	0.540141608406507	0.589099377910082	0.647493127856262	NOT
LOC101928932	0.360013745453475	-0.244973764297891	0.456345020569426	-0.536816998665206	0.591394028621262	0.649659450160302	NOT
LINC01657	0.134298343772686	0.437334206507275	0.818427803751862	0.534358931236737	0.593093227133901	0.65116964270117	NOT
LINC02443	0.385353496907864	-0.289523669426682	0.544664048655073	-0.531563759608508	0.595028170439453	0.652936871553845	NOT
LOC105372041	0.135703443258731	0.442053311595973	0.834378448560964	0.52979953204493	0.596250929711241	0.653921101601345	NOT
LINC01525	0.193165748696153	0.368254730518516	0.699498347526033	0.526455468867009	0.598571784522541	0.656107903624653	NOT
LINC01082	0.130633986286598	0.450682247988631	0.87083690308163	0.517527732683126	0.60478781472264	0.662559576500184	NOT
LINC02430	0.530792666892544	-0.183029260057395	0.355053146829991	-0.515498205526495	0.606204923234046	0.663749744097507	NOT
LINC02366	0.125420371188845	0.445339578323298	0.868054968494545	0.513031541188739	0.607929257508754	0.665274819967323	NOT
MIR124-2HG	0.121941695680684	0.461368858088704	0.900344940074219	0.512435664991543	0.608346135538852	0.665368225627507	NOT
LINC01861	0.137492052659419	0.361916324590493	0.707114229247774	0.511821583586995	0.60877588323009	0.665475597844657	NOT
KBTBD11-OT1	14.4771053558299	-0.075062107964748	0.146977060833378	-0.510706279872088	0.609556742734693	0.665966457631208	NOT
LINC01982	0.174193716225502	-0.328121749960059	0.64493389171061	-0.50876803681344	0.610914826172673	0.667087081680389	NOT
LINC00927	2.26300194814569	-0.130560931925859	0.261265138770704	-0.499725805517604	0.617268159424838	0.673291954329158	NOT
LINC01477	0.117230680265383	0.477058702093344	0.953986025756496	0.500068857628228	0.617026593519874	0.673291954329158	NOT
RAMP2-AS1	87.6527833813236	-0.0592758597044599	0.118882571716207	-0.49860849112485	0.618055222119833	0.673784264418525	NOT
LINC02201	1.63601408811902	0.163169328790589	0.32863688019705	0.496503401239547	0.619539288264622	0.674937409918932	NOT
LINC02749	4.59797892141064	-0.0967320942714504	0.194963745196047	-0.496154267934178	0.619785573732233	0.674937409918932	NOT
LINC00305	0.967159536039463	0.147450742043455	0.299361770565202	0.492550340563073	0.622330343866286	0.677228363154995	NOT
LINC02297	0.108802917389335	0.434666907689643	0.883075375282957	0.492219486417415	0.622564190344278	0.677228363154995	NOT
MIR4307HG	1.62415529361328	0.155288438163785	0.316752730654683	0.490251300573874	0.62395608328124	0.678374788269474	NOT
MIR3677HG	23.0310195130401	0.0525143431668912	0.107250294678111	0.489642879998621	0.624386627889622	0.678475344978057	NOT
LINC00615	0.247705547817179	0.259055750042043	0.530293142043795	0.488514237698077	0.625185643412923	0.678608754099371	NOT
LINC02593	290.4208570888	-0.0924231129187699	0.189176375211669	-0.488555258632892	0.625156595167329	0.678608754099371	NOT
LOC102467222	0.110471729124009	0.397255205812266	0.820818807972841	0.483974297315821	0.628404110312631	0.681733540214838	NOT
LINC02665	0.117583615413462	0.42397003260555	0.880685662451721	0.481409032395587	0.630225818401661	0.683340474085432	NOT
MBD3L2B	0.129652996776469	0.482752824388597	1.00703462094768	0.479380563832349	0.631667917905386	0.684534293324033	NOT
LINC01566	0.128328056539061	0.474733965727292	0.99347208038636	0.477853354009374	0.632754583479373	0.685262793390178	NOT
LINC02735	0.296422886997348	0.29514755663385	0.61814081130895	0.477476250126338	0.633023028871644	0.685262793390178	NOT
LINC01432	0.144264603783138	0.557574108972893	1.17037692067459	0.47640559132994	0.633785452028177	0.685718276129677	NOT
LINC01695	6.76819322243034	0.113606830532043	0.241120425912502	0.47116220080529	0.637524909368173	0.689392507059225	NOT
LINC01986	0.161667659397334	0.376236893093586	0.80566320375039	0.466990289915426	0.640506825220945	0.692244048582896	NOT
LINC02623	2.62320244858525	-0.0901260111819894	0.196277961810858	-0.45917539773945	0.646108216194093	0.697922061303307	NOT
LINC01318	0.157483409476736	0.407561888671464	0.901889303398705	0.451897907132945	0.651342532229703	0.703197666586882	NOT
LINC01413	0.574744829617784	0.159058869802097	0.356333181594815	0.446376812538782	0.655325079316415	0.707116900101099	NOT
LOC101927914	1.06812249783479	-0.113696695683415	0.25525605985049	-0.445422121418038	0.656014728682952	0.707480688053028	NOT
LOC101929058	0.124355150512333	0.405266954770875	0.915287057659684	0.442775795177428	0.657927912596392	0.70916290041942	NOT
LOC101928661	0.173734378498475	0.293146127154613	0.670285753922273	0.437345006124964	0.661861160468936	0.713019511036583	NOT
LINC00424	0.223447165368328	0.257660055316477	0.592300373733279	0.435015858072892	0.663550916802935	0.714456378767968	NOT
LINC01416	3.86581608888247	-0.1321105719118	0.30537341292891	-0.432619757708099	0.665291033321693	0.71594590020195	NOT
LOC101928392	0.218231152460418	0.357413936056289	0.828255429681119	0.431526221559325	0.666085790768765	0.716417032193414	NOT
LINC01743	0.14092715190259	0.325108132154013	0.757909155064425	0.428953958375628	0.667956731338358	0.718044541936842	NOT
LOC728660	0.12805210333245	0.319765636643299	0.755013382316021	0.42352313764613	0.671913620936302	0.721911476027386	NOT
LINC00421	0.177857521574755	0.31760077386529	0.755306161420275	0.42049276185974	0.674125515930998	0.723900433640188	NOT
LINC00391	0.19929696099989	0.220680446621885	0.528610955802385	0.417472328561392	0.676332960283354	0.725882487320156	NOT
FAM99A	0.231473667933516	0.201340984026801	0.483934157082866	0.416050367761755	0.677373147102711	0.726610318671909	NOT
LOC101927827	0.142818406480223	-0.32063926066479	0.776873897164639	-0.412730124972701	0.679804350933369	0.728828703164141	NOT
LINC00923	19.9658235139595	-0.101123639368163	0.246260549197426	-0.410636781643383	0.681338888889273	0.729694316969462	NOT
LOC105375814	0.174639262705697	0.237121131250119	0.576800863277399	0.411097046392736	0.681001375664015	0.729694316969462	NOT
FOXL3-OT1	0.525158046998966	0.166341873325337	0.408839414423318	0.406863593521108	0.684108176467673	0.732269392090997	NOT
LOC101928009	0.124295620935035	0.399438679596195	0.984112052206391	0.405887397375785	0.684825338375047	0.732646297504648	NOT
EPCAM-DT	140.787844966284	-0.0452099597187029	0.111861144425292	-0.404161426659613	0.686094016843468	0.733612515612595	NOT
DENND6A-DT	1.45917370422679	-0.0834284324600111	0.207294983840134	-0.402462379525551	0.687343769785735	0.734456632243366	NOT
ZNF385D-AS2	0.113327360722061	0.445354805709228	1.10759067329634	0.402093315199009	0.687615352259734	0.734456632243366	NOT
FAM138B	1.75388586813265	-0.123772181375449	0.308436938896061	-0.401288450788179	0.688207765641647	0.734698396618503	NOT
SMIM30	2573.83063779897	0.0289549731683215	0.0724044721717921	0.399905866306446	0.689225851341649	0.735394090187501	NOT
LINC02047	0.121230996368441	0.442679796462346	1.11481920840803	0.397086624560851	0.691303582905364	0.737219070611618	NOT
LINC00571	44.1631933765475	-0.0524957531433938	0.13240116880893	-0.396490103642145	0.691743507106498	0.737296451812396	NOT
LINC00445	0.200273469851009	-0.354234332507599	0.900686135912257	-0.39329386606891	0.694102448149898	0.739418053841213	NOT
LINC02493	0.196214893080052	0.311726386961139	0.793689922877464	0.392755883596202	0.694499791330507	0.739448849443145	NOT
LINC01442	0.121098875908517	0.402603659435416	1.02785108725124	0.391694540609079	0.695283924334019	0.739891217464674	NOT
LINC00354	0.381339720755679	-0.23637122641511	0.604496015976129	-0.391021975609585	0.695780992289761	0.740027796250954	NOT
LINC01734	0.111468203910491	0.346497828298722	0.891371626369538	0.388724318845519	0.697480090644394	0.741442024323781	NOT
LINC01104	0.447239898845806	-0.14254255125362	0.374259828589467	-0.380865218131593	0.703303262669894	0.74723644689173	NOT
LINC02423	0.132698499074821	0.381232358755158	1.00309269461357	0.380056958646302	0.703903134764187	0.74747809072578	NOT
LINC01365	0.155943312617376	0.274532843152046	0.725693411438449	0.378304169260508	0.70520464855491	0.7484641616339	NOT
LINC02035	557.608466730845	-0.0279101015749784	0.0739714661601963	-0.377309022299692	0.705943968023209	0.748852824430539	NOT
LINC01254	0.251474498493084	0.174017309891818	0.462210571343276	0.376489246851471	0.706553208221143	0.749103163708311	NOT
PPFIA2-AS1	3.08470357575704	0.0819511216802073	0.218543900222964	0.374987000765515	0.707670134341235	0.749891214162016	NOT
LOC101928797	18.5905381701433	-0.1357063666431	0.36359833321184	-0.373231542192011	0.708976122261832	0.750878668801845	NOT
LINC01757	0.196873130003513	0.394066947096388	1.06634261665784	0.36955003105051	0.711717788650253	0.753384811087056	NOT
NOL4L-DT	0.165226659141152	0.295722303024131	0.816668378398947	0.362108183500243	0.717271188498272	0.758863086618888	NOT
LINC02050	0.613702314856098	-0.215028058673548	0.602382508566379	-0.356962653489553	0.721119764487256	0.762532859497325	NOT
LINC02018	28.9851796569597	0.0405069246472411	0.114652035914748	0.353303143062901	0.723861189457279	0.765028650469067	NOT
LINC01162	0.125106521266164	0.346500014116146	0.988518762087754	0.350524468938088	0.725945129977813	0.766802872564413	NOT
LINC01361	4.97472638916653	-0.0699264758523744	0.199763592953051	-0.350046146140397	0.726304066140982	0.766802872564413	NOT
LOC105371006	0.110088531841898	0.348788035522623	1.00276855308469	0.347825063370495	0.727971565725877	0.768159270458378	NOT
LOC101929076	1.61628500682882	0.0929379066550581	0.267770484619104	0.347080473739515	0.72853086245272	0.768345476060226	NOT
LINC01565	1.20207334466827	0.112441561071375	0.325021837871499	0.345950788438497	0.729379698824763	0.768836688834716	NOT
C15orf32	0.137553300404435	0.295724796211313	0.857060327833366	0.345045484673057	0.730060176269155	0.769150012478842	NOT
LINC02759	0.201308664182723	0.231551753989444	0.681257961598578	0.339888510728162	0.733940489227079	0.772832403923792	NOT
LINC02403	0.123935461585397	0.330471927537062	0.985371746935265	0.335377920632397	0.737340021273317	0.776004941109358	NOT
HCG17	5.63087283984893	0.0437050161766332	0.131899971436821	0.331349701599955	0.740380353157692	0.778796314878138	NOT
HGC6.3	7.34310194386517	-0.131736850598789	0.408176736935286	-0.322744631621854	0.746888648237103	0.785230757994692	NOT
LINC00504	33.5333921224168	-0.044422909358017	0.140830492878751	-0.315435304172821	0.752431165124561	0.790643637908373	NOT
LINC00638	78.2149684480859	-0.0312765967592198	0.0997183713578513	-0.313649293839547	0.753787416248217	0.791040580558891	NOT
LINC01670	0.242426877595156	0.141886352287087	0.452760150092266	0.313380831458272	0.753991345594997	0.791040580558891	NOT
LOC284898	0.204365447182191	0.173577880173524	0.552255487073981	0.31430720787075	0.753287724336863	0.791040580558891	NOT
LINC02231	0.11993941530832	0.258325869572658	0.82620258875037	0.312666497406375	0.754534051430458	0.791196364274257	NOT
LINC02260	0.171068497603888	0.325121863286227	1.05033393724878	0.309541424642378	0.756909706005205	0.792858966572259	NOT
LOC554249	41.4145280026977	0.0281479579298901	0.0908924652636572	0.3096841729206	0.756801139667782	0.792858966572259	NOT
LOC101927476	11.451162773262	0.0469630586920915	0.152712941524671	0.307525074320597	0.758443740541998	0.794051427891387	NOT
LOC101927468	10.8417453862043	0.0430705052060856	0.141203791089647	0.305023716953471	0.76034808901238	0.795630143194914	NOT
PSMD7-DT	13.1499311288291	-0.0561945853642654	0.187379455943862	-0.299897259714005	0.76425552461617	0.799302156281737	NOT
LINC02175	113.773748404464	0.0254999383147739	0.0886291874749664	0.287714905679085	0.773564979188515	0.808617142307995	NOT
LINC02721	4.25507252626443	0.0477663896171941	0.167418343991762	0.285311564302324	0.775405453872789	0.810119076482399	NOT
HCG11	1082.9827078637	-0.0307447860774003	0.108241610367885	-0.284038513219701	0.776380866288421	0.81029453907481	NOT
LINC02108	0.126500046916128	0.194192536660102	0.682772128037157	0.284417785503884	0.776090230703631	0.81029453907481	NOT
LINC01613	0.543863536058247	0.156617716793634	0.554261970650636	0.28256984077364	0.777506602048873	0.811047687272395	NOT
LINC00308	0.149290707231141	0.293152059588046	1.04196312765945	0.281345905441538	0.778445104152238	0.811604843653788	NOT
LOC112268441	0.112761600997758	0.429325827714665	1.53999399269708	0.27878409250335	0.780410523007217	0.813231526311259	NOT
LOC339685	0.906972651381118	0.0976658261999881	0.35245105004642	0.277104653787029	0.781699748496031	0.81415225492036	NOT
LINC02490	0.202669195061711	-0.206762861967396	0.760387656835792	-0.271917698963973	0.785685302016199	0.817878838768937	NOT
LINC01331	1.92572787912773	0.070976358841118	0.262101999974289	0.27079670833523	0.786547391690852	0.81835179633154	NOT
MIR5689HG	0.693005296309341	0.114777868349209	0.424752964790981	0.27022264201426	0.78698897461402	0.818386980336962	NOT
LINC02483	0.162301485278475	0.172283636591578	0.644183375915217	0.267445021142944	0.789126539536018	0.820184860097767	NOT
SNHG9	99.6888478197659	-0.036016302148231	0.135126029211394	-0.266538596289884	0.789824438562758	0.820485325152927	NOT
LINC01645	5.71129770292518	0.0503923755476621	0.193942342830683	0.259831735618746	0.794993569982014	0.825427881507451	NOT
LOC102724421	1.35820193985431	-0.086827824600608	0.337068777351121	-0.25759675898477	0.796718131275794	0.826790739126431	NOT
LINC02667	0.933723948572202	0.0888654204869214	0.348382547120922	0.255080001054349	0.798661310206209	0.828251565268164	NOT
LOC105369203	4.21066408275952	-0.0544911903363106	0.213938692057378	-0.254704699801082	0.798951186028483	0.828251565268164	NOT
LINC01884	0.112906477774755	0.303578816731154	1.20575219709678	0.251775462207005	0.801214624774311	0.830169205948395	NOT
LINC02330	0.183426092901916	0.181170097654207	0.762979912313582	0.23745067822932	0.812307178130037	0.841228331530952	NOT
LINC02379	0.133778605515502	0.19420368270309	0.828714045194246	0.234343418974599	0.814718380731374	0.843290247616229	NOT
LOC101927151	271.724774290399	-0.0148440956960722	0.0641351936801396	-0.231450079812714	0.81696516307683	0.845179939327422	NOT
LINC01243	0.156767523018114	0.415964868265078	1.83453936101608	0.226740770519468	0.82062532235568	0.848529120024652	NOT
SMIM10L1	1359.15978139322	-0.0148177940180852	0.0660237333512589	-0.224431325918086	0.822421697754061	0.849948685577961	NOT
EPIST	0.127932902964724	0.156470187706668	0.717959824671123	0.217937247085298	0.827478005612676	0.854294422461235	NOT
LINC01291	172.008050154947	0.0633018035351669	0.290285585991496	0.218067332964377	0.827376649418461	0.854294422461235	NOT
EBLN3P	4238.79799693278	0.0150417867833856	0.0695360169648238	0.216316485181986	0.82874105993682	0.855158512747145	NOT
FAM153B	8.01502233600393	0.0933466725028214	0.436193873319496	0.214002713500857	0.830544941132544	0.856579494785722	NOT
LOC286083	1.24351733996603	0.0945071875405308	0.480704023117141	0.196601615538176	0.844139306269955	0.870152844213559	NOT
TTTY10	12.6312776928064	0.055826463273759	0.288586493585617	0.193447942002167	0.846608172161084	0.872249795445224	NOT
LINC02024	0.193243755256027	0.151940813879731	0.790051939377092	0.192317500036172	0.847493511211668	0.872713944074816	NOT
WASIR2	4.52555998828416	0.0457631096294844	0.242746129204473	0.188522510243352	0.850467071249899	0.875326877947973	NOT
TTTY5	0.116377320455165	0.445347966057618	2.39128207451388	0.186238156846533	0.852258002524748	0.876720559234838	NOT
LOC100507334	2.05807858806574	0.043543790866583	0.23627854689147	0.184290073895638	0.853785900449504	0.877842367931432	NOT
SEC23A-AS1	1.14433471578627	0.035562712771026	0.195859735608466	0.181572351563457	0.855918348389121	0.879584293505871	NOT
SMC2-DT	10.9977243380221	0.0195579452048293	0.10883442068501	0.179703673541243	0.857385209327821	0.880640795865372	NOT
MARCOL	2.59232957240762	-0.0343275357916937	0.19712593404808	-0.174140130051691	0.861755335765845	0.884269917955263	NOT
WDR87BP	18.8434655780624	0.0311099824574296	0.178707035453369	0.17408370285202	0.861799680877177	0.884269917955263	NOT
LINC02017	0.25976600247055	0.0805477921049938	0.474859473294827	0.169624481841145	0.865305467830373	0.886619928634637	NOT
LOC105375638	0.21534001690723	-0.120090760065902	0.707171634322183	-0.169818406504678	0.865152950884116	0.886619928634637	NOT
PPP1R13B-DT	3.6418031615226	-0.0364399617783733	0.215004208145559	-0.169484877029492	0.865415266664302	0.886619928634637	NOT
LINC01119	26.4826056206945	0.0171718852051271	0.102690862274963	0.16721921332346	0.867197567220173	0.887992610923922	NOT
LOC102723360	0.289364347309729	0.0552195061853592	0.331376843275374	0.166636587033548	0.867656003882148	0.888008974906411	NOT
LINC00601	1.21947572288824	0.0673279453403039	0.414926307775967	0.16226482649699	0.871097311951493	0.891076608097169	NOT
LINC02322	0.420040609411051	0.0520300187332513	0.322549373459213	0.16130869570525	0.871850274768943	0.891392512206453	NOT
LOC101928708	0.304916045248437	-0.0669434584784599	0.419745602944183	-0.159485788555984	0.873286154100701	0.892405962973577	NOT
LINC02293	2.61465668597811	0.0453354115286477	0.2874117854954	0.157736786786613	0.874664211685639	0.893359324607164	NOT
LNCOG	7.2030027837646	0.0380557559218483	0.24657025664744	0.154340415747154	0.877341331916719	0.895637870374799	NOT
LOC106699570	16.5394746528192	0.0191937717818657	0.128005375398436	0.149945045058632	0.880807972615197	0.898719675159482	NOT
CXADRP3	0.409940326582217	-0.0556443483359409	0.3797390259985	-0.146533130719519	0.883500537647593	0.901008932448536	NOT
LINC01782	0.113583149258367	-0.113251162487201	0.806204876130413	-0.140474420138437	0.888285161847067	0.905428298540916	NOT
LINC00681	0.23946808766407	-0.0968614315239757	0.695213925192801	-0.139326080813346	0.889192481363137	0.905433439926848	NOT
LINC02530	0.645827830648717	0.0492868900901348	0.352680041379542	0.139749586898494	0.888857846117651	0.905433439926848	NOT
C9orf135-DT	0.59101042147438	-0.0576239993538808	0.42322754612176	-0.136153707106065	0.891699770659659	0.906095445303941	NOT
LINC01805	0.279531156989125	-0.0538019363377258	0.396630494127107	-0.135647503493476	0.892099950134822	0.906095445303941	NOT
LOC101927310	0.187287297210499	-0.0971346368108231	0.706100420818919	-0.137564904292464	0.890584294075135	0.906095445303941	NOT
LOC102723786	0.146113718462448	0.0980201185100451	0.721643553477177	0.135828994851743	0.891956468901331	0.906095445303941	NOT
RNFT1-DT	1.39247310256663	-0.0302784337738494	0.221685128227207	-0.136583062724969	0.891360365011029	0.906095445303941	NOT
LINC00374	0.140605163337435	0.138109402303664	1.07513690506906	0.128457503088681	0.897786927152616	0.911410401009256	NOT
TMEM132E-DT	8.15247179790966	0.0285409624627712	0.226597036172847	0.125954703313067	0.899767780449159	0.912959522427433	NOT
CASC16	8.43756262273134	-0.0323535379884953	0.263679943603095	-0.122700033784881	0.902344637112467	0.915111514241901	NOT
LINC00945	1.45960257209705	-0.0395783247383885	0.369074685142959	-0.107236628063662	0.914601257964067	0.927073093299941	NOT
LOC101927533	11.17936206058	-0.0157159766159317	0.150419220432315	-0.104481173155684	0.916787508146864	0.928820054947378	NOT
LINC01817	0.125013713969807	0.087342444061234	0.841335739875419	0.103814018496548	0.917316941431375	0.928887538573547	NOT
LINC00648	7.28095440688627	-0.0357529542234568	0.36969524626958	-0.0967092614368808	0.922957284746529	0.934127720870542	NOT
LINC01487	0.744143186502101	-0.0318934610327004	0.345873183111328	-0.0922114306342007	0.926530056407395	0.937271080246795	NOT
LINC00629	39.8256178101486	-0.0141235762809402	0.169547519832152	-0.0833015799636714	0.933611744033545	0.943959078224345	NOT
C17orf100	165.454098698688	0.00597991715363654	0.0746283489000764	0.0801292972680308	0.936134421808346	0.946033124153752	NOT
LOC286177	0.15089655884931	-0.0669125503385013	0.851077889096621	-0.0786209478541686	0.937334125134072	0.94676879171821	NOT
LOC100506422	0.579564133324798	-0.0367194937003669	0.49276063447812	-0.0745179122095585	0.940598288909307	0.949587910382786	NOT
FAM138C	0.143143596180014	0.0633089124415636	0.900859955136652	0.0702760868441091	0.943973915373511	0.952516665738882	NOT
LINC00858	4.06028883598529	0.0339143224496193	0.498944548348149	0.067972127487712	0.945807821996918	0.95388758731046	NOT
LINC00163	0.924031780854953	0.0179422530075327	0.278389056939753	0.0644502812171084	0.948611694593475	0.956234892540987	NOT
LINC01324	0.175918606494046	0.0510234355003974	0.824070866774632	0.0619163200127439	0.950629470942772	0.957787825392642	NOT
LINC01091	102.334296852422	-0.00968535751752017	0.160402665068501	-0.060381524916584	0.951851772786854	0.958057426270419	NOT
LOC101927026	4.0697369739414	0.0148405105070249	0.244042755257427	0.0608111086574585	0.951509643267051	0.958057426270419	NOT
LINC02897	37.7758063639069	0.00513595674074366	0.0894601937126399	0.0574105255935522	0.954218178621453	0.959476896038705	NOT
LOC101927657	1.5549211859301	-0.0189988301778215	0.327653803730934	-0.0579844639722943	0.953761003658067	0.959476896038705	NOT
LINC01070	0.118152464085351	0.0494277038585594	0.87768739217912	0.0563158412653512	0.955090199356815	0.959872824291001	NOT
TUNAR	81.8708185326574	-0.0190942465549649	0.409926928346293	-0.0465796346485311	0.962848263605662	0.967185417946228	NOT
LINC01184	1103.98382689549	0.00240814105490351	0.0561713332486277	0.0428713529772296	0.965804084759761	0.969669233673257	NOT
[truncated: 177 more rows]
