# Supplementary material for: The cuproptosis related genes signature predicts the prognosis and correlates with the immune status of clear cell renal cell carcinoma
Source: Front Genet. 2022 Dec 1;13:1061382. doi: 10.3389/fgene.2022.1061382 (PMC9751702; doi:10.3389/fgene.2022.1061382)
Supplement: Supplementary file 4 [file DataSheet1.ZIP › RAW.data/34ceRNA/lncRNA╬1⁄4╢≈.xlsx]

## Sheet: Sheet1
DElncRNAs	CRLs
PVT1	AL139220.2
LINC00887	AL604028.1
MIR210HG	CCDC18-AS1
HIF1A-AS3	AL355310.1
TMEM238L	LAMTOR5-AS1
DGCR5	LINC01703
LINC02048	AL591848.4
LINC01762	AC012073.1
LINC00462	AC074117.1
LINC02410	SOS1-IT1
LINC02188	PCBP1-AS1
LINC02783	AC012360.2
SFTA1P	PCGEM1
LINC02747	AC079354.1
LINC01020	AC005538.2
OSTM1-AS1	FGD5-AS1
C13orf42	ENTPD3-AS1
LINC00551	PTPRG-AS1
MIR34AHG	AC008040.1
LNCTAM34A	TAPT1-AS1
LUCAT1	AC093827.4
LOC102724908	AC096733.2
WSPAR	AC010442.1
LOC646588	SLC9A3-AS1
LOC105371267	LINC00847
LINC02611	LINC00240
PSMB8-AS1	AL662791.1
LINC00299	Z99129.4
LINC02172	AC004520.1
LOC107986281	HOXA11-AS
L3MBTL4-AS1	DLX6-AS1
MIR4435-2HG	AC069281.2
LINC01738	AC073073.2
MIAT	SND1-IT1
LINC01428	AC078846.1
LINC01751	AP006248.5
LINC00487	AC107959.2
LINC00528	AC084082.1
LINC00443	AC023632.6
MIR155HG	AC083843.3
LINC02685	AL596244.1
LINC01555	LINC00963
LINC00943	AL157938.3
LOH12CR2	SGMS1-AS1
LINC02236	ZMIZ1-AS1
LINC01235	AL360181.2
FAM245A	KCNQ1OT1
LINC02910	NEAT1
SRGAP3-AS4	MALAT1
LINC02526	AP001189.6
LINC00921	AC006511.3
USP46-DT	AC010186.4
LINC02762	AC092821.3
LINC00652	AC092828.1
ACTG1P25	AC068888.1
LINC00861	AC007570.1
LINC01615	MAPKAPK5-AS1
LINC00158	LINC00173
MIR122HG	LINC01089
LINC01704	AC055713.1
MROCKI	AL137247.1
LINC01976	AL162171.3
C20orf204	AL132796.2
LINC02677	SNHG14
SNHG15	AC084781.1
LINC02381	AC110048.2
LOC105374438	ST20-AS1
LINC00460	AC027020.2
LINC00240	AC106820.4
PELATON	AC136443.3
LINC01480	MIR3179-2
LINC00271	AC009120.2
LOC100128108	AC009163.7
LINC01234	AC027279.4
LINC02577	AC092143.3
DNAJC3-DT	AC005562.1
RABGAP1L-DT	AC107993.1
LINC01012	AC005972.1
LINC02073	LINC00511
SCAT1	AC011933.2
LINC00426	SNHG16
LINC02310	AC011825.3
LINC01684	AC021504.1
LOC645485	AC068473.5
LINC01275	AC005578.1
LINC02121	TMEM147-AS1
PSMG3-AS1	ZNF793-AS1
LOC105378013	AC008895.1
TINCR	AC245884.8
LINC02473	AC010327.5
RN7SL832P	LINC01433
LINC00845	AL121890.4
LINC01152	AL121894.2
CYTOR	SNHG17
LINC02076	TUBA3FP
LINC02609	AC253536.3
LINC01819	OGFRP1
GAS1RR	XIST
GATA3-AS1	LINC01128
LINC01929	BX284668.2
RRS1-AS1	LINC01654
LINC02615	AC245014.3
SPATA13	AL162258.1
RPL34-DT	MIR29B2CHG
LOC105375924	AL136379.1
GTSE1-DT	LGALS8-AS1
LINC02432	CYP1B1-AS1
LINC02099	CYTOR
LINC01146	AC009237.14
ADCY6-DT	TBC1D8-AS1
LINC01638	MIR4435-2HG
LINC00707	PAX8-AS1
LNCAROD	KLF7-IT1
LINC01176	AC022007.1
LINC02360	ACVR2B-AS1
MIR924HG	DUBR
LINC02915	GATA2-AS1
MANCR	TNK2-AS1
LINC01857	AC092535.1
LOC105373757	NOP14-AS1
LINC01285	DANCR
CDC37L1-DT	AC093908.1
FAM238A	AC092611.3
LINC01758	AC099343.3
LINC02541	AL024508.2
PPM1K-DT	AC005532.1
LOC105372990	AC005154.1
LINC02802	STAG3L5P-PVRIG2P-PILRB
LINC01031	LNCPRESS1
LINC01163	AC021097.1
KBTBD11-AS1	RNF139-AS1
LINC00607	AC040970.1
LRRC77P	GLIDR
PDE4DIPP6	FAM27C
ADAM20P1	AL162586.1
GAPLINC	ZSWIM8-AS1
MIR3667HG	RPARP-AS1
SLC2A1-AS1	LINC01164
LINC02528	BDNF-AS
LOC101927888	MIR194-2HG
LINC01529	AP001157.1
LINC01359	U47924.1
ATP2B1-AS1	AC027290.2
BMPR1B-DT	AC026362.1
CASC11	AC117503.2
LINC00926	LINC00943
LINC02328	AL161772.1
LOC100128317	N4BP2L2-IT2
LINC00632	AL138820.1
LINC01772	AL137782.1
LINC01744	AL132780.1
ZKSCAN2-DT	ZFHX2-AS1
LINC00298	AL096870.2
LOC100505664	AL117209.1
LINC01238	AL049840.4
FAM230I	AC018926.2
LINC02709	AC116913.1
MIR3142HG	AC108134.2
LOC285638	AC012676.5
LINC02332	AC022167.2
LINC02280	AC009133.2
LINC01948	LINC00273
LOC105371264	AC092368.3
SEMA6A-AS2	AC007336.3
ZNNT1	AC009078.3
C3orf86	AC046158.2
LINC01265	AC092384.3
LINC01126	AC104581.4
LOC101927480	AC093484.4
FGF14-AS2	RP1-178F10.3
SUCLG2-AS1	AC091152.4
LOC105374524	MAPT-IT1
LINC01270	AC091271.1
LINC01271	AC005746.1
CCDC194	AC018628.1
LINC00174	AC005332.6
KLHDC7B-DT	AC007780.1
UQCRFS1-DT	AC124319.4
PCCA-DT	AC120024.1
FIRRE	LINC00667
LINC00664	AC007996.1
LINC01968	PCAT18
LINC01033	AC116447.1
LINC02015	PARD6G-AS1
LOC117779438	AC010336.1
LINC02487	AC010336.5
LOC105375743	LINC00661
LINC00906	AC020917.4
ZNF582-DT	AC005253.2
SCHLAP1	AC002116.1
ZFP28-DT	AC007228.2
LINC00160	LINC00261
UBAC2-AS1	PLAC4
SDHAP2	PICSAR
LINC01843	AJ239328.1
C3orf35	GUSBP11
C3orf85	AL008635.1
FAM225A	AL008718.2
LINC01736	AC004656.1
LINC02481	INE1
LINC02384	LINC01278
LINC02889	LINC01772
LOC112268292	ELOA-AS1
SIRLNT	AC245595.1
LINC01474	AC239868.1
LOC101928228	RUSC1-AS1
LINC00672	CRYZL2P-SEC16B
LINC02285	LEMD1-AS1
LINC02499	AL162595.1
JPX	AC010969.2
SNHG25	AC133644.3
VASH1-AS1	TTN-AS1
LOC105370027	AC016717.2
LINC02154	LINC02085
NDUFV1-DT	AC106712.1
IGFL2-AS1	AC078795.2
LINC01138	AC117490.2
LOC101927237	CTBP1-AS2
LINC01732	AFAP1-AS1
LINC01767	AC004067.1
LOC283710	AC106754.1
LINC00626	ARRDC3-AS1
LINC00645	AC021078.1
LINC00896	HCG11
LINC02453	HCG18
LINC02097	SNHG5
LINC00106	LINC01176
TPBGL-AS1	AC018648.1
LINC02363	LINC00174
PURPL	AC006333.2
REELD1	AC016831.1
LINC02701	LINC-PINT
LINC01700	MSC-AS1
LINC01649	AC011632.1
RHOXF1P1	OTUD6B-AS1
LINC02067	AP003476.1
LINC01611	AC090198.1
LINC02511	AL162231.2
MAP3K9-DT	AL132656.2
LINC02724	NUTM2B-AS1
LINC02367	AL136982.1
LINC01606	AGAP11
CLEC12A-AS1	AL136982.6
LINC02292	CASC2
LINC02669	AC021054.1
LINC02269	C1RL-AS1
TRBV11-2	AC010186.3
LOC105376291	PPP1R12A-AS1
PGLS-DT	POC1B-AS1
LINC02343	HELLPAR
LINC01431	AC117503.3
RIPK2-DT	LINC00384
LINC01205	AL138713.1
LINC01829	MIR17HG
LINC02826	ARHGAP5-AS1
LOC100129066	PWAR6
LINC02421	OIP5-AS1
LINC01224	AC022306.2
LINC01693	GABPB1-AS1
LINC01780	RORA-AS1
LINC01831	LINC02568
LINC00461	AC090181.3
LOC101927692	AL031009.1
LINC00313	AC145285.6
SMIM10L2B	AC106886.2
LINC01730	AC092718.7
LINC01917	AC026271.3
LOC101927378	AC005730.3
LINC01018	AC015849.5
LINC00410	AC067852.3
PCAT2	AC007485.2
ZNF667-AS1	AC015813.6
LINC02613	AC005332.7
ZNF426-DT	AC005332.4
LINC02102	LINC00909
LINC01281	AC010615.2
LINC01583	AC006486.2
LOC105376731	AL035071.1
LINC00862	NORAD
LINCR-0001	MIR155HG
CCDC192	AC007663.2
LINC01886	NUP50-AS1
YTHDF3-DT	GHc-362H12.3
PNMA8C	AL645608.3
LINC02257	AL391244.1
LINC02516	AL031282.2
NEAT1	TNFRSF14-AS1
LOC101927636	AL450998.2
LINC01962	AL031281.2
LINC00222	SNHG12
EDRF1-DT	AL591845.1
LOC100288728	AL139260.2
LINC00989	SLFNL1-AS1
LOC102724265	ERI3-IT1
LINC02404	AL691459.1
LINC01664	AL590783.1
PWRN3	AL354760.1
LINC00996	RP6-42F4.1
LINC02798	RP6-206I17.2
LOC100996671	RASAL2-AS1
LINC01117	AL359924.1
LINC02345	AC108488.1
LINC02763	AC104794.2
LINC02539	AL133243.3
CTXND1	AC092653.2
LOC105372440	AC073046.1
LINC01659	AC019069.1
LINC00928	AC062029.1
LINC00976	AC013268.5
LINC02145	AC112229.4
MAP3K2-DT	AC011893.1
SOX21-AS1	TEX41
LINC01891	AC092153.1
LINC02139	LINC02478
LINC01508	CERS6-AS1
LINC00115	AC005540.1
LINC01561	AC012485.1
LINC01783	THUMPD3-AS1
NFILZ	LINC00852
LINC02325	AC115284.1
LINC02078	AC097634.1
IBA57-DT	LINC02035
LINC01356	AC093001.1
LINC01411	MBNL1-AS1
LINC02138	DLG1-AS1
LINC00942	AC107068.1
LINC00589	UBA6-AS1
LINC01990	AC097478.1
SALRNA2	AC104791.1
LINC02465	AC104083.1
LINC02843	AC098864.1
LINC02371	LINC02434
LINC02082	AC106799.3
LINC02160	BASP1-AS1
C20orf203	AC025178.1
LINC00339	AC025171.1
MIRLET7A1HG	AC093297.2
PICSAR	AC010245.2
LOC105369306	AC114980.1
LOC101928438	EPB41L4A-AS1
LINC01630	LINC01184
LINC02174	AL049543.1
LINC02561	HCG17
GXYLT1P5	AL135905.1
LINC01114	AC019205.1
LINC01485	AL080317.1
LINC02212	TRAF3IP2-AS1
LINC02273	AL357060.1
LINC01625	AL590617.2
LINC01928	AL596202.1
LINC02809	AL355297.4
MIRLET7BHG	LINC00473
MALAT1	AC004852.2
LINC01748	TRG-AS1
STRIT1	AC005537.1
LOC105375050	AC118758.3
LINC01393	AC003092.1
LINC00838	AC079781.5
RBFADN	EXTL3-AS1
LINC01405	CASC9
MIR4422HG	AC103770.1
LINC01616	AZIN1-AS1
LINC01315	PVT1
LOC100128059	AC108002.1
LINC00519	CDKN2B-AS1
LINC01483	AL845472.2
LINC00705	STX17-AS1
LINC01624	GSN-AS1
LOC102724849	MIR600HG
LINC02159	SLC25A25-AS1
LINC02227	C9orf163
LOC101929460	LINC00707
MYOSLID	PROSER2-AS1
LINC01880	AL390961.3
LINC01559	LINC00843
LOC112267871	AC022400.3
LINC02532	BMS1P4
LINC02177	AC022400.5
LINC01447	AC067750.1
LINC00924	NUTM2A-AS1
LINC02268	AL160290.2
LINC01841	AL158835.1
SMIM31	AL158835.4
LINC01526	AC107884.1
LINC00871	SNHG1
LINC02828	AP000866.2
LINC00954	AC004803.1
LINC01890	AC092471.2
LINC01842	RP4-761J14.8
LINC00303	AC023157.3
NRAD1	AC008124.1
LINC02150	AC068888.2
LINC02207	HOXC-AS3
LINC00499	AC024884.2
MIMT1	AGAP2-AS1
LINC00161	AC011611.3
LINC01013	TMEM132D-AS1
LINC02436	AC131009.4
LOC105378318	AL139327.2
CLEC4OP	AL162377.1
LINC01317	AL137058.2
LINC01503	ATXN8OS
FAM95B1	AL356118.1
LINC01714	LINC00641
LINC01449	G2E3-AS1
FLJ20712	AL445363.3
LINC00939	SLC25A21-AS1
ETDA	LINC00639
LINC01907	PSMA3-AS1
LINC02225	AL355916.1
LINC02080	ACTN1-AS1
LINC02492	AL049775.1
LINC00673	MEG3
LINC02857	MEG8
LOC100996583	AL117190.1
LOC101929470	LINC00638
LINC02313	FAM30A
LINC01833	ARHGAP11B
LINC02033	AC012236.1
LOC101928565	AC022405.1
LINC01206	AC020661.1
LOC153910	IQCH-AS1
HAR1B	AC064799.2
LINC02696	AC068338.2
LINC01479	LINC01578
DNAJB5-DT	AC015712.2
LINC01182	Z98883.1
LINC01524	ERVK13-1
LINC02288	ZNF213-AS1
HCP5B	SLX1B-SULT1A4
LINC01996	AC120114.2
P4HA3-AS1	LINC02128
LINC02544	AC007342.7
LINC02538	LINC00922
VASH1-DT	AC040162.3
LINC01788	AC020978.7
GS1-279B7.1	AC009022.1
LINC02408	LINC01572
LINC00868	AC004943.2
FENDRR	AC133540.1
LINC02603	FENDRR
PCAT18	AC105429.1
GS1-278J22.2	AC126696.3
LOC101928516	AC135782.3
LINC01252	AC092120.1
LINC01864	MIR497HG
MYRF-AS1	AC113189.4
DSCR9	AC016876.1
LINC02552	LINC00324
LOC101927189	AC093484.1
TIMM23B-AGAP6	AC233702.9
FAM30A	AC129926.1
LINC01305	AC015917.2
LINC00244	AC130686.1
LOC338963	AC099811.1
LINC02037	AC008105.1
LINC00237	AC004477.1
EWSAT1	TBX2-AS1
LINC01667	SNHG25
LINC02204	SOX9-AS1
LINC01239	TNRC6C-AS1
LINC01822	AC087741.1
MYMX	AP000894.2
LINC00937	AP001094.2
LOC105374758	AC015878.2
LINC00355	AC090772.3
LOC105374461	AC139100.2
LINC01460	AC024075.2
FAM225B	LINC00662
LINC00628	SCGB1B2P
LINC01257	AC008555.8
CEROX1	LINC00665
LINC01699	AC011445.1
LINC01924	AC118344.2
LINC01910	LIPE-AS1
LINC00865	AC021092.1
LINC01402	AC073548.1
LINC00102	AC010619.2
GAS6-DT	AC010624.2
LINC01337	AC011476.2
LZTS1-AS1	AC005261.1
LINC02652	MZF1-AS1
LINC01255	AL035252.3
CDRT15P3	AL356299.2
C14orf132	SMIM25
LINC02728	AL118506.1
LINC02712	LINC00649
LINC00221	AP000317.2
LINC02535	AP001432.1
LINC02626	TRPM2-AS
GS1-24F4.2	TSPEAR-AS2
LINC01227	LINC01547
LINC01771	AP001476.1
LINC02241	MCM3AP-AS1
HRAT92	AP000526.1
LINC01973	AP000547.3
LOC107986898	AC016026.1
LINC02733	AC002470.2
MIR9-3HG	AP000350.5
LINC01874	TUG1
MNX1-AS1	NDUFA6-AS1
LINC02029	AL031595.3
LINC00165	Z95331.1
LINC01192	BX890604.1
LINC01919	FAM239A
CPEB2-DT	FAM239B
SPACA6P-AS	ARMCX5-GPRASP2
LINC01304	AL035425.3
LINC00540	MIR503HG
LOC728485	LINC00894
LINC00602	AL139287.1
LOC441179	AL645728.1
C5orf64-AS1	PINK1-AS
LINC02470	AL031428.1
PCAT5	AL606760.1
LINC01276	AL133320.1
PITPNM2-AS1	AC093157.1
SEPTIN9-DT	IL6R-AS1
LINC02550	RP11-226L15.5
LINC02860	AL357568.1
LOC100507384	AL451050.2
LINC00885	AL359962.2
TMEM272	MIR181A1HG
ARLNC1	BLACAT1
LINC02294	AL117350.1
LINC02115	AC007684.1
LINC02274	AC016747.1
GOLGA8M	LINC01798
HPYR1	ATP6V1B1-AS1
LINC00454	HAGLR
LOC100287792	AC009502.1
LINC02064	AC105760.2
RASSF10-DT	AC104667.2
LINC00698	LMCD1-AS1
LINC01531	AC104447.1
LINC00578	PSMD6-AS1
LINC00856	MAGI1-IT1
LOC401040	AC093010.3
LOC105370906	AC128689.1
LINC01533	AC022498.2
LINC02579	AC097376.2
LINC01979	AC078881.1
LSINCT5	LINC01194
LINC01193	NNT-AS1
LOC101929473	PART1
LINC02571	AC022107.1
LINC01030	AC008771.1
KIAA0087	CKMT2-AS1
LINC00243	AC010595.1
LINC01108	AC099487.1
LINC00272	LINC02202
CECR3	AC134043.2
LOC105374312	AL031123.2
MIR4527HG	HCP5
LOC100506790	AL512274.1
LINC00457	AL035587.1
LINC01960	AC073957.3
ZBTB20-AS5	AC092171.3
LOC105377959	AC092171.5
LINC02570	AC080080.1
LINC01398	AC005083.1
LINC01607	AC002480.4
LINC01823	HOTAIRM1
LINC02312	HOXA-AS2
LINC00326	AC073188.4
LINC01879	AC090114.2
LOC105375750	AC007938.2
LINC02513	LINC01003
LINC01847	LINC00689
LINC02720	AC009630.2
TEX41	AC064807.1
LINC01978	AP003469.2
LINC01551	GASAL1
LNCARSR	ERICD
SH3TC2-DT	RFX3-AS1
LOC101928107	AL158206.1
BCAR4	EBLN3P
TEX53	AC007066.2
LINC01648	ARRDC1-AS1
LINC01471	AL157392.3
LINC01429	LINC00839
LINC02054	AL731537.1
LINC02681	LINC01553
LINC01558	DLG5-AS1
PAUPAR	TMEM254-AS1
LOC105375115	AL157394.1
LOC440896	OLMALINC
LINC02112	H19
LINC01869	AC091564.7
LINC01608	PAUPAR
LINC01518	AP003031.2
LINC01250	RSF1-IT1
LINC01726	AP001767.4
LOC284930	GPRC5D-AS1
LINC01266	AC024940.6
LOC101927745	HOTAIR
MIR200CHG	AC026124.2
LINC02148	AC126474.2
LOC105378933	AC073857.1
LINC01785	AC137767.1
LINC02165	AC145423.3
LINC00971	AC073911.2
LOC101929413	DLEU1
LINC02101	AL136295.2
PCDH10-DT	VASH1-AS1
LINC02800	AL583810.1
LINC01722	AC023355.1
NPY4R2	AC018904.2
LINC01492	AC092756.1
GREM1-AS1	USP3-AS1
MIR3976HG	NPTN-IT1
LINC00837	AC015871.3
LINC02805	AC021739.3
CCDC197	AC087477.2
LINC02529	AC007220.1
LINC01451	AC120114.4
LINC00993	SLX1A-SULT1A3
CT70	AC002310.2
LINC02226	AC135050.6
LOC101929297	AC136621.1
PCGEM1	AC010542.4
LINC02167	AC010530.1
LINC02249	AC116667.1
LINC00879	AC027279.1
LINC01180	LINC02188
LINC01989	AC015799.1
LOC101928782	AC087388.1
LINC01269	AC116407.2
LINC02027	AC005899.3
LOC285804	LINC02086
MIR7-3HG	AC005839.1
CASC20	AC015883.1
LINC00269	AC099850.1
LINC01992	AC025048.4
LINC01085	ARHGAP27P1-BPTFP1-KPNA2P3
LINC00524	AC134407.2
TEX48	SNHG20
LINC00547	AC027601.5
PSG8-AS1	HEXDC-IT1
LINC00520	AC124283.3
LINC01287	AP000845.1
LINC00466	AP005432.1
LINC01933	AC011815.1
LINC00922	AC110597.1
LINC01233	AC068473.3
LMNB1-DT	AC005785.2
LINC01804	AC092279.2
LINC01838	AC020928.1
BPESC1	AC093227.1
LINC00658	AC243964.3
LIN28B-AS1	AC011468.1
LINC02008	AC022150.4
LOC101928894	AC011476.3
SND1-IT1	AC008969.1
LINC01954	AL049712.1
LINC02441	AL121583.1
LINC02909	OSER1-AS1
TSIX	STK4-AS1
LINC02751	BTG3-AS1
LOC101929420	AP000265.1
LINC02263	THAP7-AS1
LOC107986400	AC245452.5
FAM242F	Z95114.1
LINC01612	AL022311.1
LINC01133	AL031595.2
LINC02547	MIRLET7BHG
TAB2	AC112496.1
LINC02060	AL022157.1
LINC01259	AC245140.2
CYP4F35P	TTTY15
LINC02454	AC009506.1
LINC01124	SOX2-OT
LINC02003	HHIP-AS1
SMIM32	CARMN
LINC02683	AF131216.3
LINC01775	AL513318.2
LINC00314	SMC2-AS1
LINC00880	AL139125.2
TMEM271	WAC-AS1
LOC105370616	AP003032.2
LINC00304	AC073592.7
LINC01213	AL049780.3
LINC00311	AC010999.3
LOC112268411	MIR193BHG
LINC00316	AC004585.1
LINC02243	AC067852.2
LINC01567	AC120349.2
LINC00836	AC006504.8
RBAKDN	AC011504.1
LINC02405	AC007191.1
LINC02133	FTX
LINC01656	AL627309.1
LINC01739	AL627309.3
MIR4432HG	AP006222.1
LINC01586	AL049795.2
LINC00477	AL590094.1
LINC00488	AL590666.2
LINC00866	GAS5
LINC02902	AC074091.1
LINC00365	AC108463.3
LINC01913	AC133785.1
SOX5-AS1	LINC01087
LINC01859	LINC01090
LINC02840	AC092692.1
LINC00536	AC022336.3
LINC01766	LINC00886
LINC00479	LPP-AS2
LINC01098	AC113615.1
CD300LD-AS1	AC106047.1
LINC01914	THAP9-AS1
DLX2-DT	SNHG8
C21orf91-OT1	TMEM161B-AS1
LOC100505985	AC073335.2
LINC02574	PAXIP1-AS1
LINC01980	AF131215.4
LINC02254	AP006248.3
LOC390877	UBR5-AS1
LINC01849	AC105219.1
LINC01541	LINC01503
LINC01538	ZEB1-AS1
LOC101927575	AC016542.2
LINC01450	LINC00294
CLEC20A	AP003108.1
LINC00293	SSSCA1-AS1
DIO3OS	LINC00941
LOC105379109	AC026356.2
MIR4500HG	AC108704.2
LINC02764	AL132780.2
LINC02406	AL357153.3
KCNIP4-IT1	AC007342.5
LINC02071	AC009097.2
CASC22	AC009108.5
LINC01920	AC016876.2
LINC02388	AC007952.4
LINC02135	RUNDC3A-AS1
LINC02126	AC006504.5
LINC01231	AC005394.2
LINC01502	AC012617.1
LINC01362	URB1-AS1
LOC105379301	AP000320.1
HRAT17	LINC00630
LINC02213	LINC00893
CCAT2	AL357140.2
LINC02057	NPPA-AS1
LINC01950	AL513497.1
LINC02471	AL050341.2
LINC00678	AL355488.1
LINC02142	AC239868.3
LINC02237	AC009299.3
LINC01267	AC007405.3
CDRT7	SH3BP5-AS1
LINC02092	CCDC37-AS1
LINC01665	AC069224.1
IQCM	MUC20-OT1
LINC02043	SCAMP1-AS1
LINC00967	LINC00472
LINC02069	AC005072.1
NETO1-DT	AC000123.3
LINC01623	AC100814.1
LINC01179	AC106038.1
LINC01922	AP003469.4
LINC01643	AL158825.2
LINC00113	AL354920.1
LINC00350	LINC00484
LINC02659	AL450326.1
LINC01999	LINC00858
LINC00347	AL157400.4
C11orf97	SBF2-AS1
LINC02124	AP003774.1
LINC00934	AP000560.1
LINC01210	AP001541.1
LINC02554	AP000974.1
LOC105379391	USP2-AS1
LINC00397	LINC01395
LINC01048	AL163051.1
SOX1-OT	AC124312.3
LINC02654	AC023908.3
LOC107984784	AC087284.1
LINC01204	AC109597.2
LINC01993	AC020978.4
LOC112268176	AC002044.2
LINC02433	AC009283.1
LINC02180	AC125257.1
LINC02232	AC015909.3
SPATA3-AS1	AC091181.1
LINC01926	BAIAP2-AS1
MAL2-AS1	AC145207.5
LINC02475	AC079062.1
LINC01721	AC008764.10
LINC02714	AC011503.2
LINC00207	AC022144.1
LINC02032	ZFAS1
LINC01289	AP001505.1
LINC01391	LINC00205
MIR548XHG	AL021392.1
LOC105377603
LINC02217
RPL23AP51
OTX2-AS1
LINC02219
LOC105375224
LINC00330
LINC01634
MIR2052HG
LINC01946
LINC01019
LINC01142
LINC01299
LOC105375971
LINC01095
LINC02523
LINC01149
LINC01497
LINC01876
LINC02476
LINC02119
LOC100506869
LINC02355
LINC00364
LOC338694
LOC100134391
LINC01905
LINC00550
LINC02194
LOC101927136
LINC01692
LOC101927141
LINC01298
LOC101928858
LINC02189
PINCR
LINC01241
LINC01486
LINC01811
LOC101929269
LINC00581
LEMD1-DT
LINC01090
LINC01364
LINC02346
LINC01629
OOSP4B
LINC00609
MARCHF10-DT
LOC105369980
LINC02052
LINC02303
LINC01733
LOC730100
LINC01640
LINC00690
LINC02393
BARX1-DT
LINC02621
LOC285766
LINC01791
SMCR2
LOC105378208
LINC01987
LINC00538
LINC00307
LINC00606
MIR4300HG
LINC01584
LOC101927531
SACS-AS1
LINC01568
LINC01198
LINC01087
LINC02400
LINC01554
LINC02075
MIR7515HG
NHEG1
KC6
LOC101928254
D21S2088E
LOC102723968
LINC01964
LINC02466
LINC02105
LINC02753
LINC02426
FAM138E
LINC02270
LINC01899
LINC02450
LINC01892
LINC02810
ANKRD34C-AS1
LINC00452
LINC00566
LOC105375297
C16orf82
LINC02713
MIR2117HG
LINC01756
LINC02639
LOC101929217
LINC02418
LINC01445
LINC00492
LINC02392
LINC01820
LINC00687
LOC105372035
LOC101929823
LINC00917
LINC01856
XIST
LINC01689
LINC02655
LINC02153
LINC00309
TTC9-DT
LOC105377003
LINC00261
LINC01099
LINC00052
LINC01717
LINC02093
DYNLL2-DT
SMIM34B
LINC02508
LINC00588
LOC105378464
LINC01858
LINC02251
LOC284788
FLJ40288
LINC00604
LINC00616
LINC01514
LINC02624
LINC01845
LOC102723427
LINC01932
LINC01591
LINC02372
LINC02461
LINC02242
LINC01478
LINC02518
LINC01776
LINC00974
LINC01895
LINC01307
LINC00929
LINC01755
LINC02837
MIR137HG
LOC102724612
EPHA5-AS1
LINC01520
LINC02444
LINC01821
LINC01282
LINC01247
LOC101929210
LINC01490
LINC02480
LOC101928441
LINC01310
LINC01609
LINC02504
LINC01898
LINC02687
LINC00485
LINC02612
GACAT3
LINC00370
LINC01716
LINC02023
LOC101928721
LINC02010
CASC17
LINC01981
LOC101927495
LINC00691
LINC02141
LINC02262
LINC01687
LOC107987032
LINC02271
LINC00276
ZBTB20-AS3
LOC101929488
LINC02053
LINC01602
LOC107984893
LINC01444
MIR4290HG
LINC01516
LINC02905
LINC01654
LINC01145
LINC01333
LINC02790
LINC00383
LINC00376
LOC101927948
LINC02501
C10orf95
LINC01029
LOC101928850
LINC02179
LINC01994
LINC02326
LINC00919
LINC00898
