# Supplementary material for: The cuproptosis related genes signature predicts the prognosis and correlates with the immune status of clear cell renal cell carcinoma
Source: Front Genet. 2022 Dec 1;13:1061382. doi: 10.3389/fgene.2022.1061382 (PMC9751702; doi:10.3389/fgene.2022.1061382)
Supplement: Supplementary file 4 [file DataSheet1.ZIP › RAW.data/34ceRNA/miRNA_lgFC.txt]

"baseMean" "log2FoldChange" "lfcSE" "stat" "pvalue" "padj" "change" "logP"
"hsa-miR-210-3p" 7844.83014023432 3.02966308194867 0.125078534736278 24.222086454215 1.30211185042232e-129 1.29560129117021e-126 "UP" 125.887528627852
"hsa-miR-122-5p" 60.2673018770334 6.46486850667623 0.276349790385185 23.393788349415 4.94337708487891e-121 2.45933009972726e-118 "UP" 117.609183174853
"hsa-miR-155-5p" 1540.67046581347 3.50222591021616 0.156675375750968 22.3533908467077 1.11913748912592e-110 3.71180600560096e-108 "UP" 107.430414729894
"hsa-miR-508-3p" 113.02314959799 -4.50086781849237 0.202268599872607 -22.2519354033553 1.08029126874215e-109 2.6872245309961e-107 "DOWN" 106.570696044583
"hsa-miR-514a-3p" 88.2728577088416 -4.52015143854914 0.212263302561863 -21.2950207784116 1.26250335413033e-100 2.51238167471936e-98 "DOWN" 97.599914382995
"hsa-miR-21-5p" 441351.62223561 2.15619212479325 0.101632616044728 21.2155527300835 6.86156170895898e-100 1.13787565006903e-97 "UP" 96.943905196148
"hsa-miR-584-5p" 121.798697243159 2.10742199007851 0.104750849730627 20.1184238170656 5.09004664641609e-90 7.23513773312002e-88 "UP" 87.1405531969341
"hsa-miR-15a-5p" 360.875683242512 1.13165224776448 0.0570920947889045 19.8215226109449 1.94144948966892e-87 2.14638026913397e-85 "UP" 84.6682933326235
"hsa-miR-532-3p" 141.267651746204 -2.13546597510888 0.107709644939106 -19.8261351276033 1.7713918735737e-87 2.14638026913397e-85 "DOWN" 84.6682933326235
"hsa-miR-2355-5p" 160.128814085164 1.49400664553235 0.0763961698868453 19.5560411961125 3.6644774516576e-85 3.64615506439931e-83 "UP" 82.4381648655272
"hsa-miR-506-3p" 3.03864034914413 -6.01974622524912 0.309687436665158 -19.4381350760374 3.67275716591055e-84 3.32217580007363e-82 "DOWN" 81.4785773896505
"hsa-miR-508-5p" 3.13597363739556 -5.06684608702394 0.263292459477026 -19.2441746986912 1.57959061640487e-82 1.30974388610237e-80 "DOWN" 79.8828136201663
"hsa-miR-509-3p" 28.0426330893457 -3.19644901140848 0.166610408697051 -19.18516998071 4.92328719544913e-82 3.76820827651683e-80 "DOWN" 79.4238651008786
"hsa-miR-106b-3p" 394.717988090185 1.32256358247286 0.0706432396268891 18.72172892209 3.29287547757935e-78 2.34029364299389e-76 "UP" 75.6307296470638
"hsa-miR-3613-5p" 38.3425845564409 1.71391891321507 0.0960803593911033 17.8383899069155 3.5580116426654e-71 2.36014772296805e-69 "UP" 68.6270608134443
"hsa-miR-629-5p" 176.730672391403 1.49146558314986 0.0847399518256795 17.6005007203449 2.44156061974082e-69 1.51834551040133e-67 "UP" 66.8186293903729
"hsa-miR-362-5p" 55.6046778507821 -2.75419918060049 0.157157902696187 -17.5250441330006 9.22699372128816e-69 5.40050514863631e-67 "DOWN" 66.2675656155465
"hsa-miR-500a-3p" 775.098891278832 -1.6429560694172 0.0973897042078761 -16.8699153856176 7.49035899831724e-64 4.14050400184759e-62 "DOWN" 61.3829467912707
"hsa-miR-106b-5p" 383.796708407702 0.991855182222605 0.0592512086210515 16.7398303816237 6.71793396222076e-63 3.5180759433735e-61 "NOT" 60.4536947898268
"hsa-miR-188-5p" 6.09089783918549 -2.01953321625328 0.123422744974737 -16.362731331787 3.52936831728249e-60 1.75586073784804e-58 "DOWN" 57.7555099321557
"hsa-miR-592" 62.0083182036495 3.03858283242209 0.186674825959744 16.2774108228035 1.42783599390343e-59 6.76522292349483e-58 "UP" 57.169717888224
"hsa-miR-224-5p" 77.4354059862772 2.69902254546976 0.165868302599236 16.2720815440611 1.55771140458006e-59 7.04510385253254e-58 "UP" 57.152112600532
"hsa-miR-885-5p" 43.0537197500867 3.6740792961439 0.229498592470474 16.009158298505 1.10291739633014e-57 4.77131656238475e-56 "UP" 55.3213617683633
"hsa-miR-16-5p" 1752.88528344759 1.03608228657174 0.0653330315774702 15.8584755912204 1.22839472180528e-56 5.09271978415105e-55 "UP" 54.2930502192774
"hsa-miR-452-5p" 154.43890606995 1.93998292957986 0.126877054050819 15.2902583063036 8.87972529259351e-53 3.53413066645222e-51 "UP" 50.4517173974806
"hsa-miR-142-3p" 7377.91131756884 1.96547256316821 0.130045122449365 15.1137737898128 1.31394220119996e-51 5.02835573151523e-50 "UP" 49.2985740056939
"hsa-miR-15b-3p" 45.0704496299641 1.722492270089 0.115490190194653 14.9146197368437 2.64781398797378e-50 9.75768488160709e-49 "UP" 48.0106532112687
"hsa-miR-25-3p" 11986.2655813257 0.890817276012523 0.0599153608165497 14.8679280884254 5.32354992213678e-50 1.89176149018789e-48 "NOT" 47.723133619533
"hsa-miR-129-5p" 15.8694302004668 -3.8354217165327 0.258690493893219 -14.8262955426413 9.90502916590126e-50 3.39844966209371e-48 "DOWN" 47.4687191584729
"hsa-miR-1307-5p" 907.748491788822 1.6007302365116 0.110833551936174 14.442650339614 2.78907499393497e-47 9.25043206321764e-46 "UP" 45.0338379820405
"hsa-miR-509-3-5p" 1.90586815341138 -4.95032774838493 0.347362773705338 -14.2511752067716 4.40800219792814e-46 1.41482651191564e-44 "DOWN" 43.8492968106959
"hsa-miR-660-5p" 116.086899583895 -1.66143171015995 0.116665601232273 -14.2409732827088 5.10116104969864e-46 1.58614226389067e-44 "DOWN" 43.7996578626352
"hsa-miR-24-1-5p" 43.6497754627591 -1.12302177997368 0.0791359512776817 -14.1910441694583 1.04097111101486e-45 3.1386856226054e-44 "DOWN" 43.503252181976
"hsa-miR-363-3p" 34.4671892693195 -1.86290631357569 0.131380779145926 -14.1794433378001 1.22816911882862e-45 3.5942008036308e-44 "DOWN" 43.4443976630443
"hsa-miR-429" 96.4948839363388 -1.85472488044108 0.130939902782272 -14.1647033565095 1.5150532691312e-45 4.30708000795868e-44 "DOWN" 43.3658170607444
"hsa-miR-374a-3p" 2049.53412462516 0.898680448424417 0.0657369040511948 13.6708666371714 1.5157908085856e-42 4.18947737372964e-41 "NOT" 40.3778401507478
"hsa-miR-125a-5p" 2285.85706134169 -1.05920352775646 0.0776965541132412 -13.6325676195716 2.56398003366064e-42 6.89502738781713e-41 "DOWN" 40.1614640044186
"hsa-miR-501-3p" 182.62617711142 -1.44453793143907 0.107007797788585 -13.4993707121516 1.57717522850938e-41 4.12970882201798e-40 "DOWN" 39.3840805685491
"hsa-miR-4772-3p" 9.16781451038264 2.01320465974203 0.150042845031443 13.4175319011056 4.77347511355168e-41 1.21784813794459e-39 "UP" 38.9144068635624
"hsa-miR-206" 3.11160680843274 -3.93195163851498 0.294288122074488 -13.3608913971722 1.02331316286835e-40 2.54549149263503e-39 "DOWN" 38.5942283500931
"hsa-miR-200b-5p" 14.4294404523231 -1.54560492761101 0.116102374302329 -13.3124316957229 1.95997167048709e-40 4.75651661496257e-39 "DOWN" 38.3227109818829
"hsa-miR-181b-5p" 759.001002406716 1.19575480489283 0.0900605118610991 13.2772374949084 3.13757173442045e-40 7.43305684701986e-39 "UP" 38.1288325457585
"hsa-miR-142-5p" 149.128308241428 1.63216095230447 0.124243201139511 13.1368230803369 2.02553696899957e-39 4.67980677080436e-38 "UP" 37.3297720785724
"hsa-miR-28-3p" 8711.15758547833 0.694026310110823 0.052837136406799 13.1351991668783 2.06946229060695e-39 4.67980677080436e-38 "NOT" 37.3297720785724
"hsa-miR-129-1-3p" 0.822349836483777 -4.09391671770227 0.312497220736375 -13.1006500091594 3.26449812285306e-39 7.21816807164178e-38 "DOWN" 37.1415730098164
"hsa-miR-23a-3p" 6880.50366119339 0.7888880596674 0.0604413632767272 13.0521222040529 6.18015449107966e-39 1.33679428665745e-37 "NOT" 36.8739354192476
"hsa-miR-93-5p" 6689.34618576606 1.01087238862813 0.0775814336247775 13.0298235208853 8.27989382004507e-39 1.7528711384989e-37 "UP" 36.7562500096882
"hsa-miR-200a-5p" 448.980295667532 -1.46226399384542 0.113242689947225 -12.9126568304487 3.81893230803197e-38 7.91632843019127e-37 "DOWN" 36.1014761962164
"hsa-miR-21-3p" 3195.27193450545 1.43537665189623 0.111658170480473 12.8550973540019 8.05244195409895e-38 1.63513872333234e-36 "UP" 35.7864453963847
"hsa-miR-514a-5p" 1.00988693609782 -4.6607263111002 0.36624196892637 -12.7258116396737 4.25035051683822e-37 8.45819752850806e-36 "DOWN" 35.0727221767749
"hsa-let-7e-5p" 3175.4388688914 -1.24249140027177 0.0992479272851956 -12.5190664859065 5.8721717886173e-36 1.1456492018969e-34 "DOWN" 33.9409483431041
"hsa-miR-342-5p" 23.6197288654328 1.17685809159417 0.094026773398638 12.5162020247652 6.08792210498949e-36 1.16490047970472e-34 "UP" 33.9337111758923
"hsa-let-7e-3p" 36.2891116881111 -1.01423959655892 0.0814549370207107 -12.4515423331681 1.37168525218711e-35 2.5751449545777e-34 "DOWN" 33.5891983195543
"hsa-miR-188-3p" 5.85357661612136 -1.96103245473625 0.15751862600403 -12.4495274272268 1.40675630446909e-35 2.59207874619768e-34 "DOWN" 33.5863518089281
"hsa-let-7g-5p" 1557.43249983112 -0.999204671711049 0.0803527853772532 -12.4352213432281 1.68274031700523e-35 3.04423020985491e-34 "NOT" 33.5165225085738
"hsa-miR-452-3p" 12.7883752270056 1.90005403470961 0.153081872298532 12.4120119918851 2.24928501694233e-35 3.99649748546003e-34 "UP" 33.398320455946
"hsa-miR-30c-2-3p" 523.090232664004 -1.42185155013824 0.116589226655162 -12.195393956456 3.28909462844539e-34 5.7414897461459e-33 "DOWN" 32.2409754064546
"hsa-miR-500b-5p" 15.4972078531023 -1.32494167824416 0.108773478399737 -12.1807420130031 3.93683739641028e-34 6.75371243004866e-33 "DOWN" 32.1704574353651
"hsa-miR-500a-5p" 15.5086723799005 -1.32445535682458 0.108772257124107 -12.176407770167 4.15168325931146e-34 7.00156753053373e-33 "DOWN" 32.1548047180359
"hsa-miR-20b-3p" 4.01710404251609 -2.07871393836469 0.171474717330481 -12.1225681005696 8.02058699338793e-34 1.3300806764035e-32 "DOWN" 31.8761220159846
"hsa-miR-501-5p" 8.97903194393241 -1.29884675648345 0.107354384350555 -12.0986838529313 1.07317963228899e-33 1.75051431824187e-32 "DOWN" 31.756834332595
"hsa-miR-4677-3p" 16.7062379552818 1.06436134649007 0.0886730611763374 12.0032096825152 3.41779996686609e-33 5.48501768876089e-32 "UP" 31.2608219675207
"hsa-miR-200b-3p" 601.631083325312 -1.53282349949211 0.128023033875639 -11.9730290174274 4.91990956166454e-33 7.77033335532733e-32 "DOWN" 31.1095603491175
"hsa-miR-345-5p" 24.0165131026688 -1.08321966585543 0.0906599271512724 -11.9481638679017 6.63755048443134e-33 1.03193167687643e-31 "DOWN" 30.9863490559431
"hsa-miR-576-5p" 32.6483130282214 0.955442311848906 0.0802711283175222 11.9026894460675 1.1459353301188e-32 1.75416254379724e-31 "NOT" 30.7559301666122
"hsa-miR-181b-3p" 53.2806019811842 1.10936288613526 0.0947570599915172 11.7074430784848 1.16747428019626e-31 1.76005592241709e-30 "UP" 29.7544735330885
"hsa-miR-324-5p" 47.2721721597108 -0.848596883048713 0.0728331223833442 -11.6512495315287 2.26118690611252e-31 3.35803130086859e-30 "NOT" 29.473915260035
"hsa-miR-532-5p" 2346.69552743758 -1.24566234114813 0.106961056582864 -11.6459427472382 2.40645698450967e-31 3.52121279351047e-30 "DOWN" 29.4533077289046
"hsa-miR-342-3p" 335.939285686635 1.06102979676851 0.0911896661781851 11.6354170514809 2.72256139904229e-31 3.92601245224215e-30 "UP" 29.40604832727
"hsa-miR-590-3p" 15.3953641107603 1.18101551960708 0.101917048833243 11.5880074347468 4.74031903983136e-31 6.73802492090315e-30 "UP" 29.1714673870933
"hsa-miR-181a-3p" 412.760980527126 0.858259507642895 0.0750699090342304 11.4328033520268 2.86700803369159e-30 4.0178492866523e-29 "NOT" 28.3960063580813
"hsa-miR-210-5p" 4.03804443542312 2.43490633150423 0.213525115060615 11.4033720614693 4.02231474377904e-30 5.55861551397242e-29 "UP" 28.2550333648057
"hsa-miR-16-2-3p" 17.4698967819825 1.40396841351186 0.123432169385484 11.3744125255322 5.60791835688707e-30 7.64366954123648e-29 "UP" 28.1166980970644
"hsa-miR-200a-3p" 323.933177683507 -1.3260063740579 0.116946651378607 -11.3385578674249 8.45258676721166e-30 1.13653024775346e-28 "DOWN" 27.9444190014193
"hsa-miR-27b-3p" 2523.09319098613 -0.876541641254602 0.0773511538298549 -11.3319788762645 9.11224259782726e-30 1.20889085131175e-28 "NOT" 27.9176129090755
"hsa-miR-660-3p" 1.20724016879775 -2.03924254602146 0.180342213917381 -11.3076273254341 1.20298674118935e-29 1.57496290458343e-28 "DOWN" 27.8027296707788
"hsa-miR-125b-5p" 1329.90380899687 -1.11622731822718 0.0994667904026089 -11.222110552769 3.17598859840616e-29 4.10403721482355e-28 "DOWN" 27.386788709758
"hsa-miR-16-1-3p" 8.83030454110306 1.15144698563097 0.102975293532322 11.181779105777 5.0075900663508e-29 6.38788732822955e-28 "UP" 27.1946427527026
"hsa-miR-203a-3p" 1534.2567559733 -1.91592862957166 0.172631298371903 -11.0983850995787 1.27730920313201e-28 1.6087628571093e-27 "DOWN" 26.7935079692255
"hsa-miR-330-5p" 34.1978382079025 0.959567172123881 0.0868379314105664 11.0500924715386 2.18989196049849e-28 2.72367812587e-27 "NOT" 26.5648442170302
"hsa-miR-199a-5p" 835.988732130138 -1.56865246302243 0.143553884569495 -10.9272728336588 8.53757805063423e-28 1.03596221468062e-26 "DOWN" 25.9846560846052
"hsa-miR-514b-5p" 1.72635663662048 -5.97560059047911 0.546827736345967 -10.9277569393416 8.49216272727586e-28 1.03596221468062e-26 "DOWN" 25.9846560846052
"hsa-miR-502-3p" 33.9998725607103 -1.0486285277708 0.0960248821718738 -10.920383384526 9.21061895782946e-28 1.10416456181209e-26 "DOWN" 25.9569661956639
"hsa-miR-6509-5p" 3.91168707108993 2.20416229119956 0.205705123111343 10.7151550620667 8.64123339819507e-27 1.02357467038144e-25 "UP" 24.9898804698049
"hsa-miR-1270" 43.9764481590957 1.6910159914908 0.15823580890418 10.6866833948742 1.17497792300011e-26 1.37541533339424e-25 "UP" 24.8615661383687
"hsa-miR-149-5p" 29.9019456669614 -1.60594666863581 0.150558255672811 -10.6666131422631 1.45845928127083e-26 1.68740347077265e-25 "DOWN" 24.7727810619398
"hsa-miR-30a-3p" 102999.232731708 -1.02051563948931 0.0958008878391608 -10.6524653633967 1.69807327679626e-26 1.94204932231296e-25 "DOWN" 24.7117397444917
"hsa-miR-10b-3p" 109.056878117258 -0.916156373037556 0.0867330656061162 -10.5629423638515 4.42567781474304e-26 5.0040334382606e-25 "NOT" 24.3006797968996
"hsa-miR-27b-5p" 41.2659655893016 -0.771713011603069 0.0736202176653066 -10.4823516701817 1.04121897491977e-25 1.16405941578109e-24 "NOT" 23.9340248519135
"hsa-miR-335-5p" 16.6801469297204 -1.65051157151559 0.158796842233474 -10.3938563783837 2.64440052127941e-25 2.89140496557474e-24 "DOWN" 23.5388910774758
"hsa-let-7b-5p" 35816.7060392983 0.781099847415987 0.075148165354057 10.3941306316112 2.63680482046372e-25 2.89140496557474e-24 "NOT" 23.5388910774758
"hsa-miR-155-3p" 2.14055820857445 3.2819162187166 0.319395466549263 10.2754001306728 9.09661743656969e-25 9.83818951020309e-24 "UP" 23.0070848160069
"hsa-miR-1-3p" 34.3455005539244 -1.75721661839421 0.172075339279209 -10.2119026802728 1.7539127284478e-24 1.87649802667265e-23 "DOWN" 22.7266518879552
"hsa-miR-193a-5p" 526.992482094538 0.819210234448754 0.0803089602927936 10.2007326637282 1.96782373000828e-24 2.08296235250876e-23 "NOT" 22.681318579426
"hsa-miR-30c-1-3p" 3.3148948651669 -1.37820335266991 0.135571867531083 -10.1658506131733 2.816527253785e-24 2.9499417026485e-23 "DOWN" 22.5301865665534
"hsa-miR-590-5p" 37.1472689690772 0.843646354158912 0.0843552003837921 10.0011184884934 1.50685387115201e-23 1.56179125187109e-22 "NOT" 21.8063770141328
"hsa-miR-144-5p" 950.946522403466 1.83223744585954 0.183867954139226 9.96496346759892 2.16953611021307e-23 2.22545198934227e-22 "UP" 21.6525817705069
"hsa-miR-184" 6.13933909453497 -4.28145281310349 0.435590759861204 -9.82907170590056 8.43930756626014e-23 8.56848064125392e-22 "DOWN" 21.0670961801326
"hsa-miR-615-3p" 24.097360537004 -0.971261598941546 0.0990032109538808 -9.81040503215593 1.01560087382076e-22 1.02073017116329e-21 "NOT" 20.991089047984
"hsa-miR-214-3p" 5.93950960726729 -1.62782925923337 0.165961895340281 -9.80845184911716 1.03544906806695e-22 1.03027182272662e-21 "DOWN" 20.9870481776873
"hsa-miR-4652-5p" 3.71685794648714 3.50622710387993 0.35753235696461 9.80674066438968 1.05315334230536e-22 1.03751245108301e-21 "UP" 20.98400668266
"hsa-miR-1271-5p" 25.93128953452 1.31592838969764 0.134738201228937 9.76655749961894 1.56685703468752e-22 1.5284536759942e-21 "UP" 20.815747719231
"hsa-miR-3615" 3.99912168505381 2.0807436109823 0.213506312361258 9.74558357535414 1.92668647309682e-22 1.86121654439936e-21 "UP" 20.7302030956673
"hsa-miR-3130-5p" 10.6347803618073 1.44128898061346 0.148531248792314 9.70360777501284 2.91022098586434e-22 2.78429796243752e-21 "UP" 20.5552842904271
"hsa-miR-181a-5p" 3496.22531772509 0.808505900037043 0.0835696691531287 9.6746332518749 3.86474818477343e-22 3.66230899414244e-21 "NOT" 20.4362450164544
"hsa-miR-144-3p" 59.7397074950958 1.84355583973803 0.190576313411634 9.67358328396275 3.90461958020746e-22 3.66518536066643e-21 "UP" 20.4359040567448
"hsa-miR-625-3p" 244.097656432873 1.06174110669815 0.110498586230094 9.60863973849643 7.35137040616895e-22 6.83608743377393e-21 "UP" 20.1651923912757
"hsa-miR-29c-5p" 162.097922822905 -0.765005909171959 0.0801700179806702 -9.54229434445693 1.39706694624339e-21 1.28711260325201e-20 "NOT" 19.8903834571113
"hsa-miR-365a-3p" 157.804029452741 0.992861789848496 0.104933522500417 9.46181702653265 3.02637785038071e-21 2.72737748177955e-20 "NOT" 19.564254749514
"hsa-miR-629-3p" 12.2620600301825 1.19831272357542 0.12665469192138 9.46125805050525 3.04260201484955e-21 2.72737748177955e-20 "UP" 19.564254749514
"hsa-miR-365b-3p" 157.795326437338 0.992687629503656 0.104913775690005 9.46193789113841 3.0228810484715e-21 2.72737748177955e-20 "NOT" 19.564254749514
"hsa-miR-2355-3p" 9.02368434501227 1.33367444500038 0.141522637875511 9.42375343634799 4.35244620335705e-21 3.86668211816095e-20 "UP" 19.4126615300224
"hsa-miR-30c-5p" 6008.40295815717 -0.931052762959004 0.0994131926497801 -9.36548498385906 7.57018196933174e-21 6.66577969865937e-20 "NOT" 19.1761490436964
"hsa-miR-200c-3p" 1163.38749188325 -2.85418987062257 0.305994116011848 -9.32759723560192 1.08298073408193e-20 9.4523318457151e-20 "DOWN" 19.0244610398715
"hsa-miR-30b-5p" 1731.74816918939 -1.0280258325436 0.11075393328417 -9.28207064128298 1.66216401434339e-20 1.43813321241015e-19 "DOWN" 18.8422008839565
"hsa-miR-199a-3p" 2385.7938449993 -1.21587586936554 0.132345096152161 -9.18716223506773 4.03341187814885e-20 3.45969380927423e-19 "DOWN" 18.4609623355502
"hsa-miR-199b-3p" 2379.95542731252 -1.2160870071213 0.132450426588321 -9.18145028631058 4.2532394168562e-20 3.61707112801019e-19 "DOWN" 18.4416429509568
"hsa-miR-30b-3p" 12.9492204449031 -1.38386095605937 0.151207829175338 -9.15204565535205 5.58654671956762e-20 4.71068981861846e-19 "DOWN" 18.3269154914946
"hsa-miR-146a-5p" 229.742642095744 1.10094259997065 0.121943204745903 9.02832267090828 1.7432316387692e-19 1.45757603409694e-18 "UP" 17.8363687811127
"hsa-miR-616-5p" 10.9284286194802 1.35925168966782 0.150674831091951 9.02109317008835 1.86221623748672e-19 1.54408763024941e-18 "UP" 17.8113280561675
"hsa-miR-126-5p" 1641.79801874152 0.814146401037137 0.0909033473128125 8.95617625867542 3.36132494530759e-19 2.76406472775294e-18 "NOT" 17.5584517910457
"hsa-miR-34a-5p" 565.71709911995 0.782781210424062 0.0875998375506144 8.93587513757406 4.03967969783488e-19 3.29465680274238e-18 "NOT" 17.4821898182287
"hsa-miR-513c-5p" 0.603778507904758 -3.72566785536263 0.418525818711978 -8.90188296346555 5.49071485448949e-19 4.44167583757483e-18 "DOWN" 17.3524531403147
"hsa-miR-146b-5p" 1613.72144356541 1.4614538736212 0.165732127356907 8.81816879399566 1.16346773454922e-18 9.33589028932642e-18 "UP" 17.0298442605424
"hsa-miR-369-5p" 3.22953693937305 -1.93534711595293 0.22062613002442 -8.77206664386813 1.75416523454532e-18 1.39631552669808e-17 "DOWN" 16.8550164327013
"hsa-miR-433-3p" 1.34898042401206 -1.78355611596734 0.205151020289056 -8.69386909923392 3.5030125448218e-18 2.76626784293467e-17 "DOWN" 16.5581057717766
"hsa-miR-204-5p" 1051.41417366199 -1.65805229445431 0.191384547654397 -8.66345958843256 4.57658825835614e-18 3.58559473784595e-17 "DOWN" 16.4454387981713
"hsa-miR-20b-5p" 71.2343024875899 -1.20951806150342 0.13982182517129 -8.65042392360192 5.13084752536958e-18 3.98843225604901e-17 "DOWN" 16.3991977800886
"hsa-miR-1296-5p" 9.52608971694637 -0.954561894263429 0.110612485191116 -8.62978435584501 6.14677522558659e-18 4.74111732516175e-17 "NOT" 16.3241192973619
"hsa-miR-10b-5p" 531416.386287853 -0.930892514088966 0.108290301280469 -8.59626857697978 8.23499461908205e-18 6.3029381892205e-17 "NOT" 16.2004569518324
"hsa-miR-760" 2.45222254903764 2.25895493653284 0.265037458552012 8.52315347752829 1.55266821428973e-17 1.17931669711319e-16 "UP" 15.9283695525475
"hsa-miR-340-3p" 21.0703687130976 0.725878841292972 0.0851842209901552 8.52128284857899 1.57795644689905e-17 1.18944444292769e-16 "NOT" 15.9246558383627
"hsa-let-7i-5p" 1054.60990051265 0.561980809126547 0.0659726987450956 8.51838441986315 1.61794392977524e-17 1.21041669934313e-16 "NOT" 15.917065093261
"hsa-miR-215-5p" 199.636157150755 1.62086709161902 0.190320875360768 8.51649661944094 1.64452453181037e-17 1.22112082772486e-16 "UP" 15.9132413612657
"hsa-miR-130a-3p" 236.781129455561 -0.717401243030782 0.0845813116667703 -8.4817937780058 2.21748342434741e-17 1.63436741275976e-16 "NOT" 15.7866503055776
"hsa-miR-664a-5p" 11.9401867970885 -0.736724509625039 0.0870171954743578 -8.46642443035454 2.53040876224745e-17 1.85129170473251e-16 "NOT" 15.7325251448482
"hsa-miR-130b-3p" 13.4823311761404 1.0278337805582 0.121552555404367 8.45587965747761 2.76991167399043e-17 2.01172417198575e-16 "UP" 15.6964315657615
"hsa-miR-5586-5p" 7.13100605814585 1.38829751851564 0.164512935048843 8.43883502597203 3.20516099035482e-17 2.31096752565438e-16 "UP" 15.6362061573025
"hsa-miR-101-3p" 34431.6649425838 0.71734300914279 0.0855431568827976 8.38574393654444 5.04059514047941e-17 3.60819580199785e-16 "NOT" 15.4427099031091
"hsa-miR-99b-5p" 89461.8612202078 -0.544830706404772 0.0652671686460285 -8.34769942847712 6.9605437599268e-17 4.9469578865194e-16 "NOT" 15.3056617867715
"hsa-miR-502-5p" 2.18083406134071 -1.21234998647682 0.145467095177952 -8.33418708879652 7.80324536835352e-17 5.50654549043387e-16 "DOWN" 15.2591207686508
"hsa-miR-130b-5p" 18.4484448210326 0.920137524556409 0.110451099454613 8.33072309012658 8.03500694089534e-17 5.63016331421892e-16 "NOT" 15.2494790073804
"hsa-miR-136-5p" 29.6526629656789 -1.29249547183641 0.155991073082546 -8.28570152314073 1.17414911792345e-16 8.16977882750933e-16 "DOWN" 15.0877897005413
"hsa-miR-1251-5p" 23.7333931675933 -2.3021993155012 0.27811575907855 -8.27784561050701 1.25423692913102e-16 8.66642878114836e-16 "DOWN" 15.0621598275703
"hsa-miR-193a-3p" 26.7239189268634 0.782292207453836 0.0948442711101693 8.24817564937728 1.60830857906639e-16 1.10363243873866e-15 "NOT" 14.9571755429172
"hsa-miR-203b-3p" 16.7027805410895 -2.5304822390774 0.307757890894009 -8.22231472839438 1.99612523847319e-16 1.36037302211015e-15 "DOWN" 14.8663419892539
"hsa-miR-214-5p" 14.978832108237 -1.22704067894022 0.149253138393792 -8.22120520978776 2.01468194552948e-16 1.36367927605567e-15 "DOWN" 14.8652877594578
"hsa-miR-324-3p" 31.8003315760731 -0.639263857151565 0.0789096954855869 -8.10120801021629 5.44161162919653e-16 3.65838079125037e-15 "NOT" 14.4367110919346
"hsa-miR-378a-5p" 155.085480852991 -0.914106780923356 0.113271817352109 -8.07002838209813 7.02818286298831e-16 4.69331674407609e-15 "NOT" 14.3285201349922
"hsa-miR-185-5p" 118.826989506055 0.761421243179934 0.0946936434884184 8.04089076235682 8.9187739397707e-16 5.91612004671457e-15 "NOT" 14.2279630221165
"hsa-miR-10a-5p" 104536.38002721 -1.12045131749946 0.139724990816165 -8.0189757820319 1.06630525428613e-15 7.02631607956757e-15 "DOWN" 14.1532723173216
"hsa-miR-5000-3p" 6.81764779028001 0.956501043214131 0.119847734052546 7.98096894176372 1.45188999477562e-15 9.50414832106407e-15 "NOT" 14.0220867947411
"hsa-miR-26b-5p" 2013.24107264398 -0.489079583593273 0.0613843157579222 -7.96750077857068 1.61915440427382e-15 1.05297949820421e-14 "NOT" 13.9775800845633
"hsa-miR-550a-3p" 4.67511974072204 1.29805580937529 0.163684766315239 7.93021756756143 2.18762287454552e-15 1.41343166244986e-14 "UP" 13.8497251842303
"hsa-miR-151a-3p" 3882.47057410628 0.450424614833647 0.0568351989469877 7.92509964210339 2.27963461995293e-15 1.4633783528085e-14 "NOT" 13.8346433736059
"hsa-miR-138-5p" 6.14073059578383 -2.38414766130167 0.301281671203301 -7.91335115667515 2.50551347353395e-15 1.59806788856813e-14 "DOWN" 13.7964047750819
"hsa-miR-2277-5p" 3.20328308352287 1.4840904983909 0.187975036885992 7.89514673318572 2.89973882560633e-15 1.83773256782057e-14 "UP" 13.7357176881459
"hsa-miR-372-3p" 0.6443926503963 -2.73090358049119 0.347373169035823 -7.86158467008591 3.79303904361719e-15 2.38865433442981e-14 "DOWN" 13.6218466930761
"hsa-miR-744-5p" 50.2224241974901 -0.608838778746229 0.0775654256075172 -7.84935780313985 4.18173006123625e-15 2.6168688119057e-14 "NOT" 13.5822180487371
"hsa-miR-4772-5p" 1.70479896850662 2.13967547888206 0.273196296938569 7.83200761818229 4.80140431593976e-15 2.98587330897504e-14 "UP" 13.5249286233961
"hsa-miR-374c-5p" 7.22138030360601 2.91925848159517 0.376998228092947 7.74342759211974 9.67719084470251e-15 5.98062415557702e-14 "UP" 13.2232534893932
"hsa-miR-23b-5p" 2.67863709144082 -0.964477863664418 0.124695922353599 -7.73463835432771 1.03697453280315e-14 6.3690719761675e-14 "NOT" 13.1959238431734
"hsa-miR-186-5p" 711.69485469341 0.423197765117782 0.0551232184650984 7.67730507945091 1.62470188540936e-14 9.91765874835777e-14 "NOT" 13.0035908392043
"hsa-miR-451a" 2949.05625519073 1.4501660063567 0.189663484653315 7.64599474172616 2.0733614079885e-14 1.25792353716375e-13 "UP" 12.9003457566627
"hsa-miR-223-3p" 312.308848465596 0.975860748933352 0.127752376604935 7.63868958736584 2.194436492389e-14 1.32331170298609e-13 "NOT" 12.8783378467101
"hsa-miR-18a-5p" 15.2604445966539 0.939620566702347 0.123357493193728 7.61705302511874 2.59532740582867e-14 1.55563299325273e-13 "NOT" 12.808092854522
"hsa-miR-374a-5p" 69.5432715249549 0.440935021373802 0.058229640868504 7.57234657121679 3.6654200736537e-14 2.18388800795535e-13 "NOT" 12.6607696364683
"hsa-miR-191-5p" 1029.91489283989 -0.507416514929985 0.067061505345156 -7.56643490655905 3.83606267247652e-14 2.27195378518699e-13 "NOT" 12.6436005070466
"hsa-miR-19a-3p" 48.8849615661752 0.769393771571936 0.101793287882896 7.55839395282185 4.08076513150173e-14 2.40258065434569e-13 "NOT" 12.6193220242008
"hsa-let-7i-3p" 198.065315135818 0.602308633122398 0.0799485161319433 7.53370621824145 4.93200229624608e-14 2.88667193221462e-13 "NOT" 12.5396025705096
"hsa-miR-136-3p" 5.9585904292524 -1.21479065898944 0.16315732537673 -7.44551711781554 9.65654086070247e-14 5.61886441894676e-13 "DOWN" 12.2503514471387
"hsa-miR-500b-3p" 2.93410034148808 -1.08249055372336 0.145582686495583 -7.43557204349438 1.0411640354913e-13 6.02301287973167e-13 "DOWN" 12.2201862081244
"hsa-miR-589-5p" 105.978217777659 0.57358696968322 0.0776779069283907 7.38417128324525 1.53405857219919e-13 8.82305363779302e-13 "NOT" 12.0543810805685
"hsa-miR-151b" 10.6287044690911 0.81254559128512 0.110628008210326 7.34484516561404 2.05997425637492e-13 1.17797378453624e-12 "NOT" 11.9288643745387
"hsa-miR-507" 0.539644866098543 -4.24787956521224 0.57901661827979 -7.33636899374726 2.19466426850991e-13 1.24782339838135e-12 "DOWN" 11.9038468750187
"hsa-miR-585-3p" 2.10780562117937 -1.31591214697558 0.179663245082745 -7.32432583175002 2.40102669023663e-13 1.35739861180991e-12 "DOWN" 11.8672925992904
"hsa-miR-154-5p" 4.64139106783013 -1.48531411553342 0.20294930307898 -7.31864605100611 2.50485306176016e-13 1.40809536522675e-12 "DOWN" 11.851367930997
"hsa-miR-153-5p" 23.746831051531 1.20525982177029 0.164711257355625 7.31741012193256 2.52802341624157e-13 1.41313668492155e-12 "UP" 11.8498158292086
"hsa-miR-493-5p" 7.64339475309568 -1.20665501898749 0.165485317083507 -7.29161378334605 3.06264073473758e-13 1.69295973947994e-12 "DOWN" 11.7713533697881
"hsa-miR-216b-5p" 1.48240152454286 -3.57983381510295 0.490942776727604 -7.2917537130589 3.05946075786691e-13 1.69295973947994e-12 "DOWN" 11.7713533697881
"hsa-let-7c-3p" 40.7612954433164 -0.892005459501995 0.122492513211707 -7.28212227926388 3.28609005823907e-13 1.80644177234689e-12 "NOT" 11.7431760326324
"hsa-miR-497-3p" 3.26231493271479 1.45664646825801 0.200321868471516 7.27152996012081 3.55438520135376e-13 1.94319410733351e-12 "UP" 11.7114838151834
"hsa-miR-33b-5p" 6.52315988776609 1.42700476903915 0.197480733870821 7.22604550362164 4.97261189398622e-13 2.70368788771382e-12 "UP" 11.56804344456
"hsa-miR-3065-3p" 69.7210910566042 -1.43399238364926 0.19923331761608 -7.19755310410753 6.13026773139369e-13 3.31500890909604e-12 "DOWN" 11.47951530009
"hsa-miR-4746-5p" 2.55770990050018 1.45087448971727 0.201860146993283 7.18752320023597 6.59771940936725e-13 3.54850314179482e-12 "UP" 11.4499548059167
"hsa-miR-127-3p" 340.597304871566 -1.12631247471926 0.15685750180445 -7.18048204110383 6.9466054648221e-13 3.71606045026774e-12 "DOWN" 11.4299172298226
"hsa-miR-34a-3p" 2.27284336653429 1.48551062501092 0.207899456307939 7.14533193781225 8.97786731266386e-13 4.77699357010724e-12 "UP" 11.320845343282
"hsa-miR-376a-5p" 1.26358667880535 -1.7216244967623 0.241400065057185 -7.13183112172925 9.90423502582517e-13 5.24186906951917e-12 "DOWN" 11.2805138309849
"hsa-miR-127-5p" 197.295678690282 -1.01440771986458 0.142260701177783 -7.1306250529222 9.99141520584761e-13 5.26003075651766e-12 "DOWN" 11.2790117164267
"hsa-miR-486-3p" 3.18690300428083 1.62461312389838 0.228290967170267 7.11641439009145 1.10770925558491e-12 5.80089847003679e-12 "UP" 11.2365047356854
"hsa-miR-10a-3p" 7.35241382951372 -1.07987160659614 0.152175711883539 -7.0962152450621 1.28219730344933e-12 6.67950951273344e-12 "DOWN" 11.175255427305
"hsa-miR-191-3p" 2.67038389719473 -0.953142512314777 0.134405589892276 -7.09153922153614 1.32628477599683e-12 6.87319454227525e-12 "NOT" 11.1628413634326
"hsa-miR-185-3p" 6.8850214190158 0.971677494770447 0.137262028718157 7.07899703832594 1.45201488378668e-12 7.48577621434068e-12 "NOT" 11.1257631601671
"hsa-miR-934" 0.597206169232867 -4.54160616171213 0.642491156328639 -7.06874502003116 1.56341110855397e-12 8.01852604644947e-12 "DOWN" 11.0959054557462
"hsa-miR-3678-5p" 1.60091806582567 1.93884387888882 0.274972919862278 7.0510357160258 1.77590899906789e-12 9.06168950806437e-12 "UP" 11.0427908226738
"hsa-miR-503-3p" 10.0469529356067 1.06927188484878 0.151803630176462 7.04378336411207 1.87088950016108e-12 9.49762781969526e-12 "UP" 11.0223848529704
"hsa-miR-455-5p" 131.378394424571 0.69758450021098 0.100143180369155 6.96587124195071 3.26377547212786e-12 1.64845512424732e-11 "NOT" 10.7829228711214
"hsa-miR-122b-5p" 1.07163249096674 2.16718472182948 0.313865134098102 6.90482785880927 5.02643413761457e-12 2.52591008430631e-11 "UP" 10.5975821132362
"hsa-miR-26a-5p" 3798.5535209911 -0.424902592018989 0.0616145364587161 -6.89614198921529 5.34337896924711e-12 2.67168948462355e-11 "NOT" 10.5732140188578
"hsa-miR-5588-3p" 1.80540236409592 1.70932878685673 0.249343308212798 6.8553224833206 7.11518266466833e-12 3.53980337567249e-11 "UP" 10.4510208609211
"hsa-miR-30a-5p" 364601.262276102 -0.628414945814023 0.0920128352207457 -6.82964441109122 8.51253672721793e-12 4.21391743461783e-11 "NOT" 10.3753139779926
"hsa-miR-323a-3p" 3.41232978850069 -1.60560985420426 0.236076906528981 -6.80121523876014 1.03740290356483e-11 5.10997964874754e-11 "DOWN" 10.2915808295041
"hsa-miR-224-3p" 9.0463015028278 1.03612201546848 0.152641476690708 6.78794543876134 1.13741646753885e-11 5.57502160197612e-11 "UP" 10.2537534454814
"hsa-miR-146b-3p" 191.902041939804 1.05266568292856 0.156141628681918 6.74173628016256 1.56504963635642e-11 7.63345288320902e-11 "UP" 10.1172789707058
"hsa-miR-3170" 14.4200153154721 0.916550605728805 0.136094295183765 6.73467322411428 1.64298759833214e-11 7.97450078214867e-11 "NOT" 10.0982964950224
"hsa-miR-323b-3p" 7.07103677861142 -1.46261802475263 0.217309215153458 -6.73058445183636 1.68982934190287e-11 8.16203978249200e-11 "DOWN" 10.0882012927685
"hsa-miR-141-3p" 178.056023416879 -2.32059705768958 0.347378630769922 -6.68031033614897 2.38436784558482e-11 1.14610918181493e-10 "DOWN" 9.94077400819661
"hsa-miR-653-5p" 308.200952797756 1.3403301444052 0.200891334948175 6.67191616179452 2.52484803323244e-11 1.20779990051263e-10 "UP" 9.91800501050086
"hsa-miR-133a-3p" 18.3293086597212 -1.11571191070658 0.169011410123742 -6.60139992850015 4.07293158597186e-11 1.93902723829761e-10 "DOWN" 9.71241609016871
"hsa-miR-411-5p" 4.36585124510432 -1.35682064652086 0.206155918315103 -6.58152653394601 4.65642385518390e-11 2.20625796947999e-10 "DOWN" 9.65634370849986
"hsa-miR-129-2-3p" 0.881712404835962 -2.43839168992212 0.372209427298383 -6.55112823880029 5.7103993853469e-11 2.69281866749771e-10 "DOWN" 9.56979289068675
"hsa-miR-135a-5p" 44.7404862387908 -1.57142737858591 0.241290535294787 -6.51259435711425 7.3863785199071e-11 3.46672010722055e-10 "DOWN" 9.46008122058662
"hsa-miR-199b-5p" 25.530287241458 -1.58103227253548 0.245511606252576 -6.43974554469312 1.19673962964489e-10 5.59040343425663e-10 "DOWN" 9.2525568499044
"hsa-miR-126-3p" 28393.7800796953 0.608411200833986 0.0951080158611084 6.39705492040212 1.58402365611793e-10 7.36496980297823e-10 "NOT" 9.13282902946314
"hsa-miR-33a-5p" 28.5889211851612 -1.10573653352704 0.173010925563316 -6.39113703326426 1.64656736029649e-10 7.62016057439539e-10 "DOWN" 9.11803587697548
"hsa-miR-26a-1-3p" 13.4338998138067 -0.952718887290152 0.149229768497467 -6.38424154163533 1.72249031145624e-10 7.93461972175442e-10 "NOT" 9.10047388260808
"hsa-miR-652-3p" 41.9193442369674 -0.429787808538445 0.0673547689590862 -6.38095587262 1.75986017576975e-10 8.0694049534143e-10 "NOT" 9.09315848943861
"hsa-miR-200c-5p" 2.66000090830864 -3.11943497932638 0.489458635985416 -6.37323514181354 1.85081778522599e-10 8.44753989128375e-10 "DOWN" 9.07326974870684
"hsa-miR-1277-3p" 4.90137898480098 0.925742430956004 0.145780756691391 6.35023752082551 2.14982731506141e-10 9.76748026705983e-10 "NOT" 9.01021745749408
"hsa-miR-376b-5p" 0.70815648411022 -1.55305666285902 0.245286968373054 -6.33159059839245 2.42646622715958e-10 1.09742449819263e-09 "DOWN" 8.95962534912343
"hsa-miR-217-5p" 147.826732037622 -1.52118998206148 0.240312058888668 -6.33006095947194 2.45064360929155e-10 1.10334406843669e-09 "DOWN" 8.95728903540908
"hsa-miR-122-3p" 0.647406594329147 2.14750845076616 0.340137663738372 6.31364497293068 2.72538774468458e-10 1.22151387655908e-09 "UP" 8.91310159501981
"hsa-miR-376c-5p" 0.729909417706267 -1.54127944554053 0.244175645978117 -6.3121751531218 2.75140568096199e-10 1.22764513567587e-09 "DOWN" 8.9109271526493
"hsa-miR-618" 3.7307839167126 1.42958837542033 0.226688087761929 6.30641155225459 2.85579051693269e-10 1.26853194836965e-09 "UP" 8.8966985904636
"hsa-miR-875-5p" 1.85886326523167 3.46615480237618 0.550015083971393 6.30192680780453 2.93967989764398e-10 1.29999177695812e-09 "UP" 8.88605939479548
"hsa-miR-181c-5p" 72.2242754204037 0.790356077693208 0.125738342674861 6.2857204960697 3.26336618194782e-10 1.43674750045933e-09 "NOT" 8.8426195497451
"hsa-miR-32-3p" 1.72578634446874 -0.813953435301475 0.130435638340391 -6.24026873067729 4.36819788325988e-10 1.91469466689145e-09 "NOT" 8.71790047237772
"hsa-miR-486-5p" 642.467240077696 1.14596998999439 0.184371367202994 6.21555292114673 5.11442322688244e-10 2.23195224155615e-09 "UP" 8.65131510249904
"hsa-miR-138-1-3p" 0.67277302497461 -2.4819280632572 0.399543579800462 -6.2119082591609 5.23449865319018e-10 2.27437823577477e-09 "DOWN" 8.64313730919527
"hsa-miR-330-3p" 5.10197110331871 0.791368981286437 0.127566822628312 6.20356425739495 5.51984870172201e-10 2.3879345470493e-09 "NOT" 8.62197758133031
"hsa-miR-204-3p" 10.9033052528734 -1.11143019978422 0.179439838509119 -6.19388765069437 5.86980740247979e-10 2.52833695474779e-09 "DOWN" 8.59716504754318
"hsa-miR-195-3p" 10.5946788045414 0.809259147521755 0.130746252175274 6.18953992223721 6.03400699127101e-10 2.58786075703218e-09 "NOT" 8.58705909511286
"hsa-miR-599" 1.91367097975853 3.2961980032013 0.53315130044359 6.18248140904619 6.31017444410478e-10 2.6946882282765e-09 "UP" 8.56949147484521
"hsa-miR-99a-5p" 1695.99536261675 -0.621915260590668 0.100636960800625 -6.1797897675265 6.4187019299147e-10 2.72931983772014e-09 "NOT" 8.56394556817112
"hsa-miR-140-3p" 3611.57145252327 0.594350076375792 0.0962531325104802 6.17486476412679 6.62201276647979e-10 2.80378838410527e-09 "NOT" 8.55225476783929
"hsa-miR-362-3p" 6.13359622414532 -0.773504837242861 0.125477372183148 -6.16449662425069 7.07077055018561e-10 2.98110877009944e-09 "NOT" 8.52562217781098
"hsa-miR-221-3p" 346.964560319301 1.11006518709879 0.18143066452669 6.11839894868211 9.45201902514671e-10 3.96825271308902e-09 "UP" 8.40140067814959
"hsa-let-7f-5p" 24270.8380695766 -0.933403845159455 0.15380963627965 -6.06856545361295 1.29057817823849e-09 5.39548440061891e-09 "NOT" 8.26796955875271
"hsa-miR-181d-5p" 28.1748537491332 0.796560939862712 0.131410968803601 6.06160160841069 1.34772703958735e-09 5.61083014388877e-09 "NOT" 8.25097287845184
"hsa-miR-28-5p" 216.496291053561 0.306981126025577 0.0509169605608412 6.02905441810027 1.64921753764237e-09 6.83738104147567e-09 "NOT" 8.16511021656054
"hsa-miR-675-3p" 160.966396385085 -1.63063984759384 0.271076594819211 -6.01542102401485 1.79419760158787e-09 7.4075793094603e-09 "DOWN" 8.1303236900367
"hsa-miR-708-3p" 141.904371379277 0.869337662197655 0.144637580259472 6.01045496362777 1.85003399101525e-09 7.6065447151247e-09 "NOT" 8.11881257738589
"hsa-miR-3191-3p" 0.833516037068494 1.74992141182385 0.291531931630679 6.00250340343746 1.94298187626168e-09 7.9558311394254e-09 "UP" 8.09931444324419
"hsa-miR-1228-5p" 0.967512789627913 1.72707800295857 0.288180177052724 5.99304928125779 2.05942408142439e-09 8.39806131564454e-09 "UP" 8.07582095883015
"hsa-miR-484" 199.671285813337 0.380931625475324 0.0635965542739632 5.9898154833096 2.10079242647334e-09 8.5317896503713e-09 "NOT" 8.06895986053732
"hsa-miR-320d" 2.32059355682671 1.25514307502051 0.209702797924487 5.98534252972858 2.15934946545044e-09 8.73395413871216e-09 "UP" 8.05878909285394
"hsa-miR-513a-5p" 0.344445241968128 -3.26927829022545 0.547844850434525 -5.96752581982364 2.40878180168939e-09 9.70339227806049e-09 "DOWN" 8.01307641108518
"hsa-miR-664a-3p" 89.0024504477545 -0.527816591998983 0.0887683203122744 -5.94600179593574 2.74771132597015e-09 1.10240837473399e-08 "NOT" 7.95765749619212
"hsa-miR-18a-3p" 1.98913795722947 1.18500524718053 0.19973350068474 5.93293184727657 2.9757239465432e-09 1.18909450875923e-08 "UP" 7.9247836264566
"hsa-miR-194-3p" 39.7637668633546 -0.953416412170314 0.160982124469021 -5.9224986334044 3.170864421614e-09 1.26200403980237e-08 "NOT" 7.89893925486917
"hsa-miR-550a-5p" 8.5665718056282 0.772525796944203 0.130754395797631 5.90822046350046 3.45823014429661e-09 1.3708920293128e-08 "NOT" 7.86299674865335
"hsa-miR-181b-2-3p" 7.80131684212302 0.81561640226977 0.138292825618109 5.89774920444585 3.68493486964065e-09 1.45496436321129e-08 "NOT" 7.837147643826
"hsa-miR-32-5p" 60.1204625420125 0.459218885420755 0.0780158751325852 5.88622360052142 3.95119671242903e-09 1.55392914184462e-08 "NOT" 7.80856878862873
"hsa-miR-99a-3p" 7.96910766940757 -0.627395169763248 0.10714580983073 -5.85552688205366 4.75500096659977e-09 1.86268738652235e-08 "NOT" 7.7298600263171
"hsa-miR-3200-3p" 4.4596080692504 -0.858685256745657 0.146717771816755 -5.85263288906898 4.83851357717602e-09 1.88796902325104e-08 "NOT" 7.72400513564256
"hsa-miR-106a-3p" 0.361860479031731 -1.9140122542464 0.32784276027615 -5.83820198632471 5.27671632417684e-09 2.05091122756092e-08 "DOWN" 7.68805313739604
"hsa-miR-15b-5p" 311.469562016783 0.444117860416036 0.0766230100206925 5.79614218099888 6.78577402255022e-09 2.62717710211575e-08 "NOT" 7.5805106497571
"hsa-miR-320c" 2.46776288097975 0.989674241004098 0.171207419249203 5.78055697202917 7.44537188238636e-09 2.87137403991257e-08 "NOT" 7.54191023039126
"hsa-miR-140-5p" 235.750887114487 0.374120545902158 0.0653185135298522 5.72763410684745 1.01840923866172e-08 3.91242159254214e-08 "NOT" 7.40755435290045
"hsa-miR-937-3p" 1.66841646125978 1.37518892202333 0.240430588670152 5.71969203099179 1.06717303125511e-08 4.08398910038012e-08 "UP" 7.38891542565738
"hsa-miR-425-3p" 8.06796412955814 -0.528239548521378 0.0925343584995909 -5.70857740937075 1.1392436178285e-08 4.34309348559142e-08 "NOT" 7.36220082229802
"hsa-miR-7706" 2.56251594394681 0.934469714271563 0.164476739442731 5.68147032484759 1.33541687559671e-08 5.07152592068214e-08 "NOT" 7.29486135048409
"hsa-miR-3127-5p" 7.81869749379586 0.641793251936718 0.113292280357465 5.66493365577695 1.47081433059826e-08 5.56448767659798e-08 "NOT" 7.25457481506133
"hsa-miR-3614-5p" 1.13333132896379 1.5642865367379 0.278415112225686 5.61854033077728 1.92577446185252e-08 7.25812723311842e-08 "UP" 7.13917542299728
"hsa-miR-4661-5p" 7.38385965440129 0.759673002606475 0.1354768478411 5.60740093021274 2.05387506031901e-08 7.71171956610345e-08 "NOT" 7.11284877178005
"hsa-miR-4999-5p" 1.64911075491467 1.44680201664723 0.258574785948632 5.59529426405345 2.20247885366857e-08 8.23859571203092e-08 "UP" 7.08414680850802
"hsa-miR-454-3p" 22.2348960721028 0.493449699210117 0.0886109829817671 5.56871939127062 2.56618370101515e-08 9.56311903561824e-08 "NOT" 7.01940043836888
"hsa-miR-1228-3p" 1.04053736090623 1.5409149856512 0.276805165447565 5.56678551557989 2.59481459929369e-08 9.63373330707918e-08 "UP" 7.01620538053218
"hsa-miR-7978" 1.0039100757687 1.59463801267362 0.290872251703747 5.48226241359645 4.19920735454468e-08 1.55323840809366e-07 "UP" 6.8087618788671
"hsa-miR-337-3p" 34.1849662291251 -0.940389701002658 0.171649640138382 -5.47854164007876 4.28845673985199e-08 1.58037572450101e-07 "NOT" 6.80123964995758
"hsa-miR-1251-3p" 0.438193084469716 -2.04359953653509 0.373274664677936 -5.47478768294743 4.3803648271907e-08 1.60828893101651e-07 "DOWN" 6.79363592705894
"hsa-miR-942-5p" 7.74184090408243 0.721851970318062 0.131890352415692 5.47312185536458 4.42175834854609e-08 1.617518219413e-07 "NOT" 6.7911508188225
"hsa-miR-874-5p" 1.69996054801562 -1.27598230862161 0.233338757300235 -5.46836849302242 4.54196862037827e-08 1.65540614552248e-07 "DOWN" 6.78109543686126
"hsa-miR-29b-2-5p" 140.572570446114 -0.445232161747197 0.0817292461207687 -5.44764797033967 5.10402494584093e-08 1.8534689128145e-07 "NOT" 6.73201469374898
"hsa-miR-3690" 1.7823597323501 1.49203138731647 0.274674703430421 5.4319941686746 5.57277442420317e-08 2.01633110984806e-07 "UP" 6.69543814912515
"hsa-miR-139-5p" 307.621095001816 -0.692513441050764 0.127530350470823 -5.43018535191119 5.62955522154499e-08 2.02949545124539e-07 "NOT" 6.69261191773977
"hsa-miR-23b-3p" 3571.62360723859 -0.42373023124218 0.0780434613842047 -5.42941360783799 5.65395140262652e-08 2.03093200202649e-07 "NOT" 6.69230461703785
"hsa-miR-222-3p" 161.495425876442 0.879722621528468 0.162925741054532 5.39953119644871 6.6815265147038e-08 2.39140966983104e-07 "NOT" 6.62134601898806
"hsa-miR-1295a" 2.02230939783384 1.34417141781923 0.249038991146163 5.39743359717646 6.76008802932071e-08 2.41085576672907e-07 "UP" 6.61782877120172
"hsa-miR-3190-5p" 0.641464100785303 1.55359178814414 0.288418848435317 5.38658203710484 7.18101604543024e-08 2.55182534471539e-07 "UP" 6.59314905347049
"hsa-miR-485-3p" 4.11043474922325 -1.18218290954288 0.222046761670088 -5.32402679800998 1.01494944438944e-07 3.59386013226866e-07 "DOWN" 6.44443882899831
"hsa-miR-361-3p" 246.291534769845 0.464373495191891 0.0874883456336079 5.30783262420619 1.10936438498727e-07 3.91424667752599e-07 "NOT" 6.40735180838865
"hsa-miR-7702" 3.2652364155303 1.56505504263061 0.295339444280465 5.29917379117289 1.16327869119092e-07 4.08997278351578e-07 "UP" 6.38827958197022
"hsa-miR-616-3p" 3.44719940809091 0.891281154375689 0.168421860899906 5.29195645751344 1.21014708697076e-07 4.23977588568982e-07 "NOT" 6.37265709958195
"hsa-miR-335-3p" 58.5869404606817 -0.922123672283763 0.174732584496066 -5.27734237402368 1.31070862609131e-07 4.57598274723107e-07 "NOT" 6.33951562162685
"hsa-miR-139-3p" 40.4630664032313 -0.764101479021684 0.144924655898116 -5.27240499062394 1.3464754542854e-07 4.68441635319571e-07 "NOT" 6.32934451158014
"hsa-miR-130a-5p" 2.63685019861316 -0.710525102487177 0.134816849732799 -5.27029895666162 1.36201736005467e-07 4.72197656186202e-07 "NOT" 6.32587617292846
"hsa-miR-548o-3p" 1.03368139315567 1.29583796864651 0.246104777536472 5.26539135736391 1.39891028232468e-07 4.83304073233699e-07 "UP" 6.31577954465946
"hsa-miR-3065-5p" 6.66252926907465 -1.22293632392368 0.232822266847499 -5.25266049713671 1.49917726387947e-07 5.16152725799332e-07 "DOWN" 6.28722177481088
"hsa-miR-4728-3p" 2.29987167581584 -0.711612742745592 0.137429799777644 -5.17800901912796 2.24266391881429e-07 7.69465723869042e-07 "NOT" 6.11381072120753
"hsa-let-7a-5p" 65174.5905958696 -0.46139617150915 0.0891800614562262 -5.17375929075385 2.29430359944723e-07 7.84478378505154e-07 "NOT" 6.1054190217715
"hsa-miR-29a-3p" 13826.4766500906 -0.481565691369077 0.093270603563992 -5.16310255287111 2.42889980487563e-07 8.27655926661389e-07 "NOT" 6.08215017071317
"hsa-miR-27a-3p" 1842.19892685798 0.345203861550871 0.0669146455253472 5.15886856816881 2.484466334142e-07 8.4370102473423e-07 "NOT" 6.07381142341128
"hsa-miR-409-5p" 18.1762745450494 -0.914181168560266 0.177928462939987 -5.13791415636859 2.77804724731535e-07 9.40189459550603e-07 "NOT" 6.02678462198915
"hsa-miR-766-3p" 13.9429384396891 -0.535305130744282 0.104281178069308 -5.13328618505351 2.84726455880167e-07 9.60348554578867e-07 "NOT" 6.01757111294336
"hsa-miR-7110-3p" 1.18122646128989 1.37846219510949 0.270148325918031 5.10261239052707 3.34996676456571e-07 1.12608680092665e-06 "UP" 5.94842813194422
"hsa-miR-363-5p" 0.251110082483623 -2.31613138406296 0.454810590446806 -5.09251858402768 3.53338068005775e-07 1.18374201234258e-06 "DOWN" 5.92674293851221
"hsa-miR-30e-3p" 19801.4635193298 -0.359132259010689 0.0706525456695457 -5.08307599687085 3.71371024993426e-07 1.2399804358002e-06 "NOT" 5.90658516700796
"hsa-miR-4536-3p" 1.13883008081131 1.23410877669149 0.245831397705981 5.02014302569891 5.16330202694e-07 1.71822258087134e-06 "UP" 5.76492057776739
"hsa-miR-143-5p" 315.841913541144 0.57846580545436 0.115336542069596 5.01545993207692 5.29067498667576e-07 1.75474053724746e-06 "NOT" 5.75578709092019
"hsa-miR-624-5p" 2.88972699451756 0.78475714548171 0.156575572826358 5.012002391663 5.38665343914759e-07 1.78063793088101e-06 "NOT" 5.7494243795857
"hsa-miR-708-5p" 85.0808208419195 0.785180343415694 0.157063807253443 4.99911696492053 5.75934599280563e-07 1.8975328684906e-06 "NOT" 5.72181069264963
"hsa-miR-6854-5p" 1.16156289377338 1.43824565055722 0.288354037169328 4.98777705585807 6.10779931886498e-07 2.00569647599692e-06 "UP" 5.69773478855054
"hsa-miR-432-5p" 6.86477108602337 -0.807294146755418 0.162092376065577 -4.9804572327869 6.34342202579744e-07 2.07621872225936e-06 "NOT" 5.68272689703422
"hsa-miR-148a-5p" 32.2885025972508 0.584992693382002 0.11843659924493 4.93928985728662 7.84075894941023e-07 2.55788693595514e-06 "NOT" 5.59211865617324
"hsa-miR-216a-3p" 0.725734288975074 -1.60979019932128 0.327774089071781 -4.91127960687808 9.04839514094837e-07 2.94220691674628e-06 "DOWN" 5.53132678788274
"hsa-miR-3677-3p" 7.12670529298891 0.651865889104088 0.133507569930825 4.88261369330477 1.0468884123151e-06 3.39300967509292e-06 "NOT" 5.46941490197189
"hsa-let-7f-2-3p" 1.39400724959029 1.16166071658342 0.240970065315213 4.8207677375356 1.4300678181789e-06 4.61986194509094e-06 "UP" 5.33537100223198
"hsa-miR-3940-5p" 0.76924024220701 1.72707827833433 0.358702511958908 4.81479281787739 1.47352688458332e-06 4.74485194226668e-06 "UP" 5.32377733469291
"hsa-miR-1180-3p" 21.9638999984034 0.638110691241755 0.132604732954904 4.81212606083045 1.49333106469855e-06 4.79311099798405e-06 "NOT" 5.31938251357992
"hsa-miR-145-5p" 6442.55830817008 -0.534364138729577 0.111148565449019 -4.80765664019908 1.52709755887912e-06 4.88573013210523e-06 "NOT" 5.31107052536388
"hsa-miR-150-3p" 3.5193919660046 0.809250393917596 0.16877806799725 4.79476038279324 1.62869390500913e-06 5.19407190860284e-06 "NOT" 5.28449204213582
"hsa-miR-222-5p" 13.815910211527 0.946310517723737 0.197750592463693 4.78537386884179 1.70669338839599e-06 5.42543105895851e-06 "NOT" 5.26556575073474
"hsa-let-7f-1-3p" 5.57993451944782 0.523050114309963 0.10962835075041 4.77112088916476 1.83203538417089e-06 5.80533505493642e-06 "NOT" 5.23617270989426
"hsa-miR-940" 3.35311231901723 -0.586894828337655 0.123257272113593 -4.76154321991467 1.92118141802336e-06 6.06849368550237e-06 "NOT" 5.21691909562293
"hsa-miR-101-5p" 35.8427451445752 -0.479163069461769 0.100853284438412 -4.75109037975236 2.02322669618481e-06 6.37060304653127e-06 "NOT" 5.1958194550454
"hsa-miR-124-3p" 1.02258465560994 -1.41910907991277 0.298994610024033 -4.74626977322001 2.07202319640588e-06 6.5036690234191e-06 "DOWN" 5.18684156842263
"hsa-miR-2277-3p" 0.831778088478865 1.28430275233912 0.271016204235462 4.73884119203185 2.14943871443558e-06 6.72544503416163e-06 "UP" 5.17227897236856
"hsa-miR-103a-3p" 29878.5318301667 0.386575426068262 0.0818270762439127 4.7242971863732 2.30912531232166e-06 7.20244415598763e-06 "NOT" 5.14252010032842
"hsa-miR-5003-3p" 0.664757568489817 1.31181148720976 0.279242889376203 4.69774356704373 2.63051402037451e-06 8.17925453210199e-06 "UP" 5.08728627668903
"hsa-miR-33a-3p" 2.31509658652426 -0.658255028790619 0.140459085708522 -4.68645389132477 2.77979409295859e-06 8.60363506568625e-06 "NOT" 5.0653180190563
"hsa-miR-450a-1-3p" 0.634193710599459 -1.07315929562532 0.229007931132568 -4.68612283565016 2.7842919509055e-06 8.60363506568625e-06 "DOWN" 5.0653180190563
"hsa-miR-2114-3p" 1.9761406343692 1.44393351354668 0.309693159734612 4.66246498561362 3.12444258440759e-06 9.6248308714723e-06 "UP" 5.01660689322015
"hsa-miR-377-5p" 1.18605574804459 -1.11716255865404 0.240911367051824 -4.63723473211507 3.53101336185454e-06 1.08436984414977e-05 "DOWN" 4.96482256846287
"hsa-miR-301b-3p" 1.27378709493052 1.19661763903363 0.258325953951928 4.63220060054944 3.61799333860698e-06 1.10766257597352e-05 "UP" 4.95559251732486
"hsa-miR-548b-3p" 1.301976301172 -0.865770365940486 0.188949543398704 -4.58201883088766 4.60508414433629e-06 1.40553948577135e-05 "NOT" 4.85215694926555
"hsa-miR-5683" 5.26404488180256 0.996931595701761 0.217638680025885 4.58067286377215 4.63482342125719e-06 1.40966304727587e-05 "NOT" 4.85088468464734
"hsa-miR-3922-3p" 1.19338674237951 1.17273184850299 0.256083469953106 4.57949061967076 4.66109691008805e-06 1.40966304727587e-05 "UP" 4.85088468464734
"hsa-miR-370-5p" 2.74085787348993 -0.801449042961319 0.174988937930861 -4.57999832696838 4.64979649434861e-06 1.40966304727587e-05 "NOT" 4.85088468464734
"hsa-miR-331-3p" 68.6415947234838 0.399829787538397 0.0874197993963076 4.57367541792008 4.7924208014062e-06 1.44498748406036e-05 "NOT" 4.84013591458706
"hsa-miR-3677-5p" 1.23067830534498 1.16095899771205 0.253946951123399 4.57165952407089 4.83876709721435e-06 1.45455385550703e-05 "UP" 4.83727019417181
"hsa-miR-651-5p" 5.6899454629572 0.732737334706747 0.160915992822625 4.5535395323598 5.27507531463883e-06 1.58093371628483e-05 "NOT" 4.80108633832535
"hsa-miR-340-5p" 33.575107913726 0.540056684659695 0.11919558610763 4.53084465872787 5.87483258046746e-06 1.75539291818773e-05 "NOT" 4.7556256580577
"hsa-miR-148a-3p" 68437.9370789543 0.491986183943662 0.108607457487574 4.52994845220413 5.89980792167797e-06 1.75757750960167e-05 "NOT" 4.75508551339204
"hsa-miR-331-5p" 4.59683417481811 0.513940268300897 0.113516597675005 4.52744601958822 5.97008447876683e-06 1.77320419593224e-05 "NOT" 4.75124124970066
"hsa-miR-381-5p" 0.479557121517987 -1.53389518433384 0.339290092328985 -4.52089589119664 6.15784686155653e-06 1.82352905572879e-05 "DOWN" 4.73908731233805
"hsa-miR-1343-3p" 0.754128743141335 -0.852006274360606 0.188720375199569 -4.51464911226263 6.34216854972848e-06 1.87253937892577e-05 "NOT" 4.72756904045342
"hsa-miR-935" 3.24806763691929 0.990311771573294 0.2197799906914 4.50592325742621 6.60849698697708e-06 1.94540074024917e-05 "NOT" 4.71099092320606
"hsa-miR-483-3p" 8.62219404490537 -1.76718194543171 0.394279092682188 -4.48205846627571 7.39264825295683e-06 2.16981858751978e-05 "DOWN" 4.66357657478399
"hsa-miR-550a-3-5p" 1.58938362295074 1.0525374736819 0.235611257637666 4.46726308511344 7.92266744722722e-06 2.31854532646796e-05 "UP" 4.63478440943283
"hsa-miR-141-5p" 82.4874589969392 -1.73885972438053 0.392161214633459 -4.43404309119601 9.24821290001309e-06 2.69852546495983e-05 "DOWN" 4.56887347930736
"hsa-miR-6718-5p" 4.66838611909263 1.33684963032762 0.302165442560502 4.42423070950592 9.6786546802593e-06 2.81586590843801e-05 "UP" 4.55038803014498
"hsa-miR-653-3p" 7.83219943604985 1.07256104487254 0.242953436877804 4.414677391092 1.01160735270488e-05 2.9345461106162e-05 "UP" 4.53245906201381
"hsa-miR-877-5p" 2.27832213925351 -0.615331474421825 0.139805822841872 -4.40132937179448 1.07589657695209e-05 3.11196829670735e-05 "NOT" 4.50696483605098
"hsa-miR-146a-3p" 3.44564040001703 1.87286483275656 0.427697410394717 4.3789482639797 1.19253435812122e-05 3.43933822124817e-05 "UP" 4.46352511397179
"hsa-miR-374b-3p" 5.08230714908269 0.488637971422697 0.111705501449233 4.37434114777929 1.21799777617301e-05 3.50262366269406e-05 "NOT" 4.45560652268671
"hsa-miR-153-3p" 3.00714201717273 0.939808555785365 0.21507898831946 4.36959724949725 1.24475897359133e-05 3.56926564473595e-05 "NOT" 4.44742112821422
"hsa-miR-431-3p" 8.77915448701346 -0.78710677584389 0.181183701266728 -4.34424713890329 1.39754113869157e-05 3.99584319827043e-05 "NOT" 4.39839156235347
"hsa-miR-133b" 1.8399848877183 -1.14245461367552 0.263634922984491 -4.33347221507043 1.46775812557851e-05 4.18458262163501e-05 "DOWN" 4.37834785288227
"hsa-miR-4662a-5p" 58.409263650595 -0.694582247739195 0.160975249262998 -4.31483877750922 1.59719424085524e-05 4.5405950561456e-05 "NOT" 4.34288722805351
"hsa-miR-3136-5p" 0.821521127106105 1.19122767178696 0.276349309381632 4.31058675142881 1.62821936306309e-05 4.61560759614751e-05 "UP" 4.33577112057846
"hsa-miR-3609" 1.68212168800586 1.86405602216853 0.433637170687406 4.298653686015 1.71838727833521e-05 4.85737313052141e-05 "UP" 4.31359853389525
"hsa-miR-3934-5p" 0.814292529895643 1.22519944770914 0.286134458132989 4.28190108840262 1.85303352522246e-05 5.20838519095014e-05 "UP" 4.28329690460153
"hsa-miR-301b-5p" 0.554445005715171 1.34565126015713 0.314264568690383 4.28190573873724 1.85299479094744e-05 5.20838519095014e-05 "UP" 4.28329690460153
"hsa-miR-4784" 0.63869706596524 1.529392546591 0.358540752619518 4.26560310206629 1.99362920645827e-05 5.58777763500275e-05 "UP" 4.25276088491519
"hsa-miR-17-3p" 297.773005453396 0.343493194602237 0.0805430105204789 4.26471760097545 2.00155194302332e-05 5.59422523401181e-05 "NOT" 4.2522600521012
"hsa-miR-6892-5p" 5.58869525571215 0.560486898320419 0.131712553021046 4.25537950229286 2.08694734420256e-05 5.81656192571863e-05 "NOT" 4.23533364385289
"hsa-miR-7705" 0.850187378020758 1.1800443820478 0.279063134757967 4.22859287046734 2.35157444540048e-05 6.53580048372479e-05 "UP" 4.18470121384099
"hsa-miR-361-5p" 413.344555538862 -0.255622777496524 0.0606373783566106 -4.2155974487089 2.49117788981095e-05 6.90451810685764e-05 "NOT" 4.16086662712674
"hsa-miR-105-5p" 0.908280581724455 -1.59448287926582 0.379128655594766 -4.20565118393501 2.60331491739416e-05 7.1952731744644e-05 "DOWN" 4.14295271306715
"hsa-let-7c-5p" 5152.20880752564 -0.397850228532693 0.0947661921436864 -4.19822955352542 2.69009869169415e-05 7.41453794525118e-05 "NOT" 4.12991590789658
"hsa-miR-4638-3p" 2.66534863227309 0.722142585925919 0.172049610446625 4.19729276951748 2.70124638722507e-05 7.42469656157168e-05 "NOT" 4.12932129074177
"hsa-miR-134-3p" 1.05582078059256 -1.12361227447211 0.267795821586593 -4.19577970938872 2.71934457241944e-05 7.45385082522684e-05 "DOWN" 4.12761930308058
"hsa-miR-98-5p" 151.089181169843 -0.25515578577262 0.0609028970629529 -4.18955087651865 2.79507111733867e-05 7.64037297184608e-05 "NOT" 4.11688544042156
"hsa-miR-1269a" 583.510297867053 1.85413656124383 0.446073364194718 4.15657313363923 3.23056789096102e-05 8.80661657946907e-05 "UP" 4.05519091146258
"hsa-miR-134-5p" 267.289190825207 -0.6081258761808 0.146377446294608 -4.15450529828788 3.25992064156495e-05 8.86235256381728e-05 "NOT" 4.05245097677398
"hsa-miR-19b-1-5p" 9.64669708716302 0.412102213407473 0.0993097863467763 4.14966367935249 3.32964127656191e-05 9.0272290740575e-05 "NOT" 4.04444553678731
"hsa-miR-509-5p" 0.266254710490298 -3.28640931709644 0.795639800140291 -4.13052403426395 3.61937251431003e-05 9.78607514059369e-05 "DOWN" 4.00939145391228
"hsa-miR-6507-5p" 0.247849952529719 -1.97625385396919 0.480124749735061 -4.11612576743798 3.85294116716726e-05 0.000103893671038792 "DOWN" 3.98341090784847
"hsa-miR-103a-2-5p" 3.50422925971476 0.615703322436834 0.149773189226997 4.11090479954775 3.94111683106209e-05 0.000105984087754237 "NOT" 3.97475933397368
"hsa-miR-29a-5p" 23.9498727599968 -0.382108802786652 0.0929922199325751 -4.10904055267961 3.9730631148885e-05 0.00010655519674701 "NOT" 3.97242536468733
"hsa-miR-487a-5p" 0.884291055201513 -1.12230018365334 0.273198289763917 -4.10800589060483 3.99089928037353e-05 0.00010674582752612 "DOWN" 3.9716490916453
"hsa-miR-106a-5p" 45.7922154905293 -0.425701442393847 0.103682341124561 -4.1058239790556 4.02876186717072e-05 0.000107469653025063 "NOT" 3.9687141532775
"hsa-miR-627-5p" 2.44436594116022 -0.640515384987336 0.156037232051844 -4.10488815114666 4.04510547402575e-05 0.000107617110873145 "NOT" 3.96811867135562
"hsa-miR-577" 101.875089063646 -0.898899056461634 0.219340410900125 -4.09819172296045 4.16390329033616e-05 0.000110482233970253 "NOT" 3.95670755282964
"hsa-miR-379-5p" 360.332213586086 -0.611758048937324 0.150404820995477 -4.06740984024523 4.75385920494293e-05 0.000125800263535059 "NOT" 3.9003184490998
"hsa-miR-17-5p" 674.846058181923 0.296708590480652 0.0731306204154194 4.05724153296109 4.96557222095106e-05 0.000131054227051626 "NOT" 3.88254896666252
"hsa-miR-582-3p" 1113.60825682048 0.696054192582706 0.172529186616478 4.0344141546902 5.47386972474868e-05 0.000144087311537697 "NOT" 3.8413742618771
"hsa-miR-542-5p" 12.6003482609064 -0.463111902090942 0.115129917843616 -4.02251570021963 5.75798146738974e-05 0.000151166004223029 "NOT" 3.82054586649607
"hsa-miR-301a-3p" 23.0341698774123 0.364484495922993 0.0907508022681152 4.01632257581763 5.91133300825139e-05 0.000154783587979214 "NOT" 3.81027509034518
"hsa-miR-3614-3p" 0.93355865876149 1.09942678963901 0.27385057341172 4.01469595605366 5.95224742728227e-05 0.000155445831762358 "UP" 3.80842091895291
"hsa-miR-579-5p" 1.28372573493189 0.864265712773033 0.21653595382815 3.99132660185819 6.57047202701691e-05 0.000171141876096383 "NOT" 3.7666437114852
"hsa-miR-345-3p" 0.579374173577457 -0.878269102435979 0.222271350838531 -3.95133740413535 7.77156651381652e-05 0.000201898398988184 "NOT" 3.69486712490655
"hsa-miR-338-5p" 7.72431012461536 0.459954094275324 0.11643849190355 3.95018938115687 7.80893809432113e-05 0.000202340974058581 "NOT" 3.69391616366668
"hsa-miR-875-3p" 0.886577943739839 2.34011230271013 0.593660824753226 3.94183379656704 8.0861002951832e-05 0.000208978436200189 "UP" 3.67989852500102
"hsa-miR-196b-5p" 3237.63435830458 0.589339558287515 0.149687531443479 3.93713192143893 8.24612789214034e-05 0.000212012848906451 "NOT" 3.6736378181275
"hsa-miR-6788-3p" 0.526720295145778 1.19089590267421 0.302467657951707 3.9372669155403 8.24149194604614e-05 0.000212012848906451 "UP" 3.6736378181275
"hsa-let-7d-3p" 760.134074474195 0.284584868482278 0.0727218932342842 3.91333140304043 9.10314655428976e-05 0.000233444093338101 "NOT" 3.63181711022374
"hsa-miR-487b-3p" 4.83288462430829 -0.807111260440217 0.206489937708293 -3.90871956957252 9.27865937587061e-05 0.000237333318225996 "NOT" 3.62464128872761
"hsa-miR-6503-5p" 1.14782407879495 0.920868499296575 0.235689262362042 3.90712962511644 9.33990530405917e-05 0.000238287327629202 "NOT" 3.62289905327692
"hsa-miR-769-5p" 27.4085826739609 0.229662996672967 0.0589548143328972 3.89557662544979 9.79653839603565e-05 0.000249298099847966 "NOT" 3.60328103167949
"hsa-miR-671-5p" 6.69688504980927 0.578731131900635 0.148877556969992 3.88729600135288 0.000101367114834085 0.000257296630765089 "NOT" 3.58956590072984
"hsa-miR-221-5p" 5.08639495882833 0.939800510653862 0.241958704909151 3.88413597686734 0.000102694425971436 0.000260002427077809 "NOT" 3.58502259794618
"hsa-miR-539-5p" 12.5742285566198 -0.82202239443782 0.211698520485438 -3.88298601498428 0.000103181504701491 0.000260572581670009 "NOT" 3.58407128415635
"hsa-miR-1287-5p" 33.0217148001122 0.33092414196252 0.0852745283739267 3.88069155318486 0.000104159871280054 0.00026180652947558 "NOT" 3.58201952631142
"hsa-miR-4777-3p" 0.481722255890764 1.15585108025108 0.297853215215167 3.88060635644339 0.000104196367509879 0.00026180652947558 "UP" 3.58201952631142
"hsa-miR-874-3p" 74.5823978444986 -0.823231333662943 0.213072687342965 -3.86361735954387 0.000111720179890865 0.00028000397730834 "NOT" 3.55283579969065
"hsa-miR-31-5p" 25.5648518558166 -1.06002054340308 0.274673607631368 -3.85920057097625 0.000113758545874169 0.000284396364685423 "DOWN" 3.54607595930356
"hsa-miR-125a-3p" 7.32212855523194 -0.394273077041952 0.102327530227167 -3.85304987002682 0.000116655619061785 0.000290908122722998 "NOT" 3.53624415223343
"hsa-miR-1224-5p" 0.58745306818562 1.36968137840556 0.357752121122421 3.82857654095325 0.00012888654868747 0.000320605289860082 "UP" 3.49402931623611
"hsa-miR-20a-5p" 409.856852969869 0.363324230930473 0.0950368295379659 3.82298349699608 0.000131846607090284 0.00032715055874023 "NOT" 3.48525233363372
"hsa-miR-4645-3p" 1.19926855819301 0.891045236603012 0.233738681652304 3.81214281822843 0.000137767230632101 0.000340991031042141 "NOT" 3.46725704394044
"hsa-miR-212-5p" 0.601904953649645 -0.806491520252125 0.213363052227814 -3.77990243311204 0.000156889824910296 0.000387358252570085 "NOT" 3.41188718706406
"hsa-miR-580-3p" 0.530933032147608 1.04298210494758 0.276081358870213 3.77780705374566 0.000158215377456587 0.000389664110320059 "UP" 3.40930959268751
"hsa-miR-765" 0.432135736559528 -0.967159280600583 0.256055196649437 -3.77715154098087 0.000158632219359118 0.000389726069783512 "NOT" 3.40924054215589
"hsa-miR-148b-3p" 482.409670970494 0.248589967289745 0.0659900366280186 3.76708333548942 0.000165165879537869 0.000404778448621133 "NOT" 3.39278261843624
"hsa-miR-370-3p" 4.64831641757323 -0.731748310267386 0.194499707405311 -3.76220776899434 0.000168420042890331 0.000411739416894052 "NOT" 3.38537755486272
"hsa-miR-376c-3p" 5.37213070034356 -0.827952459174256 0.221190031000791 -3.74317258073577 0.000181711332915986 0.000443144059439721 "NOT" 3.35345506824805
"hsa-miR-4732-3p" 2.05110594243723 1.02024191442216 0.273192701837136 3.73451379762838 0.000188078180539768 0.000457549607914594 "UP" 3.33956181247056
"hsa-miR-3920" 0.532716541565938 1.13296924916586 0.303761946007545 3.72979322807512 0.000191636970076811 0.000465070207869335 "UP" 3.33248148025275
"hsa-miR-7-1-3p" 41.0758579259137 0.294938348023635 0.0792514865704376 3.72154972464142 0.000198003864695774 0.000479352421830402 "NOT" 3.31934507410281
"hsa-miR-30d-3p" 17.2462033405167 -0.330004431225025 0.0895943688914762 -3.68331665603619 0.000230218884629721 0.000555989782054787 "NOT" 3.25493318978125
"hsa-miR-29c-3p" 4099.1352779981 -0.333257229585987 0.0909040358969863 -3.66603337571985 0.00024634178880701 0.000593486876181538 "NOT" 3.22658888018868
"hsa-miR-1468-5p" 30.5552871007381 -0.438834406119835 0.119866940669484 -3.66101281695224 0.000251220189644732 0.000603777992020551 "NOT" 3.21912272125367
"hsa-miR-3613-3p" 1.5079610880612 0.753944151498229 0.206645024545322 3.64849893268478 0.000263776998679394 0.000632429189604813 "NOT" 3.19898809352834
"hsa-miR-218-1-3p" 1.8079589704964 -1.1563708383339 0.317697493725626 -3.63984879066303 0.000272798189846526 0.00065248605504157 "DOWN" 3.18542876564978
"hsa-miR-320b" 14.4080949274733 0.386342597082591 0.106709053142087 3.62052314875443 0.000294007943473834 0.000701529745219341 "NOT" 3.15395390993747
"hsa-miR-365b-5p" 1.28829114149495 0.829653422770078 0.229697641709547 3.61193705166193 0.000303918348644015 0.000723442002155012 "NOT" 3.14059628023765
"hsa-miR-4484" 2.05730162169048 -1.19747128814706 0.331938865423911 -3.60750551646851 0.000309154967139212 0.000734150816953499 "DOWN" 3.13421471359554
"hsa-miR-196a-5p" 977.436023732156 0.328866228080361 0.0914002311369568 3.59808967646459 0.000320563097591462 0.000759429243103582 "NOT" 3.11951268363289
"hsa-miR-4668-3p" 11.9111941775141 0.446864110167745 0.12442733003857 3.59136622178766 0.000328949016501099 0.000777444825222311 "NOT" 3.10933042281786
"hsa-miR-5708" 0.222450734694419 -1.72992872045481 0.482410276600135 -3.58601133592502 0.000335774368621651 0.000791695489996547 "DOWN" 3.10144182907215
"hsa-miR-132-5p" 6.28954344939117 -0.393354722329514 0.109733909059423 -3.58462325548346 0.000337565122402839 0.000794036162626064 "NOT" 3.100159718138
"hsa-miR-6762-3p" 0.312148724569044 -1.05202585113696 0.293557953425429 -3.58370754006569 0.000338751368640205 0.000794947197634444 "DOWN" 3.09966171730273
"hsa-miR-190a-5p" 32.972199906817 -0.365821216762168 0.102119132218562 -3.58229852540474 0.000340584270043069 0.000797367879277303 "NOT" 3.09834126319782
"hsa-miR-132-3p" 131.597503421088 -0.305760988056275 0.0864259225377398 -3.5378388691513 0.00040341615977926 0.000941302400340698 "NOT" 3.0262708338506
"hsa-miR-187-3p" 55.9215131048351 -1.10222118089318 0.311583209866468 -3.53748580151527 0.000403955904467817 0.000941302400340698 "DOWN" 3.0262708338506
"hsa-miR-338-3p" 868.097126778381 0.338924725607441 0.0959065585148783 3.53390561454525 0.000409467273327468 0.00095191574056269 "NOT" 3.02140149177117
"hsa-miR-92a-3p" 12862.5291405258 -0.266650717485739 0.0757184609037866 -3.52160773347685 0.000428938336973263 0.000994856982024235 "NOT" 3.00223934777889
"hsa-miR-192-3p" 59.2477396789719 -0.540707722347943 0.154149912922156 -3.50767452344261 0.000452041737730502 0.00104600355591128 "NOT" 2.98046683907293
"hsa-miR-4473" 1.70168918584564 0.70401930970857 0.20090331220572 3.50426930237802 0.00045786208376402 0.00105701339523248 "NOT" 2.97591950896628
"hsa-miR-3199" 2.02028073387632 -0.469849165506966 0.134427700321755 -3.49518115970425 0.000473740089268051 0.00109113747412433 "NOT" 2.96212052852043
"hsa-miR-98-3p" 3.95998008803491 0.467226559587755 0.133894842563835 3.48950378252994 0.000483918209658641 0.00111200604759896 "NOT" 2.95389285085494
"hsa-miR-374b-5p" 162.708474547068 0.298080734578807 0.0854673699700292 3.4876554020948 0.000487275658948368 0.00111714119966273 "NOT" 2.95189193130799
"hsa-miR-585-5p" 0.820723128151863 -0.808560472936695 0.231958163267036 -3.4858030497761 0.000490662106760452 0.0011223190717854 "NOT" 2.94988365696916
"hsa-miR-216a-5p" 3.35195748282517 -1.04718883522827 0.300785989557005 -3.48150802093728 0.000498598848344201 0.0011378574635378 "DOWN" 2.94391213748053
"hsa-miR-27a-5p" 20.9688614599359 0.615980224670238 0.177529955233406 3.46972556749864 0.000520990392485945 0.00118623670600347 "NOT" 2.92582864161771
"hsa-miR-659-5p" 3.26676615985079 0.484690596420214 0.139726501270815 3.468852307987 0.000522686708598472 0.00118738190651936 "NOT" 2.9254095731956
"hsa-miR-378c" 28.748596927623 0.465934727022671 0.134842482101909 3.45540010655197 0.000549476759736352 0.00124539721170312 "NOT" 2.90469211094745
"hsa-miR-6843-3p" 0.706450704140458 1.01555356001711 0.296817668134448 3.42147273913997 0.000622829685148579 0.00140844440164281 "UP" 2.85126029211897
"hsa-miR-455-3p" 1735.95357829856 0.416479717755123 0.122680930537004 3.3948203354188 0.000686736501218086 0.00154943949821314 "NOT" 2.80982537722087
"hsa-miR-494-3p" 1.37048962630758 -0.886670108720827 0.261297651664196 -3.39333362957399 0.00069047486656789 0.00155434952994355 "NOT" 2.80845131381259
"hsa-miR-150-5p" 964.040900743118 0.453616338261245 0.133869195012898 3.38850426505918 0.0007027493594938 0.0015784099609398 "NOT" 2.8017801870263
"hsa-miR-1249-3p" 3.63316999742881 0.484050042101584 0.14352842097919 3.37250308196288 0.00074488252831408 0.00166927503529845 "NOT" 2.7774721016241
"hsa-miR-3940-3p" 0.946986752997595 0.999788780799835 0.297251620820439 3.36344265521694 0.000769768267204549 0.00171926529870195 "NOT" 2.76465710244485
"hsa-miR-758-3p" 6.96857149566953 -0.680997775514359 0.202489386874217 -3.36312824107362 0.00077064555097595 0.00171926529870195 "NOT" 2.76465710244485
"hsa-miR-1269b" 27.5925095868888 2.15251741652501 0.641532980071129 3.35527164369063 0.000792870863867595 0.00176219186708681 "UP" 2.75394680745599
"hsa-miR-381-3p" 21.6772771035071 -0.555344389559237 0.16552359232244 -3.35507695167362 0.000793429101964713 0.00176219186708681 "NOT" 2.75394680745599
"hsa-miR-378d" 2.40708878308193 0.656416903086143 0.195751633511105 3.35331507233069 0.000798497530705654 0.00176949898229872 "NOT" 2.75214968280447
"hsa-miR-493-3p" 3.71686143181482 -0.736709699988475 0.221054553433013 -3.33270538221111 0.000860059646519272 0.00190168744063706 "NOT" 2.72086086172103
"hsa-miR-3682-3p" 0.894441118332812 0.826158456084346 0.249323507539615 3.31360032688886 0.000921030576435571 0.00203198541807848 "NOT" 2.69207941295838
"hsa-miR-499a-3p" 0.973382026106621 0.952655409929256 0.287558501859583 3.31290990796177 0.000923307164053428 0.00203250138989637 "NOT" 2.69196914874786
"hsa-miR-5699-5p" 0.983460079421276 0.814572210833046 0.246154501737746 3.30919079310966 0.000935660524826015 0.00205514839338164 "NOT" 2.68715681412852
"hsa-miR-181c-3p" 54.7248887391716 0.396208586426491 0.119954156080992 3.30300007411976 0.000956563625571094 0.00209643349657101 "NOT" 2.6785189098072
"hsa-miR-542-3p" 1004.29853346193 0.352166576296449 0.107016743956821 3.29076145727756 0.000999166017320427 0.00218498942249192 "NOT" 2.66055066110295
"hsa-miR-320e" 0.551536864801694 0.986349568711422 0.304377499098969 3.24054692489181 0.00119300634913613 0.00260316078375099 "NOT" 2.58449900694288
"hsa-miR-5699-3p" 0.961627978875162 0.826405597263156 0.255300230881886 3.23699510340627 0.00120795484434525 0.00263001109436219 "NOT" 2.58004241949119
"hsa-miR-376b-3p" 1.00247181531254 -0.897628478471821 0.279317713768028 -3.21364680514784 0.00131060780233799 0.00284728114263385 "NOT" 2.54556964817926
"hsa-miR-219a-1-3p" 2.81887951058189 0.493255418332261 0.153754067517279 3.2080804514445 0.00133624113428125 0.00289664472464017 "NOT" 2.53810476803065
"hsa-miR-3942-5p" 0.477306202258323 0.931892877274161 0.29109630440968 3.20132156663399 0.00136798772054265 0.00295901691726074 "NOT" 2.52885255188837
"hsa-miR-3926" 0.597780509263738 -0.805592329988098 0.25471569342138 -3.16271180298025 0.00156306986263551 0.00337365404191395 "NOT" 2.47189945505786
"hsa-miR-758-5p" 4.97689335304115 -0.634161247123367 0.201967138260273 -3.13992292303578 0.00168992290885895 0.00363955258509666 "NOT" 2.43895200145164
"hsa-miR-423-3p" 236.695774605495 0.167527579216085 0.0534750420453796 3.13281809248358 0.00173136708811698 0.00372075648526219 "NOT" 2.42936875259808
"hsa-miR-4423-5p" 0.659607288463417 -0.981292874474122 0.315073721791738 -3.11448656807613 0.00184265346169619 0.00395137972928386 "NOT" 2.40325123242734
"hsa-miR-6891-5p" 0.42568366917856 1.06662951482435 0.343779913090027 3.10265223246195 0.00191794876240461 0.00410399788944643 "UP" 2.38679287123981
"hsa-miR-3191-5p" 0.485358081680851 0.8928070411737 0.2878775429303 3.10134313390977 0.00192644912228122 0.00410684918568245 "NOT" 2.38649124529062
"hsa-miR-6503-3p" 0.375215182075186 0.964295547571767 0.310945111970143 3.10117609330472 0.00192753625096855 0.00410684918568245 "NOT" 2.38649124529062
"hsa-miR-450b-5p" 79.6741224221524 0.394212993878232 0.127360202533274 3.09526041916617 0.00196640162571989 0.0041807043110925 "NOT" 2.37875054773349
"hsa-miR-1307-3p" 1398.64945927598 -0.276738101471162 0.0896074905090837 -3.08833669929757 0.0020128028124765 0.00427023197956102 "NOT" 2.36954853136686
"hsa-miR-5001-5p" 0.431211090921424 0.913415934950289 0.296753722941507 3.07802687661759 0.00208376120808509 0.00440663551277632 "NOT" 2.35589286992038
"hsa-miR-574-3p" 146.394599175137 -0.215350254173099 0.0699708629972303 -3.07771327876323 0.00208595510202779 0.00440663551277632 "NOT" 2.35589286992038
"hsa-miR-26a-2-3p" 6.47988105399721 -0.297816932406027 0.0976369192377132 -3.05024917552901 0.0022865157843636 0.00482009153695292 "NOT" 2.31694471412296
"hsa-miR-128-3p" 195.494128221066 0.309070014515751 0.101357056695434 3.04931915539409 0.00229360676366224 0.0048248176106637 "NOT" 2.3165190993522
"hsa-miR-138-2-3p" 0.167502374547127 -1.7490433498496 0.576414145153937 -3.03435188840222 0.00241053085140838 0.00506008058470746 "DOWN" 2.29584256671453
"hsa-let-7a-3p" 56.2143755382433 0.245212385351058 0.0813492332610921 3.01431710565782 0.0025755844884932 0.00539517171800155 "NOT" 2.26799472799799
"hsa-miR-4454" 0.499047416666999 1.30324921159354 0.432456495925767 3.01359610474494 0.00258171257173912 0.00539664707747989 "UP" 2.26787598240072
"hsa-miR-4677-5p" 0.462185770064846 0.902987979257518 0.300210059083089 3.00785384079219 0.00263099640614004 0.00548813715746193 "NOT" 2.26057504344115
"hsa-miR-4758-3p" 0.321161476947039 1.04223804179543 0.347138728247481 3.00236751761215 0.00267888547168582 0.00557634109691924 "UP" 2.25365066891667
"hsa-miR-1306-3p" 1.34090436610933 0.639786536711412 0.213905380769432 2.99097916288994 0.00278084467981805 0.0057764936459686 "NOT" 2.23833570003686
"hsa-miR-92a-1-5p" 3.65339115997211 -0.420280370894221 0.14096425465816 -2.98146769131938 0.00286870314739502 0.00594658256595426 "NOT" 2.22573254673117
"hsa-miR-513b-5p" 0.198237328893719 -2.30581212260667 0.77596158421561 -2.97155448093159 0.00296296298849477 0.0061292061820214 "DOWN" 2.21259576905284
"hsa-miR-1537-5p" 0.645739638466877 0.912527547531642 0.308108581847136 2.96170766182806 0.0030593810895335 0.00631552735287517 "NOT" 2.19959037956923
"hsa-miR-504-5p" 3.5794507419406 -0.419651794062208 0.142381243147141 -2.94738116332169 0.00320477905148202 0.00660197754911927 "NOT" 2.1803259568779
"hsa-miR-299-5p" 1.77087370051444 -0.72694188659476 0.246927911762268 -2.94394376644884 0.00324058874012365 0.00666195412484097 "NOT" 2.17639836224782
"hsa-miR-326" 13.0554291183045 -0.340963139122554 0.11636907026932 -2.93001515207985 0.0033894547604503 0.0069536236838104 "NOT" 2.15778881616453
"hsa-miR-4521" 1.28687047027313 0.700339520048789 0.240189119976386 2.91578369627085 0.00354796382371126 0.00726383540039652 "NOT" 2.1388340055538
"hsa-miR-548ba" 0.375330225827053 -1.006779897236 0.34568666075341 -2.91240597783486 0.00358656155850982 0.00732777977560015 "DOWN" 2.13502759115227
"hsa-miR-496" 1.41626771426061 -0.681865823863724 0.234443586116582 -2.90844307220524 0.00363233302332164 0.0074060888487808 "NOT" 2.13041108214564
"hsa-miR-193b-5p" 11.9332966577474 0.469094941023034 0.161486403899209 2.90485718733211 0.00367420704800761 0.00747614726537335 "NOT" 2.1263221524632
"hsa-miR-505-5p" 32.0143694108513 -0.238266514835463 0.0821039983319077 -2.9020086679855 0.0037077828083202 0.00752906917199713 "NOT" 2.12325871283693
"hsa-miR-625-5p" 4.48914841595331 0.451185022145936 0.156514037576872 2.88271281688925 0.00394266708737995 0.00798972250904899 "NOT" 2.09746830390022
"hsa-miR-410-3p" 6.56690241908404 -0.509444403050915 0.176801610306887 -2.88144662351567 0.00395854275682116 0.008005589518368 "NOT" 2.09660668183995
"hsa-miR-664b-5p" 1.37948153383492 -0.460526076132353 0.161409442616227 -2.85315449126057 0.00432875714398848 0.00873653825206601 "NOT" 2.05866061723308
"hsa-miR-643" 0.557494248960377 0.773113808271954 0.271780065484381 2.84463029653801 0.00444629965840755 0.00895560356298686 "NOT" 2.04790513954789
"hsa-miR-887-5p" 1.5287517103971 0.646541213322822 0.228591895270754 2.82836455140735 0.00467864949407122 0.00940455807394113 "NOT" 2.02666160740314
"hsa-miR-873-5p" 0.344518498859364 -1.26637724291552 0.448667006504473 -2.82253257885343 0.00476459808297478 0.00955801429951593 "DOWN" 2.01963232407718
"hsa-miR-5706" 1.59929868633367 0.555891220343832 0.197585238028074 2.81342485851523 0.00490168406422067 0.00981323067183012 "NOT" 2.00818799241944
"hsa-miR-3189-3p" 0.420137626559398 0.849429623453589 0.302120015769881 2.8115635479795 0.00493013508190486 0.00985037029416735 "NOT" 2.00654744323936
"hsa-let-7d-5p" 668.597099367359 -0.156515117841333 0.055798448549245 -2.80500841709246 0.00503152658183557 0.0100328035048625 "NOT" 1.99857769344378
"hsa-miR-3912-3p" 1.82124118251996 0.517424966250051 0.186010528884221 2.78169719399117 0.00540754680338303 0.0107610181387322 "NOT" 1.96814663655859
"hsa-miR-5690" 0.585933389928944 0.773777049278039 0.278906255301037 2.77432662255232 0.00553161101771589 0.0109859340571403 "NOT" 1.95916301215118
"hsa-miR-548j-5p" 0.440104154442038 0.910560887969796 0.328809804297145 2.7692631912731 0.00561832298751915 0.0111359190688876 "NOT" 1.95327393398919
"hsa-miR-92b-5p" 0.593458990706039 0.779516949528826 0.283084401746927 2.75365560489519 0.00589337474054288 0.0116578685225451 "NOT" 1.93338084696263
"hsa-miR-1248" 0.998489928946648 -0.923563905328941 0.336994697265561 -2.74058883662833 0.0061329200267632 0.0121076496560107 "NOT" 1.91694015417257
"hsa-miR-5588-5p" 0.776258315525411 0.731125068942198 0.267349482174804 2.73471660762058 0.00624340022848278 0.0123013529254265 "NOT" 1.91004712142767
"hsa-miR-4434" 0.309912798316884 0.945902051158846 0.347791331552359 2.7197401583784 0.00653332331818846 0.0128471476316156 "NOT" 1.89119328520096
"hsa-miR-7-5p" 1.59664254279287 0.653370002902792 0.240820199704913 2.71310298597624 0.00666563873396551 0.0130814803556128 "NOT" 1.88334310663138
"hsa-miR-891a-5p" 423.434714894339 1.38584365047824 0.514112112037133 2.69560591557926 0.00702607365756113 0.0137616993883333 "UP" 1.86132793314956
"hsa-miR-545-5p" 1.70312522251759 0.533895434097169 0.198188088861189 2.69388254947606 0.00706250468730213 0.0138058785144708 "NOT" 1.85993595252725
"hsa-miR-548v" 2.20970919488742 -0.399368262155744 0.148606049997634 -2.68742936214308 0.00720043301498522 0.0140333544738121 "NOT" 1.85283850464269
"hsa-miR-5091" 0.430317858048886 -0.796298644120824 0.296338937946283 -2.68712120533134 0.0072070795337869 0.0140333544738121 "NOT" 1.85283850464269
"hsa-miR-4745-3p" 0.378185807259575 0.839095572073918 0.312497655447058 2.68512597598056 0.00725024729686615 0.0140898360554332 "NOT" 1.85109406016495
"hsa-miR-3158-5p" 0.611119750514238 0.730150339699554 0.273824678736158 2.66648843730804 0.00766482429920821 0.0148664720813103 "NOT" 1.82779208039539
"hsa-miR-147b-3p" 0.53664772313866 0.894864267422918 0.335897574569745 2.66409862759253 0.0077194926156548 0.0149433757832228 "NOT" 1.82555128214475
"hsa-miR-3605-3p" 15.7679042167196 -0.276088333257224 0.10394418948237 -2.65612089172191 0.00790452719413783 0.0152718535110042 "NOT" 1.81610825038624
"hsa-miR-296-5p" 8.56085733961199 0.515660076796058 0.196023204806999 2.63060731663767 0.00852324549499617 0.0164035382350507 "NOT" 1.78506246474374
"hsa-miR-93-3p" 20.7103415031547 0.194396938306896 0.0738910676087546 2.63085843252675 0.00851695055914976 0.0164035382350507 "NOT" 1.78506246474374
"hsa-miR-654-3p" 17.2748078189595 -0.496811792314438 0.189991307832925 -2.61491853485911 0.00892487396422009 0.0171433389853262 "NOT" 1.76590458721586
"hsa-miR-4705" 0.489833471942885 0.854817046092608 0.327242790806504 2.61217991689252 0.00899668939539108 0.0172479883399116 "NOT" 1.76326155008761
"hsa-miR-944" 0.625737862962444 0.841365341943051 0.327320394906573 2.57046415388568 0.0101562336895402 0.0194335625405625 "NOT" 1.71144757768718
"hsa-miR-23c" 0.757921491056863 0.939465056976208 0.368298286279423 2.55082657719306 0.0107467786525689 0.020524078232833 "NOT" 1.68773633858774
"hsa-miR-328-3p" 175.08119843338 -0.211461543541049 0.0844605361807027 -2.50367275775551 0.0122911658355307 0.0234285632305613 "NOT" 1.63025434393277
"hsa-miR-3909" 0.637304132869126 0.694174924265337 0.278767229148696 2.49015971635267 0.0127685701036356 0.024245662696789 "NOT" 1.61536594099266
"hsa-miR-3654" 0.291727785415679 1.02149595450401 0.41013436944422 2.49063729013556 0.0127514220442574 0.024245662696789 "UP" 1.61536594099266
"hsa-miR-5187-5p" 0.700255588357101 -0.51341207295543 0.206821096119375 -2.48239702133236 0.0130501782190663 0.0247331949104208 "NOT" 1.60671978002589
"hsa-miR-125b-2-3p" 41.2284684434088 -0.249610786322567 0.102954048116708 -2.42448734060082 0.0153300177976176 0.0289437717431299 "NOT" 1.53844487541136
"hsa-miR-135b-5p" 35.715481662858 -0.453498393557594 0.187032376473316 -2.42470529492682 0.0153208181927679 0.0289437717431299 "NOT" 1.53844487541136
"hsa-miR-802" 1.65773965828486 1.20016514510447 0.495980534646912 2.41978275610931 0.0155297818186904 0.0292654032378729 "UP" 1.53364548751506
"hsa-miR-3934-3p" 1.25003406473094 0.532265825043671 0.223602760732602 2.38040810989891 0.0172934735530056 0.0325274219002658 "NOT" 1.48775035721795
"hsa-miR-6755-5p" 1.06670738648887 0.515800899773363 0.217311310171047 2.37355754455382 0.0176176475889833 0.0330746402849781 "NOT" 1.48050487043898
"hsa-miR-4683" 0.664041324787369 -0.544688007030544 0.229952188420875 -2.36870112335533 0.0178506719722241 0.0334489992699868 "NOT" 1.47561687096115
"hsa-miR-3680-3p" 0.417185667191228 0.692060982862216 0.29321333167392 2.36026438126575 0.018261915031264 0.0341552734137363 "NOT" 1.46654223377811
"hsa-miR-891b" 6.18446366922719 2.15133571382399 0.912153719106365 2.35852320586013 0.0183478125868688 0.0342515450730478 "UP" 1.46531983288502
"hsa-miR-6815-5p" 0.450411592256609 -0.557861705481847 0.237244639654248 -2.35141964132405 0.0187019287439208 0.0348472267794029 "NOT" 1.45783177832136
"hsa-miR-543" 0.708635378234036 -0.611782231729856 0.263826476423437 -2.3188811070954 0.0204014838061932 0.0379429465180602 "NOT" 1.42086894632964
"hsa-miR-412-5p" 5.37604038201367 -0.585566883272783 0.252779263819293 -2.31651471099858 0.0205301821583969 0.038111065760457 "NOT" 1.41894890618943
"hsa-miR-299-3p" 0.284602755091489 -0.927266991471744 0.402592396126059 -2.30324020124165 0.0212653320875446 0.0394022447432158 "NOT" 1.4044790357424
"hsa-miR-6802-3p" 0.967674884969759 -0.421284773010714 0.183505990790687 -2.29575487533399 0.0216899008725536 0.0401142218739606 "NOT" 1.39670162771981
"hsa-miR-885-3p" 0.309698312860014 1.01971723696483 0.445213894638421 2.29039850113616 0.0219982263463939 0.0406089707136586 "UP" 1.39137801812
"hsa-miR-615-5p" 0.550088422683198 -0.549341287508738 0.240672768297656 -2.28252365813706 0.0224584423554759 0.0413817595253676 "NOT" 1.38319104736018
"hsa-miR-6777-5p" 0.384537229673971 0.723096313638051 0.3169030818244 2.2817585410505 0.022503599731211 0.0413883211322642 "NOT" 1.38312218987808
"hsa-miR-639" 0.916142270592999 0.564403865995093 0.247548103041769 2.27997653409552 0.0226090802576476 0.0415055993659767 "NOT" 1.3818933102829
"hsa-miR-219b-3p" 0.358855743246419 0.663853659635994 0.29169922987596 2.27581560608949 0.0228570482867113 0.041875654883905 "NOT" 1.37803838806872
"hsa-miR-6814-3p" 0.395825029748507 -0.661137219120023 0.290586128253405 -2.27518506507468 0.0228948304088888 0.041875654883905 "NOT" 1.37803838806872
"hsa-miR-628-5p" 125.682567983991 0.271421489387667 0.119447047583791 2.27231643542523 0.0230674048283605 0.0421138858793004 "NOT" 1.37557468405881
"hsa-miR-6810-3p" 0.224462237830615 -0.949855133225201 0.418335117465475 -2.27056035596532 0.023173605667766 0.0422302887168996 "NOT" 1.3743759494127
"hsa-miR-423-5p" 151.614981174443 -0.173214087286119 0.0764615718522782 -2.26537439775322 0.0234897140661721 0.0427280904859986 "NOT" 1.36928651532519
"hsa-miR-3928-3p" 3.91350317388999 0.307802429993307 0.136011248173973 2.26306598995102 0.0236316216919504 0.0429077802618442 "NOT" 1.36746395214101
"hsa-miR-6803-3p" 0.656820085033377 -0.482385462619295 0.21338390545872 -2.26064595444671 0.0237811896595836 0.0431006989276607 "NOT" 1.36551568719507
"hsa-miR-6874-3p" 0.723152502562704 -0.500482796472161 0.22236196136593 -2.25075724911663 0.024400916595585 0.0441434763865584 "NOT" 1.35513346827339
"hsa-miR-30e-5p" 28154.4811506135 0.20264051399493 0.0901978193243954 2.24662320566903 0.0246641178371595 0.0445386519926927 "NOT" 1.3512629314644
"hsa-miR-767-5p" 0.326496540628147 -1.15146493738226 0.513528236456514 -2.24226216912177 0.0249444332396391 0.0449632446982625 "DOWN" 1.34714235616442
"hsa-miR-744-3p" 27.0133549438469 -0.213241333029493 0.0960881609031177 -2.21922587575067 0.0264713615247436 0.0476293032859312 "NOT" 1.32212577123434
"hsa-miR-1306-5p" 13.5156247127972 -0.186093240709752 0.0840475443859483 -2.21414250790252 0.0268189772879939 0.048099368022117 "NOT" 1.31786062978647
"hsa-miR-181a-2-3p" 2016.87797354985 0.183314517099301 0.0827981658197793 2.21399248744602 0.0268292957309296 0.048099368022117 "NOT" 1.31786062978647
"hsa-miR-495-3p" 9.53387345886783 -0.395623175415308 0.179086001982659 -2.20912394623459 0.0271660209561012 0.0486154511714402 "NOT" 1.31322567946147
"hsa-miR-6852-5p" 0.383824455447871 0.658591180539218 0.299224125328496 2.20099625929627 0.0277362886576171 0.049546871120878 "NOT" 1.30498376595857
"hsa-miR-148b-5p" 4.47778555127351 0.254395244123624 0.116042556376761 2.19225818584749 0.0283608691763679 0.0505718007714804 "NOT" 1.29609158164147
"hsa-miR-4714-3p" 0.393145490455768 0.617715498829496 0.282057325265105 2.19003529955801 0.0285216768643995 0.050767564365076 "NOT" 1.2944136718954
"hsa-miR-95-3p" 8.3072834144222 -0.299057603196554 0.13759022090257 -2.17353821539629 0.0297398328233695 0.0528413101058083 "NOT" 1.27702642336883
"hsa-miR-4758-5p" 0.339625633554977 0.838267733832247 0.386390096808712 2.16948555554529 0.0300458398160142 0.0532898584972087 "NOT" 1.27335543295787
"hsa-miR-676-3p" 2.57931886456996 0.37742102884577 0.175254142740617 2.1535640923728 0.0312743727668694 0.0553701083683897 "NOT" 1.25672462650166
"hsa-miR-1305" 0.429339597481933 0.893902784249555 0.417927468703584 2.13889454795219 0.0324442097070248 0.057339233851669 "NOT" 1.24154811425342
"hsa-miR-376a-3p" 0.616930679182942 -0.634125619697307 0.297443704145365 -2.13191811041797 0.03301357911972 0.0582420411775202 "NOT" 1.23476341294297
"hsa-miR-6716-3p" 1.260324189984 -0.342414089650812 0.160899875323635 -2.12811904895563 0.03332721432098 0.0586912889369472 "NOT" 1.23142635271071
"hsa-miR-4781-3p" 0.547706684964868 -0.493931307082737 0.232392634085389 -2.12541722342735 0.0335518143814428 0.0589824298755046 "NOT" 1.22927733996011
"hsa-miR-135b-3p" 0.247595786625691 -0.886199925283851 0.417459192828077 -2.12284204182998 0.033767090527339 0.0592561817895984 "NOT" 1.22726633600027
"hsa-miR-1910-5p" 0.273886031290522 0.933685358031603 0.440761433427083 2.11834631440381 0.0341457489434847 0.0598011718585806 "NOT" 1.22329030553118
"hsa-miR-6733-3p" 0.89805639351728 0.481067661612848 0.227161835993852 2.11773099785066 0.0341978560678717 0.0598011718585806 "NOT" 1.22329030553118
"hsa-miR-205-5p" 11.6157442391208 -0.821017021278441 0.388104793979081 -2.1154518934458 0.0343914509165687 0.0600341994069928 "NOT" 1.2216012765759
"hsa-miR-203a-5p" 0.143997379644283 -1.23193925486722 0.582855325718804 -2.11362786013482 0.0345470643772718 0.0600949808660584 "NOT" 1.22116179876598
"hsa-miR-487a-3p" 0.373719371190815 -0.710842538233098 0.336232061765761 -2.1141426385694 0.0345030863624489 0.0600949808660584 "NOT" 1.22116179876598
"hsa-miR-6875-5p" 0.822214679948754 0.504666326726854 0.239597360963068 2.10631003905191 0.0351774298469888 0.0610847167500068 "NOT" 1.21406743560692
"hsa-miR-4444" 2.20529842824988 0.324695153419413 0.154441476715684 2.10238311834556 0.0355197287877095 0.0615716553027368 "NOT" 1.21061917060568
"hsa-miR-628-3p" 1.28514376000142 0.478631500774481 0.228669371652094 2.09311591367247 0.0363388084667662 0.0628819381294477 "NOT" 1.20147408105973
"hsa-miR-627-3p" 0.39971276751917 0.64991462448504 0.310971934989025 2.08994623424129 0.03662262972831 0.0632630496174799 "NOT" 1.19884987659797
"hsa-miR-376a-2-5p" 0.235416007220754 -1.15031106002022 0.557124431262427 -2.0647291618744 0.0389486337178936 0.0671262744739937 "NOT" 1.17310745560496
"hsa-miR-195-5p" 136.766631261894 0.239501576095806 0.11602349494954 2.06425066060945 0.0389939564281089 0.0671262744739937 "NOT" 1.17310745560496
"hsa-miR-1262" 2.70613797165408 0.336980586829037 0.165085742306301 2.04124585273877 0.0412263961654882 0.0708467429786887 "NOT" 1.14968011067971
"hsa-miR-143-3p" 188043.574708769 0.240955650005794 0.119090256616131 2.02330280286889 0.0430419381014878 0.0738391869154835 "NOT" 1.13171309421485
"hsa-miR-561-5p" 1.62288658570138 0.522216066943821 0.258440754171324 2.02064132113482 0.0433169081943943 0.0741830011246511 "NOT" 1.12969560096817
"hsa-miR-675-5p" 0.225284997967862 -1.29266090842383 0.641259761548051 -2.01581478510868 0.0438193469251565 0.074914519227716 "NOT" 1.12543400326995
"hsa-miR-107" 125.562051133441 -0.140950354127474 0.0702193797442741 -2.00728566160495 0.0447192549928535 0.0763218845932919 "NOT" 1.11735091426882
"hsa-miR-1293" 0.412528384966 1.2232855319921 0.615501034751595 1.98746299831291 0.0468711123968325 0.0798574603336444 "NOT" 1.09768450556946
"hsa-miR-939-5p" 1.00847927820857 0.43465174896028 0.219458957575908 1.98056052831628 0.0476405791410573 0.0810297029835076 "NOT" 1.09135575300773
"hsa-miR-145-3p" 125.029046538021 0.196170206170366 0.0993144660806282 1.9752430226137 0.048240575736575 0.0819101925902595 "NOT" 1.08666205293701
"hsa-miR-889-3p" 11.0178061935152 -0.358272973744664 0.181512326337831 -1.97382172865685 0.0484020172309373 0.0820443051870232 "NOT" 1.08595155856804
"hsa-miR-154-3p" 1.30001255140839 -0.476703425841907 0.242233345166793 -1.96795129718275 0.0490736417149367 0.0830412814734048 "NOT" 1.08070595751423
"hsa-miR-551b-3p" 6.93770673380063 -0.467332323409688 0.238147634496151 -1.96236391093459 0.0497201312726445 0.0839924119121923 "NOT" 1.07575994743239
"hsa-miR-6730-5p" 0.263191501502427 -0.613292057212087 0.312918013086166 -1.95991292148212 0.0500059690666606 0.084332100375131 "NOT" 1.07400708300066
"hsa-miR-3176" 0.328985756199012 0.63979770481904 0.327302828275583 1.95475764199735 0.0506116829235201 0.0850652441028758 "NOT" 1.07024784740687
"hsa-miR-1226-3p" 2.22893066804064 -0.28970286253354 0.148181745327777 -1.95505095376438 0.050577056421433 0.0850652441028758 "NOT" 1.07024784740687
"hsa-miR-3662" 0.292976075970387 0.840378109397293 0.431035511825804 1.94967255908353 0.0512151589952935 0.0859343730190845 "NOT" 1.06583308731454
"hsa-miR-190b-5p" 0.54090078802327 0.613002960333545 0.314741461546411 1.94763968281044 0.0514580920092637 0.0861966356047431 "NOT" 1.06450968506635
"hsa-let-7b-3p" 68.8791585867964 0.140978880395887 0.0724348607937567 1.946284963497 0.0516205187834746 0.0863233885538777 "NOT" 1.06387152011654
"hsa-miR-6837-3p" 2.07780574320656 -0.252452081827595 0.129862297190004 -1.94399827579076 0.0518956590221693 0.086637887125937 "NOT" 1.06229214757313
"hsa-miR-211-5p" 2.06585692866333 0.568057183330463 0.293961719443569 1.93241890272557 0.0533078227845863 0.0888463713076438 "NOT" 1.05136030509277
"hsa-miR-15a-3p" 0.545065867747543 0.528679016024353 0.275199351239472 1.92107653467653 0.0547220594124238 0.0910509182531132 "NOT" 1.04071566996517
"hsa-miR-1304-5p" 0.3592468894567 0.649227454157915 0.338465522962174 1.91814944244844 0.0550920647341373 0.0915135299006121 "NOT" 1.03851469252605
"hsa-miR-3194-3p" 0.25367208450142 0.69285299819461 0.361489118860884 1.91666349564798 0.0552806956979641 0.0916738203657904 "NOT" 1.03775466971668
"hsa-miR-378a-3p" 1013.29661146704 -0.218031499497207 0.113939254457814 -1.91357667324331 0.0556742679757849 0.0921728729382794 "NOT" 1.03539687576499
"hsa-miR-582-5p" 37.4772455070452 0.33461483710627 0.175558120654771 1.90600603297798 0.0566494229295627 0.093631521287234 "NOT" 1.02857792031591
"hsa-miR-100-5p" 10854.710803878 0.263013943052108 0.138997546829521 1.89222003590245 0.0584616699122314 0.0964666029231679 "NOT" 1.01562301491099
"hsa-miR-548au-3p" 0.464562392554224 0.562778113116106 0.302067016209647 1.86309025122265 0.0624495695915668 0.102875565290526 "NOT" 0.987687765370131
"hsa-miR-6720-3p" 0.2801516042785 0.986050258451651 0.52946299026888 1.86235917632486 0.0625524793977571 0.102875565290526 "NOT" 0.987687765370131
"hsa-miR-3194-5p" 0.310288828853703 0.60795911620461 0.327185604590272 1.85814750916668 0.063148069727294 0.103683711845969 "NOT" 0.984289463582214
"hsa-miR-892a" 8.48169375098096 1.70425291096622 0.918960796476901 1.85454365137225 0.0636614211651096 0.10418275338698 "NOT" 0.982204169028771
"hsa-miR-556-5p" 0.178464926162374 -0.993092137056488 0.535388523029783 -1.85489993591298 0.0636105171461861 0.10418275338698 "NOT" 0.982204169028771
"hsa-miR-1301-5p" 0.458391399591047 -0.47005708863912 0.254580129255794 -1.84640132760252 0.0648339546055257 0.105927397097698 "NOT" 0.974991699292765
"hsa-miR-5010-3p" 3.57280506912998 -0.247143785399381 0.13437317072701 -1.83923460362095 0.0658806870890175 0.107461120743561 "NOT" 0.968748634359116
"hsa-miR-2110" 1.99542627343394 -0.300993681349736 0.164400638521086 -1.83085469775186 0.067122233639724 0.109307074421482 "NOT" 0.961351729333126
"hsa-miR-4660" 0.801670088911834 0.442267653997608 0.243078674432704 1.81944242961572 0.0688439584533462 0.111927677550784 "NOT" 0.951062507562151
"hsa-miR-6774-3p" 0.224576309782424 0.729042485288447 0.404666494669368 1.80158845590641 0.0716101788706293 0.116235119047759 "NOT" 0.934662635247637
"hsa-miR-431-5p" 1.09142606724453 0.484495011353605 0.271653574914082 1.78350316761647 0.0745044328103766 0.120736010824633 "NOT" 0.91816317754226
"hsa-miR-6516-5p" 0.568961200598165 0.482549502258418 0.27176468288374 1.7756152018651 0.0757963626423473 0.12262988752705 "NOT" 0.911403670060699
"hsa-miR-607" 0.289226096367299 0.66807355632252 0.378151201083686 1.76668368210385 0.0772812176711181 0.124829239582407 "NOT" 0.903683675054727
"hsa-miR-4999-3p" 0.603692419997433 0.53905202383594 0.305844680962243 1.76250252951918 0.0779844293806453 0.12576095175647 "NOT" 0.900454184559923
"hsa-miR-5193" 0.347513440828116 -0.561585334688457 0.320355383797418 -1.75300732590024 0.0796007495958905 0.128013367344923 "NOT" 0.892744678312875
"hsa-miR-511-3p" 0.670837918964099 -0.473900200721711 0.270484980227488 -1.75203887595956 0.0797671233707058 0.128013367344923 "NOT" 0.892744678312875
"hsa-miR-382-5p" 10.6849120096417 -0.287035244375891 0.163808925262735 -1.75225644094491 0.0797297224421407 0.128013367344923 "NOT" 0.892744678312875
"hsa-miR-4523" 0.3643776114091 0.589394620605788 0.337335964044264 1.74720362910505 0.0806020224495735 0.129144947403101 "NOT" 0.888922580260131
"hsa-miR-489-5p" 3.21509846523404 0.555368781422699 0.319176229802636 1.74000670966667 0.081857839799754 0.130946222830796 "NOT" 0.882907024366669
"hsa-miR-4443" 0.405942013003861 0.56193208447334 0.323209793382904 1.73859856965294 0.082105398308205 0.13113141463349 "NOT" 0.882293253636986
"hsa-miR-377-3p" 1.30243556077868 -0.499576212451425 0.287565645479669 -1.73725971896996 0.0823413381272781 0.131297486276669 "NOT" 0.881743588507793
"hsa-miR-133a-5p" 0.244980483068506 -0.709740474640682 0.408938558197496 -1.73556750864738 0.0826403351468171 0.131563413553733 "NOT" 0.880864866807524
"hsa-miR-3655" 0.290396024910955 0.617071271045825 0.355738006146183 1.73462284148591 0.0828076309871591 0.131619157878951 "NOT" 0.880680892214755
"hsa-let-7a-2-3p" 17.5015133695269 -0.265946607448396 0.153897935816181 -1.72807130932574 0.0839754405340986 0.133262461453633 "NOT" 0.875292169261956
"hsa-miR-182-5p" 16081.2204953308 0.37441838962668 0.217239826802579 1.72352553920484 0.084793530804839 0.13434643813824 "NOT" 0.871773843316511
"hsa-miR-5090" 0.256636738863842 0.728098687321839 0.423111508943648 1.72081985937851 0.0852835175429862 0.134907949054485 "NOT" 0.869962460047955
"hsa-miR-1287-3p" 17.7727562013543 0.177188260710212 0.103709976385295 1.70849774424724 0.0875440245864395 0.1382639753389 "NOT" 0.859290960523682
"hsa-miR-2114-5p" 1.57022218262779 0.451464234565598 0.26516726802846 1.70256396244631 0.0886496989715645 0.139788352577982 "NOT" 0.854529013295938
"hsa-miR-6863" 0.228137212559485 -1.90652923935313 1.12249072039039 -1.69848106957184 0.0894170026104561 0.140775186071842 "NOT" 0.851473889950934
"hsa-miR-9-5p" 5730.02400642341 -0.497702406299075 0.296250137564876 -1.68000734241038 0.0929558871635634 0.146115494040672 "NOT" 0.835303729174639
"hsa-miR-589-3p" 5.59029330391444 -0.210319036926024 0.125542921814338 -1.67527594456547 0.0938801029348866 0.14733549277636 "NOT" 0.831692620026786
"hsa-miR-548s" 0.628041618433633 -0.418804897700692 0.250414322643196 -1.67244785873302 0.0944360414992575 0.147974584711435 "NOT" 0.829812870195678
"hsa-miR-3664-5p" 1.36298399025443 0.342911718229606 0.206176369919003 1.6631960217571 0.0962732037262257 0.150379651032331 "NOT" 0.822810927323325
"hsa-miR-6793-5p" 0.418811458693978 0.513765326138377 0.308809471694802 1.6636967879215 0.0961730385135655 0.150379651032331 "NOT" 0.822810927323325
"hsa-miR-4674" 0.365099305912635 0.543303446653852 0.327224049407481 1.66034082041842 0.0968459081501524 0.15103711380784 "NOT" 0.820916321968842
"hsa-miR-23a-5p" 7.85617732982516 0.268120575481313 0.162959187789682 1.64532346483804 0.0999031233796098 0.155318137129237 "NOT" 0.8087778269809
"hsa-miR-152-3p" 569.077675314179 0.152426171473868 0.0926193222722195 1.64572756239642 0.099819861744437 0.155318137129237 "NOT" 0.8087778269809
"hsa-miR-1295b-5p" 0.431505242515609 -0.539716005237262 0.328625847144122 -1.64234192145137 0.100519163860273 0.156032087427413 "NOT" 0.80678608139115
"hsa-miR-495-5p" 0.165137474399536 -0.871012502972289 0.530932944174525 -1.64053203427884 0.100894593467362 0.156370904205646 "NOT" 0.805844052545094
"hsa-miR-584-3p" 0.307716056336039 0.615723530649229 0.377293657758707 1.63194773616631 0.102690496629647 0.158906756059874 "NOT" 0.798857637989924
"hsa-miR-6870-3p" 0.234299976448737 0.59130517422735 0.362697427200862 1.63029878317798 0.103038364632029 0.159175585443288 "NOT" 0.798123544138397
"hsa-miR-552-5p" 0.30049396844471 0.719264986179945 0.441372753923874 1.62960894116269 0.103184173478313 0.159175585443288 "NOT" 0.798123544138397
"hsa-miR-6772-3p" 0.22817913207965 -0.561109670944191 0.346319560051799 -1.62020785329095 0.105187635012849 0.162015010584806 "NOT" 0.790444746493475
"hsa-miR-152-5p" 0.857317798294562 0.377370704827455 0.234297657526746 1.6106465118388 0.107256790038787 0.164946686381133 "NOT" 0.782656404585711
"hsa-miR-656-3p" 0.412393728019505 -0.585036498256302 0.365385428338294 -1.60114895910584 0.109343930589353 0.167896930457416 "NOT" 0.774957243692755
"hsa-miR-34c-3p" 1.9795700161554 0.421117176906319 0.265062206156716 1.58874847912997 0.112117189166071 0.171625543415754 "NOT" 0.765418074651971
"hsa-miR-892b" 1.72975997365477 2.00141688875282 1.25944154244798 1.58913043702104 0.112030947387915 0.171625543415754 "NOT" 0.765418074651971
"hsa-miR-2276-5p" 0.208863868349536 -0.712983342431359 0.449609286817222 -1.58578428723872 0.112788251240474 0.172387572940509 "NOT" 0.763494044763556
"hsa-miR-30d-5p" 25071.4274898481 -0.13340595220748 0.0844827759091245 -1.57909053972115 0.114315291293805 0.174453550364012 "NOT" 0.758320187650039
"hsa-miR-219a-5p" 1.85371869770765 0.313063523551938 0.198812762447209 1.57466512561066 0.115333761668618 0.175738273905474 "NOT" 0.755133643537405
"hsa-miR-497-5p" 73.3590865834013 0.160772130698665 0.102273203370061 1.57198684895919 0.115953601174686 0.176412588943139 "NOT" 0.753470426497523
"hsa-miR-1976" 19.1746620755434 -0.143201444916943 0.0912564362447007 -1.56922021952461 0.116596634423583 0.177120078246511 "NOT" 0.751732204606609
"hsa-miR-320a-3p" 1339.64313283378 0.153771645065306 0.0987059272708612 1.55787650566655 0.119262525588293 0.180893617317609 "NOT" 0.74257675659317
"hsa-miR-6502-5p" 0.777544492522077 0.392936684029981 0.252760415241699 1.55458157344076 0.120045755088443 0.181528155490882 "NOT" 0.74105600519538
"hsa-miR-190a-3p" 2.07680826051577 -0.318703730677195 0.204948949050267 -1.55503959475795 0.119936639647758 0.181528155490882 "NOT" 0.74105600519538
"hsa-miR-450a-2-3p" 0.279041838610509 -0.559177112550791 0.360524035896169 -1.55101201827174 0.12089880385495 0.182540682603453 "NOT" 0.738640329776301
"hsa-miR-570-3p" 1.76917694659563 0.324311345440483 0.209325150232249 1.54931858441595 0.121305154399807 0.182876710042134 "NOT" 0.737841599850144
"hsa-miR-7112-3p" 0.483111746167519 0.464241634070727 0.300805691810132 1.54332729303459 0.122751384718594 0.184777046588504 "NOT" 0.733351978781956
"hsa-miR-296-3p" 1.9807592564899 0.373678952414672 0.242454187886264 1.54123529757286 0.123259529676796 0.185261679801226 "NOT" 0.732214402440013
"hsa-miR-4768-5p" 0.418907773996433 0.476810107484433 0.311140866365471 1.53245734979848 0.125409614620481 0.188208999317314 "NOT" 0.725359614381617
"hsa-miR-7845-5p" 0.217927876971259 0.60961878521355 0.39968901885895 1.52523275959374 0.12720105229662 0.190610010595085 "NOT" 0.719854294505456
"hsa-miR-4762-3p" 0.278595683197063 0.503264662593183 0.3317619672809 1.51694501548176 0.129280566927056 0.193155701465782 "NOT" 0.71409246805976
"hsa-miR-212-3p" 6.75494013021431 -0.189527224479396 0.124993416208625 -1.5162976597348 0.129444103150079 0.193155701465782 "NOT" 0.71409246805976
"hsa-miR-5579-3p" 0.304426095421977 0.582975402460697 0.384511212436897 1.5161466911875 0.12948226419867 0.193155701465782 "NOT" 0.71409246805976
"hsa-miR-654-5p" 1.46026011480022 -0.372960564077603 0.246540926191731 -1.51277343619435 0.130337218525795 0.194140018612524 "NOT" 0.711884933075367
"hsa-miR-5684" 0.55899316846768 0.403734112179138 0.267158365366532 1.51121643383777 0.130733316710178 0.194438938903778 "NOT" 0.71121675763191
"hsa-miR-6882-3p" 0.206617739610289 -0.606969793926786 0.403958185891403 -1.50255599496617 0.132953578220044 0.197445985565588 "NOT" 0.704551691830889
"hsa-miR-6728-5p" 0.225592607782329 0.626779709250835 0.418446961242185 1.49787133688389 0.134166682022037 0.198950594056523 "NOT" 0.701254759734056
"hsa-miR-548e-3p" 0.6146150541114 0.390403495687984 0.263379683416283 1.48228401911675 0.138264738689925 0.204722343744756 "NOT" 0.688834755112333
"hsa-miR-197-3p" 662.698435108619 -0.096754545394059 0.0654702076350479 -1.4778408208723 0.139450389328066 0.206171080804496 "NOT" 0.68577225237855
"hsa-miR-664b-3p" 10.7815652695795 0.146480403057611 0.0992038656852233 1.47655942685134 0.139793774397348 0.206372115022791 "NOT" 0.685348984902692
"hsa-miR-1250-5p" 0.179686306428792 0.664783832046692 0.450727221028445 1.47491387480397 0.140235699601751 0.20641797182046 "NOT" 0.685252493465994
"hsa-miR-4449" 0.433232860238657 -0.612749533309327 0.415451911061364 -1.47489881980305 0.140239747689076 0.20641797182046 "NOT" 0.685252493465994
"hsa-miR-4707-5p" 0.244651829387753 0.574717513902358 0.389893961901497 1.47403543029875 0.140472051944716 0.206454492887729 "NOT" 0.685175661517219
"hsa-miR-3610" 0.970677228861615 0.352275495743561 0.239489953882919 1.47094059701469 0.141307182407785 0.207375584801985 "NOT" 0.683242376249478
"hsa-miR-548k" 0.320733099880691 0.462360574571691 0.315736798508157 1.46438608599417 0.143088487670387 0.209680478986797 "NOT" 0.678441999973106
"hsa-miR-3174" 0.225275794052457 0.557477436967031 0.382371520160856 1.45794706868469 0.144855133366208 0.211957143675554 "NOT" 0.673751941650177
"hsa-miR-450a-5p" 44.3145908237767 -0.178061419360917 0.122601600030749 -1.45235803869002 0.146402077365761 0.213906118911794 "NOT" 0.669776791998744
"hsa-miR-3064-3p" 0.403110099821448 0.401441314666332 0.276682002812846 1.45091227685624 0.14680428888213 0.214179277767918 "NOT" 0.669222550247363
"hsa-miR-6516-3p" 0.418351511990041 0.432479982677118 0.298258128781452 1.45001909736387 0.147053193780507 0.214228298406449 "NOT" 0.669123161748697
"hsa-miR-4739" 0.259943655579818 0.709550000398239 0.489700259389257 1.44894756903575 0.147352225300478 0.214350093821601 "NOT" 0.668876322061467
"hsa-miR-5696" 0.285275941189591 0.482948228967878 0.336156941150024 1.43667486774382 0.150810399350485 0.219060361100339 "NOT" 0.659436200772557
"hsa-miR-382-3p" 1.13595901566708 -0.371337587034138 0.259666886559098 -1.43005368129457 0.152701612644725 0.221484117465745 "NOT" 0.654657411401611
"hsa-miR-25-5p" 0.253757896860571 0.465587780450397 0.326912617272055 1.42419642391146 0.154389619811793 0.223281499582462 "NOT" 0.651147259741382
"hsa-miR-4742-3p" 1.64096719845654 -0.226308291193685 0.158853780630463 -1.42463270496621 0.154263401014624 0.223281499582462 "NOT" 0.651147259741382
"hsa-miR-483-5p" 7.36331466515625 -0.626074768102736 0.440168963987349 -1.42235100455817 0.154924379028036 0.223729691049196 "NOT" 0.650276377087241
"hsa-miR-6125" 0.329214564391491 0.444115419367182 0.314182059691758 1.41356072273159 0.157490920492043 0.227106472303743 "NOT" 0.643770488652363
"hsa-miR-551a" 0.569762515415388 -0.369105614982103 0.262156840379469 -1.40795721541283 0.159143739330286 0.229157772262858 "NOT" 0.639865408357538
"hsa-miR-4732-5p" 0.233003609268337 0.641784026069603 0.456872607482373 1.40473299462228 0.160100690512031 0.230202582455883 "NOT" 0.637889808681689
"hsa-miR-3691-5p" 0.223110436102978 0.587440205086452 0.422199316761404 1.39138123100855 0.164109853042844 0.235626700977821 "NOT" 0.62777549728784
"hsa-miR-6783-3p" 0.183344662613116 0.615689892465515 0.444501842540455 1.38512337529733 0.166014745435176 0.238018258945246 "NOT" 0.623389725905663
"hsa-miR-888-5p" 3.2531045667518 1.33331317899941 0.964746504863345 1.38203473376488 0.166961036451902 0.239030548589413 "NOT" 0.621546591788281
"hsa-miR-4797-3p" 0.351195548909252 0.436706437552136 0.316261253923485 1.38084078316401 0.167327920730568 0.239211610814534 "NOT" 0.621217744456603
"hsa-miR-33b-3p" 0.292536164296134 0.47028723549963 0.341488141423053 1.37717003448449 0.168459684004474 0.240484053923173 "NOT" 0.618913715642627
"hsa-miR-339-3p" 18.4536882356677 -0.110534395353438 0.0809564236193865 -1.36535669946478 0.172140966278202 0.245387194049872 "NOT" 0.610148105417463
"hsa-miR-632" 0.641076874288009 0.355452053992339 0.261068526657025 1.36152778944246 0.173346957679448 0.246752822447855 "NOT" 0.607737871012861
"hsa-miR-6515-5p" 0.155968333136589 -0.719364503479303 0.533079661026244 -1.34945029058966 0.177192376758059 0.251866306963241 "NOT" 0.598829925708052
"hsa-miR-3664-3p" 0.419696871309934 -0.372849290248755 0.276558307107677 -1.34817606510582 0.177601760932822 0.252088091480967 "NOT" 0.598447669699431
"hsa-miR-676-5p" 0.717745056957997 0.336799826536833 0.250113798644915 1.34658634734098 0.178113493648403 0.25245431079795 "NOT" 0.59781720908504
"hsa-miR-449a" 0.29347922443014 -0.534570985302733 0.398541290691671 -1.34131894934897 0.179816919993605 0.25414465254778 "NOT" 0.594919023846084
"hsa-miR-3681-5p" 0.240725919961438 0.729790370287362 0.544038950552206 1.34143036917966 0.179780762978524 0.25414465254778 "NOT" 0.594919023846084
"hsa-miR-1285-3p" 0.205680272512076 0.682319814034516 0.51246507545909 1.33144646671436 0.183042148566505 0.25805045547661 "NOT" 0.588295370034046
"hsa-miR-34c-5p" 5.60031233769865 0.313578199232323 0.235547585391257 1.3312732487215 0.183099117152248 0.25805045547661 "NOT" 0.588295370034046
"hsa-miR-218-5p" 100.290438269915 -0.24928183221598 0.187595658149566 -1.32882516938229 0.183905656305136 0.258820548831132 "NOT" 0.587001246203899
"hsa-miR-6833-3p" 0.666186674866795 0.332018656131037 0.250285121945329 1.32656169711742 0.184653713319463 0.259506277899527 "NOT" 0.585852131364103
"hsa-miR-3651" 1.0875179361274 0.438424642895032 0.332006079338112 1.32053197269483 0.186657468444687 0.26195230056765 "NOT" 0.581777783055134
"hsa-miR-6511b-3p" 6.69193112489169 -0.133918009824891 0.102219986010665 -1.31009614705796 0.190163311711958 0.26649647204704 "NOT" 0.57430853590812
"hsa-miR-485-5p" 0.20389621207977 -0.677351311224156 0.517352105253672 -1.30926559367538 0.190444400019432 0.2665150183113 "NOT" 0.574278313144157
"hsa-miR-411-3p" 1.04393410129846 -0.361999510676815 0.276756134513371 -1.3080089852871 0.190870261670958 0.26673582916096 "NOT" 0.573918643995998
"hsa-miR-4766-3p" 0.779534403398151 0.330133199356588 0.255358274341355 1.292823583681 0.196072081734091 0.273620927525134 "NOT" 0.562850689257814
"hsa-miR-29b-3p" 1659.06695559231 -0.124652712031854 0.0970719140927983 -1.28412747597301 0.199097355739468 0.277453597984273 "NOT" 0.556809638935654
"hsa-miR-3622a-3p" 0.19335202798747 -0.593278446990705 0.466399426540967 -1.27203940062862 0.203359120444872 0.282996258521185 "NOT" 0.548219306222511
"hsa-miR-19b-3p" 215.712529232879 0.0966804600570902 0.0765882356111422 1.2623408710962 0.206826155856969 0.287419029438106 "NOT" 0.541484481482332
"hsa-miR-4433b-3p" 0.298719700575148 0.484976018685462 0.39030100372087 1.24256923262309 0.21402661354096 0.297010433017092 "NOT" 0.527228295052579
"hsa-miR-3913-5p" 3.99900304273098 -0.137218736040438 0.110870710423249 -1.23764640378514 0.215847200260338 0.299119727380273 "NOT" 0.524154943672561
"hsa-miR-4685-3p" 0.338565648218462 -0.412034017804808 0.333677520581597 -1.23482701827392 0.216894889669698 0.300153567762656 "NOT" 0.522656490054483
"hsa-miR-3912-5p" 0.332396545150876 0.375182091525416 0.30514112951471 1.22953628742902 0.218870801210015 0.302456858564052 "NOT" 0.519336562908162
"hsa-miR-3140-3p" 0.187055604700736 0.528874613677435 0.430418343252114 1.22874552622784 0.219167231180584 0.302456858564052 "NOT" 0.519336562908162
"hsa-miR-4658" 0.199914239742494 0.701350816770192 0.571361858128916 1.22750723869976 0.219632002804017 0.302678452617725 "NOT" 0.519018494941359
"hsa-miR-1538" 0.291488420075511 0.40009000833242 0.332834284902264 1.20206969798771 0.229336525405932 0.315615273553116 "NOT" 0.500841988164347
"hsa-miR-202-5p" 0.757412609502576 0.428750795777951 0.357971277214302 1.19772401605639 0.231024476549311 0.317499107964868 "NOT" 0.498257490549894
"hsa-miR-22-3p" 178894.182890039 0.100451093732226 0.0841736130125072 1.19337985072947 0.232720642554216 0.319389019781304 "NOT" 0.495680018474177
"hsa-miR-3131" 0.682387882503899 0.421541341208223 0.354752143385051 1.18827003322903 0.234727039943649 0.321698904605965 "NOT" 0.492550417880731
"hsa-miR-4678" 0.332568746147263 0.513083232177041 0.434093466699389 1.18196487977174 0.237219636429677 0.324667865539929 "NOT" 0.488560694155993
"hsa-miR-658" 0.409919589972592 0.342771185349582 0.290666124633464 1.17926086427107 0.23829431679331 0.325690721441406 "NOT" 0.487194613815221
"hsa-miR-4453" 0.222404159577269 0.495146284282163 0.422042123838582 1.1732153174159 0.240709471032613 0.328540361697462 "NOT" 0.483411269070046
"hsa-miR-92b-3p" 128.918494024947 0.111275300303037 0.094980190358254 1.17156324790801 0.241372450753676 0.328993956849189 "NOT" 0.482812079348368
"hsa-miR-4423-3p" 0.296165485879482 -0.491224898117644 0.420289379040112 -1.16877780551947 0.242493164710408 0.330069355522374 "NOT" 0.481394794801232
"hsa-miR-375-3p" 303.644678782773 0.309821200995429 0.265413793739782 1.16731386349568 0.243083642036233 0.330421070800618 "NOT" 0.480932265708023
"hsa-miR-223-5p" 8.59224565642123 0.205302516028186 0.176871227965548 1.1607456927261 0.245745333994986 0.333583366064135 "NOT" 0.476795613330061
"hsa-miR-3129-3p" 0.30127138956994 0.41784331731912 0.361547690214686 1.15570733440727 0.247800887133351 0.335915371522731 "NOT" 0.473770122342449
"hsa-miR-4741" 0.265199855018067 0.414173543535842 0.358954281005717 1.15383369262351 0.248568358000488 0.336379266878744 "NOT" 0.473170780286858
"hsa-miR-580-5p" 0.219551474731411 0.474233073058226 0.4112244076165 1.15322209546591 0.248819236605784 0.336379266878744 "NOT" 0.473170780286858
"hsa-miR-4796-5p" 0.593901856953663 0.30530896678338 0.266635869408251 1.14504086588559 0.252192229387322 0.340476619050726 "NOT" 0.467912706264837
"hsa-miR-578" 0.285244838274366 0.5297201199669 0.464571179629346 1.14023457156669 0.254188588022552 0.342706836155067 "NOT" 0.465077232381304
"hsa-miR-1294" 0.262401251880903 0.433466130392336 0.383303196889286 1.13087011512074 0.258109763345043 0.346809930758069 "NOT" 0.459908475175986
"hsa-miR-4791" 0.933163288142841 0.258724034098381 0.229031398551212 1.12964438821487 0.258626099118077 0.346809930758069 "NOT" 0.459908475175986
"hsa-miR-1301-3p" 25.5809524693171 0.0968309337780187 0.0856721952628969 1.13024924225275 0.258371215786265 0.346809930758069 "NOT" 0.459908475175986
"hsa-miR-125b-1-3p" 1.05236943843118 -0.283655816028095 0.250652836826583 -1.13166808570511 0.257774003720403 0.346809930758069 "NOT" 0.459908475175986
"hsa-miR-581" 2.13027820389227 0.173357860525225 0.154105504988451 1.12492970668515 0.260618822474944 0.349011747459716 "NOT" 0.457159954785611
"hsa-miR-3678-3p" 0.157732363392848 0.580293681576144 0.518574645449864 1.11901668673512 0.263133020279064 0.351905047281813 "NOT" 0.453574504148268
"hsa-miR-7155-3p" 0.175674674644843 -0.500219460793402 0.448968504127497 -1.11415267706919 0.265213693169837 0.354211576783876 "NOT" 0.45073724876087
"hsa-miR-636" 0.405789401260037 0.327503055017734 0.295521919695967 1.10821916477353 0.267767176009168 0.357142547089976 "NOT" 0.447158408374297
"hsa-miR-6730-3p" 0.239190851762218 -0.374208912126475 0.339899987647217 -1.10093829281002 0.270923514592605 0.360868670709025 "NOT" 0.442650820153828
"hsa-miR-548d-3p" 0.215424000836755 0.490191866322326 0.447118968370441 1.09633431144482 0.272932499174587 0.362573880745947 "NOT" 0.440603485007413
"hsa-miR-6815-3p" 1.56089919616522 -0.199300427699679 0.18169163882434 -1.09691579089318 0.27267820518738 0.362573880745947 "NOT" 0.440603485007413
"hsa-miR-6868-3p" 0.344639420520909 0.377412564080864 0.344642671894402 1.09508367610527 0.273479979504375 0.362816772809137 "NOT" 0.440312643965646
"hsa-miR-1284" 0.305369360102939 0.360127655856367 0.330990033754462 1.08803172038564 0.276581104431077 0.36644234208911 "NOT" 0.43599434976074
"hsa-miR-186-3p" 0.882388476902648 0.238034762996719 0.219362492226418 1.085120617389 0.277868236925724 0.367658106038691 "NOT" 0.434555854364988
"hsa-miR-346" 0.54120396008884 0.428385547167504 0.39516186741073 1.08407612802943 0.278331046292357 0.367781395831202 "NOT" 0.43441024326597
"hsa-miR-219a-2-3p" 0.219966909943332 0.955636495527456 0.883471918690249 1.08168293220252 0.27939343969407 0.36869558686419 "NOT" 0.433332060690603
"hsa-miR-4676-5p" 0.469720490876512 0.288055869227553 0.266894352383767 1.07928799037815 0.280459364954866 0.369612010768333 "NOT" 0.432253924557836
"hsa-miR-7854-3p" 0.345331955785853 0.362675829740231 0.33904128626524 1.06970992747031 0.284749896384263 0.374770035585108 "NOT" 0.426235140036832
"hsa-miR-4775" 0.26423809576556 0.37139901569507 0.347481447063969 1.06883121050977 0.285145733071918 0.374795250206814 "NOT" 0.426205921578394
"hsa-miR-526b-5p" 0.246898400984097 0.7556455753058 0.708447495034586 1.06662184650524 0.286142631291767 0.375609390679826 "NOT" 0.425263558393552
"hsa-miR-5590-3p" 0.234102329410006 0.438110573222406 0.411889547684849 1.0636603324482 0.287482600412659 0.376871129658229 "NOT" 0.423807130553465
"hsa-miR-99b-3p" 120.341905758778 0.0658014960234836 0.0619869062313862 1.06153863814171 0.288445183212383 0.377635470126739 "NOT" 0.422927220526392
"hsa-miR-337-5p" 0.220550744182499 -0.588201756411881 0.554826895295496 -1.060153646839 0.289074705039946 0.377962327877459 "NOT" 0.422551484846022
"hsa-miR-3917" 1.25768905171249 0.224268387607747 0.211769649389166 1.0590204415724 0.289590470288496 0.378139787318968 "NOT" 0.422347624398934
"hsa-miR-6820-3p" 0.987642547730929 -0.214018950322512 0.202452737463851 -1.05713043450808 0.290452063024196 0.378767762397215 "NOT" 0.421626991677188
"hsa-miR-4727-5p" 0.255542154200765 0.378135719851875 0.358592079168872 1.05450103841753 0.291653585451599 0.379836803042332 "NOT" 0.420402958019619
"hsa-miR-548aw" 0.947806066564752 -0.208268392905806 0.198922892442056 -1.04698051767205 0.295108563780729 0.383834014329184 "NOT" 0.41585654189624
"hsa-miR-597-5p" 0.168564011587107 0.570207385912219 0.56011354947566 1.01802105384883 0.308667950733164 0.398996558580043 "NOT" 0.399030850168246
"hsa-miR-301a-5p" 11.3710341904345 0.121370531897841 0.119101993985363 1.01904701874896 0.308180645020831 0.398996558580043 "NOT" 0.399030850168246
"hsa-miR-128-1-5p" 8.71452870828917 0.0970870573153878 0.0953887747164276 1.0178037992836 0.30877120613732 0.398996558580043 "NOT" 0.399030850168246
"hsa-miR-4770" 0.193388284419186 0.513409442883934 0.503320329979448 1.02004511302951 0.307707065756233 0.398996558580043 "NOT" 0.399030850168246
"hsa-miR-6877-5p" 0.437916185641027 -0.255748845718165 0.250804273663473 -1.01971486363636 0.307863710295615 0.398996558580043 "NOT" 0.399030850168246
"hsa-miR-556-3p" 0.203005152120202 -0.54144172980028 0.535908402080618 -1.01032513709093 0.312339541725541 0.403084103783286 "NOT" 0.394604328553294
"hsa-miR-6788-5p" 0.179579741795752 0.459237463363073 0.465993746911017 0.985501342898418 0.324377872124517 0.418077697880692 "NOT" 0.378742999026204
"hsa-miR-5001-3p" 0.375193829318956 0.306321738658526 0.314307505074099 0.974592504834749 0.329762432977165 0.424467814763621 "NOT" 0.372155234514211
"hsa-miR-6761-5p" 2.08943100933436 -0.161246738583817 0.166547826526608 -0.9681707768072 0.332959087013113 0.427738558368833 "NOT" 0.368821598627862
"hsa-miR-421" 3.30282338605939 -0.129730261448626 0.134051811079309 -0.967762094402988 0.333163198729493 0.427738558368833 "NOT" 0.368821598627862
"hsa-miR-4433a-3p" 0.172222665927771 0.582999700599914 0.610907722050206 0.954317124431439 0.339923142436927 0.435855060212297 "NOT" 0.360657907554831
"hsa-miR-3937" 0.395553637977777 0.61392414944114 0.649820441797268 0.944759675062166 0.34478158329679 0.441515669730123 "NOT" 0.355053878368266
"hsa-miR-3944-3p" 0.348811339762536 -0.287922859740499 0.307055604852594 -0.937689640541556 0.348403929158593 0.445008869721181 "NOT" 0.351631332766089
"hsa-miR-6514-5p" 0.33060679171439 0.30162890635398 0.321640934765319 0.937781462966025 0.348356729285312 0.445008869721181 "NOT" 0.351631332766089
"hsa-miR-6842-3p" 1.95551619995964 0.170893266016959 0.183069611593397 0.933487893100022 0.350568118561521 0.447199074318863 "NOT" 0.349499104089938
"hsa-miR-6501-5p" 0.196588543487442 0.407849954293325 0.437595644431973 0.932024711586743 0.351323754682259 0.447589162495324 "NOT" 0.349120437616117
"hsa-miR-409-3p" 20.0379596858791 -0.164457288993404 0.176794784563199 -0.93021572666707 0.352259400820039 0.448207293882274 "NOT" 0.348521080270729
"hsa-miR-892c-3p" 0.839292881049929 1.24208110789442 1.34081010757523 0.926366157949578 0.354255725132299 0.450171706905028 "NOT" 0.34662180369611
"hsa-miR-548q" 0.555239850094533 -0.215762309715051 0.233426683880642 -0.924325814547307 0.35531670634618 0.450944034202104 "NOT" 0.345877354231579
"hsa-miR-6827-3p" 0.400779198081184 0.303992419407994 0.332740619055749 0.913601772668041 0.360926134610979 0.457479622850859 "NOT" 0.339628245598665
"hsa-miR-183-5p" 4275.64309642637 -0.199513447557163 0.219142048845453 -0.910429781086272 0.362595897841161 0.45901134650376 "NOT" 0.338176578813357
"hsa-miR-942-3p" 0.567902350502781 0.249499992981089 0.274377323081473 0.909331683023246 0.363175071345119 0.459160350684108 "NOT" 0.338035621094726
"hsa-miR-329-3p" 0.678556875318174 0.331105520659972 0.368470465716586 0.898594464053046 0.368868708507695 0.464161954227798 "NOT" 0.333330460058641
"hsa-miR-877-3p" 0.301627286808898 -0.298310356885855 0.332017828177091 -0.89847692373538 0.368931342419556 0.464161954227798 "NOT" 0.333330460058641
"hsa-miR-4636" 1.49356498931336 0.17345898673176 0.193085435564536 0.898353551238119 0.36899709125044 0.464161954227798 "NOT" 0.333330460058641
"hsa-miR-3188" 0.216889449329904 -0.359116845130035 0.398907134279085 -0.900251748515453 0.367986292737887 0.464161954227798 "NOT" 0.333330460058641
"hsa-miR-6844" 0.212995765236671 0.396486350112322 0.442080635475259 0.896864323600329 0.369791319293406 0.464573690273913 "NOT" 0.332945388794064
"hsa-miR-1288-5p" 0.266311284911444 0.328297266493202 0.366962356011655 0.894634725101817 0.370982382697515 0.465482308680993 "NOT" 0.332096820350151
"hsa-miR-34b-3p" 1.11720192066729 0.285054549080708 0.32434808547246 0.878853805057876 0.379480548500533 0.475545523624724 "NOT" 0.322807902043774
"hsa-miR-4714-5p" 0.525711653616985 0.245739998349899 0.28004418564075 0.877504375917102 0.380212743078715 0.47586374762682 "NOT" 0.322517379473836
"hsa-miR-4754" 0.238393285164419 0.311586972770841 0.356843457509134 0.873175523367596 0.382567413944345 0.478209267430432 "NOT" 0.320382011752451
"hsa-miR-3117-3p" 1.45331794390111 -0.219554866629727 0.254380050660736 -0.863097817849499 0.388083687628166 0.484495946286104 "NOT" 0.314709852282857
"hsa-miR-3939" 0.139844142348628 0.421548406746688 0.491540982626465 0.857605818530565 0.391110161064302 0.487662418870903 "NOT" 0.311880711510882
"hsa-miR-6781-3p" 0.301602438353776 -0.273400047054606 0.319697138701087 -0.855184529224804 0.392448999507466 0.488719342315306 "NOT" 0.310940472319135
"hsa-miR-887-3p" 10.3410097166733 -0.0941230704986154 0.110582261763513 -0.851158847699313 0.394681119310479 0.490884642142409 "NOT" 0.309020555060736
"hsa-miR-4782-5p" 0.178708978272831 0.343328675867085 0.405672756902289 0.846319280813278 0.397374654708923 0.493140622169146 "NOT" 0.30702922124242
"hsa-miR-769-3p" 2.37307102226734 0.111840444774775 0.132180471854417 0.84611927318549 0.397486210029804 0.493140622169146 "NOT" 0.30702922124242
"hsa-miR-605-5p" 1.18480716961909 0.170814619972181 0.206585657479767 0.826846461927833 0.408324091769026 0.505955755056265 "NOT" 0.295887459790765
"hsa-miR-20a-3p" 20.0490975670391 -0.0792392949711915 0.0967645885471909 -0.818887323977484 0.412850702740664 0.51040307512772 "NOT" 0.29208671769799
"hsa-miR-34b-5p" 0.879728244378032 0.262082790914655 0.320108043959335 0.818732286989791 0.412939171334487 0.51040307512772 "NOT" 0.29208671769799
"hsa-miR-6806-3p" 2.0280853084313 0.117772458788531 0.144045012743405 0.817608722061936 0.413580645571935 0.510561715067091 "NOT" 0.291951754276147
"hsa-let-7g-3p" 95.558549841746 -0.0726036815907126 0.0891414117129357 -0.8144775833764 0.415371409014274 0.512136991287736 "NOT" 0.29061385425359
"hsa-miR-5695" 0.194164100562699 0.35097920233715 0.432437491583473 0.811629909913584 0.417004023432474 0.512899224913318 "NOT" 0.289967957233961
"hsa-miR-1275" 0.549874185099044 0.256734212108768 0.316571838135525 0.810982472796142 0.417375736207634 0.512899224913318 "NOT" 0.289967957233961
"hsa-miR-4726-5p" 0.203191723337758 -0.305504870671197 0.376839287611132 -0.810703344144027 0.417536052441997 0.512899224913318 "NOT" 0.289967957233961
"hsa-miR-4515" 0.150508719420897 0.414349886791317 0.512493596207061 0.808497686327983 0.418804137423723 0.513822585371892 "NOT" 0.289186809982465
"hsa-miR-1185-5p" 0.217144329186646 -0.381166156735542 0.474004725090961 -0.804139993883809 0.421316129252992 0.516267917003359 "NOT" 0.287124862946844
"hsa-miR-3130-3p" 0.33050815544913 0.244778291698931 0.307779858109606 0.795303153371918 0.426437179690078 0.521900361367316 "NOT" 0.282412402436019
"hsa-miR-6778-3p" 0.19422881943955 -0.365203149105435 0.462370350378977 -0.789849843974858 0.429615465782042 0.525144211858884 "NOT" 0.27972141694802
"hsa-miR-24-2-5p" 55.7862231834018 0.0610016459623705 0.0775478666585375 0.786632161410395 0.431497226601893 0.526225223090215 "NOT" 0.278828339096453
"hsa-miR-7846-3p" 0.279561677603991 0.263807620845042 0.33540731852501 0.786529113333496 0.431557569891071 0.526225223090215 "NOT" 0.278828339096453
"hsa-miR-1304-3p" 0.441898636906749 0.667185065500366 0.851292230788123 0.783732120851954 0.433197310732039 0.527578120169374 "NOT" 0.277713223904185
"hsa-miR-3617-3p" 0.150267639269257 0.531983618188086 0.695632002893569 0.764748625674543 0.444421244948344 0.540585744160882 "NOT" 0.267135411308211
"hsa-miR-7976" 0.20572854078177 0.323187974451017 0.433468073459185 0.745586570821457 0.455917197667523 0.553892077752363 "NOT" 0.256574846467395
"hsa-miR-4738-3p" 0.183786445844338 0.314418218561267 0.423321710936084 0.742740592883834 0.457638748490846 0.55530555457121 "NOT" 0.255467982375514
"hsa-miR-26b-3p" 85.6422448407442 -0.0504293046917995 0.0685031778253891 -0.736160077425037 0.461633284821288 0.559049994847366 "NOT" 0.25254935219327
"hsa-miR-3667-5p" 0.235458774242496 0.288757348951264 0.392436417392019 0.735806709454322 0.461848337451794 0.559049994847366 "NOT" 0.25254935219327
"hsa-miR-424-3p" 15.7907949871129 0.0938862042568498 0.129667339827057 0.724054371610227 0.469032355533309 0.567056128500173 "NOT" 0.246373951527813
"hsa-miR-1247-3p" 20.9161323737255 0.181129880021473 0.250940041200668 0.721805412778384 0.470414121130898 0.568036469084034 "NOT" 0.245623780814476
"hsa-miR-6884-5p" 0.164854965461428 0.348988794387049 0.48583325648168 0.718330393671205 0.472553594030136 0.569928274012104 "NOT" 0.244179797241211
"hsa-miR-3688-3p" 0.184456167888293 0.313105894335682 0.438492868708315 0.714050140103784 0.475196175526502 0.572421543158437 "NOT" 0.242284029875973
"hsa-miR-31-3p" 12.5081362022681 -0.196286474980533 0.282733112904888 -0.694246503226397 0.487527633801656 0.585150778808983 "NOT" 0.232732212606006
"hsa-miR-6883-3p" 0.147743298290935 -0.343807087436851 0.495121119938786 -0.694389864603951 0.487437748149143 0.585150778808983 "NOT" 0.232732212606006
"hsa-miR-6818-3p" 0.232215280901366 0.263958754149605 0.379887919449137 0.694833240636771 0.487159813980796 0.585150778808983 "NOT" 0.232732212606006
"hsa-miR-641" 0.211583777264915 -0.294623359655107 0.432117517611033 -0.681813043090537 0.495357175739854 0.59383179501344 "NOT" 0.226336553070023
"hsa-miR-6837-5p" 0.145074057025709 0.386515886836404 0.568673740511421 0.679679505666643 0.496707415484237 0.594733909033473 "NOT" 0.225677299290706
"hsa-miR-4522" 0.234927645195099 0.258010439346663 0.387592389495631 0.665674678706692 0.505619061753122 0.604676642361005 "NOT" 0.218476807133512
"hsa-miR-4762-5p" 0.144232612607752 0.351252015183901 0.531543839575659 0.660814760762371 0.508731115480979 0.607668019091926 "NOT" 0.216333619498301
"hsa-miR-6726-3p" 0.17712549841999 -0.270636008199186 0.411074619659826 -0.658362241928593 0.510305391666764 0.608817583583249 "NOT" 0.21551281296728
"hsa-miR-6743-3p" 0.146147307545204 0.342787057999183 0.52501116045199 0.652913849877158 0.5138118196379 0.612266779089474 "NOT" 0.213059304257771
"hsa-miR-196b-3p" 0.850892427540878 0.14507615894325 0.223455312575078 0.649240142341689 0.516183168837597 0.614356761953838 "NOT" 0.21157935727608
"hsa-miR-192-5p" 25340.7561565058 -0.104377559248708 0.162815652089656 -0.641078163610654 0.521471900690345 0.619909846101425 "NOT" 0.207671465643009
"hsa-miR-2276-3p" 0.155192136011919 -0.353084621238017 0.552982529160843 -0.638509541655551 0.523142044855096 0.62115314395086 "NOT" 0.206801312265889
"hsa-miR-6894-3p" 0.155999330785647 0.333178906918713 0.53051149420336 0.628033342461372 0.529982097918739 0.628524657245703 "NOT" 0.201677680116932
"hsa-miR-671-3p" 4.17395905894868 -0.0867854872191706 0.139701956091509 -0.62121884078934 0.534455644579601 0.633075436138932 "NOT" 0.198544537143947
"hsa-miR-1292-5p" 0.932320493486909 0.124435824381414 0.201557499156879 0.617371345159236 0.536989817987353 0.635320890484442 "NOT" 0.197006864052501
"hsa-miR-4643" 0.137750372379692 0.502964147897246 0.818450316312868 0.614532290931364 0.538863641675471 0.636780669200824 "NOT" 0.196010128980877
"hsa-miR-548f-3p" 0.179156766657269 0.618076075255027 1.02359695219469 0.603827584607214 0.545958277880474 0.643892940476531 "NOT" 0.191186336406392
"hsa-miR-193b-3p" 110.909698460716 0.092978103264778 0.15406495108839 0.603499385213414 0.546176524384113 0.643892940476531 "NOT" 0.191186336406392
"hsa-miR-5002-5p" 0.2039032508538 0.264408026511291 0.440022081160998 0.600897177281763 0.547908473397481 0.644552544064209 "NOT" 0.190741673086391
"hsa-miR-7844-5p" 0.179648642283181 0.299931502676933 0.501263965357081 0.598350416957008 0.549606142536926 0.644552544064209 "NOT" 0.190741673086391
"hsa-miR-6798-3p" 0.414829174248463 0.161964121417285 0.270502291873781 0.598753231609806 0.549337453950588 0.644552544064209 "NOT" 0.190741673086391
"hsa-miR-3605-5p" 0.365786808698426 -0.165925337183757 0.277561057609394 -0.59779761113773 0.549974984834687 0.644552544064209 "NOT" 0.190741673086391
"hsa-miR-4657" 0.142076406747853 0.359234072691839 0.600879119595804 0.59784748874863 0.549941700562811 0.644552544064209 "NOT" 0.190741673086391
"hsa-miR-3158-3p" 0.483763680977297 0.157648048959571 0.266012518809261 0.592633946948225 0.553426155372751 0.647834146583396 "NOT" 0.188536164566177
"hsa-miR-4786-5p" 0.505158900663112 0.154426571972167 0.261025079637262 0.591615840848582 0.554107863833552 0.647869946550393 "NOT" 0.188512165679077
"hsa-miR-1291" 2.27364572357101 -0.117499225085256 0.199006404806975 -0.590429364317312 0.554902828800292 0.648037928000341 "NOT" 0.188399575241724
"hsa-miR-4649-3p" 0.266331605188148 0.227504325818356 0.388660567991109 0.585354791699786 0.558309180056619 0.650955986440323 "NOT" 0.186448374707223
"hsa-miR-4433a-5p" 0.149694926219545 0.390634739179632 0.668027211055706 0.584758723469212 0.558709962231192 0.650955986440323 "NOT" 0.186448374707223
"hsa-miR-665" 0.182490015162155 -0.306383250790751 0.527741795172059 -0.580555213920211 0.561540264098198 0.653488377517786 "NOT" 0.184762132069325
"hsa-miR-519a-5p" 0.194989179909182 0.516817808874617 0.901652065458638 0.573189846364663 0.566516158509235 0.657886968943203 "NOT" 0.181848715779602
"hsa-miR-365a-5p" 1.02822986124689 0.147432321666549 0.257297432283291 0.573003470567955 0.566642344104849 0.657886968943203 "NOT" 0.181848715779602
"hsa-miR-3684" 0.353663488196511 0.164676046651839 0.289372369994347 0.569080063362845 0.569301807381049 0.66020431042441 "NOT" 0.180321644520362
"hsa-miR-151a-5p" 209.011591428128 -0.0289486589417864 0.0516918993167216 -0.560023124018234 0.575463665102109 0.666573162720138 "NOT" 0.176152175699761
"hsa-miR-380-5p" 0.32135808261646 0.2322142819043 0.415955184020493 0.558267550989 0.576661699390768 0.667184175457923 "NOT" 0.175754263019005
"hsa-miR-4442" 0.337505288657817 0.170528948701735 0.310246198866506 0.54965685099372 0.582554757469726 0.673219493243179 "NOT" 0.171843317405987
"hsa-miR-22-5p" 57.6482687226232 -0.0610465913583316 0.112233496038141 -0.543924884399801 0.58649316414007 0.676200113927427 "NOT" 0.169924760399518
"hsa-miR-183-3p" 0.370712879823433 -0.220535410339547 0.404851675059796 -0.544731376761563 0.585938281574335 0.676200113927427 "NOT" 0.169924760399518
"hsa-miR-6769a-3p" 0.282678738034704 0.181109785267873 0.334132095569187 0.54203049533256 0.587797498120486 0.676919572488291 "NOT" 0.169462928507598
"hsa-miR-4433b-5p" 0.198106673837878 0.23893153348874 0.442576382824238 0.539865078122861 0.589290082804847 0.677071169042521 "NOT" 0.16936567888065
"hsa-miR-4491" 0.147828549502724 0.407679819654166 0.754566944649599 0.540283168438397 0.589001764213714 0.677071169042521 "NOT" 0.16936567888065
"hsa-miR-512-3p" 0.160086527496967 0.514034337647393 0.961806516839856 0.534446719425776 0.593032502926188 0.680585167718059 "NOT" 0.16711751990138
"hsa-miR-3137" 0.128395930554127 0.346387571256998 0.651338955534489 0.531808466718764 0.59485865811901 0.681109740884252 "NOT" 0.166782908614721
"hsa-miR-1225-5p" 0.222221182714362 0.518737750547611 0.974458160788541 0.532334554136058 0.594494304096429 0.681109740884252 "NOT" 0.166782908614721
"hsa-miR-3074-5p" 23.6120354337229 -0.0555656689679513 0.105774065957295 -0.525324128037067 0.599357887149195 0.683651850499446 "NOT" 0.165165006320177
"hsa-miR-6766-3p" 0.181120331809551 0.227206230898054 0.43136552083603 0.526713934988835 0.598392257175095 0.683651850499446 "NOT" 0.165165006320177
"hsa-miR-505-3p" 109.545070255768 -0.0371025832158233 0.0706839346578854 -0.524908289208886 0.599646946744445 0.683651850499446 "NOT" 0.165165006320177
"hsa-miR-6508-5p" 0.190794973972676 0.235927836444418 0.449686984062441 0.52464902211103 0.599827201493484 0.683651850499446 "NOT" 0.165165006320177
"hsa-miR-570-5p" 0.206705882128524 0.236796049661186 0.454306251539355 0.521225602462733 0.602209620891073 0.685581891060203 "NOT" 0.16394066237496
"hsa-miR-4511" 0.13402787386692 0.317213300088382 0.610082457798536 0.519951518083369 0.60309736668977 0.685807862692939 "NOT" 0.163797540065954
"hsa-miR-4735-5p" 0.135751416531959 0.351573731713158 0.682672394706865 0.514996262393358 0.606555631811964 0.688953029284137 "NOT" 0.161810385956045
"hsa-miR-219b-5p" 0.170327085434796 0.231521097418952 0.452795892079944 0.511314482901879 0.609130865302155 0.689516736036 "NOT" 0.161455188110505
"hsa-miR-1288-3p" 0.587938576751492 -0.121964155122527 0.238307139869753 -0.511793961310547 0.608795217083349 0.689516736036 "NOT" 0.161455188110505
"hsa-miR-424-5p" 1100.95026625535 -0.0651231981405715 0.127361683258033 -0.511324885747882 0.60912358214706 0.689516736036 "NOT" 0.161455188110505
"hsa-miR-339-5p" 73.1370045086946 -0.060233263910686 0.118090182796938 -0.510061568913482 0.610008328291536 0.689725325738725 "NOT" 0.161323827038976
"hsa-miR-6715a-3p" 0.612761466471152 -0.333280837267826 0.656460028888925 -0.507694029493178 0.611667936181441 0.690816795119788 "NOT" 0.160637112420184
"hsa-miR-29b-1-5p" 13.9625759823552 0.0554062271427229 0.109756757841267 0.504809254869324 0.613692814894133 0.691533806137783 "NOT" 0.160186584231139
"hsa-miR-3187-3p" 0.26145022182756 0.172894281534303 0.341856783296762 0.505750624185262 0.6130317247238 0.691533806137783 "NOT" 0.160186584231139
"hsa-miR-1910-3p" 0.134494509044263 0.354432104412906 0.720481322853552 0.49193794921586 0.622763209783834 0.700168806480129 "NOT" 0.154797241579155
"hsa-miR-2116-3p" 1.02907809260501 0.0992530895581157 0.201362674654388 0.492907087812924 0.622078238934233 0.700168806480129 "NOT" 0.154797241579155
"hsa-miR-6734-5p" 0.325190307538057 -0.154820905166742 0.324289487733263 -0.477415738169367 0.633066109450543 0.710948960387461 "NOT" 0.148161576510362
"hsa-miR-3157-3p" 0.610508634251767 -0.117459149525053 0.248947761440031 -0.471822477316582 0.637053505675392 0.714620336129667 "NOT" 0.145924629131016
"hsa-miR-6851-3p" 0.131858816366296 0.283023119148504 0.603942680876448 0.468625795311863 0.639337135818606 0.71637438078774 "NOT" 0.144859953924994
"hsa-miR-4665-5p" 0.475312769495465 -0.144208697195966 0.314496414098366 -0.458538446644614 0.64656564747827 0.723658964275454 "NOT" 0.140466053730194
"hsa-miR-1179" 0.397458730288635 -0.127919150557596 0.289072811231389 -0.442515330351158 0.658116339268935 0.734933510182481 "NOT" 0.133751949986598
"hsa-miR-3620-3p" 0.177965333695102 0.198425213948993 0.447761029808614 0.443149807016046 0.657657381223667 0.734933510182481 "NOT" 0.133751949986598
"hsa-miR-4707-3p" 0.196384977101729 0.213540672191873 0.487281713901259 0.438228372007295 0.661220743482136 0.736746517093758 "NOT" 0.132681908563259
"hsa-miR-369-3p" 6.25899822183563 -0.0792833423056596 0.180561402439989 -0.439093522947187 0.660593772099764 0.736746517093758 "NOT" 0.132681908563259
"hsa-miR-6797-3p" 0.163589167292572 0.234100053860406 0.53666323962493 0.436214066057546 0.662681423375456 0.737548116620334 "NOT" 0.132209641653466
"hsa-miR-4757-5p" 0.202193259619384 0.177782501384358 0.408653996035857 0.435044079120564 0.663530432657748 0.737667911166993 "NOT" 0.132139108104873
"hsa-miR-6855-5p" 0.155554781135099 -0.275471950316383 0.643969842781526 -0.427771507321718 0.668817482982039 0.742715843266884 "NOT" 0.129177311818891
"hsa-miR-6509-3p" 0.13115035193868 0.243999540986941 0.574734537606137 0.42454302816608 0.671169832115716 0.744497193929919 "NOT" 0.128136934799715
"hsa-miR-4766-5p" 0.171304398552084 0.20030798575044 0.477663314626742 0.419349737810545 0.674960551547533 0.7476451411052 "NOT" 0.126304484793145
"hsa-miR-766-5p" 0.138130956016523 0.236213059356155 0.564296794188071 0.418597202374729 0.675510534526206 0.7476451411052 "NOT" 0.126304484793145
"hsa-miR-4802-3p" 0.201127832832243 -0.173748862572485 0.425923516120433 -0.40793442013978 0.683321821894089 0.755450236427354 "NOT" 0.121794138547731
"hsa-miR-3652" 0.198819742207664 -0.163062836138733 0.404576473551387 -0.403045769585566 0.686914554239103 0.75857933570245 "NOT" 0.119998991995253
"hsa-miR-1229-3p" 2.00633190745381 0.078243461824009 0.195121415335088 0.400998843154346 0.688420975632319 0.759400078441416 "NOT" 0.119529362336237
"hsa-miR-196a-3p" 1.6735558547404 -0.0791907977344733 0.201481196007972 -0.393043119176938 0.694287634375784 0.765023473094026 "NOT" 0.116325239253163
"hsa-miR-3193" 0.641638700282334 0.100774605242381 0.257380582341666 0.39153926968976 0.695398667719459 0.765400082279714 "NOT" 0.116111495425311
"hsa-miR-545-3p" 0.193313378027208 0.156256753693554 0.403730235485146 0.387032577596738 0.698732090333034 0.768219259537424 "NOT" 0.114514809113074
"hsa-miR-5703" 0.29006054897107 -0.145370332773328 0.378322140703656 -0.384250132712159 0.700793064446065 0.76963476724485 "NOT" 0.113715321841423
"hsa-miR-499a-5p" 0.721805925211109 0.0943114032970983 0.254560203155828 0.37048761796975 0.711019200676181 0.780004525548843 "NOT" 0.107902877546458
"hsa-miR-3064-5p" 0.212422636116203 0.137800748671687 0.379958040817177 0.362673595156241 0.716848726660471 0.785533571615824 "NOT" 0.104835249636176
"hsa-miR-890" 0.337053501432483 0.581083132948484 1.61318701796115 0.360208163392547 0.718691470397574 0.786686482998445 "NOT" 0.10419831189979
"hsa-miR-5590-5p" 0.169186428626894 0.178214889691446 0.506031299335034 0.352181554630385 0.724702109197754 0.79239406445249 "NOT" 0.101058786269767
"hsa-miR-491-3p" 1.21324512530024 -0.0714442255165474 0.205172911491182 -0.348214708254106 0.727678942608914 0.794775573980098 "NOT" 0.0997554886289904
"hsa-miR-4690-3p" 0.136979186041502 0.195444021600946 0.572123670167358 0.341611493794296 0.732643286256591 0.799320252001435 "NOT" 0.0972791833756153
"hsa-miR-3913-3p" 0.238642616541145 0.120635216173769 0.360916001170784 0.334247347810675 0.738192918073129 0.804492829663487 "NOT" 0.0944778223560746
"hsa-miR-548e-5p" 0.143966061122177 0.179512103716887 0.548537185411885 0.327256033849546 0.743474243050439 0.809362004196046 "NOT" 0.0918571875838368
"hsa-miR-3150b-3p" 0.677497091793016 -0.091168214005999 0.284406669431743 -0.320555823068978 0.74854702022344 0.813993754232047 "NOT" 0.0893789274363071
"hsa-miR-5680" 0.365107285580307 0.117603779223053 0.36877881560128 0.318900582809519 0.749801902360098 0.814468223633512 "NOT" 0.089125854964834
"hsa-miR-4286" 0.166482108815139 -0.164601829538074 0.519076864784225 -0.31710492357716 0.751163989065366 0.815057981592191 "NOT" 0.0888114953215533
"hsa-miR-511-5p" 19.5191155485388 -0.0423670650751836 0.13673614122739 -0.309845405134901 0.756678521256624 0.820147198965513 "NOT" 0.0861081940049535
"hsa-miR-6885-3p" 0.169918417583595 -0.147592423634731 0.49726759092351 -0.29680684269133 0.766613981051446 0.830011872846778 "NOT" 0.0809156952444553
"hsa-miR-548ai" 0.206695149915561 -0.121708326886603 0.42862834639241 -0.283948385380884 0.77644993567495 0.839714130462783 "NOT" 0.0758685385726855
"hsa-miR-100-3p" 0.40084133919242 0.0972880856860406 0.343910792517566 0.2828875621316 0.777263029302736 0.839714130462783 "NOT" 0.0758685385726855
"hsa-miR-3161" 0.614226433207342 -0.11904538831159 0.427552471961338 -0.27843456913133 0.780678785914031 0.842489579158851 "NOT" 0.0744354622569766
"hsa-miR-4664-5p" 0.145852312254854 0.149988919899248 0.549868793882467 0.272772198691653 0.785028331646892 0.845349772714997 "NOT" 0.0729635597725997
"hsa-miR-1227-3p" 0.182199990307267 0.124971684601272 0.457957002118218 0.272889559550858 0.784938112312221 0.845349772714997 "NOT" 0.0729635597725997
"hsa-miR-891a-3p" 0.240472517110944 0.601341050690063 2.22753684897986 0.269957846473094 0.787192683564147 0.845537153194082 "NOT" 0.0728673045976745
"hsa-miR-24-3p" 2830.71521867899 0.0150122192391376 0.0553224541670023 0.271358519161498 0.786115302389058 0.845537153194082 "NOT" 0.0728673045976745
"hsa-miR-1247-5p" 6.70664095928489 0.0768685531743143 0.28558686951261 0.269159969803585 0.787806583323415 0.845537153194082 "NOT" 0.0728673045976745
"hsa-miR-3173-5p" 0.769162340101637 -0.0586389062569984 0.218698169600322 -0.268127101219744 0.788601485592069 0.845537153194082 "NOT" 0.0728673045976745
"hsa-miR-6895-3p" 0.266580013618308 -0.0915588402969619 0.347038024812819 -0.263829418538057 0.791911364751665 0.848172021450922 "NOT" 0.0715160576601863
"hsa-miR-491-5p" 4.69078639509931 -0.0339506438445949 0.131476280089526 -0.258226379857088 0.796232199958545 0.851882837590056 "NOT" 0.0696201311570347
"hsa-miR-1258" 0.684464607384244 -0.162785927031696 0.636713982119667 -0.255665701717072 0.798208981187746 0.853080490098611 "NOT" 0.0690099902199164
"hsa-miR-3144-3p" 0.250982985310573 0.188843168373662 0.752161453140443 0.251067330804044 0.801762053319634 0.855958415292956 "NOT" 0.0675473339764622
"hsa-miR-767-3p" 0.149540533094333 0.485366971942208 2.00183967587716 0.242460461639882 0.808423389971763 0.862144987161741 "NOT" 0.0644196926098642
"hsa-miR-6808-3p" 0.412151817862917 -0.0676890587114044 0.285182542747491 -0.237353444075776 0.81238260403637 0.865439712008766 "NOT" 0.0627631804215898
"hsa-miR-6809-3p" 0.161704812921987 0.113795689185199 0.494853371853707 0.22995839910906 0.818124096141241 0.870624038139609 "NOT" 0.0601693460377224
"hsa-miR-4469" 0.163177273009467 -0.112654084669372 0.492631826172032 -0.228678048563658 0.819119157439714 0.870751668432174 "NOT" 0.0601056847248021
"hsa-miR-4639-3p" 0.129962239965106 0.147912815495505 0.685144535758107 0.215885565418457 0.829076948928234 0.880396546620697 "NOT" 0.0553216696472185
"hsa-miR-4788" 0.202437701119781 0.0898036440907591 0.420976870400253 0.213322038347086 0.831075785031424 0.88063941012382 "NOT" 0.0552018830187551
"hsa-miR-3145-5p" 0.130228311472293 0.134283966889337 0.628918156399249 0.213515805710165 0.83092466217755 0.88063941012382 "NOT" 0.0552018830187551
"hsa-miR-6741-3p" 0.128883297379282 0.120512819775482 0.569297366962389 0.211686943887524 0.832351274545747 0.881052678907466 "NOT" 0.0549981239660918
"hsa-miR-4699-3p" 0.184205912518199 0.119728141402355 0.574570510320931 0.208378500552491 0.834933441952587 0.882846731926487 "NOT" 0.0541146862935256
"hsa-miR-4326" 8.01278897442697 0.039600111554082 0.192433843396341 0.205785587686469 0.836958399619656 0.884048415734138 "NOT" 0.0535239497941782
"hsa-miR-3611" 0.138360335090273 0.118856085675324 0.582082524890243 0.204191125129097 0.838204146379957 0.884425371843115 "NOT" 0.0533388071455535
"hsa-miR-6746-3p" 0.141723338259656 0.0986066894434414 0.500050244626005 0.19719356305323 0.843676067660312 0.88925602470552 "NOT" 0.0509731837890768
"hsa-miR-4724-5p" 0.489721154435023 0.0566742462952462 0.309867318646055 0.18289843066665 0.854877714274321 0.9001093393682 "NOT" 0.0457047321161918
"hsa-miR-1266-5p" 11.707771295738 -0.0229620755065083 0.132661673431345 -0.173087485726552 0.86258266143026 0.906886841980226 "NOT" 0.0424468992347686
"hsa-miR-3157-5p" 0.298987812653527 0.0508792678753644 0.3078813034393 0.165256114310935 0.86874239952547 0.906886841980226 "NOT" 0.0424468992347686
"hsa-miR-4787-3p" 0.669852580986666 0.0485485191980878 0.295099224104271 0.164515916114146 0.8693250182071 0.906886841980226 "NOT" 0.0424468992347686
"hsa-miR-2116-5p" 0.359815354412646 -0.0514915850648459 0.310187385683333 -0.16600154436136 0.868155734811433 0.906886841980226 "NOT" 0.0424468992347686
"hsa-miR-4763-5p" 0.155063617949296 0.0945091855247644 0.559525493837112 0.168909525241897 0.865867806794965 0.906886841980226 "NOT" 0.0424468992347686
"hsa-miR-96-5p" 17.0983701611265 0.0404461094956801 0.241572860988084 0.167428200875905 0.86703313725653 0.906886841980226 "NOT" 0.0424468992347686
"hsa-miR-380-3p" 0.211539618702372 -0.0950060147064836 0.582386294642921 -0.163132298236405 0.870414270095691 0.906886841980226 "NOT" 0.0424468992347686
"hsa-miR-504-3p" 0.139025200845069 0.107278151432079 0.62263351113244 0.172297426196933 0.86320370769312 0.906886841980226 "NOT" 0.0424468992347686
"hsa-miR-18b-3p" 0.331584805156381 -0.056958984204604 0.34540753900235 -0.164903708729463 0.86901977322316 0.906886841980226 "NOT" 0.0424468992347686
"hsa-miR-888-3p" 0.174997384672997 0.391683711185052 2.40129565012927 0.163113488821739 0.870429079488559 0.906886841980226 "NOT" 0.0424468992347686
"hsa-miR-503-5p" 100.158412504239 -0.0264356544691492 0.163544147314914 -0.161642314342474 0.871587533439649 0.907143928632271 "NOT" 0.0423238017472175
"hsa-miR-6737-3p" 0.135577455887075 -0.0823590450835605 0.523330246154528 -0.157374899862451 0.874949393955434 0.909691376160561 "NOT" 0.0411059223647848
"hsa-miR-1911-5p" 0.171740342634356 -0.12598809314686 0.825071699242482 -0.152699569337468 0.87863520040105 0.912569962838251 "NOT" 0.039733830093584
"hsa-miR-425-5p" 253.578399491574 0.0192146285913714 0.127458847657672 0.15075162646204 0.880171646535124 0.913212500836756 "NOT" 0.0394281521453774
"hsa-miR-5581-3p" 0.308589741369809 0.0438688562316952 0.294698337291954 0.148860209510564 0.881663939519999 0.913807937314999 "NOT" 0.03914507399192
"hsa-miR-6506-5p" 0.227788546007464 0.0561455835190333 0.380807263147273 0.147438321042001 0.882786060198678 0.914018865658361 "NOT" 0.0390448401887426
"hsa-miR-6888-3p" 0.219342123370192 0.0541796736522952 0.408387409925348 0.132667345602547 0.894456468967914 0.925139487134173 "NOT" 0.0337927819359918
"hsa-miR-6513-3p" 0.259620371009661 0.0444065585370671 0.34560399644919 0.128489713641363 0.897761438074908 0.927593593857252 "NOT" 0.0326422593463106
"hsa-miR-4640-3p" 0.210165487427201 -0.0484149820326256 0.399633100528381 -0.121148578455121 0.903573352463077 0.932630171888757 "NOT" 0.0302905386211414
"hsa-miR-3152-5p" 0.183474281587971 0.0947213495104076 0.792037913444303 0.119591938596092 0.904806405958913 0.932935102517221 "NOT" 0.0301485658986624
"hsa-miR-3619-3p" 0.27523211619026 0.0402811028375718 0.346285589194572 0.116323358795443 0.907396273634232 0.934636948515591 "NOT" 0.0293570542348257
"hsa-miR-541-3p" 0.567061525936785 0.04154080322596 0.386069723994858 0.107599225331933 0.914313611520058 0.940642263741029 "NOT" 0.026575511984626
"hsa-miR-4536-5p" 0.152097467634574 0.0552038039849352 0.523781878974167 0.105394642695644 0.916062666899555 0.940642263741029 "NOT" 0.026575511984626
"hsa-miR-642a-5p" 6.32096878169979 -0.0197083511970093 0.185032363788016 -0.106512994773111 0.915175345721664 0.940642263741029 "NOT" 0.026575511984626
"hsa-miR-3074-3p" 0.181898455364531 -0.0464381683195558 0.452383865339448 -0.102652132132764 0.918239065885077 0.941905021191393 "NOT" 0.0259928879206104
"hsa-miR-5589-5p" 0.139803353586292 -0.152850860945253 1.54005322000361 -0.0992503758700594 0.920939478113025 0.943702142865561 "NOT" 0.0251650587973516
"hsa-miR-655-3p" 2.10293638338305 -0.0266866796038414 0.274313186870256 -0.0972854419006243 0.92249971683817 0.943718075950554 "NOT" 0.0251577264070093
"hsa-miR-6514-3p" 0.248331951070735 0.0331859881506733 0.342682120079514 0.0968419015937365 0.922851947638079 0.943718075950554 "NOT" 0.0251577264070093
"hsa-miR-652-5p" 0.667731454838346 0.021892112906869 0.232775444837239 0.094048205652346 0.925070863831125 0.943942405078693 "NOT" 0.025054503498103
"hsa-miR-4709-3p" 2.88043977746109 0.0138759648565613 0.145619204389965 0.0952893879257971 0.92408497150701 0.943942405078693 "NOT" 0.025054503498103
"hsa-miR-8072" 0.179911963798327 0.0396337384977996 0.428160256534325 0.0925675325837307 0.926247138210514 0.943942405078693 "NOT" 0.025054503498103
"hsa-miR-6747-3p" 0.24830612465455 0.0324320244349851 0.353334187321537 0.091788526552829 0.926866060062194 0.943942405078693 "NOT" 0.025054503498103
"hsa-miR-4802-5p" 0.22923779339581 0.0339142944966864 0.392488402969593 0.086408398923608 0.931141770528892 0.947327261427656 "NOT" 0.0234999647350881
"hsa-miR-137-3p" 0.519085855411299 0.0397327313359526 0.544097395157472 0.0730250350205282 0.941786195626722 0.955459255944578 "NOT" 0.0197878280184092
"hsa-miR-454-5p" 0.798964144593266 0.0160634369188273 0.219331926796226 0.0732380240007254 0.94161670884101 0.955459255944578 "NOT" 0.0197878280184092
"hsa-miR-4501" 0.584525628536875 -0.045876963355691 0.630726102639864 -0.0727367444659034 0.942015608122242 0.955459255944578 "NOT" 0.0197878280184092
"hsa-miR-598-3p" 55.704331941476 -0.00852941147886263 0.120638051358525 -0.070702497121029 0.943634533398216 0.95612664025583 "NOT" 0.019484581027481
"hsa-miR-194-5p" 7561.1439354399 0.0103618606459559 0.154750840589991 0.0669583480545314 0.946614862183513 0.957220555417273 "NOT" 0.0189879838901471
"hsa-miR-9-3p" 6.60912503886929 0.0243311461935629 0.363536617996791 0.0669290106939865 0.94663821761869 0.957220555417273 "NOT" 0.0189879838901471
"hsa-miR-379-3p" 0.528737878513349 0.0217772547336449 0.394073097116958 0.0552619676221683 0.95592976128277 0.964655286487176 "NOT" 0.0156278513419393
"hsa-miR-6879-3p" 0.358990096535624 -0.015759370526059 0.280549231658229 -0.0561732799370394 0.95520376706449 0.964655286487176 "NOT" 0.0156278513419393
"hsa-miR-6750-3p" 0.300515760008715 0.0177370632825371 0.341245949824102 0.0519773591208329 0.958546733826871 0.966316109582306 "NOT" 0.0148807802201588
"hsa-miR-489-3p" 13.4507132620149 -0.0138641124124235 0.283105711320635 -0.0489715037812204 0.960942005370988 0.967750298931308 "NOT" 0.0142366858584544
"hsa-miR-539-3p" 0.508639323295345 -0.0172739571709776 0.374929226848323 -0.0460725809939744 0.963252399990835 0.969096196148514 "NOT" 0.0136331110989588
"hsa-miR-4632-3p" 0.447857686477639 -0.0104083919559755 0.274027610659036 -0.0379830044532495 0.969701232731114 0.974598713704503 "NOT" 0.0111741661451666
"hsa-miR-187-5p" 0.138407808885493 -0.036521073878065 1.01154160824683 -0.0361043713677405 0.971199136754655 0.975119213996854 "NOT" 0.0109422860286067
"hsa-miR-4800-3p" 0.150064897073071 -0.0130072091588566 0.530120455000422 -0.0245363276141576 0.980424807184268 0.983389801560833 "NOT" 0.00727429995964679
"hsa-miR-579-3p" 0.135678670358479 -0.00474942776053431 0.535755547580194 -0.0088649156914673 0.992926913278874 0.993950926670368 "NOT" 0.00263505705376719
"hsa-miR-5698" 1.30961009150687 -0.00214250751135536 0.242543534122309 -0.00883349671269711 0.992951981015422 0.993950926670368 "NOT" 0.00263505705376719
"hsa-miR-18b-5p" 0.850466401691953 0.000300376752169974 0.252246930957856 0.00119080438770595 0.999049875788662 0.999049875788662 "NOT" 0.00041282985299734
"hsa-miR-6845-3p" 0.0171835762781657 0.144099949355751 2.05639738123501 0.070073980190156 0.944134776580681 NA "NOT" NA
"hsa-miR-302d-3p" 0.0239313947062563 -0.191585024098816 2.32259496368029 -0.082487487958399 0.934259067589676 NA "NOT" NA
"hsa-miR-1909-3p" 0.00659613374072897 0.0826138788773895 4.5249626005579 0.0182573617000069 0.985433542225678 NA "NOT" NA
"hsa-miR-3177-5p" 0.0133121655295246 0.145264807012809 3.71142037361764 0.0391399497737882 0.968778810044093 NA "NOT" NA
"hsa-miR-4687-3p" 0.029926026766541 0.0751964091371713 1.80733515281947 0.0416062339184096 0.966812603598649 NA "NOT" NA
"hsa-miR-6800-5p" 0.00489254770743024 0.117745767218878 4.52496269083848 0.0260213785756231 0.979240286585811 NA "NOT" NA
"hsa-miR-6821-5p" 0.10898855784526 0.353562498278465 0.833798139517634 0.424038483082975 0.671537748065132 NA "NOT" NA
"hsa-miR-6866-5p" 0.00185193154485785 0.115150283545625 4.52496273351558 0.0254477860541763 0.979697795674529 NA "NOT" NA
"hsa-miR-4782-3p" 0.0141196774476336 0.1397587986309 3.6965190450962 0.0378082181982274 0.969840591884063 NA "NOT" NA
"hsa-miR-513b-3p" 0.00615270653579781 0.123251603649075 4.52496260055953 0.027238148583556 0.978269788814779 NA "NOT" NA
"hsa-miR-4765" 0.00700066610007712 0.112239933524697 4.52496278146092 0.0248046092190088 0.98021081456574 NA "NOT" NA
"hsa-miR-548an" 0.00594400290990439 0.127566366949167 4.5249625300498 0.0281916957548294 0.977509260421082 NA "NOT" NA
"hsa-miR-550b-3p" 0.0122097190506425 0.145265321832774 3.73206054110422 0.0389236241569099 0.96895128148509 NA "NOT" NA
"hsa-miR-3943" 0.0104274678882283 -0.00417030962766863 4.13658441889131 -0.00100815291200714 0.999195610492841 NA "NOT" NA
"hsa-miR-657" 0.00489682177138844 0.120748278007499 4.52496264156394 0.0266849226330332 0.978711038846855 NA "NOT" NA
"hsa-miR-4670-5p" 0.0133298893975846 0.0639543742521018 2.96845034531621 0.021544700706553 0.982811145719652 NA "NOT" NA
"hsa-miR-6823-3p" 0.024283564024042 0.194039516949134 1.95565034058789 0.0992199438324973 0.920963640103563 NA "NOT" NA
"hsa-miR-3151-5p" 0.126034104326139 0.224323386342473 1.54922592984273 0.144797077057215 0.884871090075238 NA "NOT" NA
"hsa-miR-5189-3p" 0.0110446576382396 0.112163656622607 2.81354125798869 0.039865651980092 0.968200235071596 NA "NOT" NA
"hsa-miR-6763-3p" 0.000795382847211735 0.106734101992284 4.52496287242817 0.0235878403870767 0.981181371419568 NA "NOT" NA
"hsa-miR-6848-5p" 0.00360693293709158 0.0753377697888217 4.52496271993684 0.016649368061506 0.986716339987753 NA "NOT" NA
"hsa-miR-544a" 0.112794412375071 -0.0263137787927028 0.78678488648896 -0.0334446927547484 0.973319969916261 NA "NOT" NA
"hsa-miR-4715-3p" 0.0077251643057985 0.0855012515896944 4.22965044343442 0.0202147323361948 0.983872075582485 NA "NOT" NA
"hsa-miR-586" 0.00664838329689452 0.0418738288749109 4.27807692903887 0.00978800278009924 0.992190428400195 NA "NOT" NA
"hsa-miR-4516" 0.00572833754484062 0.128757442048145 4.52496251062278 0.0284549190730032 0.977299322823956 NA "NOT" NA
"hsa-miR-6827-5p" 0.0851193081353321 -0.0556170960732066 0.758145645934471 -0.0733593820283099 0.941520138913906 NA "NOT" NA
"hsa-miR-526b-3p" 0.00479013095078163 0.120206261287342 4.52496265045149 0.0265651388913338 0.978806578575246 NA "NOT" NA
"hsa-miR-4512" 0.0376944515500523 0.196047913866415 1.48720590448865 0.131822979773484 0.895124309936412 NA "NOT" NA
"hsa-miR-6840-3p" 0.0165974131574929 0.149403665540667 3.13994002586181 0.0475816940164838 0.962049621561582 NA "NOT" NA
"hsa-miR-6824-5p" 0.0215288248272036 0.0149395045687152 1.96312647456661 0.00761005710139655 0.993928111538872 NA "NOT" NA
"hsa-miR-4798-3p" 0.0273582783963848 0.197451083049917 2.56493045655974 0.0769810668920637 0.938638606697878 NA "NOT" NA
"hsa-miR-4422" 0.126727099493378 0.581929043382224 0.85468474648567 0.680869812846228 0.495953870665885 NA "NOT" NA
"hsa-miR-6764-5p" 0.110327581188222 0.0482327079728155 0.6715061543611 0.0718276484281908 0.942739069379646 NA "NOT" NA
"hsa-miR-4649-5p" 0.0447399743499972 0.128388365279421 1.36877427742228 0.0937980552361097 0.925269576572153 NA "NOT" NA
"hsa-miR-4789-3p" 0.0432401231420016 0.0178993364825905 1.48413503378816 0.0120604500770416 0.990377386363099 NA "NOT" NA
"hsa-miR-1915-5p" 0.0335594063069035 0.0562603340274251 1.49158258543858 0.0377185511393475 0.969912084850651 NA "NOT" NA
"hsa-miR-5697" 0.0407739033007375 0.160921396073534 1.44576478890415 0.111305377823946 0.911374191020039 NA "NOT" NA
"hsa-miR-6869-5p" 0.00715691173928747 0.0936187269902755 3.86445244069074 0.0242256124061762 0.980672648377248 NA "NOT" NA
"hsa-miR-149-3p" 0.0578355177962221 0.116661393019506 1.11367277233418 0.104753744472887 0.916571214592647 NA "NOT" NA
"hsa-miR-6832-5p" 0.00225627454351696 0.11223993342535 4.52496278146093 0.0248046091970533 0.980210814583253 NA "NOT" NA
"hsa-miR-4524a-3p" 0.108845563408655 -0.565169181152503 0.80757282065634 -0.699836803191533 0.484029227958053 NA "NOT" NA
"hsa-miR-5694" 0.0206159070772978 0.139763965629287 3.94220346095942 0.0354532603437145 0.971718315765889 NA "NOT" NA
"hsa-miR-606" 0.00172654559256858 0.106734102024804 4.52496287242817 0.0235878403942635 0.981181371413835 NA "NOT" NA
"hsa-miR-6780b-5p" 0.0121183308586594 0.147020726860414 3.43900008728272 0.0427510099241028 0.965900016671627 NA "NOT" NA
"hsa-miR-4668-5p" 0.000330733309901965 0.104234643149787 4.52496291383834 0.0230354690490423 0.981621980239408 NA "NOT" NA
"hsa-miR-302c-3p" 0.00522034644141991 0.0660963773180597 4.52496287242652 0.0146070540646481 0.988345671524108 NA "NOT" NA
"hsa-miR-2681-3p" 0.0696458932708816 0.162848891243101 1.01181260389593 0.160947680050693 0.872134608545436 NA "NOT" NA
"hsa-miR-1297" 0.00126899826924691 0.110674068702677 4.52496280729697 0.0244585587585834 0.980486839137179 NA "NOT" NA
"hsa-miR-4644" 0.0126139851523548 0.0936156087068335 3.72351896352974 0.0251417032177781 0.979941936327033 NA "NOT" NA
"hsa-miR-1245b-5p" 0.033663610390161 0.147300632432836 1.58222863834736 0.0930969323034705 0.925826554520553 NA "NOT" NA
"hsa-miR-6765-5p" 0.00315303184742619 0.112239933453647 4.52496278146093 0.024804609203307 0.980210814578265 NA "NOT" NA
"hsa-miR-4701-3p" 0.0104101505986427 0.0826138789567986 4.5249626005579 0.018257361717556 0.985433542211678 NA "NOT" NA
"hsa-miR-6769b-5p" 0.0122280370309215 0.150761742181157 3.43718350248048 0.043861999824088 0.965014405879089 NA "NOT" NA
"hsa-miR-3136-3p" 0.0049339738486122 0.128635945132271 4.52496251260372 0.0284280686909497 0.977320737666064 NA "NOT" NA
"hsa-miR-6824-3p" 0.0370291785660832 -0.0936576203979086 1.57716348113607 -0.0593835842118564 0.952646587884705 NA "NOT" NA
"hsa-miR-6841-5p" 0.0155102024239137 0.164024109478711 2.61644058709985 0.0626897894366182 0.950013528250692 NA "NOT" NA
"hsa-miR-498-5p" 0.00295323613364912 0.0763427552988815 4.52496270341238 0.0168714661982318 0.986539156202077 NA "NOT" NA
"hsa-miR-4685-5p" 0.00622241247995219 0.123251603642448 4.52496260055953 0.0272381485820916 0.978269788815947 NA "NOT" NA
"hsa-miR-3941" 0.0195175088143044 0.182973033637203 2.34091463043051 0.0781630527054088 0.93769835173752 NA "NOT" NA
"hsa-miR-889-5p" 0.0148328403049437 0.058472444290968 3.39953519263353 0.0172001291287327 0.986276959175264 NA "NOT" NA
"hsa-miR-4315" 0.00319436141387222 0.11223993345385 4.52496278146093 0.0248046092033519 0.980210814578229 NA "NOT" NA
"hsa-miR-4764-3p" 0.00151162039163915 0.0605905478432286 4.52496296373987 0.0133902859158765 0.989316416864583 NA "NOT" NA
"hsa-miR-6869-3p" 0.0102667034605858 0.150772002640461 3.77521405462473 0.0399373387730853 0.968143082801283 NA "NOT" NA
"hsa-miR-6764-3p" 0.0477698905504611 -0.0194878760613883 1.18575096084901 -0.0164350497742248 0.986887317844755 NA "NOT" NA
"hsa-miR-3692-3p" 0.0419111637367394 0.0319661623457673 1.37116260500705 0.0233131812587633 0.981400457447959 NA "NOT" NA
"hsa-miR-6847-3p" 0.00623874877613748 0.123251603657164 4.52496260055953 0.0272381485853437 0.978269788813353 NA "NOT" NA
"hsa-miR-5189-5p" 0.00531384947008982 0.120260682564223 4.52496264955898 0.0265771657973673 0.978796985879552 NA "NOT" NA
"hsa-miR-1587" 0.000472292480752641 0.105514375436429 4.52496289262727 0.0233182852412666 0.981396386165894 NA "NOT" NA
"hsa-miR-5004-3p" 0.0222074204480786 0.188648593416272 2.45057060867064 0.0769814967782579 0.938638264713145 NA "NOT" NA
"hsa-miR-4517" 0.066354874313933 0.294319769209989 1.32664921750616 0.221851990206765 0.824429105424994 NA "NOT" NA
"hsa-miR-6826-3p" 0.0656673720536906 0.348149113243753 0.974471242844084 0.357269766348002 0.72088986138 NA "NOT" NA
"hsa-miR-449b-3p" 0.0255245064429376 0.0585755331455163 2.11929953516016 0.0276391006432649 0.977949995764113 NA "NOT" NA
"hsa-miR-656-5p" 0.038264667031134 -0.0954556723441897 1.67829950573784 -0.0568764228421935 0.954643635749338 NA "NOT" NA
"hsa-miR-3187-5p" 0.0916574001495749 0.244992649970028 0.695176937264432 0.352417689421762 0.72452503764117 NA "NOT" NA
"hsa-miR-4701-5p" 0.0766045494047296 0.153450881676223 0.826655955878182 0.185628471657483 0.85273612445021 NA "NOT" NA
"hsa-miR-548ax" 0.0435639069382599 0.127315368847086 1.30065142584341 0.0978858488272732 0.922022937018754 NA "NOT" NA
"hsa-miR-3140-5p" 0.014500914262932 0.113511225747618 2.62335174231996 0.0432695409908069 0.965486671241207 NA "NOT" NA
"hsa-miR-4533" 0.0870790315349959 -0.207376513654479 0.818015873180747 -0.25351160100124 0.799872897604913 NA "NOT" NA
"hsa-miR-329-5p" 0.0453290169309596 -0.188400366209321 1.36840014230433 -0.137679294516926 0.890493884123076 NA "NOT" NA
"hsa-miR-6831-3p" 0.00565413905321372 0.0771080424757918 4.52496269083684 0.0170405918775723 0.986404232830953 NA "NOT" NA
"hsa-miR-4525" 0.060364318492436 0.0933570830309105 1.3614332553325 0.0685726477337372 0.945329791548934 NA "NOT" NA
"hsa-miR-4436b-3p" 0.0230580664373197 0.20192712606135 1.95925195660827 0.103063378541121 0.91791266989098 NA "NOT" NA
"hsa-miR-1266-3p" 0.0131863451354721 0.0268517262439974 2.63483488151001 0.0101910470490693 0.991868861647911 NA "NOT" NA
"hsa-miR-548ao-3p" 0.0148716793047408 -0.254753031027134 2.95353299820573 -0.0862536600003778 0.931264775092055 NA "NOT" NA
"hsa-miR-6806-5p" 0.00392317147663909 0.112239933458904 4.52496278146093 0.0248046092044687 0.980210814577338 NA "NOT" NA
"hsa-miR-4700-3p" 0.0201374255245331 0.132085452505551 2.33692481425869 0.0565210535228327 0.95492672404664 NA "NOT" NA
"hsa-miR-4796-3p" 0.0250791722550089 0.193014127481047 2.03352611457775 0.0949159817016297 0.924381562268489 NA "NOT" NA
"hsa-miR-2681-5p" 0.0392238085895495 0.151813309317133 1.53176239614364 0.0991102208144929 0.921050757009427 NA "NOT" NA
"hsa-miR-7106-5p" 0.0126176069905069 0.101960931565825 3.18523195512017 0.0320105201135903 0.974463661360369 NA "NOT" NA
"hsa-miR-4506" 0.0045845401607398 0.0254586525346661 4.52496287242487 0.00562626771808697 0.995510911536406 NA "NOT" NA
"hsa-miR-1469" 0.000868496261814741 0.106734101995797 4.52496287242817 0.023587840387853 0.981181371418948 NA "NOT" NA
"hsa-miR-4651" 0.0336941985002061 0.195534134163215 1.49145319634948 0.131103097731668 0.895693750680598 NA "NOT" NA
"hsa-miR-1281" 0.00855972555646722 0.097875676624477 3.50939206221572 0.0278896386865027 0.977750172360844 NA "NOT" NA
"hsa-miR-1243" 0.0932082694536195 0.318261918507861 0.796379613865478 0.399635943671482 0.689424678448508 NA "NOT" NA
"hsa-miR-548av-5p" 0.0369014702721793 0.142993536714048 1.53188524270799 0.0933448098640023 0.925629634335203 NA "NOT" NA
"hsa-miR-7152-3p" 0.080685363424288 0.342006444541417 0.94937761240256 0.360242794935845 0.718665574297731 NA "NOT" NA
"hsa-miR-367-3p" 0.00190956003788524 0.10673410202924 4.52496287242817 0.0235878403952439 0.981181371413053 NA "NOT" NA
"hsa-miR-4697-3p" 0.00376805640981361 0.116569527702628 4.52496271016972 0.0257614338877625 0.97944762293118 NA "NOT" NA
"hsa-miR-4510" 0.010087536081045 0.0935173656376578 3.7783813467173 0.0247506424196453 0.980253860626065 NA "NOT" NA
"hsa-miR-4716-5p" 0.036202810744851 0.163722934141799 1.44897412778294 0.11299231021627 0.91003665172912 NA "NOT" NA
"hsa-miR-3150a-3p" 0.0336245735847522 0.0581926333134417 2.01653840142707 0.0288576866536536 0.976978092713479 NA "NOT" NA
"hsa-miR-624-3p" 0.106653602123391 0.303014139703239 0.695554227945759 0.435644163357554 0.663094923238957 NA "NOT" NA
"hsa-miR-3162-5p" 0.00383036750568032 0.112239933463147 4.52496278146093 0.0248046092054063 0.98021081457659 NA "NOT" NA
"hsa-miR-4666a-5p" 0.0294170911864501 0.162958401962432 1.94628771507388 0.0837278068912056 0.933272848063924 NA "NOT" NA
"hsa-miR-6838-3p" 0.0669521042148261 0.168370355117582 1.10546524221971 0.152307235620999 0.878944618301662 NA "NOT" NA
"hsa-miR-601" 0.00144593168573873 0.106734102017133 4.52496287242818 0.0235878403925682 0.981181371415187 NA "NOT" NA
"hsa-miR-4799-5p" 0.0363275933395691 0.250411285631667 1.40949738014192 0.177659986573691 0.858990011343588 NA "NOT" NA
"hsa-miR-4485-3p" 0.000986486960376468 0.106734102001 4.52496287242817 0.0235878403890029 0.981181371418031 NA "NOT" NA
"hsa-miR-7106-3p" 0.0158117403813319 -0.0692890854074922 2.76920229492841 -0.0250213158982246 0.980037961302015 NA "NOT" NA
"hsa-miR-6809-5p" 0.0341257228830185 -0.180143088795609 1.63077055019156 -0.110465012244946 0.912040596200956 NA "NOT" NA
"hsa-miR-4720-5p" 0.0122164400980486 0.139612262902323 3.73115792728541 0.0374179452124925 0.970151764479268 NA "NOT" NA
"hsa-miR-548a-5p" 0.0483862475545006 0.162795520909938 1.52465152028529 0.106775560673351 0.914967036369967 NA "NOT" NA
"hsa-miR-323b-5p" 0.00781416964557705 0.134261770794925 4.22600605157081 0.0317703687965662 0.97465517697752 NA "NOT" NA
"hsa-miR-622" 0.0201428877558147 0.0829910980823815 2.45620362664044 0.0337883623256006 0.973045916166852 NA "NOT" NA
"hsa-miR-5190" 0.00511657158214892 0.12248905800029 4.52496261304251 0.0270696287406297 0.978404198633902 NA "NOT" NA
"hsa-miR-5591-3p" 0.00289280490599474 0.106734102047877 4.52496287242817 0.0235878403993627 0.981181371409767 NA "NOT" NA
"hsa-miR-6829-5p" 0.00566775761880837 0.0826138788624181 4.5249626005579 0.0182573616966983 0.985433542228317 NA "NOT" NA
"hsa-miR-519e-3p" 0.000986486960376468 0.106734102001 4.52496287242817 0.0235878403890029 0.981181371418031 NA "NOT" NA
"hsa-miR-4680-3p" 0.0381760592645236 0.15760494291868 1.85976753989962 0.0847444315149122 0.932464571752978 NA "NOT" NA
"hsa-miR-6822-5p" 0.0647500770041042 -0.0712900409243654 1.04206915025075 -0.0684120059664095 0.945457664843199 NA "NOT" NA
"hsa-miR-6762-5p" 0.022259802267139 -0.0361388930653631 2.04076459162004 -0.0177085065145484 0.985871394495423 NA "NOT" NA
"hsa-miR-6867-5p" 0.00433563838763078 0.112239933479045 4.52496278146093 0.0248046092089198 0.980210814573788 NA "NOT" NA
"hsa-miR-378e" 0.00817505834534966 0.0309644840156935 4.52496278145764 0.00684303617757466 0.994540089696932 NA "NOT" NA
"hsa-miR-4684-3p" 0.00770072645978422 0.0889498972366176 3.84578303205015 0.0231292032065572 0.981547211123265 NA "NOT" NA
"hsa-miR-6834-5p" 0.102382082908049 0.281913807870732 0.770183841008881 0.366034436013935 0.714339379778759 NA "NOT" NA
"hsa-miR-610" 0.00283220491303724 0.112239933443915 4.52496278146093 0.0248046092011562 0.98021081457998 NA "NOT" NA
"hsa-miR-2117" 0.0045377548500146 0.123251603596008 4.52496260055953 0.0272381485718285 0.978269788824133 NA "NOT" NA
"hsa-miR-4530" 0.0043530023122549 0.117745767201268 4.52496269083848 0.0260213785717314 0.979240286588915 NA "NOT" NA
"hsa-miR-3117-5p" 0.0170691498500572 0.121124549118231 2.93483202209946 0.0412713736957195 0.9670795541004 NA "NOT" NA
"hsa-miR-555" 0.00666424974328817 0.120260682581144 4.52496264955899 0.0265771658011066 0.97879698587657 NA "NOT" NA
"hsa-miR-19a-5p" 0.0394414258614185 0.194354940374128 1.44515725688946 0.13448705284327 0.893017448417023 NA "NOT" NA
"hsa-miR-4757-3p" 0.0312808550872372 -0.0561662697698787 1.74473789735103 -0.0321918093572414 0.974319087981544 NA "NOT" NA
"hsa-miR-4646-3p" 0.0768177003260852 0.23228546203383 0.844523563268827 0.275049118978684 0.78327850153971 NA "NOT" NA
"hsa-miR-4719" 0.00332135268661325 0.112239933446854 4.52496278146092 0.0248046092018057 0.980210814579462 NA "NOT" NA
"hsa-miR-4436b-5p" 0.00256995473618663 0.106734102042514 4.52496287242817 0.0235878403981775 0.981181371410713 NA "NOT" NA
"hsa-miR-211-3p" 0.000414488105171901 0.104992314869233 4.52496290127797 0.0232029117497472 0.981488415993465 NA "NOT" NA
"hsa-miR-4698" 0.00482555301888864 0.117745767211433 4.52496269083848 0.0260213785739778 0.979240286587123 NA "NOT" NA
"hsa-miR-939-3p" 0.00881462580145794 0.128757442161602 4.52496251062278 0.0284549190980769 0.977299322803959 NA "NOT" NA
"hsa-miR-3156-3p" 0.0078951288949013 0.125073241557209 4.52496257076563 0.0276407240062644 0.97794870100251 NA "NOT" NA
"hsa-miR-3149" 0.115580683043671 0.252338457516879 0.607271493848698 0.415528244076856 0.677755243439962 NA "NOT" NA
"hsa-miR-4673" 0.0484032866051737 -0.0208719418150424 1.15860620078967 -0.0180146988690521 0.985627127312308 NA "NOT" NA
"hsa-miR-609" 0.0137297431313781 0.0918045892402989 3.70367130714023 0.0247874559125457 0.980224496717298 NA "NOT" NA
"hsa-miR-5692a" 0.0833037423042251 0.335358687046395 0.846123774049059 0.396347079862278 0.691849000223163 NA "NOT" NA
"hsa-miR-4713-5p" 0.00152958327877543 0.106734102019531 4.52496287242818 0.0235878403930981 0.981181371414764 NA "NOT" NA
"hsa-miR-1914-5p" 0.0886074758016567 0.0973271338780736 0.814268197600678 0.119527121610371 0.904857754118794 NA "NOT" NA
"hsa-miR-668-5p" 0.0017128050744463 0.0605905478432286 4.52496296373987 0.0133902859158765 0.989316416864583 NA "NOT" NA
"hsa-miR-2115-5p" 0.020685704968814 0.160799547783334 2.9079541391847 0.0552964524496995 0.955902288379112 NA "NOT" NA
"hsa-miR-302b-5p" 0.00188940509177363 0.10673410202878 4.52496287242818 0.0235878403951422 0.981181371413134 NA "NOT" NA
"hsa-miR-3120-5p" 0.000559354066302492 0.10630690631665 4.52496287950075 0.0234934316916164 0.981256677791214 NA "NOT" NA
"hsa-miR-6826-5p" 0.0108228942510897 0.128757442217525 4.52496251062278 0.0284549191104356 0.977299322794102 NA "NOT" NA
"hsa-miR-4646-5p" 0.0442585931920986 -0.0286509911119103 1.44167749982375 -0.0198733705113751 0.984144388202636 NA "NOT" NA
"hsa-miR-4296" 0.0014339178198481 0.0605905478432286 4.52496296373987 0.0133902859158765 0.989316416864583 NA "NOT" NA
"hsa-miR-4539" 0.00152958327877543 0.106734102019531 4.52496287242818 0.0235878403930981 0.981181371414764 NA "NOT" NA
"hsa-miR-518a-5p" 0.011444429357626 0.182227257771682 4.13503690801401 0.044069076485995 0.964849342216497 NA "NOT" NA
"hsa-miR-3156-5p" 0.00419049902970497 0.116493626562726 4.52496271141767 0.0257446600098565 0.979461002111984 NA "NOT" NA
"hsa-miR-5702" 0.0117129157627133 0.0936160409176959 3.74125382404778 0.0250226382171552 0.98003690657439 NA "NOT" NA
"hsa-miR-4793-5p" 0.00211673632622265 0.106734102033857 4.52496287242818 0.0235878403962643 0.981181371412239 NA "NOT" NA
"hsa-miR-4418" 0.00489267698029259 0.123251603609121 4.52496260055952 0.0272381485747264 0.978269788821822 NA "NOT" NA
"hsa-miR-4474-3p" 0.0730804155395748 0.333708357796919 0.9832072104401 0.339407964316642 0.73430241964947 NA "NOT" NA
"hsa-miR-7109-3p" 0.0466252214785647 0.119315825310951 1.44136472401162 0.0827797595731844 0.934026663402142 NA "NOT" NA
"hsa-miR-6831-5p" 0.00858042843013101 0.141048114960192 3.50888853918448 0.0401973768573948 0.967935768906136 NA "NOT" NA
"hsa-miR-6836-5p" 0.0196530690742627 0.118816999701782 2.45781735263249 0.0483424854879965 0.961443295592915 NA "NOT" NA
"hsa-miR-4478" 0.0302276009348392 -0.154767741763291 1.87296733531819 -0.0826323763606899 0.934143856687353 NA "NOT" NA
"hsa-miR-4691-5p" 0.00206299912654888 0.11223993341523 4.52496278146093 0.024804609194817 0.980210814585037 NA "NOT" NA
"hsa-miR-6828-3p" 0.00246109320994814 0.112239933426716 4.52496278146093 0.0248046091973553 0.980210814583012 NA "NOT" NA
"hsa-miR-4665-3p" 0.00259116218869109 0.112239933432478 4.52496278146093 0.0248046091986288 0.980210814581996 NA "NOT" NA
"hsa-miR-4761-5p" 0.0037977390750634 0.117745767182745 4.52496269083848 0.0260213785676378 0.97924028659218 NA "NOT" NA
"hsa-miR-1273h-3p" 0.109803341673006 0.0335471850213661 0.776113864183422 0.0432245660972212 0.965522522472323 NA "NOT" NA
"hsa-miR-4723-5p" 0.0458967489764612 0.00791146191758255 1.18465983701046 0.00667825621365492 0.99467156208133 NA "NOT" NA
"hsa-miR-4642" 0.0101576290094695 0.134260990305853 4.14452511194614 0.0323947826782037 0.974157223125726 NA "NOT" NA
"hsa-miR-4480" 0.00220342236330956 0.106734102035622 4.52496287242817 0.0235878403966544 0.981181371411928 NA "NOT" NA
"hsa-miR-3938" 0.0140278118314396 -0.117969125198265 2.96197323403649 -0.0398278836022768 0.96823034596314 NA "NOT" NA
"hsa-miR-449b-5p" 0.0411191293241379 0.0125657746344961 1.52921622323145 0.00821713400865103 0.993443749421616 NA "NOT" NA
"hsa-miR-3154" 0.0886160273528026 -1.28698798548793 0.950481696665046 -1.35403763165938 0.175724372144366 NA NA NA
"hsa-miR-6862-5p" 0.0184163759631755 0.0393893047897874 2.34511498128345 0.0167963213335621 0.986599104634712 NA "NOT" NA
"hsa-miR-548bb-5p" 0.00198285882019997 0.106734102030932 4.52496287242817 0.0235878403956178 0.981181371412755 NA "NOT" NA
"hsa-miR-548ab" 0.00883600822040496 0.0878220397737629 4.18815728207408 0.0209691360326065 0.983270276138132 NA "NOT" NA
"hsa-miR-6767-3p" 0.00347997766257431 0.106734102056282 4.52496287242818 0.0235878404012201 0.981181371408286 NA "NOT" NA
"hsa-miR-4786-3p" 0.0497084645974852 0.0236991185810475 1.15936029323659 0.020441547566621 0.9836911406004 NA "NOT" NA
"hsa-miR-651-3p" 0.00211099935039799 0.112239933418677 4.52496278146093 0.0248046091955788 0.980210814584429 NA "NOT" NA
"hsa-miR-6840-5p" 0.0308786539069613 0.115909957915002 1.94424710712004 0.059616885883758 0.952460769299122 NA "NOT" NA
"hsa-miR-512-5p" 0.0122126249551006 0.149769323187709 4.09338882069531 0.0365881008983333 0.970813431286397 NA "NOT" NA
"hsa-miR-2278" 0.0965713204562321 0.134218678331545 0.781706360017911 0.171699611512013 0.863673691246907 NA "NOT" NA
"hsa-miR-6800-3p" 0.0323731146910965 0.222315827467371 1.68513477731 0.131927624105092 0.895041538719307 NA "NOT" NA
"hsa-miR-4528" 0.0186539228330428 0.0858491254520938 2.46618912191056 0.0348104387815912 0.972230896733489 NA "NOT" NA
"hsa-miR-5691" 0.0109932331646334 -0.033813057785148 3.45870913466535 -0.0097762073850768 0.992199839313498 NA "NOT" NA
"hsa-miR-1246" 0.012332431755299 0.128757441986665 4.52496251062279 0.0284549190594165 0.977299322834793 NA "NOT" NA
"hsa-miR-587" 0.0509342675912141 0.288342290535259 1.18382328320771 0.243568693592478 0.80756487703811 NA "NOT" NA
"hsa-miR-3121-5p" 0.00256157196894551 0.117745767132944 4.52496269083848 0.0260213785566319 0.979240286600958 NA "NOT" NA
"hsa-miR-5194" 0.00895973590316352 0.12875744217293 4.52496251062278 0.0284549191005804 0.977299322801962 NA "NOT" NA
"hsa-miR-6845-5p" 0.0131384648563768 0.0963057302238396 3.42252967814562 0.028138756791152 0.977551482852434 NA "NOT" NA
"hsa-miR-2115-3p" 0.0890725862599525 0.35079453255997 0.879234957457313 0.398977007891546 0.689910145723314 NA "NOT" NA
"hsa-miR-1913" 0.0562103475044281 0.132874194087078 1.18639230014518 0.111998530394051 0.910824571816081 NA "NOT" NA
"hsa-miR-3960" 0.00109885219120848 0.106734102005482 4.52496287242817 0.0235878403899936 0.981181371417241 NA "NOT" NA
"hsa-miR-548y" 0.117437323685953 0.343108585128805 1.15814807674911 0.296256231838594 0.767034408304252 NA "NOT" NA
"hsa-miR-515-3p" 0.0128775342762161 0.150038331878644 3.72393453070163 0.0402902711209519 0.967861710003389 NA "NOT" NA
"hsa-miR-1267" 0.00616130265503505 0.117745767249537 4.52496269083848 0.0260213785823985 0.979240286580407 NA "NOT" NA
"hsa-miR-4670-3p" 0.0564094299438101 0.0288925881131897 1.13061847691188 0.0255546753420354 0.979612538088627 NA "NOT" NA
"hsa-miR-3155a" 0.0611652510697539 0.308214187844053 1.08428979939394 0.284254438265792 0.77621539952087 NA "NOT" NA
"hsa-miR-6803-5p" 0.00244559098917203 0.0660963772697531 4.52496287242653 0.0146070540539725 0.988345671532625 NA "NOT" NA
"hsa-miR-378i" 0.0911579501338719 0.367191443231103 0.902547733789806 0.4068388069507 0.684126382385353 NA "NOT" NA
"hsa-miR-876-3p" 0.0913639970663055 -0.52721511506064 1.02997074033707 -0.511873876036615 0.608739282558418 NA "NOT" NA
"hsa-miR-6780b-3p" 0.0763259192456341 -0.213655176303957 0.932375983816582 -0.229151308069286 0.818751316156591 NA "NOT" NA
"hsa-miR-5007-5p" 0.0168645137422113 0.156272768368276 3.37603612610957 0.0462888317929107 0.963080040707135 NA "NOT" NA
"hsa-miR-4524a-5p" 0.0293039444736323 -0.164066360707465 2.20208814695892 -0.0745049016017093 0.940608641095104 NA "NOT" NA
"hsa-miR-1252-3p" 0.00518909495681014 0.025458652574833 4.52496287242487 0.00562626772696371 0.995510911529324 NA "NOT" NA
"hsa-miR-4804-3p" 0.0734572478356396 0.121464091704613 1.02128075750163 0.118933105135313 0.905328353790018 NA "NOT" NA
"hsa-miR-4723-3p" 0.0309477990456715 -0.0120650504676587 1.68766387319372 -0.00714896530007894 0.994295999547788 NA "NOT" NA
"hsa-miR-4520-3p" 0.0104166241768304 0.139760566094226 3.7697260022602 0.0370744627090749 0.970425633831708 NA "NOT" NA
"hsa-miR-4681" 0.00477718030698833 0.117745767210625 4.52496269083848 0.0260213785737992 0.979240286587266 NA "NOT" NA
"hsa-miR-4761-3p" 0.00602207453347298 0.0309644839679346 4.52496278145764 0.00684303616702013 0.994540089705353 NA "NOT" NA
"hsa-miR-6807-5p" 0.0619529467182256 0.246543846397107 1.00404772364447 0.245549928147048 0.806030654093078 NA "NOT" NA
"hsa-miR-548ak" 0.000553352069328387 0.106245292769212 4.52496288052098 0.0234798153210439 0.981267539086993 NA "NOT" NA
"hsa-miR-4790-5p" 0.00476645943831435 0.0309644839005093 4.52496278145764 0.00684303615211937 0.994540089717242 NA "NOT" NA
"hsa-miR-1914-3p" 0.0048036900560964 0.12875744201595 4.52496251062278 0.0284549190658883 0.977299322829631 NA "NOT" NA
"hsa-miR-4648" 0.0207891527581479 0.0867616217751802 2.33494970655045 0.0371578118071579 0.97035917666493 NA "NOT" NA
"hsa-miR-550b-2-5p" 0.0210982113345784 0.126588427864727 2.45118319129713 0.0516438054545152 0.958812514184747 NA "NOT" NA
"hsa-miR-519e-5p" 0.000873956309059543 0.109147248288221 4.52496283251568 0.0241211369746302 0.980755983358983 NA "NOT" NA
"hsa-miR-6821-3p" 0.0466891234431256 0.165716381524294 1.40260394013832 0.118149091687245 0.905949526276544 NA "NOT" NA
"hsa-miR-4507" 0.01035807654508 0.131253297493858 4.52496246996588 0.0290064941676406 0.976859411178174 NA "NOT" NA
"hsa-miR-6761-3p" 0.104412362773093 -0.467253970511635 0.745351092729385 -0.626891105506545 0.530730618015528 NA "NOT" NA
"hsa-miR-205-3p" 0.015385382166953 0.0205382681963377 4.02724387133395 0.00509983225563512 0.995930940218766 NA "NOT" NA
"hsa-miR-6866-3p" 0.0742874236845861 0.319271942296373 0.983916039871205 0.324491043298945 0.745566302155137 NA "NOT" NA
"hsa-miR-4787-5p" 0.00465453880507815 0.120718048081673 4.52496264205953 0.0266782419283639 0.978716367380918 NA "NOT" NA
"hsa-miR-770-5p" 0.0787205139247811 -0.159789744612264 0.970634900686277 -0.164623943049324 0.869239984510218 NA "NOT" NA
"hsa-miR-6862-3p" 0.0204541064065069 0.0998977147684331 2.04671325759839 0.0488088472567247 0.961071631488477 NA "NOT" NA
"hsa-miR-5002-3p" 0.0546061963546294 0.164997873934141 1.15627487310277 0.142697794246262 0.886528858826875 NA "NOT" NA
"hsa-miR-6829-3p" 0.00485220909819725 0.120260682549255 4.52496264955898 0.0265771657940594 0.978796985882191 NA "NOT" NA
"hsa-miR-1909-5p" 0.0138539471588143 0.0609314404041502 2.96300507143389 0.0205640688878955 0.983593403274689 NA "NOT" NA
"hsa-miR-937-5p" 0.0230004289476473 0.00465221351027093 2.32724232646337 0.00199902410564212 0.998405010591724 NA "NOT" NA
"hsa-miR-4699-5p" 0.00259407390337463 0.116493626525255 4.52496271141767 0.0257446600015754 0.979461002118589 NA "NOT" NA
"hsa-miR-5687" 0.0193548241265925 0.144315049162806 2.04882147589212 0.0704380790912815 0.943844983769301 NA "NOT" NA
"hsa-miR-1224-3p" 0.00694627507981826 0.132962207367535 4.26380602803867 0.0311839249940497 0.975122859676698 NA "NOT" NA
"hsa-miR-6765-3p" 0.00304057618491232 0.120260682518425 4.52496264955899 0.0265771657872461 0.978796985887625 NA "NOT" NA
"hsa-miR-1245b-3p" 0.00642144752170771 0.0826138788985903 4.5249626005579 0.0182573617046922 0.98543354222194 NA "NOT" NA
"hsa-miR-6769b-3p" 0.0182632189158332 0.17317342609593 2.34581916519951 0.0738221550343592 0.941151897954817 NA "NOT" NA
"hsa-miR-520f-3p" 0.0357663615142452 0.247570715653394 2.70012516336339 0.0916886072588611 0.926945449351553 NA "NOT" NA
"hsa-miR-1245a" 0.0343057496888608 0.0672801543464436 2.01531007868618 0.0333845173792337 0.973367956122679 NA "NOT" NA
"hsa-miR-4693-3p" 0.00389686941903732 0.112239933472528 4.52496278146092 0.0248046092074797 0.980210814574936 NA "NOT" NA
"hsa-miR-7109-5p" 0.015994864780791 0.0637855228170946 2.94252214890423 0.0216771597932908 0.982705483336237 NA "NOT" NA
"hsa-miR-4529-3p" 0.115049331725125 -0.00704976204183114 0.58926836027238 -0.0119635848742541 0.99045466803722 NA "NOT" NA
"hsa-miR-611" 0.0100334955165943 0.0826138789515243 4.5249626005579 0.0182573617163904 0.985433542212608 NA "NOT" NA
"hsa-miR-6834-3p" 0.00109927659410203 0.0605905478432286 4.52496296373987 0.0133902859158765 0.989316416864583 NA "NOT" NA
"hsa-miR-4647" 0.113255772775107 -0.378669412916926 0.666406992682426 -0.568225449424987 0.569881892865916 NA "NOT" NA
"hsa-miR-4793-3p" 0.0215801176455218 0.13757943544533 2.22506838303382 0.0618315538049862 0.950696975251239 NA "NOT" NA
"hsa-miR-1912-3p" 0.0228778147218881 0.11654905523209 1.81965602702463 0.0640500476470063 0.948930376325928 NA "NOT" NA
"hsa-miR-520a-5p" 0.0385774070660628 0.188516580239912 1.86944434051244 0.100840969776205 0.919676703407497 NA "NOT" NA
"hsa-miR-4682" 0.0133051009050283 0.150761108187532 3.42081684248389 0.0440716691742147 0.964847275558499 NA "NOT" NA
"hsa-miR-4519" 0.0686818070673452 0.200043516729939 1.0015551040351 0.199732911273675 0.84168947288867 NA "NOT" NA
"hsa-miR-3127-3p" 0.103156291791429 0.0142352376731648 0.663468900647117 0.0214557723192156 0.982882083909057 NA "NOT" NA
"hsa-miR-4671-5p" 0.00470904178192346 0.117745767187026 4.52496269083848 0.0260213785685838 0.979240286591425 NA "NOT" NA
"hsa-miR-412-3p" 0.014821720701302 0.0251533681424554 2.95474114681072 0.00851288383403918 0.993207783458751 NA "NOT" NA
"hsa-miR-3152-3p" 0.0112163970025337 0.0826138790048167 4.5249626005579 0.0182573617281679 0.985433542203212 NA "NOT" NA
"hsa-miR-6864-5p" 0.0014339178198481 0.0605905478432286 4.52496296373987 0.0133902859158765 0.989316416864583 NA "NOT" NA
"hsa-miR-1268b" 0.000472292480752641 0.105514375436429 4.52496289262727 0.0233182852412666 0.981396386165894 NA "NOT" NA
"hsa-miR-6769a-5p" 0.0216606482532355 0.194092757143113 2.22681576202873 0.0871615696514942 0.930543086034077 NA "NOT" NA
"hsa-miR-5008-5p" 0.012372170836945 0.15078081517764 4.52496215427216 0.0333220058062327 0.973417805406757 NA "NOT" NA
"hsa-miR-4759" 0.00352862374271517 0.0716022086890388 4.52496278145928 0.0158238226803597 0.987374943064404 NA "NOT" NA
"hsa-miR-515-5p" 0.00682668604112064 0.0948273661255443 4.52496240151368 0.0209564981343984 0.983280357506673 NA "NOT" NA
"hsa-miR-1-5p" 0.0126127704439492 0.124280142045757 2.79804416030162 0.0444167907744386 0.964572177754373 NA "NOT" NA
"hsa-miR-642b-3p" 0.00815462968035582 0.121467169049754 4.52496262978128 0.0268437949631476 0.978584322461211 NA "NOT" NA
"hsa-miR-6842-5p" 0.0362175185721583 -0.00349374365523825 1.68114592061987 -0.00207819179310149 0.99834184404746 NA "NOT" NA
"hsa-miR-4721" 0.0173670869275312 0.145270453520673 3.98982331631172 0.0364102472725446 0.970955243456486 NA "NOT" NA
"hsa-miR-6865-5p" 0.00825580922206546 0.0856039237273059 4.20861690551555 0.0203401558395868 0.98377202267736 NA "NOT" NA
"hsa-miR-4687-5p" 0.0617381942501582 0.239938400574979 1.09093515656182 0.219938278761835 0.825919223994181 NA "NOT" NA
"hsa-miR-6839-3p" 0.0153333073008402 0.156026743005679 2.94848589288237 0.0529175816585478 0.95779757588505 NA "NOT" NA
"hsa-miR-4795-5p" 0.00965678217705122 0.128757442178384 4.52496251062278 0.0284549191017857 0.977299322801001 NA "NOT" NA
"hsa-miR-6820-5p" 0.00931361708015912 0.138732041935956 3.79832678233677 0.0365245145786553 0.970864131940561 NA "NOT" NA
"hsa-miR-4675" 0.0170829620558101 -0.0212981892453088 2.75959405530114 -0.00771787038908686 0.993842091507504 NA "NOT" NA
"hsa-miR-4650-5p" 0.00125355799252407 0.0605905478432281 4.52496296373987 0.0133902859158764 0.989316416864583 NA "NOT" NA
"hsa-miR-6801-5p" 0.0297526754537524 0.165170636317593 1.68802331732437 0.0978485513928799 0.922052553890612 NA "NOT" NA
"hsa-miR-4527" 0.005412131904008 0.117745767230739 4.52496269083848 0.0260213785782443 0.97924028658372 NA "NOT" NA
"hsa-miR-1286" 0.0128980691394381 0.136952035215312 3.71822730703665 0.03683261508949 0.970618468603898 NA "NOT" NA
"hsa-miR-3150a-5p" 0.0745700166368433 0.112919544117044 0.886854501424093 0.127325896114549 0.898682464972563 NA "NOT" NA
"hsa-miR-630" 0.00878688146942642 0.134261438522702 4.18909813043323 0.0320502013422199 0.974432016557756 NA "NOT" NA
"hsa-miR-5196-3p" 0.00436285349424072 0.123251603591259 4.52496260055953 0.027238148570779 0.97826978882497 NA "NOT" NA
"hsa-miR-449c-5p" 0.0259224098945906 0.0632210067689149 1.95268429302836 0.032376460954099 0.974171834082313 NA "NOT" NA
"hsa-miR-7151-3p" 0.00905869967726223 0.0973267127032193 3.49762334452351 0.0278265276492997 0.977800508147129 NA "NOT" NA
"hsa-miR-5692c" 0.00480580319521857 0.117679904687941 4.52496269192051 0.0260068231939376 0.979251896171172 NA "NOT" NA
"hsa-miR-4794" 0.00321068755431053 0.0703662442459623 4.5249628018498 0.0155506790502668 0.987592853334658 NA "NOT" NA
"hsa-miR-5088-3p" 0.00946775407021637 0.147719046706437 3.23419274421886 0.0456741630412986 0.963569957217722 NA "NOT" NA
"hsa-miR-6860" 0.0540677087175188 0.284346607611314 1.36667759619708 0.208056829498441 0.835184594571375 NA "NOT" NA
"hsa-miR-2467-5p" 0.0102047711084834 0.0826138789472565 4.52496260055789 0.0182573617154473 0.98543354221336 NA "NOT" NA
"hsa-miR-548h-5p" 0.00150050901931368 0.106734102018695 4.52496287242818 0.0235878403929135 0.981181371414912 NA "NOT" NA
"hsa-miR-6766-5p" 0.00468780942911833 0.117745767210125 4.52496269083848 0.0260213785736887 0.979240286587354 NA "NOT" NA
"hsa-miR-6832-3p" 0.091998628389019 0.28360542213553 0.788161669411042 0.35983153348152 0.718973120219619 NA "NOT" NA
"hsa-miR-7111-5p" 0.00459764051100446 0.0771080424252254 4.52496269083684 0.0170405918663973 0.986404232839868 NA "NOT" NA
"hsa-miR-4695-3p" 0.0495043613938962 -0.576200701323044 1.44039814814709 -0.40002877125624 0.689135325712149 NA "NOT" NA
"hsa-miR-4667-3p" 0.0430057552988388 0.200043885849064 1.6238377731675 0.123192038733557 0.901955029719167 NA "NOT" NA
"hsa-miR-4645-5p" 0.0346476771616458 0.133438284815765 1.62965795686771 0.0818811605548446 0.934741215825818 NA "NOT" NA
"hsa-miR-6835-5p" 0.000795382847211735 0.106734101992284 4.52496287242817 0.0235878403870767 0.981181371419568 NA "NOT" NA
"hsa-miR-1298-5p" 0.0726040837419469 0.119212929045649 1.07042841092191 0.111369361864168 0.911323454583446 NA "NOT" NA
"hsa-miR-1276" 0.10833401384551 0.348941556588539 0.738933600767803 0.472223155403901 0.6367675135712 NA "NOT" NA
"hsa-miR-4798-5p" 0.0589249387777468 0.0798512812237943 1.85210369564703 0.0431138285677348 0.965610795946701 NA "NOT" NA
"hsa-miR-4790-3p" 0.00954922335788394 -0.0448143368260298 3.79136844927364 -0.0118200954155789 0.990569147965912 NA "NOT" NA
"hsa-miR-662" 0.00869832578311484 0.13426328246511 4.52496242102696 0.0296716900545306 0.976328890040644 NA "NOT" NA
"hsa-miR-3689e" 0.0236756870490352 0.233710756330245 4.52496067071611 0.0516492348414729 0.958808187934408 NA "NOT" NA
"hsa-miR-4421" 0.121179249543221 0.0976977554266849 0.696782664478883 0.140212666599207 0.888491964270346 NA "NOT" NA
"hsa-miR-4763-3p" 0.0161774722982329 0.0840639475452272 2.47691619482497 0.0339389551091241 0.972925829384368 NA "NOT" NA
"hsa-miR-6804-5p" 0.0512924534790843 0.14162989917117 1.29796506440414 0.109116880766116 0.913109785920914 NA "NOT" NA
"hsa-miR-3160-3p" 0.0265605730008046 0.118229504847493 1.87965713477745 0.0628995057981631 0.94984652838301 NA "NOT" NA
"hsa-miR-6846-3p" 0.013109128006012 -0.0338143973880445 3.42372279058506 -0.00987649978001465 0.99211982142329 NA "NOT" NA
"hsa-miR-1303" 0.00427012254733859 0.0716022087078547 4.52496278145928 0.0158238226845179 0.987374943061087 NA "NOT" NA
"hsa-miR-1249-5p" 0.0198200660762923 0.134231733630468 2.23159613083917 0.0601505495441018 0.952035730100516 NA "NOT" NA
"hsa-miR-1908-5p" 0.00951992051843209 0.134261195850218 4.16432134998967 0.0322408345961464 0.9742799917944 NA "NOT" NA
"hsa-miR-4715-5p" 0.0129296983526002 0.0123296079932294 3.42642741309093 0.00359838587157083 0.997128909665259 NA "NOT" NA
"hsa-miR-642b-5p" 0.0484474672546285 -0.115759538473261 1.48048945108896 -0.0781900461284037 0.937676879816029 NA "NOT" NA
"hsa-miR-3126-3p" 0.0615191083434109 0.103625671048596 1.00189333917818 0.103429843274132 0.917621827647732 NA "NOT" NA
"hsa-miR-4520-2-3p" 0.00951314662273465 0.0575833921134682 3.48827622306616 0.0165076927488423 0.986829364998882 NA "NOT" NA
"hsa-miR-5681b" 0.0044740523300799 0.112239933484294 4.52496278146093 0.0248046092100798 0.980210814572862 NA "NOT" NA
"hsa-miR-4526" 0.0192428203841282 0.126145242184023 2.46153181718531 0.0512466429657068 0.959128984935906 NA "NOT" NA
"hsa-miR-433-5p" 0.035147665543981 0.0631548920225471 1.53480867067162 0.0411483810518944 0.967177604739136 NA "NOT" NA
"hsa-miR-6805-5p" 0.120221852798366 0.188071912987472 0.733023444180292 0.256570119933591 0.797510643830602 NA "NOT" NA
"hsa-miR-4695-5p" 0.0119261080206632 -0.0393099865486424 3.73769116563379 -0.01051718422059 0.991608655783615 NA "NOT" NA
"hsa-miR-1289" 0.00732476139156588 0.0826138788819134 4.5249626005579 0.0182573617010067 0.98543354222488 NA "NOT" NA
"hsa-miR-4667-5p" 0.0360422086879163 0.150895969712264 1.57937184875541 0.095541762271611 0.923884520459824 NA "NOT" NA
"hsa-miR-1250-3p" 0.00719172803116436 0.123165162756852 4.52496260197425 0.0272190454575503 0.978285025254913 NA "NOT" NA
"hsa-miR-552-3p" 0.113596583132591 0.319860986941631 0.70760767554747 0.452031539502673 0.651246261424155 NA "NOT" NA
"hsa-miR-1468-3p" 0.00552504340164644 0.123251603629042 4.52496260055953 0.027238148579129 0.97826978881831 NA "NOT" NA
"hsa-miR-3935" 0.00109885219120848 0.106734102005482 4.52496287242817 0.0235878403899936 0.981181371417241 NA "NOT" NA
"hsa-miR-4676-3p" 0.123934771414643 0.35268042824471 0.652507850224272 0.540499900688537 0.588852329460826 NA "NOT" NA
"hsa-miR-3148" 0.00336170892298294 0.11207805583235 4.52496278413054 0.0247688348344915 0.980239349627762 NA "NOT" NA
"hsa-miR-623" 0.00294624130975231 0.106734102048703 4.52496287242817 0.0235878403995451 0.981181371409622 NA "NOT" NA
"hsa-miR-6847-5p" 0.0380234396431187 -0.0335493775270567 1.53153000386288 -0.0219057918829127 0.982523104630306 NA "NOT" NA
"hsa-miR-3153" 0.000520144796543866 0.105946026839815 4.52496288547703 0.0234136786358738 0.981320294023978 NA "NOT" NA
"hsa-miR-4518" 0.0131147699142409 0.0639675290902218 3.17953388072275 0.0201185241264613 0.983948823019718 NA "NOT" NA
"hsa-miR-5191" 0.000862894730776714 0.0605905478432286 4.52496296373987 0.0133902859158765 0.989316416864583 NA "NOT" NA
"hsa-miR-6841-3p" 0.00269287410339712 0.10975952577903 4.52496282239941 0.0242564480829986 0.98064805229452 NA "NOT" NA
"hsa-miR-4722-5p" 0.00669396676559656 0.130948356905192 4.27664315973167 0.0306194255668056 0.975573050050541 NA "NOT" NA
"hsa-miR-1277-5p" 0.00550307920738512 0.123251603627305 4.52496260055953 0.0272381485787452 0.978269788818616 NA "NOT" NA
"hsa-miR-4760-5p" 0.00876296323927835 0.128757442070457 4.52496251062278 0.0284549190779342 0.977299322820024 NA "NOT" NA
"hsa-miR-520e-3p" 0.00968943793825092 0.0981328299149057 4.16503147682968 0.0235611256387435 0.981202680782579 NA "NOT" NA
"hsa-miR-4684-5p" 0.0388691328209684 0.145652351858094 1.67928640074198 0.0867346700323054 0.930882417550397 NA "NOT" NA
"hsa-miR-4764-5p" 0.00378663027831718 0.112239933452409 4.52496278146093 0.0248046092030333 0.980210814578483 NA "NOT" NA
"hsa-miR-4420" 0.00737415318042092 0.128757442124211 4.52496251062278 0.0284549190898136 0.977299322810549 NA "NOT" NA
"hsa-miR-6804-3p" 0.0262920253485351 0.121913999313896 1.8128682501911 0.0672492329771042 0.946383291554858 NA "NOT" NA
"hsa-miR-3159" 0.0382095321652184 0.15252362792047 1.53132734986205 0.0996022358865399 0.9206601186744 NA "NOT" NA
"hsa-miR-612" 0.026057754372476 0.211396281646682 2.32147180189248 0.0910613178563485 0.927443868776016 NA "NOT" NA
"hsa-miR-598-5p" 0.0806475065232924 -0.156966744993077 0.933417818467354 -0.16816343323166 0.866454707285353 NA "NOT" NA
"hsa-miR-7107-3p" 0.00133730847143908 0.106734102013778 4.52496287242818 0.0235878403918268 0.981181371415779 NA "NOT" NA
"hsa-miR-4691-3p" 0.0504786199893081 0.119904636260733 1.10911657618129 0.108108235721773 0.913909835284678 NA "NOT" NA
"hsa-miR-603" 0.00422330429465013 0.122076936114386 4.52496261979174 0.0269785512880114 0.978476841396758 NA "NOT" NA
"hsa-miR-6830-3p" 0.0323550404608264 -0.0495720024486933 1.63280033556736 -0.0303601128496021 0.975779855515224 NA "NOT" NA
"hsa-miR-4641" 0.020366667623197 0.137757474184936 2.1331823718879 0.0645783857959684 0.948509694416356 NA "NOT" NA
"hsa-miR-2113" 0.0045156641603683 0.11223993348312 4.52496278146092 0.0248046092098204 0.980210814573069 NA "NOT" NA
"hsa-miR-549a-3p" 0.0199040426693378 0.156281531784071 3.62013191560371 0.0431701207103688 0.965565923093991 NA "NOT" NA
"hsa-miR-520a-3p" 0.0529899853886694 0.17993789703413 1.41067478546847 0.127554485901139 0.898501551798231 NA "NOT" NA
"hsa-miR-374c-3p" 0.0273543660216308 0.114383732884471 1.8103076044446 0.063184694470509 0.949619432468243 NA "NOT" NA
"hsa-miR-6828-5p" 0.00185644594761612 0.0605905478432286 4.52496296373987 0.0133902859158765 0.989316416864583 NA "NOT" NA
"hsa-miR-323a-5p" 0.0241668970826836 -0.0684256538960499 1.81627574198608 -0.0376736044611965 0.96994792164022 NA "NOT" NA
"hsa-miR-147a" 0.00200748980343432 0.106734102031464 4.52496287242817 0.0235878403957355 0.981181371412661 NA "NOT" NA
"hsa-miR-6864-3p" 0.0261273426209786 0.17827280854673 2.56290493821076 0.0695588844864406 0.944544763061318 NA "NOT" NA
"hsa-miR-4696" 0.00097507604894887 0.110048771863291 4.52496281762188 0.024320370420442 0.980597064690088 NA "NOT" NA
"hsa-miR-7110-5p" 0.0817522637367535 0.279711385170797 0.946812861981494 0.295424150222691 0.767669886922029 NA "NOT" NA
"hsa-miR-449c-3p" 0.00874553305037614 0.08811971729786 4.52496251062115 0.0194741320156846 0.984462872790583 NA "NOT" NA
"hsa-miR-7152-5p" 0.0627016459108328 0.331645209099538 1.1916264096363 0.278313073978244 0.780772040853212 NA "NOT" NA
"hsa-miR-6825-3p" 0.0500346622631466 -0.0841480968322229 1.30014831403709 -0.0647219212790691 0.948395408756889 NA "NOT" NA
"hsa-miR-3162-3p" 0.00727336107094003 0.13601383129378 3.86030596177516 0.0352339510496298 0.971893190007344 NA "NOT" NA
"hsa-miR-4795-3p" 0.128044104687357 0.0633694232025161 0.623708724306456 0.101600988943967 0.919073394449356 NA "NOT" NA
"hsa-miR-4686" 0.00321237336904577 0.106734102052652 4.52496287242818 0.0235878404004178 0.981181371408926 NA "NOT" NA
"hsa-miR-4254" 0.0156936453029156 0.0178336135853616 3.38930629231877 0.00526172970137819 0.99580176648007 NA "NOT" NA
"hsa-miR-7843-3p" 0.00207189680274385 0.112239933417938 4.52496278146093 0.0248046091954153 0.980210814584559 NA "NOT" NA
"hsa-miR-1296-3p" 0.0322509352888169 0.216809735040879 1.86968130494165 0.11596079741924 0.907683611261056 NA "NOT" NA
"hsa-miR-4504" 0.0170177951859639 -0.0516512208517272 2.3514903557943 -0.0219653126471277 0.982475625355637 NA "NOT" NA
"hsa-miR-6833-5p" 0.0088802818909103 0.128757442178005 4.52496251062278 0.0284549191017018 0.977299322801067 NA "NOT" NA
"hsa-miR-4650-3p" 0.00120600494625567 0.10673410200938 4.52496287242818 0.0235878403908548 0.981181371416554 NA "NOT" NA
"hsa-miR-4688" 0.00468253932223657 0.114869163387576 4.52496273814258 0.0253856595147849 0.979747349472413 NA "NOT" NA
"hsa-miR-3936" 0.0904995127441896 0.154303765567284 0.755735135258354 0.204177043475071 0.838215150127434 NA "NOT" NA
"hsa-miR-4672" 0.0026776174926208 0.0708472096855671 4.52496279391293 0.0156569706563935 0.987508055227149 NA "NOT" NA
"hsa-miR-7108-5p" 0.00118916840428665 0.106734102008788 4.52496287242817 0.023587840390724 0.981181371416658 NA "NOT" NA
"hsa-miR-4717-3p" 0.0719652223650615 0.238217633091439 0.916155324677113 0.260018827239143 0.794849250925974 NA "NOT" NA
"hsa-miR-4781-5p" 0.0556380624650272 0.117677866105954 1.10738826294941 0.106266130898418 0.915371203024125 NA "NOT" NA
"hsa-miR-4321" 0.0022009378185426 0.10673410203557 4.52496287242817 0.0235878403966428 0.981181371411937 NA "NOT" NA
"hsa-miR-19b-2-5p" 0.0116145989080929 -0.0448154783394463 3.74328363147811 -0.0119722368784943 0.990447765230982 NA "NOT" NA
"hsa-miR-4756-3p" 0.0196055085944624 -0.378380216353354 3.35110143291634 -0.112912194371886 0.910100168449448 NA "NOT" NA
"hsa-miR-6805-3p" 0.00893034713012483 -0.0020267944671923 3.80801240344067 -0.000532244712585763 0.999575330181309 NA "NOT" NA
"hsa-miR-422a" 0.000472292480752641 0.105514375436429 4.52496289262727 0.0233182852412666 0.981396386165894 NA "NOT" NA
"hsa-miR-655-5p" 0.0121303721137248 0.14525625543122 3.43804643460138 0.0422496490941261 0.966299683615224 NA "NOT" NA
"hsa-miR-3189-5p" 0.0112260635192974 0.108860122902666 3.20582267836457 0.0339570006904438 0.972911439388017 NA "NOT" NA
"hsa-miR-617" 0.00527424783242149 0.123251603625032 4.52496260055952 0.0272381485782427 0.978269788819017 NA "NOT" NA
"hsa-miR-659-3p" 0.0483498674909336 0.0235770393088186 1.43958557777442 0.0163776573430726 0.986933104216934 NA "NOT" NA
"hsa-miR-4680-5p" 0.0874466072265297 0.309955490023576 0.840944099799486 0.368580373056285 0.712440527156443 NA "NOT" NA
"hsa-miR-4800-5p" 0.123865265470709 -0.128466037802958 0.646200881791952 -0.198802015631292 0.84241761921865 NA "NOT" NA
"hsa-miR-605-3p" 0.0060974466553117 0.123251603652017 4.52496260055953 0.0272381485842064 0.978269788814261 NA "NOT" NA
"hsa-miR-6822-3p" 0.0345024916908309 0.132330974558006 1.68250817617991 0.0786510142604239 0.937310209669192 NA "NOT" NA
"hsa-miR-575" 0.00282830173346446 0.112239933437846 4.52496278146093 0.0248046091998149 0.98021081458105 NA "NOT" NA
"hsa-miR-4476" 0.00457725704681078 0.112239933485696 4.52496278146093 0.0248046092103896 0.980210814572615 NA "NOT" NA
"hsa-miR-6802-5p" 0.0410454414087247 0.186528101634061 1.5742602595574 0.1184861908961 0.905682436088077 NA "NOT" NA
"hsa-miR-548am-3p" 0.00111116490365553 0.106734102005941 4.52496287242817 0.0235878403900949 0.98118137141716 NA "NOT" NA
"hsa-miR-3164" 0.0208371713441079 0.153198786792662 1.8910806095516 0.0810112408846433 0.935433012956243 NA "NOT" NA
"hsa-miR-6867-3p" 0.00275017956716722 0.117665239967609 4.52496269216143 0.02600358234366 0.979254481121362 NA "NOT" NA
"hsa-miR-4767" 0.0350860991996698 0.140241704674906 1.48958233797373 0.0941483401754588 0.924991320977355 NA "NOT" NA
"hsa-miR-4783-3p" 0.0090234637303514 0.132962976623493 4.52496244215598 0.0293843271238602 0.97655807255131 NA "NOT" NA
"hsa-miR-6849-3p" 0.0298933201121538 0.208299760666268 1.94539251094994 0.107073384673695 0.914730761712435 NA "NOT" NA
"hsa-miR-3692-5p" 0.00210468307604809 0.106734102033549 4.52496287242818 0.0235878403961962 0.981181371412293 NA "NOT" NA
"hsa-miR-3529-5p" 0.0165885635930262 0.160651316815886 2.76345155470904 0.0581342982264804 0.953641654546166 NA "NOT" NA
"hsa-miR-3160-5p" 0.00471748785333977 0.0790541504664876 4.52496265888741 0.0174706746609762 0.98606112750564 NA "NOT" NA
"hsa-miR-525-3p" 0.0182107647167679 0.170110118052567 3.99363415420539 0.0425953183201414 0.966024127544206 NA "NOT" NA
"hsa-miR-371a-5p" 0.00771205365185092 0.0808294440227169 4.52496262977964 0.0178630080811636 0.985748139577275 NA "NOT" NA
"hsa-miR-4799-3p" 0.00758940308650991 0.123251603592191 4.52496260055953 0.027238148570985 0.978269788824806 NA "NOT" NA
"hsa-miR-378g" 0.0295593359749771 0.179474849451273 1.7468524617392 0.102741847627237 0.91816785976279 NA "NOT" NA
"hsa-miR-6861-3p" 0.000809779382881112 0.106734101992992 4.52496287242817 0.0235878403872332 0.981181371419443 NA "NOT" NA
"hsa-miR-3163" 0.0133954194257144 0.167518453455178 2.49436612705704 0.0671587268757626 0.946455342088296 NA "NOT" NA
"hsa-miR-6767-5p" 0.0270779570581726 0.170145828091657 1.81209996948131 0.0938942834044405 0.925193134959195 NA "NOT" NA
"hsa-miR-6836-3p" 0.021930744855959 0.0804339555237089 2.4475821051637 0.0328626179093302 0.97378414327047 NA "NOT" NA
"hsa-miR-5006-5p" 0.000898089951747889 0.106734101997169 4.52496287242817 0.0235878403881564 0.981181371418706 NA "NOT" NA
"hsa-miR-1204" 0.000831979541093186 0.106734101994065 4.52496287242817 0.0235878403874703 0.981181371419254 NA "NOT" NA
"hsa-miR-4803" 0.000689211665617766 0.106734101986635 4.52496287242818 0.0235878403858284 0.981181371420563 NA "NOT" NA
"hsa-miR-4716-3p" 0.0706481095085797 0.272625629574518 0.984627504843306 0.276881996728198 0.781870716893501 NA "NOT" NA
"hsa-miR-6830-5p" 0.00578117942985625 0.128757442065902 4.52496251062279 0.0284549190769276 0.977299322820826 NA "NOT" NA
"hsa-miR-602" 0.00745189306847413 0.128757441969759 4.52496251062278 0.0284549190556802 0.977299322837773 NA "NOT" NA
"hsa-miR-4505" 0.0492936663435437 0.209571080215208 1.1858826482331 0.176721601017991 0.859727072764536 NA "NOT" NA
"hsa-miR-4689" 0.00951038041424718 0.0990112166585245 3.23342248909269 0.0306211814238687 0.975571649735923 NA "NOT" NA
"hsa-miR-4797-5p" 0.00433170195264561 0.120260682547097 4.52496264955898 0.0265771657935823 0.978796985882571 NA "NOT" NA
"hsa-miR-548l" 0.109593731737488 0.305059265666064 0.666408024271871 0.457766495232972 0.64712020935693 NA "NOT" NA
"hsa-miR-4653-3p" 0.0113869218285565 0.0991128252921074 3.45073292250604 0.0287222533641138 0.97708610806993 NA "NOT" NA
"hsa-miR-378f" 0.11133982204979 0.244925516848977 0.80035540358739 0.306020944884186 0.759588698599712 NA "NOT" NA
"hsa-miR-182-3p" 0.108183393872313 0.225616739581176 1.10476480094015 0.204221513383823 0.838180400365289 NA "NOT" NA
"hsa-miR-4537" 0.000929780150165106 0.106734101998577 4.52496287242817 0.0235878403884675 0.981181371418458 NA "NOT" NA
"hsa-miR-4666b" 0.00149197364733507 0.106734102018476 4.52496287242818 0.023587840392865 0.98118137141495 NA "NOT" NA
"hsa-miR-6825-5p" 0.0609883653519233 -0.205302410970442 1.20675616867403 -0.170127500732834 0.864909866311825 NA "NOT" NA
"hsa-miR-588" 0.00324049699384358 0.112239933452626 4.52496278146093 0.0248046092030812 0.980210814578445 NA "NOT" NA
"hsa-miR-302b-3p" 0.0625141930174717 -0.973303157148733 1.36676275075273 -0.71212297570496 0.476388627955198 NA "NOT" NA
"hsa-miR-5192" 0.00199454686167756 0.106734102031176 4.52496287242817 0.0235878403956718 0.981181371412712 NA "NOT" NA
"hsa-miR-4306" 0.083145860374219 0.415378696890463 0.871710072759352 0.476510149269704 0.633710978483212 NA "NOT" NA
"hsa-miR-4700-5p" 0.041038052701219 0.134141381905565 1.27230448247265 0.105431823713196 0.916033165107102 NA "NOT" NA
"hsa-miR-5006-3p" 0.0608617801555218 -0.305112583051728 1.06431530753019 -0.286674992732898 0.774361187157772 NA "NOT" NA
"hsa-miR-6868-5p" 0.0171589699534828 0.175567999128908 2.60695696962239 0.067345952071598 0.946306295436619 NA "NOT" NA
"hsa-miR-6848-3p" 0.00483201156635588 0.0716022087174972 4.52496278145928 0.0158238226866489 0.987374943059387 NA "NOT" NA
"hsa-miR-876-5p" 0.0645348174543525 -0.311382132832238 1.24007974261496 -0.251098475470315 0.80173797455447 NA "NOT" NA
"hsa-miR-4785" 0.0592335296247933 0.0577968633129066 1.06419285147836 0.0543105163999329 0.956687771045342 NA "NOT" NA
"hsa-miR-4804-5p" 0.0016380130209091 0.106734102022512 4.52496287242817 0.023587840393757 0.981181371414239 NA "NOT" NA
"hsa-miR-6763-5p" 0.0555172880201141 0.277321087433453 1.33000591832667 0.208511167967103 0.834829863494304 NA "NOT" NA
"hsa-miR-6823-5p" 0.00849450421890323 0.0936178370384499 3.82081526609514 0.0245020579427612 0.98045214220796 NA "NOT" NA
"hsa-miR-6807-3p" 0.0354947331704339 0.139428459067236 1.62933593723312 0.0855737947473302 0.931805230788077 NA "NOT" NA
"hsa-miR-525-5p" 0.0323148638363479 0.257558302087221 2.22307161419903 0.115856952354645 0.907765912917806 NA "NOT" NA
"hsa-miR-3124-3p" 0.0576469402347708 0.0356373634324306 1.02687630554311 0.0347046311615713 0.972315268020588 NA "NOT" NA
"hsa-miR-197-5p" 0.0797671335516258 0.260615909572325 0.856445913790363 0.304299320454365 0.760899862823704 NA "NOT" NA
"hsa-miR-6861-5p" 0.00325314971213487 0.117219052008154 4.52496269949299 0.0259049764147865 0.979333130774949 NA "NOT" NA
"hsa-miR-1539" 0.00608143912473647 0.126958898599551 4.52496253996406 0.0280574474326055 0.977616332729598 NA "NOT" NA
"hsa-miR-5682" 0.0322496880383968 0.167048801584183 3.25968329576678 0.0512469422416351 0.959128746461613 NA "NOT" NA
"hsa-miR-6846-5p" 0.013563324379364 0.0909946119134239 4.05940417086364 0.0224157556339271 0.982116312331301 NA "NOT" NA
"hsa-miR-4513" 0.00133118683189043 0.112239933382822 4.52496278146093 0.0248046091876548 0.980210814590749 NA "NOT" NA
"hsa-miR-5700" 0.00165709376055543 0.106734102023038 4.52496287242818 0.0235878403938731 0.981181371414146 NA "NOT" NA
"hsa-miR-3200-5p" 0.0751467207988834 -0.0209909456009887 0.928377951244987 -0.0226103448200586 0.981961091964963 NA "NOT" NA
"hsa-miR-4690-5p" 0.0194877276103428 0.0907203791759213 2.46103590395161 0.0368626800731571 0.970594496497189 NA "NOT" NA
"hsa-miR-2682-3p" 0.0122766589868952 0.0881197172602328 4.52496251062116 0.0194741320073691 0.984462872797216 NA "NOT" NA
"hsa-miR-6865-3p" 0.0161078794325303 0.115594697820313 2.76625616542465 0.0417874162433429 0.966668166634558 NA "NOT" NA
"hsa-miR-642a-3p" 0.0825356042040316 -0.0232617356465078 1.00569395489218 -0.0231300342746931 0.981546548204178 NA "NOT" NA
"hsa-miR-4653-5p" 0.00711069987498503 0.134262017459774 4.25623322565382 0.0315447980271686 0.974835066246075 NA "NOT" NA
"hsa-miR-6839-5p" 0.120998325059516 0.26016349596323 0.634376600014912 0.410108910002536 0.681726056944926 NA "NOT" NA
"hsa-miR-7108-3p" 0.00465967981118995 0.11774576720917 4.52496269083848 0.0260213785734777 0.979240286587522 NA "NOT" NA
"hsa-miR-4669" 0.0253236450774332 0.139547944450984 2.2145887479233 0.0630130287539132 0.949756129494616 NA "NOT" NA
"hsa-miR-410-5p" 0.103727302329079 0.264638401183667 0.77458961115011 0.341649819948827 0.732614439849619 NA "NOT" NA
"hsa-miR-1278" 0.0810044125071884 0.186067246686179 0.790499537307548 0.235379323965104 0.813914332397756 NA "NOT" NA
"hsa-miR-1908-3p" 0.0292227874587195 0.219007390802748 1.80905810932585 0.121061556659648 0.90364227850257 NA "NOT" NA
"hsa-miR-6835-3p" 0.0009303739894404 0.0605905478432286 4.52496296373987 0.0133902859158765 0.989316416864583 NA "NOT" NA
"hsa-miR-4322" 0.00383413685829402 0.112239933467705 4.52496278146093 0.0248046092064136 0.980210814575787 NA "NOT" NA
"hsa-miR-1537-3p" 0.0982017462604828 0.23262860714167 0.738669936202751 0.314929030870721 0.752815538873812 NA "NOT" NA
"hsa-miR-4479" 0.0631038816423189 0.285356068667538 0.936470302251547 0.304714487989057 0.760583614243582 NA "NOT" NA
"hsa-miR-519c-3p" 0.011339426562627 0.144463878506949 4.5249622559306 0.0319259853090728 0.97453107591912 NA "NOT" NA
"hsa-miR-2682-5p" 0.041060238542739 0.202906588304038 2.66390661241468 0.0761688068787496 0.939284799078257 NA "NOT" NA
"hsa-miR-4671-3p" 0.0291823859299489 0.158224870200005 2.02485765287583 0.0781412312985481 0.937715709611285 NA "NOT" NA
"hsa-miR-4652-3p" 0.0868297662678238 0.319578924614092 0.885449107821552 0.36092297320209 0.718157029381463 NA "NOT" NA
"hsa-miR-5693" 0.02636534977349 0.142952509738527 2.11579130873566 0.067564560431034 0.946132267584618 NA "NOT" NA
"hsa-miR-6849-5p" 0.00350303095730157 0.123049304182676 4.52496260387056 0.0271934411297503 0.978305446993478 NA "NOT" NA
"hsa-miR-5003-5p" 0.0678439009644329 0.21273084724981 1.02151218269455 0.208250915509072 0.835033055112885 NA "NOT" NA
"hsa-miR-7151-5p" 0.102869356567481 0.336646376168327 0.71204235228049 0.472789820844413 0.636363137010867 NA "NOT" NA
"hsa-miR-4717-5p" 0.019489660179612 0.142994845339458 2.04905462616397 0.0697857653542198 0.944364177155518 NA "NOT" NA
"hsa-miR-513c-3p" 0.0441611464553778 -0.544413573013893 1.62429188542403 -0.335169791771613 0.737497008081468 NA "NOT" NA
"hsa-miR-519b-3p" 0.00328839192923525 0.125387861070658 4.52496256562363 0.0277102537871221 0.977893245505515 NA "NOT" NA
"hsa-miR-4482-5p" 0.0439673902544467 0.305710804146825 1.53925332565496 0.198609805839947 0.842567982473447 NA "NOT" NA
"hsa-miR-4679" 0.103695467913043 -0.628151826820557 0.736252123285343 -0.853174893428606 0.393562324049562 NA "NOT" NA
"hsa-miR-3165" 0.013646836644894 0.104616998778316 3.41574917833939 0.0306278339878507 0.97556634424632 NA "NOT" NA
"hsa-miR-1915-3p" 0.0178116994958392 0.0232981385620669 2.75384141758317 0.00846023246411693 0.993249791661134 NA "NOT" NA
"hsa-miR-4424" 0.00621537732457732 0.128757442075912 4.52496251062278 0.0284549190791397 0.977299322819062 NA "NOT" NA
"hsa-miR-6801-3p" 0.0176496617854484 0.160476865961511 2.92943321772026 0.0547808582871185 0.956313050374009 NA "NOT" NA
"hsa-miR-4735-3p" 0.000774930516611697 0.106734101991226 4.52496287242818 0.0235878403868428 0.981181371419754 NA "NOT" NA
"hsa-miR-6793-3p" 0.126654051894557 -0.179749349341495 0.602644613181848 -0.298267578287065 0.765498947481491 NA "NOT" NA
"hsa-miR-1193" 0.00229372483233116 0.109411016050531 4.5249628281571 0.0241794286949073 0.980709486856556 NA "NOT" NA
"hsa-miR-6715b-3p" 0.0574164469457924 -0.250000290471246 1.62397828307743 -0.153943124163888 0.877654581190701 NA "NOT" NA
"hsa-miR-6888-5p" 0.0146593731033526 0.111796683446358 2.77724657037427 0.0402545040973052 0.967890224826363 NA "NOT" NA
"hsa-miR-518c-5p" 0.0496420819955459 0.248821535389612 1.94301621147251 0.128059423241273 0.898101947153275 NA "NOT" NA
"hsa-miR-6737-5p" 0.114542885791607 0.283473708693184 0.691462080126883 0.409962768516773 0.681833259403721 NA "NOT" NA
"hsa-miR-6753-5p" 0.00272675451887784 0.111484934783721 4.52496279391456 0.0246377572283361 0.980343902519189 NA "NOT" NA
"hsa-miR-3925-5p" 0.0184063005845821 0.182747565340098 2.46536652801369 0.0741259213441721 0.940910189745403 NA "NOT" NA
"hsa-miR-6786-3p" 0.101671574329954 -0.0973540446958479 0.73384037927258 -0.132663788264623 0.89445928244485 NA "NOT" NA
"hsa-miR-4437" 0.005692365486595 0.123251603562939 4.52496260055953 0.0272381485645203 0.978269788829962 NA "NOT" NA
"hsa-miR-1273c" 0.0104009193289723 -0.00417030036278864 4.13735492676729 -0.00100796292235124 0.999195762082577 NA "NOT" NA
"hsa-miR-6757-5p" 0.0903385381370035 0.286120692920034 0.714957219700814 0.400192745853753 0.689014557167517 NA "NOT" NA
"hsa-miR-6729-3p" 0.0249757402049927 0.0995506406913369 2.21641102156503 0.0449152434827016 0.964174866564466 NA "NOT" NA
"hsa-miR-1185-1-3p" 0.0838549823822917 -0.040815889353721 0.859162597135132 -0.0475065947817341 0.96210947439622 NA "NOT" NA
"hsa-miR-6791-5p" 0.0061985062592973 0.12952566620517 4.30111478064376 0.030114440746402 0.97597578390445 NA "NOT" NA
"hsa-miR-4729" 0.0278683529059895 0.158505046011697 2.02766369975964 0.0781712697379185 0.937691815493248 NA "NOT" NA
"hsa-miR-1225-3p" 0.0751117354876369 -0.0163652993878241 0.887045818345868 -0.0184492154174646 0.985280490886143 NA "NOT" NA
"hsa-miR-518f-3p" 0.0170463975867568 0.166032736466012 3.37972997129595 0.0491260360668244 0.96081885467227 NA "NOT" NA
"hsa-miR-548ar-3p" 0.0413519315271799 0.267172126566687 1.37088810669685 0.194889812860392 0.845479209440278 NA "NOT" NA
"hsa-miR-3679-3p" 0.0679267229776135 0.119943986158807 0.964813960500565 0.124318253123719 0.901063295508915 NA "NOT" NA
"hsa-miR-4445-5p" 0.0219350170002413 -0.226217627232502 3.10226008831227 -0.0729202648368441 0.941869567864005 NA "NOT" NA
"hsa-miR-6512-5p" 0.0122157799835265 -0.0393101318404922 3.73194229860357 -0.0105334243391709 0.991595698761457 NA "NOT" NA
"hsa-miR-3183" 0.0752523456213137 0.260950167483873 0.956061580678757 0.272942844642509 0.784897151180664 NA "NOT" NA
"hsa-miR-3915" 0.000719122762776682 0.10673410198829 4.52496287242818 0.0235878403861941 0.981181371420272 NA "NOT" NA
"hsa-miR-6795-5p" 0.0199298274393385 0.190875824221281 2.23254343097208 0.085497026204848 0.931866259561416 NA "NOT" NA
"hsa-miR-3143" 0.0536603422010805 0.242535779052116 1.26674170168119 0.19146427304811 0.848161868691365 NA "NOT" NA
"hsa-miR-4284" 0.0325219899538347 0.0863503574523765 1.87090067607452 0.0461544316898505 0.963187161984068 NA "NOT" NA
"hsa-miR-4738-5p" 0.0908796657333095 0.302902186230923 0.766877203460575 0.394981341033559 0.692856658445241 NA "NOT" NA
"hsa-miR-3133" 0.0580026326580529 0.128988767745103 1.10728602535163 0.116490919953714 0.907263481933078 NA "NOT" NA
"hsa-miR-1263" 0.0149408573015445 -0.202504143474826 3.40038522337826 -0.0595532947510103 0.952511417691689 NA "NOT" NA
"hsa-miR-3685" 0.0118858551373299 0.0639555390750776 2.98502504073421 0.0214254614960774 0.982906262888686 NA "NOT" NA
"hsa-miR-6890-5p" 0.00928744660234011 0.048694151005111 3.49322627426364 0.0139395925662948 0.98887817449311 NA "NOT" NA
"hsa-miR-6507-3p" 0.0336864209998693 -0.272001280219443 1.6312473513333 -0.166744350571434 0.867571207307099 NA "NOT" NA
"hsa-miR-6784-3p" 0.0869058604386614 -0.0392896745758988 0.880767586788066 -0.044608447410262 0.964419409304561 NA "NOT" NA
"hsa-miR-1181" 0.101712183885273 0.222533454167815 0.721187524033655 0.308565313114638 0.757652210162084 NA "NOT" NA
"hsa-miR-510-3p" 0.100074465135212 -1.89472875661179 1.15470675719064 -1.64087439933373 0.100823490241075 NA NA NA
"hsa-miR-670-5p" 0.0199734254648149 -0.131621955773923 2.23238175136788 -0.0589603259806585 0.952983708389763 NA "NOT" NA
"hsa-miR-7114-3p" 0.0471572109093622 -0.281354644004123 1.36730780862368 -0.205772717912971 0.836968453086552 NA "NOT" NA
"hsa-miR-3132" 0.0238679123165511 0.096194514643157 2.12256503127992 0.0453199375404537 0.963852295905199 NA "NOT" NA
"hsa-miR-6771-3p" 0.0120976644629604 0.125898151002755 4.52496255728608 0.0278230260270407 0.977803300956136 NA "NOT" NA
"hsa-miR-208b-3p" 0.00835093717373309 -0.061322626363804 4.5249629637349 -0.0135520725484985 0.989187341520766 NA "NOT" NA
"hsa-miR-6720-5p" 0.00497078421965166 0.122974812076619 4.52496260508988 0.0271769786424956 0.97831857730511 NA "NOT" NA
"hsa-miR-3192-3p" 0.0247871293671301 0.110788537702845 1.9551847369886 0.0566639743073501 0.954812872222745 NA "NOT" NA
"hsa-miR-6794-5p" 0.000482781235092838 0.105609029965008 4.52496289105914 0.0233392035487585 0.9813797003124 NA "NOT" NA
"hsa-miR-7851-3p" 0.00625948812828648 0.0339784290135104 4.52496273180744 0.00750910693134882 0.994008655819453 NA "NOT" NA
"hsa-miR-518c-3p" 0.0269708025374828 0.188106899649673 2.21327466721831 0.0849903098046524 0.93226909449095 NA "NOT" NA
"hsa-miR-1295b-3p" 0.0443042670177508 -0.144963575241357 1.23973518713506 -0.116931080722455 0.906914668238141 NA "NOT" NA
"hsa-miR-548al" 0.0877106254624235 0.26252347731599 0.900041959818382 0.291679153901852 0.770531949258609 NA "NOT" NA
"hsa-miR-3195" 0.0120633666810068 0.0943867132941979 3.43916349363979 0.0274446717839241 0.978105068722034 NA "NOT" NA
"hsa-miR-521" 0.00735555219664544 0.130748030936117 4.5249624781909 0.0288948320712685 0.976948467312235 NA "NOT" NA
"hsa-miR-4457" 0.0138990739094983 0.145274883942901 4.49119198895449 0.0323466207412611 0.974195630663449 NA "NOT" NA
"hsa-miR-647" 0.00202299503721817 0.106734102031836 4.52496287242818 0.0235878403958176 0.981181371412595 NA "NOT" NA
"hsa-miR-6749-3p" 0.0638237194585653 0.143122086575476 1.08388406351129 0.132045567781324 0.894948249401674 NA "NOT" NA
"hsa-miR-4749-5p" 0.0643757979468257 -0.0114385679799524 0.933978015727754 -0.0122471490627534 0.990228433126807 NA "NOT" NA
"hsa-miR-6818-5p" 0.118690865811583 0.0656863852408048 0.663608553450862 0.0989836325936818 0.921151265575926 NA "NOT" NA
"hsa-miR-1180-5p" 0.0790250863399131 -0.228219074436232 0.930906717836958 -0.245157833823047 0.806334223967025 NA "NOT" NA
"hsa-miR-6779-3p" 0.016554138911241 0.112651198353837 2.76298423807157 0.040771567496332 0.967478006355098 NA "NOT" NA
"hsa-miR-4780" 0.00825699845626866 0.145267517317849 3.82869970181746 0.037941737046886 0.969734135640094 NA "NOT" NA
"hsa-miR-6857-3p" 0.012221485652453 0.104606640060515 3.19056976271877 0.0327861942662482 0.973845087674486 NA "NOT" NA
"hsa-miR-3146" 0.0740314162953292 0.182068260472796 0.947124897972264 0.192232577627928 0.847560028493907 NA "NOT" NA
"hsa-miR-3129-5p" 0.0729625664060922 0.305730545528223 1.00130679205614 0.305331540696352 0.760113656135638 NA "NOT" NA
"hsa-miR-4708-5p" 0.00117691676984744 0.0605905478432286 4.52496296373987 0.0133902859158765 0.989316416864583 NA "NOT" NA
"hsa-miR-4637" 0.0149639758518482 0.124100363900148 2.62128690334091 0.04734329681424 0.962239620882934 NA "NOT" NA
"hsa-miR-5585-5p" 0.0371340018305653 0.167574036061341 1.79651679129503 0.0932771888764504 0.925683353701623 NA "NOT" NA
"hsa-miR-6873-5p" 0.00403168268818054 0.0716022087095102 4.52496278145928 0.0158238226848838 0.987374943060795 NA "NOT" NA
"hsa-miR-487b-5p" 0.0581828024497818 -0.239757555816667 1.1312693936439 -0.21193674748363 0.832156381386051 NA "NOT" NA
"hsa-miR-8077" 0.00303702742176844 0.106734102050081 4.52496287242817 0.0235878403998496 0.981181371409379 NA "NOT" NA
"hsa-miR-6784-5p" 0.00529395913291522 0.117745767230711 4.52496269083848 0.0260213785782381 0.979240286583725 NA "NOT" NA
"hsa-miR-492" 0.00351648368845663 0.0660963772728224 4.52496287242653 0.0146070540546508 0.988345671532084 NA "NOT" NA
"hsa-miR-6735-5p" 0.108730485139127 -0.03128211068418 0.702321255960659 -0.0445410279394025 0.964473148845178 NA "NOT" NA
"hsa-miR-1234-3p" 0.0782902949981677 0.171406096904836 0.814864025256192 0.210349324049428 0.833395041294791 NA "NOT" NA
"hsa-miR-518a-3p" 0.0156824446884814 0.205321320980689 2.97641197777709 0.068982829834609 0.945003286745252 NA "NOT" NA
"hsa-miR-6721-5p" 0.0593349160341148 -0.0214081362841785 1.18010121565541 -0.0181409323201899 0.985526424047286 NA "NOT" NA
"hsa-miR-3167" 0.000898089951747889 0.106734101997169 4.52496287242817 0.0235878403881564 0.981181371418706 NA "NOT" NA
"hsa-miR-548n" 0.0856436242212652 0.250878182812333 0.916321183405358 0.273788478707853 0.784247178100792 NA "NOT" NA
"hsa-miR-3686" 0.0022510081956505 0.106734102036564 4.52496287242817 0.0235878403968624 0.981181371411762 NA "NOT" NA
"hsa-miR-215-3p" 0.0615670202612878 0.10121918713888 2.06968910051988 0.0489055033016574 0.960994603111707 NA "NOT" NA
"hsa-miR-4427" 0.0318504838038865 0.208365497498153 1.94185793358623 0.107302132609332 0.9145492927348 NA "NOT" NA
"hsa-miR-548b-5p" 0.0521134037244667 0.124147532098294 1.40011275034887 0.0886696675445313 0.929344439348213 NA "NOT" NA
"hsa-miR-4740-3p" 0.00282511270930275 0.106734102046793 4.52496287242818 0.0235878403991231 0.981181371409959 NA "NOT" NA
"hsa-miR-371a-3p" 0.0242157274008296 -0.219222452080064 2.21838521798835 -0.0988207324419773 0.921280606956802 NA "NOT" NA
"hsa-miR-548ad-5p" 0.00408257309764618 0.117745767190533 4.52496269083848 0.026021378569359 0.979240286590807 NA "NOT" NA
"hsa-miR-548ar-5p" 0.00118916840428665 0.106734102008788 4.52496287242817 0.023587840390724 0.981181371416658 NA "NOT" NA
"hsa-miR-3680-5p" 0.0878034653802536 0.246302522854843 0.907219440313448 0.271491672146867 0.786012903937754 NA "NOT" NA
"hsa-miR-4496" 0.0117656568003279 0.145265538312489 3.74094453823312 0.0388312461807037 0.969024932764704 NA "NOT" NA
"hsa-miR-1253" 0.00199454686167756 0.106734102031176 4.52496287242817 0.0235878403956718 0.981181371412712 NA "NOT" NA
"hsa-miR-519d-3p" 0.0479137893148078 0.23060531319246 2.41222836901385 0.0955984583195722 0.923839489676414 NA "NOT" NA
"hsa-miR-6749-5p" 0.00521976585637857 0.0771080424649335 4.52496269083684 0.0170405918751726 0.986404232832867 NA "NOT" NA
"hsa-miR-6887-3p" 0.00947992956426976 0.125756971040468 4.52496255959251 0.0277918257630385 0.977828185542175 NA "NOT" NA
"hsa-miR-892c-5p" 0.075013317130121 0.204448518507687 2.48448021630451 0.0822902582061165 0.934415900972666 NA "NOT" NA
"hsa-miR-4662a-3p" 0.00699179845091286 0.0771080423938018 4.52496269083684 0.0170405918594528 0.986404232845408 NA "NOT" NA
"hsa-miR-6880-5p" 0.00499141619148519 0.120365017169466 4.52496264784799 0.0266002233690725 0.978778595100989 NA "NOT" NA
"hsa-miR-1260a" 0.00229660452172774 0.114413956177084 4.5249627456368 0.0252850603659461 0.979827590223449 NA "NOT" NA
"hsa-miR-3622a-5p" 0.0148980143316642 0.0740626478018329 2.77640187710438 0.0266757663624244 0.978718341894042 NA "NOT" NA
"hsa-miR-4779" 0.0154439701310008 0.167248767423359 2.61732255129381 0.0639007092727961 0.949049287516997 NA "NOT" NA
"hsa-miR-5010-5p" 0.0783637883677581 0.0308066631605401 0.886559871691044 0.0347485422521761 0.972280253158554 NA "NOT" NA
"hsa-miR-6779-5p" 0.089331380340256 0.194923165601163 0.83058739861007 0.234681101504011 0.81445625695142 NA "NOT" NA
"hsa-miR-3916" 0.0236695348461142 0.172740820473395 2.44051722056222 0.0707804145031193 0.943572519685609 NA "NOT" NA
"hsa-miR-6772-5p" 0.0341711056619507 -0.0825403116883568 1.68548597979843 -0.0489712241321806 0.960942228231247 NA "NOT" NA
"hsa-miR-6794-3p" 0.00397284477892788 0.117745767188165 4.52496269083848 0.0260213785688355 0.979240286591225 NA "NOT" NA
"hsa-miR-371b-3p" 0.0178972744089488 -0.00635602505282018 2.46732285221846 -0.00257608162105954 0.997944586520543 NA "NOT" NA
"hsa-miR-4431" 0.0415914965552873 -0.201603282662059 1.8667730507186 -0.107995603742219 0.913999179520197 NA "NOT" NA
"hsa-miR-524-5p" 0.00319412725156159 0.121197098728213 4.52496263420706 0.0267841103950799 0.978631926740053 NA "NOT" NA
"hsa-miR-6752-3p" 0.00995047409272647 0.0462834598021624 3.78123889637532 0.0122402897755361 0.990233905635972 NA "NOT" NA
"hsa-miR-6812-5p" 0.0164057472868491 0.156261205318048 3.1425609312904 0.049724160878524 0.960342202674742 NA "NOT" NA
"hsa-miR-4489" 0.026149654514459 0.172797817089515 1.75132713489198 0.098666784546893 0.921402842233245 NA "NOT" NA
"hsa-miR-7161-5p" 0.0163254450278262 0.117729741387674 2.76536338770208 0.0425729731981095 0.966041940213928 NA "NOT" NA
"hsa-miR-6748-3p" 0.096943879693231 -0.167010068664831 0.718889029367149 -0.232316897104207 0.816291889426457 NA "NOT" NA
"hsa-miR-933" 0.0264765240085604 0.121104429033698 2.70755608605853 0.0447283177834345 0.964323861953244 NA "NOT" NA
"hsa-miR-4654" 0.0228207023219367 -0.0554146899933678 2.3265212748588 -0.0238186904165452 0.980997231481901 NA "NOT" NA
"hsa-miR-1283" 0.0016908475736014 0.116466460276041 4.52496271186435 0.0257386563585746 0.979465790745834 NA "NOT" NA
"hsa-miR-6781-5p" 0.0111729125822332 0.0936163124699178 3.75265103197738 0.0249467141154845 0.980097466338208 NA "NOT" NA
"hsa-miR-7850-5p" 0.0798346301879785 0.136559535047108 0.903963632182614 0.151067510003015 0.879922461583378 NA "NOT" NA
"hsa-miR-6787-5p" 0.0340719325657919 0.238367912653705 1.58511834901409 0.150378621761564 0.880465906830707 NA "NOT" NA
"hsa-miR-6756-3p" 0.0917413922422342 0.360310243646841 0.736076114380669 0.489501339070083 0.624486806745217 NA "NOT" NA
"hsa-miR-6084" 0.0115479365500697 0.153693265479026 3.20085186884844 0.0480163630734713 0.961703201801581 NA "NOT" NA
"hsa-miR-4778-3p" 0.0172098748688037 0.124042406067312 3.3751640051861 0.0367515195933337 0.970683129668974 NA "NOT" NA
"hsa-miR-3177-3p" 0.0755348237962508 0.287552231608959 0.945921731779036 0.303991569226501 0.761134314189918 NA "NOT" NA
"hsa-miR-6872-3p" 0.0134403872383046 0.00682378083151913 3.41808561386714 0.0019963750480196 0.998407124229684 NA "NOT" NA
"hsa-miR-3173-3p" 0.027476953578943 0.194747948615668 2.11371699336229 0.0921352996769364 0.926590542632918 NA "NOT" NA
"hsa-miR-6716-5p" 0.0103566332737343 0.139760598254033 3.77114124021223 0.0370605578925938 0.970436720650836 NA "NOT" NA
"hsa-miR-6858-5p" 0.114101219424449 0.423760770506391 0.74623831586956 0.567862519914434 0.570128323435537 NA "NOT" NA
"hsa-miR-7155-5p" 0.119598570806962 0.392931839079173 0.654250687745806 0.600582997372161 0.548117765333592 NA "NOT" NA
"hsa-miR-3198" 0.0691588765313761 0.2106919147183 1.04105276397232 0.202383512161639 0.839616917094883 NA "NOT" NA
"hsa-miR-6817-3p" 0.0140426245111823 0.0603039134248906 3.16805213186255 0.0190350129716574 0.984813174152222 NA "NOT" NA
"hsa-miR-4749-3p" 0.0274200829403657 0.0342954085720778 1.81214934474955 0.0189252661053814 0.98490072371128 NA "NOT" NA
"hsa-miR-548ah-5p" 0.0150212727876269 -0.0283214977300938 3.15695280304558 -0.00897115018722215 0.99284215378551 NA "NOT" NA
"hsa-miR-4746-3p" 0.00234933564278908 0.112239933428751 4.52496278146092 0.0248046091978051 0.980210814582653 NA "NOT" NA
"hsa-miR-6746-5p" 0.0129121314723023 0.103411391859152 3.18138453865653 0.0325051532132049 0.974069206532882 NA "NOT" NA
"hsa-miR-5583-5p" 0.00582949129583972 0.123251603640297 4.52496260055953 0.0272381485816163 0.978269788816326 NA "NOT" NA
"hsa-miR-6130" 0.00173797850669674 0.0605905478432286 4.52496296373987 0.0133902859158765 0.989316416864583 NA "NOT" NA
"hsa-miR-3659" 0.0260131515484534 0.00717742323712907 2.0305477898163 0.00353472263648539 0.997179705254547 NA "NOT" NA
"hsa-miR-4703-3p" 0.0571318608004296 0.0355328768835031 1.43599081141262 0.024744501567213 0.980258758817251 NA "NOT" NA
"hsa-miR-4664-3p" 0.0783457491673783 0.192704249869261 0.848779561376422 0.227036864031885 0.820395077184936 NA "NOT" NA
"hsa-miR-378b" 0.0180154599346585 0.190967254135339 2.4687774717164 0.0773529636928237 0.938342758148471 NA "NOT" NA
"hsa-miR-4776-5p" 0.00117457891010192 0.106734102008232 4.52496287242818 0.0235878403906012 0.981181371416756 NA "NOT" NA
"hsa-miR-6855-3p" 0.0439215341487417 0.122593015379031 1.33304145315462 0.0919648935814542 0.926725932215764 NA "NOT" NA
"hsa-miR-451b" 0.00476897696241115 0.116922033463421 4.52496270437472 0.0258393363884262 0.979385486413003 NA "NOT" NA
"hsa-miR-3914" 0.02505706098751 0.015594549586609 1.95392787618258 0.00798112856502989 0.993632048344988 NA "NOT" NA
"hsa-miR-6776-5p" 0.0522326005721945 0.0841398659925991 1.40069062200849 0.0600702715293035 0.952099667074171 NA "NOT" NA
"hsa-miR-7114-5p" 0.0418752305079925 -0.0739911441925754 1.40479520706257 -0.0526704133247228 0.957994513038475 NA "NOT" NA
"hsa-miR-3190-3p" 0.110445964896541 0.381581187712283 0.673166507129664 0.566845176744337 0.570819374137857 NA "NOT" NA
"hsa-miR-6499-5p" 0.0323211306126886 -0.367463642119692 2.19583161354002 -0.167346002240711 0.867097809889246 NA "NOT" NA
"hsa-miR-564" 0.0144927558017117 0.121979835694727 2.62516400304744 0.0464656057881054 0.962939147067595 NA "NOT" NA
"hsa-miR-6739-3p" 0.111615219644113 0.230968916564712 0.639664831531406 0.361078028960503 0.718041117211419 NA "NOT" NA
"hsa-miR-3646" 0.022219801134931 0.0589355697494455 2.22522799398164 0.0264851826009932 0.978870352025889 NA "NOT" NA
"hsa-miR-3197" 0.0186956039813618 0.0791851162810484 2.74970755186881 0.0287976502181954 0.977025974958378 NA "NOT" NA
"hsa-miR-3650" 0.0732377187072745 0.121914821590692 1.00286922839289 0.121566020911881 0.903242725232286 NA "NOT" NA
"hsa-miR-6883-5p" 0.0150494106077161 0.133677030112849 4.02869473661705 0.0331812258937988 0.973530069444621 NA "NOT" NA
"hsa-miR-3135a" 0.013136371974805 0.113028852997491 2.79103904626422 0.040497051859156 0.967696857390782 NA "NOT" NA
"hsa-miR-6732-5p" 0.00200463652770678 0.106734102031412 4.52496287242817 0.0235878403957238 0.98118137141267 NA "NOT" NA
"hsa-miR-3921" 0.00204844234342521 0.1122399334165 4.52496278146093 0.0248046091950977 0.980210814584813 NA "NOT" NA
"hsa-miR-597-3p" 0.0746453172199229 0.301226365508125 0.885190685984042 0.34029545303367 0.733634041012716 NA "NOT" NA
"hsa-miR-124-5p" 0.0906795980209147 -0.447425883268973 0.94858878629341 -0.471675281991557 0.637158582904002 NA "NOT" NA
"hsa-miR-522-3p" 0.0238582644475493 0.180592134838155 2.72424602545116 0.0662906848907844 0.947146399293319 NA "NOT" NA
"hsa-miR-6756-5p" 0.00629641545026028 0.128650499970539 4.52496251236641 0.0284312852579323 0.977318172253882 NA "NOT" NA
"hsa-miR-938" 0.0304577476165031 0.133838541184201 1.58428255720626 0.084478958993409 0.93267563132239 NA "NOT" NA
"hsa-miR-6875-3p" 0.0670642732741663 0.0492007644590998 1.15485836161716 0.0426032889351067 0.966017773681381 NA "NOT" NA
"hsa-miR-4768-3p" 0.00955308175639301 0.128757442199676 4.52496251062278 0.0284549191064911 0.977299322797248 NA "NOT" NA
"hsa-miR-6734-3p" 0.0982212319363047 0.0281361319139465 0.693718321288552 0.0405584385629095 0.967647918095485 NA "NOT" NA
"hsa-miR-6878-5p" 0.0648522711433799 -0.130814812912858 1.06204513262878 -0.123172555378193 0.901970457691364 NA "NOT" NA
"hsa-miR-943" 0.0916149563479858 0.0180069965437008 0.725675951628245 0.0248141012573137 0.980203243345343 NA "NOT" NA
"hsa-miR-499b-3p" 0.0171614759195764 0.145253593643523 3.37078646220846 0.0430919001461625 0.965628276050406 NA "NOT" NA
"hsa-miR-6792-5p" 0.00613226250744732 0.12325160364361 4.52496260055953 0.0272381485823484 0.978269788815743 NA "NOT" NA
"hsa-miR-516a-5p" 0.0834015280970566 0.332929292675602 1.50179977624899 0.221686870607447 0.824557651559311 NA "NOT" NA
"hsa-miR-518b" 0.0691146349828445 0.247531993134746 1.60965262013815 0.153779759705856 0.877783393402112 NA "NOT" NA
"hsa-miR-4493" 0.00249115261507343 0.106734102041112 4.52496287242817 0.0235878403978675 0.98118137141096 NA "NOT" NA
"hsa-miR-3606-5p" 0.00653792005668484 0.0826138788701676 4.5249626005579 0.0182573616984109 0.985433542226951 NA "NOT" NA
"hsa-miR-5589-3p" 0.0785721110241418 -0.665284528809722 1.78251322164719 -0.373228383795629 0.708978472749369 NA "NOT" NA
"hsa-miR-6880-3p" 0.106402168718719 0.349369234920181 0.706448558180734 0.494543064564937 0.620922700554034 NA "NOT" NA
"hsa-miR-4451" 0.0244909785219904 0.126604195568143 2.56890509838612 0.0492833291691779 0.960693504768768 NA "NOT" NA
"hsa-miR-520g-3p" 0.0336870970667032 0.249589543306919 2.02793022401979 0.123076001506689 0.902046914803619 NA "NOT" NA
"hsa-miR-3138" 0.0420853048276328 0.148508126278697 1.48433150569892 0.100050511431252 0.920304224264613 NA "NOT" NA
"hsa-miR-4704-5p" 0.00354288255114298 0.112239933463332 4.52496278146092 0.0248046092054472 0.980210814576557 NA "NOT" NA
"hsa-miR-6758-3p" 0.0767333852853557 0.138188407843575 1.1035393065636 0.125222914146929 0.90034707715928 NA "NOT" NA
"hsa-miR-6727-5p" 0.0683199722090941 0.202761303224452 0.982539224575579 0.206364588967975 0.836506129390256 NA "NOT" NA
"hsa-miR-3144-5p" 0.0120620070228061 0.0110221669251996 3.19277461946644 0.00345222204473726 0.997245530801261 NA "NOT" NA
"hsa-miR-302a-5p" 0.0321360505382171 -0.247466082234948 1.80332766782585 -0.137227463788265 0.890851003294242 NA "NOT" NA
"hsa-miR-6776-3p" 0.0262859985755073 -0.0276030690758937 2.11800846189568 -0.0130325584493596 0.989601817177359 NA "NOT" NA
"hsa-miR-4776-3p" 0.00117994608161047 0.106734102008453 4.52496287242818 0.02358784039065 0.981181371416717 NA "NOT" NA
"hsa-miR-1825" 0.0031653054751909 0.106734102051953 4.52496287242817 0.0235878404002634 0.981181371409049 NA "NOT" NA
"hsa-miR-3616-3p" 0.0967482745857096 -0.322276009289941 0.822291727391543 -0.39192417794626 0.695114237832123 NA "NOT" NA
"hsa-miR-3168" 0.00798098048473605 0.114977491359448 4.52496273635948 0.0254095996052228 0.979728254203464 NA "NOT" NA
"hsa-miR-4464" 0.00433198830865082 0.117745767100839 4.52496269083848 0.0260213785495368 0.979240286606618 NA "NOT" NA
"hsa-miR-5000-5p" 0.114662805813313 0.266882243379915 0.637368696473104 0.418725056402541 0.675417081465882 NA "NOT" NA
"hsa-miR-499b-5p" 0.0238270042321449 0.204752562921138 1.95740700251311 0.104603979988963 0.91669005646044 NA "NOT" NA
"hsa-miR-6892-3p" 0.00319629169317538 0.112239933454162 4.52496278146093 0.0248046092034208 0.980210814578174 NA "NOT" NA
"hsa-miR-514b-3p" 0.0592519311773075 -0.984417963521369 1.33062267555647 -0.739817516719892 0.459410728748754 NA "NOT" NA
"hsa-miR-4428" 0.00408484205627413 0.112239933474119 4.52496278146093 0.0248046092078312 0.980210814574656 NA "NOT" NA
"hsa-miR-4710" 0.027308694281534 0.158143908049833 1.81104045496884 0.0873221288988571 0.930415464886178 NA "NOT" NA
"hsa-miR-4492" 0.00329013629471718 0.12448303215313 4.52496258041473 0.0275102898512191 0.978052732840077 NA "NOT" NA
"hsa-miR-6502-3p" 0.00468510378402424 0.11774576721055 4.52496269083848 0.0260213785737825 0.979240286587279 NA "NOT" NA
"hsa-miR-6854-3p" 0.0195789488863894 0.0534938134200169 2.3413360232396 0.0228475592093782 0.981771871149116 NA "NOT" NA
"hsa-miR-4726-3p" 0.0467587527255284 0.125754876042784 1.2989346993561 0.0968138553116817 0.92287422067643 NA "NOT" NA
"hsa-miR-517b-3p" 0.0545113532324723 0.154487337989802 1.62596247385823 0.0950128557538112 0.924304615702694 NA "NOT" NA
"hsa-miR-6789-3p" 0.0105320198739513 0.148901606214084 3.21586701113463 0.0463021653876004 0.963069413432473 NA "NOT" NA
"hsa-miR-527" 0.011444429357626 0.182227257771682 4.13503690801401 0.044069076485995 0.964849342216497 NA "NOT" NA
"hsa-miR-4655-5p" 0.00129333694166815 0.11223993333178 4.52496278146093 0.0248046091763748 0.980210814599747 NA "NOT" NA
"hsa-miR-6759-5p" 0.0050128998273104 0.0716022086954943 4.52496278145928 0.0158238226817863 0.987374943063266 NA "NOT" NA
"hsa-miR-7-2-3p" 0.125523759525384 -0.372006530569397 0.611385651406608 -0.608464607753756 0.542879372515737 NA "NOT" NA
"hsa-miR-6742-3p" 0.0362004173417836 0.109718703127419 1.44994250556261 0.0756710715814531 0.939680791519256 NA "NOT" NA
"hsa-miR-4639-5p" 0.0174744602476542 0.161747949798249 2.75614424041711 0.058686315261124 0.953201959390661 NA "NOT" NA
"hsa-miR-548az-5p" 0.0448400428985435 0.192332930405774 1.7301977259603 0.111162399256434 0.911487567832986 NA "NOT" NA
"hsa-miR-4659a-5p" 0.0975129589540647 0.1691819695096 0.843681442808634 0.200528257379218 0.841067460587426 NA "NOT" NA
"hsa-miR-6499-3p" 0.0223917744251296 -0.098636621555017 2.57888801373844 -0.0382477335307128 0.969490162862909 NA "NOT" NA
"hsa-miR-6740-5p" 0.0268616208355728 0.15759155815369 1.95069498028273 0.0807873910306825 0.935611035791123 NA "NOT" NA
"hsa-miR-371b-5p" 0.0485553228016526 0.138836178623851 1.29865590374824 0.106907594400592 0.914862288263218 NA "NOT" NA
"hsa-miR-4474-5p" 0.019419838678711 0.129714236360673 2.45963006020495 0.0527372951157802 0.957941223152978 NA "NOT" NA
"hsa-miR-7161-3p" 0.00725599072629558 0.0771080424182494 4.52496269083684 0.0170405918648556 0.986404232841098 NA "NOT" NA
"hsa-miR-1236-5p" 0.045978038349329 0.175153740551608 1.44299400069646 0.121382168232903 0.903388340129612 NA "NOT" NA
"hsa-miR-4488" 0.00455489864297807 0.122752579543297 4.52496260872788 0.0271278660527556 0.978357749039779 NA "NOT" NA
"hsa-miR-559" 0.00538628593166888 0.030964483936948 4.52496278145764 0.0068430361601722 0.994540089710817 NA "NOT" NA
"hsa-miR-5582-3p" 0.125314776918191 0.00587415916189753 0.668339468712858 0.00878918489313591 0.992987335359631 NA "NOT" NA
"hsa-miR-3660" 0.0363992497268094 0.140990075001329 1.68093377405538 0.0838760438855245 0.93315498663879 NA "NOT" NA
"hsa-miR-328-5p" 0.0965298447422752 0.250803753551085 0.791036567265986 0.317057091833218 0.751200282177788 NA "NOT" NA
"hsa-miR-517a-3p" 0.0545113532324723 0.154487337989802 1.62596247385823 0.0950128557538112 0.924304615702694 NA "NOT" NA
"hsa-miR-6505-5p" 0.0817553857579622 -0.358999676790797 1.13319056024395 -0.316804330520995 0.751392078065283 NA "NOT" NA
"hsa-miR-548ag" 0.0363939298680063 0.116633825771671 1.58205036241395 0.0737232066327563 0.941230632811338 NA "NOT" NA
"hsa-miR-571" 0.00194378770410126 0.106734102030053 4.52496287242817 0.0235878403954235 0.98118137141291 NA "NOT" NA
"hsa-miR-4659b-5p" 0.0394982428041325 0.111097371031341 1.44735652247881 0.0767588146430362 0.938815415183582 NA "NOT" NA
"hsa-miR-520h" 0.0135656481951213 0.163658589278915 2.78913107618739 0.0586772671518289 0.953209166317966 NA "NOT" NA
"hsa-miR-4635" 0.0329710614214194 0.215732315500856 1.86855646544424 0.11545399857615 0.908085280395664 NA "NOT" NA
"hsa-miR-5009-3p" 0.00189921243407518 0.106734102028997 4.52496287242818 0.0235878403951902 0.981181371413096 NA "NOT" NA
"hsa-miR-135a-3p" 0.0324338721143034 0.126275915505293 1.80449297575312 0.0699786129411731 0.944210682299121 NA "NOT" NA
"hsa-miR-6789-5p" 0.00433245185629494 0.117745767188 4.52496269083848 0.0260213785687991 0.979240286591254 NA "NOT" NA
"hsa-miR-490-3p" 0.0658947299701448 -0.11751900368361 1.26863925696784 -0.0926339012750482 0.926194410210197 NA "NOT" NA
"hsa-miR-4771" 0.00120920905147439 0.106734102009475 4.52496287242818 0.0235878403908759 0.981181371416537 NA "NOT" NA
"hsa-miR-6877-3p" 0.00168027761819904 0.112239933400793 4.52496278146093 0.0248046091916264 0.980210814587581 NA "NOT" NA
"hsa-miR-7974" 0.110206715879274 0.373167797916753 0.745042032965721 0.500868114019444 0.616463944479764 NA "NOT" NA
"hsa-miR-3202" 0.0568159994970742 0.161952994510602 1.15551049242677 0.140157095562562 0.888535870002681 NA "NOT" NA
"hsa-miR-5572" 0.000295490587738013 0.103915386037277 4.52496291913283 0.0229649143859044 0.981678259827639 NA "NOT" NA
"hsa-miR-6773-3p" 0.0139620937817472 -0.0253595405757155 2.96263476335925 -0.00855979309004026 0.993170356651285 NA "NOT" NA
"hsa-miR-6727-3p" 0.0125544138048759 0.0641256009787171 2.97784289592652 0.021534245834942 0.98281948556544 NA "NOT" NA
"hsa-miR-4429" 0.0114545942430306 0.142231213905677 3.44962575859255 0.0412309113681095 0.967111810910204 NA "NOT" NA
"hsa-miR-4744" 0.0285853565571407 0.211336253331299 1.80890336970381 0.116831145804048 0.906993861974381 NA "NOT" NA
"hsa-miR-6798-5p" 0.00324554696699443 0.1177457670974 4.52496269083848 0.0260213785487768 0.979240286607224 NA "NOT" NA
"hsa-miR-1236-3p" 0.0145794418571126 0.150547312660572 3.16112259426361 0.0476246359232525 0.96201539767585 NA "NOT" NA
"hsa-miR-5087" 0.0309036499305311 0.124547246813091 1.8064766626675 0.068944841296306 0.945033525220629 NA "NOT" NA
"hsa-miR-5581-5p" 0.0168795875804766 0.0713396560976071 2.60730709404374 0.0273614321307141 0.978171459424184 NA "NOT" NA
"hsa-miR-6813-3p" 0.050093250386416 0.320114793983735 1.09024277377697 0.293617900235878 0.769049895992061 NA "NOT" NA
"hsa-miR-3150b-5p" 0.00525609618258942 0.118604800815318 4.52496267673036 0.0262112219013969 0.979088865175568 NA "NOT" NA
"hsa-miR-6795-3p" 0.0403273157151219 0.221390343394683 1.37092961855364 0.161489211698741 0.871708107656286 NA "NOT" NA
"hsa-miR-6885-5p" 0.0533340649745047 0.0548836008443874 1.36589465539772 0.0401814302644053 0.967948482175172 NA "NOT" NA
"hsa-miR-4659b-3p" 0.0176064326431781 0.126261239479812 2.34822978323925 0.0537686900920069 0.957119455106511 NA "NOT" NA
"hsa-miR-6134" 0.00131166032153296 0.106734102012941 4.52496287242818 0.0235878403916418 0.981181371415926 NA "NOT" NA
"hsa-miR-3910" 0.0916682748367057 0.287625763549236 0.936710533638069 0.30705938838131 0.758798168760311 NA "NOT" NA
"hsa-miR-6512-3p" 0.0342677566124443 -0.37545814359884 1.93906743928426 -0.193628202914607 0.846467013365256 NA "NOT" NA
"hsa-miR-6771-5p" 0.0086853035763372 0.0856038129992759 4.19272262749926 0.0204172373430613 0.983710533305155 NA "NOT" NA
"hsa-miR-3689a-5p" 0.0226892000886588 0.228162668545087 4.5249607781525 0.0504231262393933 0.959785207750118 NA "NOT" NA
"hsa-miR-3929" 0.00935919139443019 0.128534467791709 4.52496251425839 0.0284056425631572 0.977338623904003 NA "NOT" NA
"hsa-miR-6750-5p" 0.0256808376482524 0.147888740170209 2.03208955600004 0.0727766843412716 0.941983824946501 NA "NOT" NA
"hsa-miR-4446-5p" 0.00317531473704707 0.112239933454552 4.52496278146093 0.0248046092035069 0.980210814578105 NA "NOT" NA
"hsa-miR-510-5p" 0.0191776677754245 -0.292940019491925 3.11997996427427 -0.0938916348330029 0.925195238918847 NA "NOT" NA
"hsa-miR-1256" 0.0416984866903751 0.190302461126658 1.52712495332199 0.124614859257384 0.900828464113258 NA "NOT" NA
"hsa-miR-6811-5p" 0.00154376195432455 0.106734102019934 4.52496287242818 0.0235878403931874 0.981181371414693 NA "NOT" NA
"hsa-miR-450b-3p" 0.0977101842593601 0.398314570790903 0.767389378604098 0.51905145144887 0.603724862205849 NA "NOT" NA
"hsa-miR-6732-3p" 0.0324082229552022 0.0441578860975978 1.63273752856055 0.0270453060122456 0.978423598260759 NA "NOT" NA
"hsa-miR-3529-3p" 0.0118946767152735 0.134260455076081 4.09708902275954 0.0327697187760035 0.973858226153933 NA "NOT" NA
"hsa-miR-4448" 0.0150293557020999 0.139758422511143 3.68197377229429 0.0379574736688192 0.969721588670568 NA "NOT" NA
"hsa-miR-3124-5p" 0.0339932092908221 0.0995323777236807 1.68440564163509 0.0590905036550828 0.952880022411617 NA "NOT" NA
"hsa-miR-1237-5p" 0.00208052111446964 0.106734102033031 4.52496287242817 0.0235878403960816 0.981181371412385 NA "NOT" NA
"hsa-miR-6782-5p" 0.0135985931442895 0.154383657870907 2.96560038551402 0.0520581460081475 0.958482362365373 NA "NOT" NA
"hsa-miR-3186-5p" 0.0179672992811887 0.136622600996558 2.23895131224191 0.0610208003405643 0.951342643645713 NA "NOT" NA
"hsa-miR-6786-5p" 0.00592505561199415 0.0364703176950989 4.5249626908352 0.00805980517120405 0.993569275514695 NA "NOT" NA
"hsa-miR-1197" 0.036469059748336 0.165113997750113 2.01194869940419 0.0820667036883245 0.934593670390608 NA "NOT" NA
"hsa-miR-198" 0.0296465947451619 0.200278768961499 2.10921143967084 0.0949543346838448 0.924351098605588 NA "NOT" NA
"hsa-miR-519a-3p" 0.0383909072861464 0.184998878972144 2.19982816437591 0.0840969681032468 0.932979335209606 NA "NOT" NA
"hsa-miR-3175" 0.0244277628455418 0.0997775496241652 2.03445931973613 0.0490437673814516 0.960884416558526 NA "NOT" NA
"hsa-miR-6890-3p" 0.00207586395346196 0.106734102032945 4.52496287242817 0.0235878403960626 0.9811813714124 NA "NOT" NA
"hsa-miR-6504-3p" 0.00114913037513405 0.106734102007335 4.52496287242818 0.023587840390403 0.981181371416914 NA "NOT" NA
"hsa-miR-3907" 0.00370288074950408 0.110483876823651 4.52496281043695 0.0244165270416846 0.980520365582772 NA "NOT" NA
"hsa-miR-551b-5p" 0.00586091453479058 0.0894258927712361 3.91694102596851 0.0228305435742741 0.981785444121213 NA "NOT" NA
"hsa-miR-7157-3p" 0.000986700075428931 0.10673410200101 4.52496287242817 0.0235878403890052 0.981181371418029 NA "NOT" NA
"hsa-miR-6851-5p" 0.0319663808467026 0.222204181921339 1.80424461532519 0.123156350327414 0.90198328975328 NA "NOT" NA
"hsa-miR-6870-5p" 0.0110197999295455 0.102275852155716 3.20894474712569 0.0318721137991941 0.974574037301889 NA "NOT" NA
"hsa-miR-4709-5p" 0.0832184545759729 0.162966409979722 0.915984554463056 0.177913927899419 0.858790572471674 NA "NOT" NA
"hsa-miR-1257" 0.000966048661774864 0.106734102000132 4.52496287242817 0.0235878403888111 0.981181371418184 NA "NOT" NA
"hsa-miR-6747-5p" 0.0176933854490855 0.167263370080839 2.75535589043278 0.0607048151789084 0.95159429679765 NA "NOT" NA
"hsa-miR-3663-3p" 0.0119999323435795 0.139759763973164 3.73543926517613 0.0374145459346866 0.970154474812683 NA "NOT" NA
"hsa-miR-3182" 0.0414632370101921 0.0676635348473717 1.48703187265378 0.0455024106017433 0.963706853508193 NA "NOT" NA
"hsa-miR-516b-5p" 0.0333084315143567 0.188011203361054 2.02703416377571 0.0927518670977159 0.92610069058584 NA "NOT" NA
"hsa-miR-4640-5p" 0.0663600475905963 0.119870958092573 1.00334035561715 0.119471879528697 0.904901517332463 NA "NOT" NA
"hsa-miR-5092" 0.00741592360067239 0.0309644840285052 4.52496278145764 0.006843036180406 0.994540089694673 NA "NOT" NA
"hsa-miR-548u" 0.00717038580334503 0.123251603684216 4.52496260055952 0.0272381485913221 0.978269788808585 NA "NOT" NA
"hsa-miR-302a-3p" 0.0207933769424904 -0.285001992081832 2.45322018410754 -0.1161746482962 0.907514128414267 NA "NOT" NA
"hsa-miR-4439" 0.00804182494119835 0.139991889470791 4.52496232816662 0.0309376917017365 0.975319230668848 NA "NOT" NA
"hsa-miR-4704-3p" 0.00268448648612225 0.117745767081774 4.52496269083848 0.0260213785453235 0.979240286609978 NA "NOT" NA
"hsa-miR-3616-5p" 0.0158580206926548 0.0232994664076602 2.76813495667114 0.00841702690524863 0.993284263482094 NA "NOT" NA
"hsa-miR-6774-5p" 0.0190717523482989 0.112686325042026 2.74553547882241 0.0410434780068325 0.967261234609092 NA "NOT" NA
"hsa-miR-6742-5p" 0.00985293114783249 0.0991288975231938 4.15538146042235 0.0238555469497422 0.980967832576637 NA "NOT" NA
"hsa-miR-6791-3p" 0.0138889267705408 0.125108533131818 2.49155943134842 0.050212943571693 0.959952697087532 NA "NOT" NA
"hsa-miR-6853-3p" 0.0958941492904566 -0.163882796988091 0.728709330845206 -0.224894604818644 0.822061266528059 NA "NOT" NA
"hsa-miR-4494" 0.0900416867433078 0.0771651213249815 1.00886006494264 0.0764874376600179 0.939031307992186 NA "NOT" NA
"hsa-miR-3119" 0.00245503840022256 0.106734102040467 4.52496287242817 0.023587840397725 0.981181371411074 NA "NOT" NA
"hsa-miR-7111-3p" 0.0037978775726005 0.079835210382623 4.52496264607674 0.0176432860615639 0.985923424759166 NA "NOT" NA
"hsa-miR-6814-5p" 0.0321824306776646 0.0942999558438806 1.535877376511 0.061398102013911 0.951042163883397 NA "NOT" NA
"hsa-miR-520b-3p" 0.0182206145563551 0.173934973687878 2.9320389927711 0.0593221898196825 0.952695487315827 NA "NOT" NA
"hsa-miR-3679-5p" 0.0362807636980373 0.238776651254639 1.53373573090778 0.15568304659194 0.876282861077743 NA "NOT" NA
"hsa-miR-6884-3p" 0.0847112569044121 0.135559243251298 0.855779958001703 0.158404321091881 0.874138209029796 NA "NOT" NA
"hsa-miR-6733-5p" 0.0221554980937035 -0.00634138401738363 2.57999320866337 -0.00245790725188341 0.998038875726463 NA "NOT" NA
"hsa-miR-1255a" 0.116727475533132 0.149687779771516 0.671122344723971 0.223040971513296 0.823503618922862 NA "NOT" NA
"hsa-miR-6796-5p" 0.0202150773481739 0.175554998574588 2.23012879850694 0.0787196679815628 0.937255601237854 NA "NOT" NA
"hsa-miR-3141" 0.00260380469967781 0.112239933437367 4.52496278146093 0.0248046091997091 0.980210814581134 NA "NOT" NA
"hsa-miR-6513-5p" 0.0580556112733049 0.19540077104275 1.08898332733773 0.179434125516369 0.857596837900825 NA "NOT" NA
"hsa-miR-4632-5p" 0.00164316006563546 0.112239933399378 4.52496278146093 0.0248046091913136 0.980210814587831 NA "NOT" NA
"hsa-miR-4482-3p" 0.0164466837089731 0.0806023372353766 2.6114929052191 0.0308644672456478 0.975377627444304 NA "NOT" NA
"hsa-miR-523-3p" 0.0162521188725241 0.160577319972975 3.67166365525817 0.04373421289366 0.965116267351899 NA "NOT" NA
"hsa-miR-7113-5p" 0.0425322783474407 -0.139766288742243 1.33574793636086 -0.104635227154477 0.916665260898451 NA "NOT" NA
"hsa-miR-6770-3p" 0.0245992852621225 0.0397749907750238 2.32033619202143 0.0171419085354061 0.986323405640061 NA "NOT" NA
"hsa-miR-8079" 0.00519326580700993 0.123251603616556 4.52496260055952 0.0272381485763696 0.978269788820511 NA "NOT" NA
"hsa-miR-3924" 0.00518608011659027 0.0716022087452778 4.52496278145928 0.0158238226927883 0.987374943054489 NA "NOT" NA
"hsa-miR-1178-3p" 0.0111620398675654 0.143613041719463 3.75365897851276 0.0382594802941753 0.969480797156809 NA "NOT" NA
"hsa-miR-3922-5p" 0.0226954828305812 0.137120827264529 2.12591710867979 0.0644996113464095 0.94857241656957 NA "NOT" NA
"hsa-miR-3125" 0.105881374240561 0.231541790433567 0.769316503319434 0.300970783071095 0.763436773886594 NA "NOT" NA
"hsa-miR-1292-3p" 0.0310818347970837 0.0345110449956032 1.80555460665879 0.0191138195811571 0.984750307012851 NA "NOT" NA
"hsa-miR-4467" 0.0116463358830483 0.0923979933953315 4.10411688248197 0.0225134897570105 0.982038351457782 NA "NOT" NA
"hsa-miR-6813-5p" 0.0286077751334887 0.207610015916839 1.8758819668893 0.110673283064344 0.911875432827447 NA "NOT" NA
"hsa-miR-6736-3p" 0.0116933425282018 0.154468326979243 3.19873936042061 0.0482903761683576 0.961484824312293 NA "NOT" NA
"hsa-miR-7848-3p" 0.0190101741036597 0.159124379421734 2.74770372911727 0.0579117674644109 0.953818909773746 NA "NOT" NA
"hsa-miR-520g-5p" 0.00233234427404217 0.109759525773099 4.52496282239941 0.0242564480816878 0.980648052295566 NA "NOT" NA
"hsa-miR-3927-3p" 0.00275751239498926 0.0199528231075476 4.52496296373821 0.00440949976109062 0.996481739621092 NA "NOT" NA
"hsa-miR-6757-3p" 0.054142693271652 0.123963900394038 1.10914059229903 0.111765723168679 0.91100916614343 NA "NOT" NA
"hsa-miR-6515-3p" 0.0282566869211983 0.15098087268274 2.02615453014605 0.0745159712333772 0.940599833290476 NA "NOT" NA
"hsa-miR-4774-5p" 0.00745711265845004 0.0364044544626534 4.52496269191723 0.00804524963878294 0.993580888772762 NA "NOT" NA
"hsa-miR-6773-5p" 0.0509758088916454 -0.257822042979987 1.23914903405038 -0.208063788854558 0.835179160704243 NA "NOT" NA
"hsa-miR-6871-3p" 0.00563012606123332 0.122870271002148 4.52496260680117 0.0271538754414169 0.978337004192144 NA "NOT" NA
"hsa-miR-3928-5p" 0.0494485020740273 0.12461665722392 1.36565848157489 0.0912502348905059 0.927293759744913 NA "NOT" NA
"hsa-miR-105-3p" 0.00197297392075294 0.112239933350153 4.52496278146092 0.0248046091804351 0.980210814596508 NA "NOT" NA
"hsa-miR-6894-5p" 0.0596589721314298 0.207887861633408 1.20788255339908 0.172109333849053 0.863351574911542 NA "NOT" NA
"hsa-miR-3683" 0.00525453089419667 0.0716022087380877 4.52496278145929 0.0158238226911993 0.987374943055756 NA "NOT" NA
"hsa-miR-6816-3p" 0.0373638990983791 0.0571217623528435 1.44676602309494 0.0394823775517261 0.968505803237673 NA "NOT" NA
"hsa-miR-4712-5p" 0.019624638043297 0.160052161333967 2.74211274861942 0.058368191247624 0.953455351267268 NA "NOT" NA
"hsa-miR-6508-3p" 0.101507577334884 0.115259939759354 0.747754000471946 0.154141522060206 0.877498149611831 NA "NOT" NA
"hsa-miR-1237-3p" 0.0686386856467134 0.212272523019052 0.983757312861994 0.215777326626929 0.829161322722541 NA "NOT" NA
"hsa-miR-7704" 0.00365851580410282 0.120260682530785 4.52496264955898 0.0265771657899777 0.978796985885446 NA "NOT" NA
"hsa-miR-548t-5p" 0.0615676864239448 0.272474145159433 0.901906790314491 0.302108985191721 0.76256898309966 NA "NOT" NA
"hsa-miR-3682-5p" 0.0090349209415059 0.128757442123778 4.52496251062278 0.0284549190897179 0.977299322810625 NA "NOT" NA
"hsa-miR-520d-5p" 0.000291318769686514 0.103877577034664 4.52496291975992 0.022956558733563 0.981684924916504 NA "NOT" NA
"hsa-miR-3181" 0.0144706066181978 0.155394149974296 3.16309446366541 0.0491272555275584 0.960817882856788 NA "NOT" NA
"hsa-miR-6799-5p" 0.00530354900532658 0.123251603621071 4.52496260055953 0.0272381485773674 0.978269788819715 NA "NOT" NA
"hsa-miR-4728-5p" 0.0659572880964341 -0.528071171726469 1.00262367154009 -0.52668931196819 0.598409358965348 NA "NOT" NA
"hsa-miR-4748" 0.102437698313438 0.294152461464685 0.748307617675095 0.393090294040547 0.694252792530001 NA "NOT" NA
"hsa-miR-6886-3p" 0.0126253514650798 0.0959901259015801 3.72407531803702 0.0257755597575231 0.979436355859166 NA "NOT" NA
"hsa-miR-6728-3p" 0.00372231622515972 0.117745767171687 4.52496269083848 0.0260213785651939 0.979240286594129 NA "NOT" NA
"hsa-miR-3619-5p" 0.119027894228714 0.377482045752235 0.751341994269379 0.502410418466369 0.615378851923664 NA "NOT" NA
"hsa-miR-6717-5p" 0.0848994736484349 -0.187632736199451 0.794678285039649 -0.236111568331189 0.813346097457583 NA "NOT" NA
"hsa-miR-3622b-5p" 0.00448399415722647 0.127903340214967 4.52496252455199 0.0282661656358427 0.977449865722507 NA "NOT" NA
"hsa-miR-5584-3p" 0.0138857001992617 0.150562047425042 3.16933883240207 0.0475058223140279 0.962110090041178 NA "NOT" NA
"hsa-miR-4638-5p" 0.0429097499405785 0.144875452355311 1.52682774340837 0.0948865731453787 0.924404921474825 NA "NOT" NA
"hsa-miR-3942-3p" 0.0333593882721521 0.17592623578472 1.74123663060884 0.101035225593207 0.919522497259476 NA "NOT" NA
"hsa-miR-4755-5p" 0.043010672308783 0.176582291573436 1.33484455475248 0.132286782715445 0.894757461361429 NA "NOT" NA
"hsa-miR-6893-3p" 0.0070881906478304 0.128757442100919 4.52496251062278 0.0284549190846662 0.977299322814654 NA "NOT" NA
"hsa-miR-6501-3p" 0.109168591290659 0.210426205289993 0.749802976321239 0.28064199787844 0.77898500033829 NA "NOT" NA
"hsa-miR-6744-5p" 0.00123345627033398 0.106734102010324 4.52496287242818 0.0235878403910635 0.981181371416387 NA "NOT" NA
"hsa-miR-6751-3p" 0.0355042719054344 0.0422646474499 1.62803990271205 0.0259604493596834 0.979288884649064 NA "NOT" NA
"hsa-miR-1229-5p" 0.0966969288939584 0.192395907427231 0.814717582108669 0.236150430102745 0.813315942758918 NA "NOT" NA
"hsa-miR-4731-5p" 0.0313598777182015 0.185472004424475 1.80644359132239 0.102672458368158 0.918222933136011 NA "NOT" NA
"hsa-miR-3120-3p" 0.0245210041168545 0.132101599355679 2.43795245440645 0.0541854699081244 0.956787397010696 NA "NOT" NA
"hsa-miR-6785-3p" 0.0199770888316956 0.0914468069581371 2.33827926484152 0.0391085908056988 0.968803811738096 NA "NOT" NA
"hsa-miR-668-3p" 0.0860564149715374 -0.107421840262596 1.07250211352539 -0.100160026640408 0.920217280497868 NA "NOT" NA
"hsa-miR-1226-5p" 0.00664869158429506 0.0771080424807925 4.52496269083684 0.0170405918786774 0.986404232830071 NA "NOT" NA
"hsa-miR-4743-3p" 0.0260292387890841 0.090761382985123 2.21120297451562 0.0410461563371426 0.967259099410007 NA "NOT" NA
"hsa-miR-6895-5p" 0.0148592477990671 0.164631120899058 2.6213084259587 0.0628049409480865 0.949921831331404 NA "NOT" NA
"hsa-miR-4435" 0.0398348508157096 0.250618671187127 1.36999109152705 0.182934526171098 0.854849392023173 NA "NOT" NA
"hsa-miR-7977" 0.0111630387979028 0.166093332435746 3.76314732700244 0.0441368136835739 0.964795348288887 NA "NOT" NA
"hsa-miR-6132" 0.00525817984270642 0.123251603618215 4.52496260055953 0.0272381485767361 0.978269788820219 NA "NOT" NA
"hsa-miR-373-5p" 0.00223988077884233 0.0694110465231412 4.52496281762024 0.0153395838420714 0.987761262853405 NA "NOT" NA
"hsa-miR-548aq-5p" 0.020855464475076 0.0548655335506637 2.13251956159001 0.0257280329516677 0.979474264192144 NA "NOT" NA
"hsa-miR-6850-3p" 0.00554179116620152 0.123251603619621 4.52496260055953 0.0272381485770469 0.978269788819971 NA "NOT" NA
"hsa-miR-6506-3p" 0.00567125605717421 0.126212606694204 4.52496255214969 0.0278925196042217 0.977747874614971 NA "NOT" NA
"hsa-miR-3925-3p" 0.0136531899214018 0.0749579039386181 2.78689873849712 0.0268965294300719 0.978542261631054 NA "NOT" NA
"hsa-miR-7160-5p" 0.0397223725064316 0.10617829843671 1.57752169082769 0.0673070291546997 0.946337281124593 NA "NOT" NA
"hsa-miR-122b-3p" 0.0468097884671838 0.238030425557746 1.24043603929479 0.191892542636112 0.847826379006703 NA "NOT" NA
"hsa-miR-6758-5p" 0.0052460198341767 0.12040239871619 4.524962647235 0.0266084845561682 0.978772005959633 NA "NOT" NA
"hsa-miR-3139" 0.0266257714027571 0.06397382545738 2.03111760967632 0.0314968592427175 0.974873296865073 NA "NOT" NA
"hsa-miR-3918" 0.0249919354521294 0.150636966444788 2.03373770653418 0.0740690237294649 0.940955463017977 NA "NOT" NA
"hsa-miR-4731-3p" 0.0209177748185502 0.0868103850600764 2.22743214448961 0.0389733017343915 0.968911674565906 NA "NOT" NA
"hsa-miR-1298-3p" 0.0947256939935239 -0.38800711241113 1.0176684903851 -0.381270635847535 0.703002440229405 NA "NOT" NA
"hsa-miR-6812-3p" 0.063436195672061 0.288919320700719 1.08662490786372 0.265886893085056 0.790326319677873 NA "NOT" NA
"hsa-miR-548at-5p" 0.0963217371058436 0.316056065686849 0.868991353350952 0.36370450001383 0.71607868265371 NA "NOT" NA
"hsa-miR-873-3p" 0.048737379188133 -0.0503247078281104 1.40611749690698 -0.035789831176135 0.971449941419744 NA "NOT" NA
"hsa-miR-3689b-5p" 0.018885173713654 0.194920241308574 4.52496140459981 0.0430766638385976 0.965640421587134 NA "NOT" NA
"hsa-miR-4727-3p" 0.0321267319715526 0.132799180056682 1.74290425224769 0.0761941913248652 0.939264603908281 NA "NOT" NA
"hsa-miR-6799-3p" 0.0286279778987783 0.102451296393981 2.20596355011511 0.0464428781647978 0.962957261531311 NA "NOT" NA
"hsa-miR-6881-5p" 0.0214642723625756 0.155040545854383 3.32993612039167 0.0465596156349529 0.962864219156493 NA "NOT" NA
"hsa-miR-4661-3p" 0.0120665820890335 0.0958171978597572 3.73488324456024 0.0256546701959994 0.979532779887518 NA "NOT" NA
"hsa-miR-4747-3p" 0.0129923032275082 0.14525574747469 3.42472373637368 0.0424138583594179 0.96616878091775 NA "NOT" NA
"hsa-miR-6856-3p" 0.0410085370496034 -0.0399746498654831 1.67705883269891 -0.0238361642931462 0.980983293302781 NA "NOT" NA
"hsa-miR-5047" 0.00257414720717347 0.112239933436365 4.52496278146093 0.0248046091994876 0.980210814581311 NA "NOT" NA
"hsa-miR-5584-5p" 0.102374653226738 0.496919158865688 0.730366950716289 0.680369173849319 0.496270734605982 NA "NOT" NA
"hsa-miR-3618" 0.011948543453206 0.0974754153773473 3.44109282986739 0.0283268775928674 0.977401443978708 NA "NOT" NA
"hsa-miR-6878-3p" 0.00956990745086988 0.139766953973809 4.16350728464063 0.0335695231012121 0.973220425606357 NA "NOT" NA
"hsa-miR-6729-5p" 0.0301849599724117 0.0662911493275139 2.02314401982935 0.0327664015402648 0.973860871504516 NA "NOT" NA
"hsa-miR-3649" 0.00235984926889904 0.0660963772632564 4.52496287242652 0.0146070540525368 0.988345671533771 NA "NOT" NA
"hsa-miR-4742-5p" 0.0249668258960763 0.00717805786059281 2.03313245742816 0.00353054117766276 0.997183041555165 NA "NOT" NA
"hsa-miR-1252-5p" 0.00515604027803047 0.0716022087185274 4.52496278145928 0.0158238226868765 0.987374943059205 NA "NOT" NA
"hsa-miR-4425" 0.00702317529269498 0.134262048458803 4.2602383927778 0.0315151491724999 0.974858710853523 NA "NOT" NA
"hsa-miR-466" 0.122039636188308 0.319816684753596 1.1218431772739 0.285081454549429 0.775581737903031 NA "NOT" NA
"hsa-miR-573" 0.0318470571525336 0.12712880398726 1.80441921113346 0.0704541401481775 0.943832200658439 NA "NOT" NA
"hsa-miR-3166" 0.0210426008230396 0.169723439475262 2.58467846779512 0.0656652042372008 0.947644375593775 NA "NOT" NA
"hsa-miR-6719-3p" 0.00399463167518283 0.112239933473379 4.52496278146093 0.0248046092076676 0.980210814574786 NA "NOT" NA
"hsa-miR-4769-5p" 0.0181713992277231 0.167246676193886 2.59944927733195 0.064339272803794 0.948700083042791 NA "NOT" NA
"hsa-miR-216b-3p" 0.011781737886512 -0.0854467573249208 4.10148480440442 -0.0208331278548595 0.983378771262183 NA "NOT" NA
"hsa-miR-6755-3p" 0.0107744830845941 0.1438411918485 3.4620752373789 0.0415476793500884 0.966859283021194 NA "NOT" NA
"hsa-miR-6876-5p" 0.00120166965374717 0.106734102009229 4.52496287242818 0.0235878403908215 0.98118137141658 NA "NOT" NA
"hsa-miR-4750-3p" 0.0396412806196536 0.00248857655479238 1.73431588771423 0.00143490385599375 0.998855112759944 NA "NOT" NA
"hsa-miR-7113-3p" 0.0164983484701085 0.117242623003401 2.60975202247421 0.0449248135431075 0.964167238460934 NA "NOT" NA
"hsa-miR-4753-3p" 0.0525144387838321 0.243140487212476 1.20865225590542 0.201166618458289 0.840568292512613 NA "NOT" NA
"hsa-miR-6740-3p" 0.0870565957249254 0.0910483285976017 0.801271955187891 0.11362974581614 0.909531306312772 NA "NOT" NA
"hsa-miR-517c-3p" 0.0119357983241318 0.10649943814066 3.74344762950535 0.0284495600529431 0.977303596972947 NA "NOT" NA
"hsa-miR-6505-3p" 0.0811892516525576 0.0812676651727477 0.944615367577378 0.0860325461157509 0.931440545072693 NA "NOT" NA
"hsa-miR-4487" 0.025578539551748 0.14833577572895 1.95279657360282 0.0759606902910924 0.939450372405702 NA "NOT" NA
"hsa-miR-3126-5p" 0.00898853054603231 0.142155988624097 3.80716621881699 0.0373390549436712 0.970214665849994 NA "NOT" NA
"hsa-miR-572" 0.00970194208066097 0.144981965008382 3.48423454735356 0.0416108511175008 0.966808922794394 NA "NOT" NA
"hsa-miR-3667-3p" 0.0513868763630683 0.300350348150686 1.21398498544457 0.247408618518206 0.804592004869368 NA "NOT" NA
"hsa-miR-5089-3p" 0.00587747992521615 0.123251603551863 4.52496260055953 0.0272381485620727 0.978269788831914 NA "NOT" NA
"hsa-miR-7158-3p" 0.00472177788989828 0.112239933488658 4.52496278146093 0.0248046092110442 0.980210814572093 NA "NOT" NA
"hsa-miR-3923" 0.068994861961438 0.215605884021177 1.5211020861616 0.141743204471729 0.887282847215109 NA "NOT" NA
"hsa-miR-4774-3p" 0.00272707499538081 0.106734102045183 4.52496287242818 0.0235878403987672 0.981181371410243 NA "NOT" NA
"hsa-miR-4724-3p" 0.0048347206265881 0.112239933488717 4.52496278146093 0.0248046092110571 0.980210814572083 NA "NOT" NA
"hsa-miR-4446-3p" 0.0370479445575355 0.0898322534394945 1.62763932799716 0.0551917441992721 0.955985706086624 NA "NOT" NA
"hsa-miR-6775-5p" 0.00137034842934384 0.106734102014802 4.52496287242817 0.023587840392053 0.981181371415598 NA "NOT" NA
"hsa-miR-5088-5p" 0.0189015363595765 0.0912254429746452 2.13821597810146 0.0426642789638328 0.965969154884913 NA "NOT" NA
"hsa-miR-373-3p" 0.0953904450436606 -0.372481729212043 0.910109387335263 -0.409271384731723 0.682340512778067 NA "NOT" NA
"hsa-miR-517-5p" 0.00787098913118606 0.134449712709223 4.52496241799915 0.0297128904705188 0.976296031352661 NA "NOT" NA
"hsa-miR-3661" 0.0183432039793518 -0.0441557435597973 2.2380711433136 -0.0197293744176613 0.984259257940431 NA "NOT" NA
"hsa-miR-4634" 0.0232290140096608 0.101773760950275 2.12571373600112 0.0478774536884403 0.961813908130273 NA "NOT" NA
"hsa-miR-5009-5p" 0.0988495712435758 0.209013947556238 0.76506017785275 0.273199355562939 0.78469997533061 NA "NOT" NA
"hsa-miR-95-5p" 0.0605579189198 0.123169619429688 1.18032704638749 0.104352111397142 0.916889924691397 NA "NOT" NA
"hsa-miR-4659a-3p" 0.0347530710533145 0.192988534361723 1.5807644072745 0.122085576746042 0.902831244516774 NA "NOT" NA
"hsa-miR-6872-5p" 0.0150067236093271 -0.0799707634289561 3.15637484818374 -0.0253362693835218 0.979786744424569 NA "NOT" NA
"hsa-miR-6743-5p" 0.00454368006674613 0.106734102068572 4.52496287242817 0.0235878404039362 0.981181371406119 NA "NOT" NA
"hsa-miR-3622b-3p" 0.0389621073720132 0.12418677507926 1.37122418470388 0.0905663541123133 0.92783716755557 NA "NOT" NA
"hsa-miR-4745-5p" 0.0505239917611792 0.256821681888098 1.3043161429647 0.196901405593544 0.843904693708358 NA "NOT" NA
"hsa-miR-6852-3p" 0.0163379364847163 0.150747901784268 3.14249736995829 0.0479707328398717 0.961739567554261 NA "NOT" NA
"hsa-miR-7156-5p" 0.0916325642074427 0.238784859172395 1.44262667819949 0.16552089517048 0.86853400469484 NA "NOT" NA
"hsa-miR-7703" 0.0461253118869131 0.0849505803132442 1.33509048045603 0.063629080992494 0.949265575371119 NA "NOT" NA
"hsa-miR-4498" 0.0198688971580518 0.0723712988838732 2.59000591190531 0.0279425226603571 0.977707993492954 NA "NOT" NA
"hsa-miR-568" 0.000487538024474435 0.105651949494881 4.52496289034814 0.0233486886091905 0.98137213439089 NA "NOT" NA
"hsa-miR-6817-5p" 0.0340963721405831 0.159590331661261 1.93739542152982 0.0823736496369154 0.934349589367133 NA "NOT" NA
"hsa-miR-548at-3p" 0.0141208962284226 0.0178229554652731 3.16713300802569 0.00562747299216949 0.995509949882048 NA "NOT" NA
"hsa-miR-520d-3p" 0.0228188920587644 0.210542290485889 2.73848725392957 0.0768826987176123 0.938716861227245 NA "NOT" NA
"hsa-miR-4712-3p" 0.0110635098472663 0.10034005757525 3.20753554919368 0.0312826018718557 0.975044165312618 NA "NOT" NA
"hsa-miR-4466" 0.0616240686940404 0.0311891747668254 0.968746898114038 0.0321953802665533 0.974316240284235 NA "NOT" NA
"hsa-miR-6736-5p" 0.0197949650166701 0.13634324445434 2.74653171889791 0.0496419697308466 0.960407700834527 NA "NOT" NA
"hsa-miR-7849-3p" 0.0103066421976829 0.144347657215712 3.47118111230512 0.0415845939884866 0.966829854834316 NA "NOT" NA
"hsa-miR-6787-3p" 0.0455205568752699 0.205528439407838 1.44135554906152 0.142593851698603 0.886610953493438 NA "NOT" NA
"hsa-miR-6780a-5p" 0.014450273359559 0.0288056013181674 2.7797637532318 0.0103626077160973 0.991731983268888 NA "NOT" NA
"hsa-miR-4755-3p" 0.0733177167571766 0.242628722124145 0.884752269028364 0.274233512156572 0.783905175934265 NA "NOT" NA
"hsa-miR-4773" 0.0851625024144929 0.44274403675548 0.780368997010953 0.5673521609025 0.570474945147001 NA "NOT" NA
"hsa-miR-6879-5p" 0.00411535219330996 0.117665239997472 4.52496269216143 0.0260035823502597 0.979254481116098 NA "NOT" NA
"hsa-miR-3617-5p" 0.0213996746086544 0.1727421953738 2.44986143561695 0.0705110064032245 0.94378694051277 NA "NOT" NA
"hsa-miR-3178" 0.0265532150673761 0.061746637978279 1.95067853856961 0.0316539279832117 0.974748036600329 NA "NOT" NA
"hsa-miR-4655-3p" 0.0112538287993314 0.139760131260693 3.7509032306244 0.0372603937418634 0.970277384763802 NA "NOT" NA
"hsa-miR-518e-3p" 0.0288911060324739 0.235466406990791 2.92180667268972 0.0805893179694973 0.935768561598149 NA "NOT" NA
"hsa-miR-4725-5p" 0.0267619583582501 0.162396483580646 2.03213394120091 0.079914261697079 0.936305446914199 NA "NOT" NA
"hsa-miR-6738-5p" 0.00494931200306956 0.123251603605886 4.52496260055952 0.0272381485740116 0.978269788822392 NA "NOT" NA
"hsa-miR-4470" 0.048362454329951 0.233022562297648 1.23781619733933 0.18825295936386 0.850678358976939 NA "NOT" NA
"hsa-miR-6889-3p" 0.0124001009962607 0.0936157090212887 3.72759396195719 0.0251142452683166 0.979963837685463 NA "NOT" NA
"hsa-miR-4751" 0.0183009692963651 0.122830322296038 2.60009869417974 0.0472406384307607 0.96232143887673 NA "NOT" NA
"hsa-miR-6797-5p" 0.027137486618103 0.147116707805836 2.0279556778088 0.0725443407938755 0.942168719550416 NA "NOT" NA
"hsa-miR-3620-5p" 0.0619829353225634 0.199017943548042 1.04311138824028 0.190792609295336 0.848688079251005 NA "NOT" NA
"hsa-miR-5586-3p" 0.0227960017723467 0.196744588695497 2.04071759871536 0.096409512428054 0.92319533749308 NA "NOT" NA
"hsa-miR-3171" 0.00594176497677201 0.1232516036325 4.52496260055953 0.0272381485798931 0.978269788817701 NA "NOT" NA
"hsa-miR-548ay-3p" 0.063988507398621 0.133060904265256 1.10651938130349 0.120251761074903 0.904283715813772 NA "NOT" NA
"hsa-miR-5100" 0.0475424996560727 0.239851634710938 1.80925278554183 0.132569443378863 0.894533899725833 NA "NOT" NA
"hsa-miR-6741-5p" 0.0167794437196553 0.161748446967141 2.76137090463041 0.0585754150939712 0.953290292964433 NA "NOT" NA
"hsa-miR-6792-3p" 0.0288641172408529 0.123397293049833 1.74627658378407 0.0706630863608324 0.943665900182235 NA "NOT" NA
"hsa-miR-3657" 0.0331324413276241 0.118270440950624 1.80185168778027 0.065638277419116 0.947665813835347 NA "NOT" NA
"hsa-miR-488-5p" 0.0510045548373035 0.197197329969595 1.86892054949579 0.105514025207116 0.915967941605743 NA "NOT" NA
"hsa-miR-8085" 0.0105876998631071 0.0971256661536194 3.46566212494914 0.0280251399738065 0.977642100219509 NA "NOT" NA
"hsa-miR-541-5p" 0.0454565550344028 0.238518965215243 1.44649813872479 0.164894069912538 0.869027360033067 NA "NOT" NA
"hsa-miR-670-3p" 0.0246577440283057 -0.0332255823260459 2.03455655596847 -0.0163306260661947 0.986970624728711 NA "NOT" NA
"hsa-miR-7160-3p" 0.00520523220711632 0.0771080424470227 4.52496269083684 0.0170405918712144 0.986404232836025 NA "NOT" NA
"hsa-miR-490-5p" 0.00350370315687647 0.0199528231075471 4.52496296373821 0.00440949976109051 0.996481739621092 NA "NOT" NA
"hsa-miR-4734" 0.0415767249177962 0.0554944799081301 1.57510153447741 0.0352323191193781 0.971894491291356 NA "NOT" NA
"hsa-miR-6754-3p" 0.0763996422405646 0.158197350650296 0.871377572502577 0.181548568200988 0.855937014559732 NA "NOT" NA
"hsa-miR-4465" 0.0115242855641099 0.149851703639152 4.52496216919658 0.0331166754628932 0.973581544947051 NA "NOT" NA
"hsa-miR-202-3p" 0.028639699184214 0.0999032522463413 1.69400804774509 0.0589744850263984 0.952972430729911 NA "NOT" NA
"hsa-miR-6735-3p" 0.0220227272074634 0.0880352075537337 2.22353169215885 0.0395925130566767 0.968417996475735 NA "NOT" NA
"hsa-miR-6731-3p" 0.0409373065878302 0.23075690241532 1.62376918374792 0.14211188679089 0.886991629171527 NA "NOT" NA
"hsa-miR-1322" 0.0213486125362754 0.123645140307622 2.58316718016062 0.0478657135539844 0.961823264675009 NA "NOT" NA
"hsa-miR-4740-5p" 0.0962203308104802 0.213754093382393 0.723158530382664 0.295584003232712 0.767547791605549 NA "NOT" NA
"hsa-miR-494-5p" 0.0620448782177567 -0.13343206885889 1.21127695415647 -0.110158183395648 0.912283925196105 NA "NOT" NA
"hsa-miR-4426" 0.0123638450578062 0.153663119240704 3.18936865197396 0.0481797923064174 0.961572954885383 NA "NOT" NA
"hsa-miR-1260b" 0.0678999017268428 -0.125357653133075 0.997774795967324 -0.125637221585201 0.900019097827968 NA "NOT" NA
"hsa-miR-4662b" 0.00385059141295523 0.116972781118095 4.52496270354057 0.0258505514369365 0.979376541087012 NA "NOT" NA
"hsa-miR-4497" 0.00329052185133044 0.114764432491885 4.52496273986659 0.0253625143652054 0.979765810685889 NA "NOT" NA
"hsa-miR-513a-3p" 0.0361611807156176 -0.465433661654946 1.801743933166 -0.258323978833713 0.796156881697134 NA "NOT" NA
"hsa-miR-5579-5p" 0.0344625917530262 0.224668257990302 1.74190219467935 0.128978687021896 0.897374513242816 NA "NOT" NA
"hsa-miR-5188" 0.077679913221208 0.285740312865898 0.793276343074273 0.360202740647145 0.718695525341595 NA "NOT" NA
"hsa-miR-3196" 0.00706456443929758 0.123251603594778 4.52496260055952 0.0272381485715567 0.97826978882435 NA "NOT" NA
"hsa-miR-128-2-5p" 0.0650784136699478 0.136350792963632 1.22512180298885 0.111295703521875 0.911381862333453 NA "NOT" NA
"hsa-miR-4458" 0.00161304591158522 0.112239933397877 4.52496278146093 0.024804609190982 0.980210814588095 NA "NOT" NA
"hsa-miR-3691-3p" 0.0153218693577589 0.148908881446478 3.39317632977996 0.0438848049656571 0.964996227512692 NA "NOT" NA
"hsa-miR-4633-3p" 0.00408745712911248 -0.015179072211696 4.52496287242322 -0.00335451862029693 0.99732348640365 NA "NOT" NA
"hsa-miR-5008-3p" 0.0474413588431597 0.225507133557156 1.73617151550829 0.129887589758743 0.896655363045705 NA "NOT" NA
"hsa-miR-6881-3p" 0.0190953624723544 0.0832005222610831 2.3413808337857 0.0355348096561289 0.971653289802208 NA "NOT" NA
"hsa-miR-4450" 0.00944667124179588 -0.142601115554784 4.16669527813977 -0.0342240327251501 0.972698502420642 NA "NOT" NA
"hsa-miR-6745" 0.00386269453608079 0.0660963772789825 4.52496287242653 0.0146070540560122 0.988345671530998 NA "NOT" NA
"hsa-miR-4747-5p" 0.0064580364255485 0.123251603549044 4.52496260055953 0.0272381485614497 0.978269788832411 NA "NOT" NA
"hsa-miR-6856-5p" 0.0085842477362125 0.043750703960431 3.81819309544399 0.0114584838605036 0.99085765269817 NA "NOT" NA
"hsa-miR-6775-3p" 0.0523097891654834 0.219188211291206 1.15837146550762 0.189221003639929 0.849919606496427 NA "NOT" NA
"hsa-miR-5583-3p" 0.0106601844691954 0.0936228539348828 4.13071954507349 0.0226650231063357 0.981917476181744 NA "NOT" NA
"hsa-miR-5089-5p" 0.0325040856746902 0.0843301483587248 1.7424181519877 0.0483983412721702 0.961398781230627 NA "NOT" NA
"hsa-miR-524-3p" 0.00245008643492997 0.114975885269993 4.52496273638592 0.0254092446652554 0.979728537313176 NA "NOT" NA
"hsa-miR-5587-3p" 0.0127411784465838 0.116580704354803 2.79572467995125 0.0416996370174892 0.966738143329071 NA "NOT" NA
"hsa-miR-181d-3p" 0.0261849632602549 -0.176544236220793 2.21211401399664 -0.0798079281193238 0.936390018712904 NA "NOT" NA
"hsa-miR-6783-5p" 0.0403705715084623 0.223837869229494 1.62365947765484 0.137860106943605 0.890350979336833 NA "NOT" NA
"hsa-miR-4520-5p" 0.0310879849909401 0.133560247801677 1.68811941704636 0.0791177723880232 0.936938947503165 NA "NOT" NA
"hsa-miR-4753-5p" 0.126828760361334 0.376477537057223 0.595613375587092 0.63208375178971 0.527332151836477 NA "NOT" NA
"hsa-miR-922" 0.00230569600566501 0.0660963772864096 4.52496287242653 0.0146070540576536 0.988345671529689 NA "NOT" NA
"hsa-miR-3919" 0.0234259884407274 0.033625863950157 2.4414726534247 0.0137727792703266 0.989011259469981 NA "NOT" NA
"hsa-miR-383-5p" 0.0694738773105218 -0.117867179236517 1.21018588318092 -0.0973959297283399 0.922411976969339 NA "NOT" NA
"hsa-miR-6738-3p" 0.0915403812704019 0.230641994457576 0.841531494143892 0.274074109005525 0.784027670298757 NA "NOT" NA
"hsa-miR-1185-2-3p" 0.0161814091773338 0.0859532612463609 2.47689292955913 0.0347020495801811 0.972317326584562 NA "NOT" NA
"hsa-miR-4471" 0.00239982639744814 0.10673410203945 4.52496287242817 0.0235878403975002 0.981181371411253 NA "NOT" NA
"hsa-miR-6780a-3p" 0.0357971871417512 0.0932077176170218 1.7387581237911 0.0536059135205052 0.957249144980613 NA "NOT" NA
"hsa-miR-645" 0.00641857770271499 0.128757442086281 4.52496251062278 0.0284549190814311 0.977299322817235 NA "NOT" NA
"hsa-miR-4750-5p" 0.0225707665472909 -0.0525104016625208 2.4456055549653 -0.0214713290767226 0.982869674271216 NA "NOT" NA
"hsa-miR-1323" 0.0100916446898528 0.152912931433252 3.78501843667409 0.0403995208984021 0.967774612206592 NA "NOT" NA
"hsa-miR-4769-3p" 0.0231221178052247 0.178129529790798 2.32612110350832 0.0765779260254926 0.938959319857784 NA "NOT" NA
"hsa-miR-548j-3p" 0.0473645844165686 0.255529287147874 1.6728262676212 0.152753033649599 0.878593036671843 NA "NOT" NA
"hsa-miR-6858-3p" 0.0482441325726131 0.0719951581810881 1.10992416128657 0.064864934643494 0.948281539874068 NA "NOT" NA
"hsa-miR-6876-3p" 0.0134988610013675 0.110111167544066 3.17474636006133 0.0346834534340372 0.972332155235989 NA "NOT" NA
"hsa-miR-4778-5p" 0.00725830490888444 0.120645074260306 4.52496264325594 0.0266621149768203 0.978729230251084 NA "NOT" NA
"hsa-miR-6778-5p" 0.0119648656667206 0.0881166783555644 4.09535648279216 0.0215162413152097 0.98283384776611 NA "NOT" NA
"hsa-miR-8058" 0.00318243362993839 0.106734102052223 4.52496287242817 0.0235878404003229 0.981181371409002 NA "NOT" NA
"hsa-miR-5094" 0.0219276723146682 0.0840601973031559 2.44828720941468 0.0343342876521633 0.972610583386954 NA "NOT" NA
"hsa-miR-3658" 0.00423985807715851 0.112239933474512 4.52496278146093 0.0248046092079181 0.980210814574587 NA "NOT" NA
"hsa-miR-4706" 0.00383832475767343 0.117745767186073 4.52496269083848 0.0260213785683733 0.979240286591593 NA "NOT" NA
"hsa-miR-4502" 0.00134178297475928 0.112239933383286 4.52496278146093 0.0248046091877573 0.980210814590668 NA "NOT" NA
"hsa-miR-3192-5p" 0.0940169850403602 0.212630487304243 0.76704106274713 0.27720874100627 0.781619828193184 NA "NOT" NA
"hsa-miR-92a-2-5p" 0.0355758166313911 -0.293274604873177 1.93632277970316 -0.151459564462768 0.879613205689307 NA "NOT" NA
"hsa-miR-6819-3p" 0.019638138730317 0.12658939452082 2.45788838363774 0.051503312910192 0.958924462036396 NA "NOT" NA
"hsa-miR-5580-5p" 0.0204801818806207 0.172777202330546 2.73844171115613 0.0630932554184629 0.949692244996687 NA "NOT" NA
"hsa-miR-6748-5p" 0.0996255103612773 0.0209118295916146 0.764595076833209 0.0273502017279878 0.97818041663698 NA "NOT" NA
"hsa-miR-6810-5p" 0.00752442779154618 0.00176028041478742 3.85242712151737 0.000456927635296601 0.999635424507079 NA "NOT" NA
"hsa-miR-6790-3p" 0.0133999659255714 0.0230456288877103 2.9691515497824 0.00776168831442746 0.99380713090855 NA "NOT" NA
"hsa-miR-1231" 0.00854145539799407 0.0936178079268304 3.8194391379633 0.0245108783109846 0.980445106685302 NA "NOT" NA
"hsa-miR-520f-5p" 0.00446027704283716 0.117219052035295 4.52496269949299 0.0259049764207844 0.979333130770165 NA "NOT" NA
"hsa-miR-6751-5p" 0.0910541219203935 -0.224290802460613 0.741148115493435 -0.302626152279005 0.762174781846997 NA "NOT" NA
"hsa-miR-518f-5p" 0.0483485267952385 0.257439865890911 1.85923074913387 0.138465796142217 0.889872299912688 NA "NOT" NA
"hsa-miR-4730" 0.0460284006030087 0.161078607249854 1.40217082785417 0.114878019175711 0.908541807889575 NA "NOT" NA
"hsa-miR-3121-3p" 0.0097061991025379 0.104722587356055 3.48490132883871 0.0300503737335232 0.976026878860422 NA "NOT" NA
"hsa-miR-561-3p" 0.0308592703123329 0.148582136634413 2.10587783567708 0.0705559145536288 0.943751198012499 NA "NOT" NA
"hsa-miR-96-3p" 0.0547036116203275 0.0775361762002567 1.61723156039288 0.0479437689067981 0.961761056934254 NA "NOT" NA
"hsa-miR-6886-5p" 0.000997507235180183 0.10673410200147 4.52496287242817 0.0235878403891068 0.981181371417948 NA "NOT" NA
"hsa-miR-6882-5p" 0.0949585674079542 0.0398615759905095 0.756893012811376 0.0526647429898303 0.957999031040609 NA "NOT" NA
"hsa-miR-3681-3p" 0.00190715254144126 0.112239933411252 4.52496278146093 0.0248046091939377 0.980210814585738 NA "NOT" NA
"hsa-miR-4663" 0.00191821756286695 0.112239933411029 4.52496278146093 0.0248046091938885 0.980210814585777 NA "NOT" NA
"hsa-miR-3115" 0.0233021060608293 0.105288196429729 1.95866006690431 0.0537552167467926 0.95713018975599 NA "NOT" NA
"hsa-miR-3142" 0.00616568459207672 0.127948683558378 4.52496252381229 0.0282761863518332 0.977441873542481 NA "NOT" NA
"hsa-miR-3911" 0.0514292948722805 0.118547298836009 1.15806721986256 0.102366509303388 0.918465765696491 NA "NOT" NA
"hsa-miR-7855-5p" 0.00543723612858437 0.126330966997872 4.52496255021666 0.0279186768058055 0.977727012312227 NA "NOT" NA
"hsa-miR-6874-5p" 0.0489539960392305 0.100875633673179 1.26885556213024 0.0795012739699247 0.936633918340681 NA "NOT" NA
"hsa-miR-4743-5p" 0.018250696197639 0.088312090120935 2.23845122116803 0.0394523183198308 0.968529768362544 NA "NOT" NA
"hsa-miR-4736" 0.0709058123467265 0.179727429398676 1.06537906811835 0.168698104531101 0.866034109777371 NA "NOT" NA
"hsa-miR-4430" 0.0116660669007054 0.099112645948411 3.44592517719516 0.028762274527703 0.977054188988582 NA "NOT" NA
"hsa-miR-6891-3p" 0.0298383162142567 0.197113604570329 1.9441715469542 0.101386940303253 0.919243303180165 NA "NOT" NA
"hsa-miR-5571-5p" 0.0471476359394244 0.214385389836732 1.79251741574051 0.119600171219629 0.904799884084767 NA "NOT" NA
"hsa-miR-3145-3p" 0.0416640770542262 0.139684153347254 1.2713189749449 0.109873411866056 0.912509769110043 NA "NOT" NA
"hsa-miR-544b" 0.0341133329089649 0.0887224712375132 1.80342085706609 0.0491967645210959 0.960762489684451 NA "NOT" NA
"hsa-miR-203b-5p" 0.00776062726683343 0.0852222461387402 4.22819257173648 0.0201557154015197 0.983919154691471 NA "NOT" NA
"hsa-miR-6819-5p" 0.0121391931675095 0.153005948491712 2.98185374361493 0.051312358568674 0.959076620364787 NA "NOT" NA
"hsa-miR-6753-3p" 0.00953606278233993 0.138945890686763 3.7917086796457 0.0366446640356734 0.970768330677079 NA "NOT" NA
"hsa-miR-5580-3p" 0.0753125017372598 -0.020846073819594 1.1071856492107 -0.0188279841185215 0.984978329678828 NA "NOT" NA
"hsa-miR-4733-5p" 0.0551358640904929 0.0943974337425646 1.06473804833388 0.0886578946721022 0.929353795891847 NA "NOT" NA
"hsa-miR-8066" 0.00870372196935525 0.0309644839286204 4.52496278145764 0.00684303615833183 0.994540089712285 NA "NOT" NA
"hsa-miR-520c-3p" 0.0145589365988433 0.168547320140462 3.16896961581101 0.0531867895796555 0.957583081105759 NA "NOT" NA
"hsa-miR-7853-5p" 0.00876390164348321 0.123049304205916 4.52496260387056 0.0271934411348864 0.978305446989381 NA "NOT" NA
"hsa-miR-432-3p" 0.0392221709946872 -0.242307679431224 1.86035606369316 -0.130248012281153 0.896370209770854 NA "NOT" NA
"hsa-miR-6739-5p" 0.00343074775210079 0.112239933460019 4.52496278146092 0.0248046092047151 0.980210814577141 NA "NOT" NA
"hsa-miR-519d-5p" 0.000291318769686514 0.103877577034664 4.52496291975992 0.022956558733563 0.981684924916504 NA "NOT" NA
"hsa-miR-6500-5p" 0.00280731245070211 0.106734102046526 4.52496287242818 0.0235878403990639 0.981181371410006 NA "NOT" NA
"hsa-miR-6081" 0.00121107268892978 0.0605905478432286 4.52496296373987 0.0133902859158765 0.989316416864583 NA "NOT" NA
"hsa-miR-6873-3p" 0.0416096953989255 -0.01939381557017 1.36881907639241 -0.0141682826493647 0.988695724226072 NA "NOT" NA
"hsa-miR-5571-3p" 0.0722653917910447 0.246532214205338 1.36457311890263 0.18066618108643 0.856629605492649 NA "NOT" NA
"hsa-miR-6754-5p" 0.0493993884018585 0.0829177648799021 1.0675178087566 0.077673425398384 0.938087833684583 NA "NOT" NA
"hsa-miR-4633-5p" 0.0024919521228119 0.106734102041124 4.52496287242817 0.0235878403978701 0.981181371410958 NA "NOT" NA
"hsa-miR-488-3p" 0.0671777211657677 0.138675833427461 1.47472898142691 0.0940347922730056 0.925081518939243 NA "NOT" NA
"hsa-miR-936" 0.00430890896655725 0.106734102066117 4.52496287242818 0.0235878404033935 0.981181371406552 NA "NOT" NA
"hsa-miR-6510-3p" 0.0400134457662882 0.186250897593413 2.09654154076681 0.0888372083127395 0.929211286623736 NA "NOT" NA
"hsa-miR-4733-3p" 0.065287316387901 0.191168280326768 1.061965485264 0.180013647316649 0.857141854208469 NA "NOT" NA
"hsa-miR-3944-5p" 0.0274931455565016 0.0912304855469831 1.63849311120805 0.0556795051031488 0.955597126728117 NA "NOT" NA
"hsa-miR-4725-3p" 0.0977637033016524 0.276070766729981 0.746479386049498 0.369830395707237 0.711508865951965 NA "NOT" NA
"hsa-miR-4752" 0.0768230851683812 0.259560165969937 1.25190188209693 0.207332674933898 0.835750057607194 NA "NOT" NA
"hsa-miR-6889-5p" 0.00651716330724062 0.125749791446576 4.52496255970981 0.027790239098606 0.977829451028441 NA "NOT" NA
"hsa-miR-6796-3p" 0.035491151239091 0.165067016550277 1.79862540446848 0.0917739825870282 0.926877615694157 NA "NOT" NA
"hsa-miR-3663-5p" 0.0024034978171857 0.112239933430454 4.52496278146092 0.0248046091981813 0.980210814582353 NA "NOT" NA
"hsa-miR-7852-3p" 0.00549117481662884 0.0716022087428274 4.52496278145928 0.0158238226922468 0.987374943054921 NA "NOT" NA
"hsa-miR-548w" 0.000845101682723877 0.106734101994679 4.52496287242817 0.0235878403876061 0.981181371419145 NA "NOT" NA
"hsa-miR-5587-5p" 0.00857559508034523 0.0909958479006471 4.19748801436782 0.0216786438911016 0.982704299475706 NA "NOT" NA
"hsa-miR-5093" 0.00280548933237763 0.0605905478432286 4.52496296373987 0.0133902859158765 0.989316416864583 NA "NOT" NA
"hsa-miR-6726-5p" 0.0149415905872224 0.0197190724218466 2.77533230947092 0.00710512119739843 0.994330981191943 NA "NOT" NA
"hsa-miR-3128" 0.0752429364994158 0.250387578391534 0.962764380966044 0.260071501752375 0.794808620035675 NA "NOT" NA
"hsa-miR-6777-3p" 0.0207002297214162 0.132138508250843 2.73871392468792 0.0482483793066852 0.961518293946101 NA "NOT" NA
"hsa-miR-8059" 0.011173738661908 0.141972825742571 4.11731814374345 0.0344818692134123 0.972492900022105 NA "NOT" NA
"hsa-miR-6859-3p" 0.00436141775294231 0.117745767199537 4.52496269083848 0.0260213785713488 0.97924028658922 NA "NOT" NA
"hsa-miR-6871-5p" 0.0470410001435226 0.139486248951888 1.30005656442414 0.107292446166505 0.91455697703686 NA "NOT" NA
"hsa-miR-6850-5p" 0.0367376688307101 0.187529649097647 1.5313949540788 0.122456750035757 0.902537296609722 NA "NOT" NA
"hsa-miR-574-5p" 0.00380534574837579 0.117745767183097 4.52496269083848 0.0260213785677155 0.979240286592118 NA "NOT" NA
"hsa-miR-6816-5p" 0.0017528047592891 0.106734102025474 4.52496287242817 0.0235878403944115 0.981181371413717 NA "NOT" NA
"hsa-miR-6504-5p" 0.0341663925734885 0.225911662886381 1.74020348338851 0.129819107387654 0.896709545333245 NA "NOT" NA
"hsa-miR-5187-3p" 0.0610870228681939 0.127983332794913 1.10637132447861 0.115678461618867 0.907907376775886 NA "NOT" NA
"hsa-miR-3688-5p" 0.00742368405498942 0.125169534186206 4.52496256919174 0.0276620043309141 0.97793172824993 NA "NOT" NA
"hsa-miR-218-2-3p" 0.044263051840182 0.256233523539576 1.40388148898627 0.182517915899439 0.855176295643662 NA "NOT" NA
"hsa-miR-1182" 0.00236801125785798 0.112239933424787 4.52496278146093 0.0248046091969288 0.980210814583352 NA "NOT" NA
"hsa-miR-548as-3p" 0.00257337118619977 0.0199528231075476 4.52496296373821 0.00440949976109062 0.996481739621092 NA "NOT" NA
"hsa-miR-1238-3p" 0.0504131628150279 -0.118933405237778 1.23974441092471 -0.095933810380372 0.923573141609881 NA "NOT" NA
"hsa-miR-6731-5p" 0.0830295728149928 0.360181245270967 0.884596144265593 0.40717026363482 0.683882940212189 NA "NOT" NA
"hsa-miR-7847-3p" 0.00163586760123474 0.106734102022464 4.52496287242817 0.0235878403937465 0.981181371414247 NA "NOT" NA
"hsa-miR-4529-5p" 0.0077002277193925 0.128757442030926 4.52496251062278 0.0284549190691979 0.977299322826991 NA "NOT" NA
"hsa-miR-6782-3p" 0.0681482441938376 0.0937194997793938 0.884311281679761 0.10598021502267 0.915598049893792 NA "NOT" NA
"hsa-miR-6785-5p" 0.0158857754180662 0.136491980616298 2.15022557850621 0.0634779820222958 0.949385891679085 NA "NOT" NA
"hsa-miR-3116" 0.0964810476035861 0.189102859851863 0.827606155234633 0.228493781318302 0.819262390058018 NA "NOT" NA
