# Supplementary material for: The cuproptosis related genes signature predicts the prognosis and correlates with the immune status of clear cell renal cell carcinoma
Source: Front Genet. 2022 Dec 1;13:1061382. doi: 10.3389/fgene.2022.1061382 (PMC9751702; doi:10.3389/fgene.2022.1061382)
Supplement: Supplementary file 4 [file DataSheet1.ZIP › RAW.data/34ceRNA/miRNA╬1⁄4╢≈.xlsx]

## Sheet: Sheet1
DEmiRNAs	CRMs
hsa-miR-210-3p	hsa-miR-24-3p
hsa-miR-122-5p	hsa-let-7g-5p
hsa-miR-155-5p	hsa-miR-125b-5p
hsa-miR-508-3p	hsa-miR-492
hsa-miR-514a-3p	hsa-miR-10b-5p
hsa-miR-21-5p	hsa-miR-155-5p
hsa-miR-584-5p	hsa-miR-124-3p
hsa-miR-15a-5p	hsa-miR-215-5p
hsa-miR-532-3p	hsa-miR-34a-5p
hsa-miR-2355-5p	hsa-miR-192-5p
hsa-miR-506-3p	hsa-miR-16-5p
hsa-miR-508-5p	hsa-miR-455-3p
hsa-miR-509-3p	hsa-miR-423-5p
hsa-miR-106b-3p	hsa-miR-296-3p
hsa-miR-3613-5p	hsa-miR-615-3p
hsa-miR-629-5p	hsa-miR-320a
hsa-miR-362-5p	hsa-let-7b-5p
hsa-miR-500a-3p	hsa-miR-8085
hsa-miR-188-5p	hsa-miR-5192
hsa-miR-592	hsa-miR-6731-5p
hsa-miR-224-5p	hsa-miR-99a-5p
hsa-miR-885-5p	hsa-miR-30a-5p
hsa-miR-16-5p	hsa-miR-3613-3p
hsa-miR-452-5p	hsa-miR-4674
hsa-miR-142-3p	hsa-miR-4417
hsa-miR-15b-3p	hsa-miR-4437
hsa-miR-129-5p	hsa-miR-4795-5p
hsa-miR-1307-5p	hsa-miR-3653-5p
hsa-miR-509-3-5p	hsa-miR-101-5p
hsa-miR-660-5p	hsa-miR-6826-5p
hsa-miR-24-1-5p	hsa-miR-888-5p
hsa-miR-363-3p	hsa-miR-606
hsa-miR-429	hsa-miR-548x-3p
hsa-miR-125a-5p	hsa-miR-548j-3p
hsa-miR-501-3p	hsa-miR-548aq-3p
hsa-miR-4772-3p	hsa-miR-548am-3p
hsa-miR-206	hsa-miR-548aj-3p
hsa-miR-200b-5p	hsa-miR-548ah-3p
hsa-miR-181b-5p	hsa-miR-548ae-3p
hsa-miR-142-5p	hsa-miR-3942-5p
hsa-miR-129-1-3p	hsa-miR-4703-5p
hsa-miR-93-5p	hsa-miR-497-3p
hsa-miR-200a-5p	hsa-miR-577
hsa-miR-21-3p	hsa-miR-335-5p
hsa-miR-514a-5p	hsa-miR-7-5p
hsa-let-7e-5p	hsa-miR-23a-3p
hsa-miR-342-5p	hsa-miR-590-3p
hsa-let-7e-3p	hsa-miR-103a-3p
hsa-miR-188-3p	hsa-miR-32-5p
hsa-miR-452-3p	hsa-miR-106a-5p
hsa-miR-30c-2-3p	hsa-miR-17-5p
hsa-miR-500b-5p	hsa-miR-337-3p
hsa-miR-500a-5p	hsa-miR-190a-3p
hsa-miR-20b-3p	hsa-miR-4789-5p
hsa-miR-501-5p	hsa-miR-5011-5p
hsa-miR-4677-3p	hsa-miR-20a-5p
hsa-miR-200b-3p	hsa-miR-106b-5p
hsa-miR-345-5p	hsa-miR-384
hsa-miR-181b-3p	hsa-miR-3685
hsa-miR-532-5p	hsa-miR-202-5p
hsa-miR-342-3p	hsa-miR-8485
hsa-miR-590-3p	hsa-miR-3978
hsa-miR-210-5p	hsa-miR-3924
hsa-miR-16-2-3p	hsa-miR-3941
hsa-miR-200a-3p	hsa-miR-603
hsa-miR-660-3p	hsa-miR-362-3p
hsa-miR-125b-5p	hsa-miR-329-3p
hsa-miR-16-1-3p	hsa-miR-548l
hsa-miR-203a-3p	hsa-miR-2054
hsa-miR-199a-5p	hsa-miR-526a
hsa-miR-514b-5p	hsa-miR-523-5p
hsa-miR-502-3p	hsa-miR-522-5p
hsa-miR-6509-5p	hsa-miR-520c-5p
hsa-miR-1270	hsa-miR-519c-5p
hsa-miR-149-5p	hsa-miR-519b-5p
hsa-miR-30a-3p	hsa-miR-519a-5p
hsa-miR-335-5p	hsa-miR-518f-5p
hsa-miR-155-3p	hsa-miR-518e-5p
hsa-miR-1-3p	hsa-miR-518d-5p
hsa-miR-30c-1-3p	hsa-miR-6879-3p
hsa-miR-144-5p	hsa-miR-616-5p
hsa-miR-184	hsa-miR-373-5p
hsa-miR-214-3p	hsa-miR-371b-5p
hsa-miR-4652-5p	hsa-miR-520g-5p
hsa-miR-1271-5p	hsa-miR-3620-3p
hsa-miR-3615	hsa-miR-6865-3p
hsa-miR-3130-5p	hsa-miR-5007-5p
hsa-miR-144-3p	hsa-miR-548an
hsa-miR-625-3p	hsa-miR-643
hsa-miR-629-3p	hsa-miR-92a-3p
hsa-miR-2355-3p	hsa-miR-92b-3p
hsa-miR-200c-3p	hsa-miR-519d-3p
hsa-miR-30b-5p	hsa-miR-93-5p
hsa-miR-199a-3p	hsa-miR-20b-5p
hsa-miR-199b-3p	hsa-miR-22-3p
hsa-miR-30b-3p	hsa-miR-877-3p
hsa-miR-146a-5p	hsa-miR-130b-5p
hsa-miR-616-5p	hsa-miR-326
hsa-miR-513c-5p	hsa-miR-191-5p
hsa-miR-146b-5p	hsa-miR-6739-5p
hsa-miR-369-5p	hsa-miR-498
hsa-miR-433-3p	hsa-miR-6733-5p
hsa-miR-204-5p	hsa-miR-3153
hsa-miR-20b-5p	hsa-miR-4668-5p
hsa-miR-760	hsa-miR-3148
hsa-miR-215-5p	hsa-miR-4646-5p
hsa-miR-130b-3p	hsa-miR-204-3p
hsa-miR-5586-5p	hsa-miR-4761-5p
hsa-miR-502-5p	hsa-miR-320e
hsa-miR-136-5p	hsa-miR-96-3p
hsa-miR-1251-5p	hsa-miR-98-5p
hsa-miR-203b-3p	hsa-miR-1260b
hsa-miR-214-5p	hsa-miR-4482-3p
hsa-miR-10a-5p	hsa-miR-7159-3p
hsa-miR-550a-3p	hsa-miR-627-3p
hsa-miR-138-5p	hsa-miR-3674
hsa-miR-2277-5p	hsa-miR-6844
hsa-miR-372-3p	hsa-miR-4732-5p
hsa-miR-4772-5p	hsa-miR-6832-5p
hsa-miR-374c-5p	hsa-miR-5089-5p
hsa-miR-451a	hsa-miR-5589-5p
hsa-miR-136-3p	hsa-miR-4731-5p
hsa-miR-500b-3p	hsa-miR-6778-3p
hsa-miR-507	hsa-miR-610
hsa-miR-585-3p	hsa-miR-6506-5p
hsa-miR-154-5p	hsa-miR-619-5p
hsa-miR-153-5p	hsa-miR-150-5p
hsa-miR-493-5p	hsa-miR-6747-3p
hsa-miR-216b-5p	hsa-miR-6752-3p
hsa-miR-497-3p	hsa-miR-186-3p
hsa-miR-33b-5p	hsa-miR-520h
hsa-miR-3065-3p	hsa-miR-520g-3p
hsa-miR-4746-5p	hsa-miR-556-5p
hsa-miR-127-3p	hsa-miR-1295b-3p
hsa-miR-34a-3p	hsa-miR-512-3p
hsa-miR-376a-5p	hsa-miR-520e
hsa-miR-127-5p	hsa-miR-520d-3p
hsa-miR-486-3p	hsa-miR-520c-3p
hsa-miR-10a-3p	hsa-miR-520b
hsa-miR-934	hsa-miR-520a-3p
hsa-miR-3678-5p	hsa-miR-373-3p
hsa-miR-503-3p	hsa-miR-372-3p
hsa-miR-122b-5p	hsa-miR-302e
hsa-miR-5588-3p	hsa-miR-302d-3p
hsa-miR-323a-3p	hsa-miR-302c-3p
hsa-miR-224-3p	hsa-miR-302b-3p
hsa-miR-146b-3p	hsa-miR-302a-3p
hsa-miR-323b-3p	hsa-miR-526b-3p
hsa-miR-141-3p
hsa-miR-653-5p
hsa-miR-133a-3p
hsa-miR-411-5p
hsa-miR-129-2-3p
hsa-miR-135a-5p
hsa-miR-199b-5p
hsa-miR-33a-5p
hsa-miR-200c-5p
hsa-miR-376b-5p
hsa-miR-217-5p
hsa-miR-122-3p
hsa-miR-376c-5p
hsa-miR-618
hsa-miR-875-5p
hsa-miR-486-5p
hsa-miR-138-1-3p
hsa-miR-204-3p
hsa-miR-599
hsa-miR-221-3p
hsa-miR-675-3p
hsa-miR-3191-3p
hsa-miR-1228-5p
hsa-miR-320d
hsa-miR-513a-5p
hsa-miR-18a-3p
hsa-miR-106a-3p
hsa-miR-937-3p
hsa-miR-3614-5p
hsa-miR-4999-5p
hsa-miR-1228-3p
hsa-miR-7978
hsa-miR-1251-3p
hsa-miR-874-5p
hsa-miR-3690
hsa-miR-1295a
hsa-miR-3190-5p
hsa-miR-485-3p
hsa-miR-7702
hsa-miR-548o-3p
hsa-miR-3065-5p
hsa-miR-7110-3p
hsa-miR-363-5p
hsa-miR-4536-3p
hsa-miR-6854-5p
hsa-miR-216a-3p
hsa-let-7f-2-3p
hsa-miR-3940-5p
hsa-miR-124-3p
hsa-miR-2277-3p
hsa-miR-5003-3p
hsa-miR-450a-1-3p
hsa-miR-2114-3p
hsa-miR-377-5p
hsa-miR-301b-3p
hsa-miR-3922-3p
hsa-miR-3677-5p
hsa-miR-381-5p
hsa-miR-483-3p
hsa-miR-550a-3-5p
hsa-miR-141-5p
hsa-miR-6718-5p
hsa-miR-653-3p
hsa-miR-146a-3p
hsa-miR-133b
hsa-miR-3136-5p
hsa-miR-3609
hsa-miR-3934-5p
hsa-miR-301b-5p
hsa-miR-4784
hsa-miR-7705
hsa-miR-105-5p
hsa-miR-134-3p
hsa-miR-1269a
hsa-miR-509-5p
hsa-miR-6507-5p
hsa-miR-487a-5p
hsa-miR-3614-3p
hsa-miR-875-3p
hsa-miR-6788-3p
hsa-miR-4777-3p
hsa-miR-31-5p
hsa-miR-1224-5p
hsa-miR-580-3p
hsa-miR-4732-3p
hsa-miR-3920
hsa-miR-218-1-3p
hsa-miR-4484
hsa-miR-5708
hsa-miR-6762-3p
hsa-miR-187-3p
hsa-miR-216a-5p
hsa-miR-6843-3p
hsa-miR-1269b
hsa-miR-6891-5p
hsa-miR-138-2-3p
hsa-miR-4454
hsa-miR-4758-3p
hsa-miR-513b-5p
hsa-miR-548ba
hsa-miR-873-5p
hsa-miR-891a-5p
hsa-miR-3654
hsa-miR-802
hsa-miR-891b
hsa-miR-885-3p
hsa-miR-767-5p
