# Supplementary material for: The cuproptosis related genes signature predicts the prognosis and correlates with the immune status of clear cell renal cell carcinoma
Source: Front Genet. 2022 Dec 1;13:1061382. doi: 10.3389/fgene.2022.1061382 (PMC9751702; doi:10.3389/fgene.2022.1061382)
Supplement: Supplementary file 4 [file DataSheet1.ZIP › RAW.data/34ceRNA/mirtarbase╘ñ▓Γ╡─miRNA.txt]

"hsa-miR-24-3p"
"hsa-let-7g-5p"
"hsa-miR-125b-5p"
"hsa-miR-492"
"hsa-miR-10b-5p"
"hsa-miR-155-5p"
"hsa-miR-124-3p"
"hsa-miR-215-5p"
"hsa-miR-34a-5p"
"hsa-miR-192-5p"
"hsa-miR-16-5p"
"hsa-miR-455-3p"
"hsa-miR-423-5p"
"hsa-miR-296-3p"
"hsa-miR-615-3p"
"hsa-miR-320a"
"hsa-let-7b-5p"
"hsa-miR-8085"
"hsa-miR-5192"
"hsa-miR-6731-5p"
"hsa-miR-99a-5p"
"hsa-miR-30a-5p"
"hsa-miR-3613-3p"
"hsa-miR-4674"
"hsa-miR-4417"
"hsa-miR-4437"
"hsa-miR-4795-5p"
"hsa-miR-3653-5p"
"hsa-miR-101-5p"
"hsa-miR-6826-5p"
"hsa-miR-888-5p"
"hsa-miR-606"
"hsa-miR-548x-3p"
"hsa-miR-548j-3p"
"hsa-miR-548aq-3p"
"hsa-miR-548am-3p"
"hsa-miR-548aj-3p"
"hsa-miR-548ah-3p"
"hsa-miR-548ae-3p"
"hsa-miR-3942-5p"
"hsa-miR-4703-5p"
"hsa-miR-497-3p"
"hsa-miR-577"
"hsa-miR-335-5p"
"hsa-miR-7-5p"
"hsa-miR-23a-3p"
"hsa-miR-590-3p"
"hsa-miR-103a-3p"
"hsa-miR-32-5p"
"hsa-miR-106a-5p"
"hsa-miR-17-5p"
"hsa-miR-337-3p"
"hsa-miR-190a-3p"
"hsa-miR-4789-5p"
"hsa-miR-5011-5p"
"hsa-miR-20a-5p"
"hsa-miR-106b-5p"
"hsa-miR-384"
"hsa-miR-3685"
"hsa-miR-202-5p"
"hsa-miR-8485"
"hsa-miR-3978"
"hsa-miR-3924"
"hsa-miR-3941"
"hsa-miR-603"
"hsa-miR-362-3p"
"hsa-miR-329-3p"
"hsa-miR-548l"
"hsa-miR-2054"
"hsa-miR-526a"
"hsa-miR-523-5p"
"hsa-miR-522-5p"
"hsa-miR-520c-5p"
"hsa-miR-519c-5p"
"hsa-miR-519b-5p"
"hsa-miR-519a-5p"
"hsa-miR-518f-5p"
"hsa-miR-518e-5p"
"hsa-miR-518d-5p"
"hsa-miR-6879-3p"
"hsa-miR-616-5p"
"hsa-miR-373-5p"
"hsa-miR-371b-5p"
"hsa-miR-520g-5p"
"hsa-miR-3620-3p"
"hsa-miR-6865-3p"
"hsa-miR-5007-5p"
"hsa-miR-548an"
"hsa-miR-643"
"hsa-miR-92a-3p"
"hsa-miR-92b-3p"
"hsa-miR-519d-3p"
"hsa-miR-93-5p"
"hsa-miR-20b-5p"
"hsa-miR-22-3p"
"hsa-miR-877-3p"
"hsa-miR-130b-5p"
"hsa-miR-326"
"hsa-miR-191-5p"
"hsa-miR-6739-5p"
"hsa-miR-498"
"hsa-miR-6733-5p"
"hsa-miR-3153"
"hsa-miR-4668-5p"
"hsa-miR-3148"
"hsa-miR-4646-5p"
"hsa-miR-204-3p"
"hsa-miR-4761-5p"
"hsa-miR-320e"
"hsa-miR-96-3p"
"hsa-miR-98-5p"
"hsa-miR-1260b"
"hsa-miR-4482-3p"
"hsa-miR-7159-3p"
"hsa-miR-627-3p"
"hsa-miR-3674"
"hsa-miR-6844"
"hsa-miR-4732-5p"
"hsa-miR-6832-5p"
"hsa-miR-5089-5p"
"hsa-miR-5589-5p"
"hsa-miR-4731-5p"
"hsa-miR-6778-3p"
"hsa-miR-610"
"hsa-miR-6506-5p"
"hsa-miR-619-5p"
"hsa-miR-150-5p"
"hsa-miR-6747-3p"
"hsa-miR-6752-3p"
"hsa-miR-186-3p"
"hsa-miR-520h"
"hsa-miR-520g-3p"
"hsa-miR-556-5p"
"hsa-miR-1295b-3p"
"hsa-miR-512-3p"
"hsa-miR-520e"
"hsa-miR-520d-3p"
"hsa-miR-520c-3p"
"hsa-miR-520b"
"hsa-miR-520a-3p"
"hsa-miR-373-3p"
"hsa-miR-372-3p"
"hsa-miR-302e"
"hsa-miR-302d-3p"
"hsa-miR-302c-3p"
"hsa-miR-302b-3p"
"hsa-miR-302a-3p"
"hsa-miR-526b-3p"
