# Supplementary material for: The cuproptosis related genes signature predicts the prognosis and correlates with the immune status of clear cell renal cell carcinoma
Source: Front Genet. 2022 Dec 1;13:1061382. doi: 10.3389/fgene.2022.1061382 (PMC9751702; doi:10.3389/fgene.2022.1061382)
Supplement: Supplementary file 4 [file DataSheet1.ZIP › RAW.data/34ceRNA/▓ε╥∞lncRNA.txt]

"PVT1"
"LINC00887"
"MIR210HG"
"HIF1A-AS3"
"TMEM238L"
"DGCR5"
"LINC02048"
"LINC01762"
"LINC00462"
"LINC02410"
"LINC02188"
"LINC02783"
"SFTA1P"
"LINC02747"
"LINC01020"
"OSTM1-AS1"
"C13orf42"
"LINC00551"
"MIR34AHG"
"LNCTAM34A"
"LUCAT1"
"LOC102724908"
"WSPAR"
"LOC646588"
"LOC105371267"
"LINC02611"
"PSMB8-AS1"
"LINC00299"
"LINC02172"
"LOC107986281"
"L3MBTL4-AS1"
"MIR4435-2HG"
"LINC01738"
"MIAT"
"LINC01428"
"LINC01751"
"LINC00487"
"LINC00528"
"LINC00443"
"MIR155HG"
"LINC02685"
"LINC01555"
"LINC00943"
"LOH12CR2"
"LINC02236"
"LINC01235"
"FAM245A"
"LINC02910"
"SRGAP3-AS4"
"LINC02526"
"LINC00921"
"USP46-DT"
"LINC02762"
"LINC00652"
"ACTG1P25"
"LINC00861"
"LINC01615"
"LINC00158"
"MIR122HG"
"LINC01704"
"MROCKI"
"LINC01976"
"C20orf204"
"LINC02677"
"SNHG15"
"LINC02381"
"LOC105374438"
"LINC00460"
"LINC00240"
"PELATON"
"LINC01480"
"LINC00271"
"LOC100128108"
"LINC01234"
"LINC02577"
"DNAJC3-DT"
"RABGAP1L-DT"
"LINC01012"
"LINC02073"
"SCAT1"
"LINC00426"
"LINC02310"
"LINC01684"
"LOC645485"
"LINC01275"
"LINC02121"
"PSMG3-AS1"
"LOC105378013"
"TINCR"
"LINC02473"
"RN7SL832P"
"LINC00845"
"LINC01152"
"CYTOR"
"LINC02076"
"LINC02609"
"LINC01819"
"GAS1RR"
"GATA3-AS1"
"LINC01929"
"RRS1-AS1"
"LINC02615"
"SPATA13"
"RPL34-DT"
"LOC105375924"
"GTSE1-DT"
"LINC02432"
"LINC02099"
"LINC01146"
"ADCY6-DT"
"LINC01638"
"LINC00707"
"LNCAROD"
"LINC01176"
"LINC02360"
"MIR924HG"
"LINC02915"
"MANCR"
"LINC01857"
"LOC105373757"
"LINC01285"
"CDC37L1-DT"
"FAM238A"
"LINC01758"
"LINC02541"
"PPM1K-DT"
"LOC105372990"
"LINC02802"
"LINC01031"
"LINC01163"
"KBTBD11-AS1"
"LINC00607"
"LRRC77P"
"PDE4DIPP6"
"ADAM20P1"
"GAPLINC"
"MIR3667HG"
"SLC2A1-AS1"
"LINC02528"
"LOC101927888"
"LINC01529"
"LINC01359"
"ATP2B1-AS1"
"BMPR1B-DT"
"CASC11"
"LINC00926"
"LINC02328"
"LOC100128317"
"LINC00632"
"LINC01772"
"LINC01744"
"ZKSCAN2-DT"
"LINC00298"
"LOC100505664"
"LINC01238"
"FAM230I"
"LINC02709"
"MIR3142HG"
"LOC285638"
"LINC02332"
"LINC02280"
"LINC01948"
"LOC105371264"
"SEMA6A-AS2"
"ZNNT1"
"C3orf86"
"LINC01265"
"LINC01126"
"LOC101927480"
"FGF14-AS2"
"SUCLG2-AS1"
"LOC105374524"
"LINC01270"
"LINC01271"
"CCDC194"
"LINC00174"
"KLHDC7B-DT"
"UQCRFS1-DT"
"PCCA-DT"
"FIRRE"
"LINC00664"
"LINC01968"
"LINC01033"
"LINC02015"
"LOC117779438"
"LINC02487"
"LOC105375743"
"LINC00906"
"ZNF582-DT"
"SCHLAP1"
"ZFP28-DT"
"LINC00160"
"UBAC2-AS1"
"SDHAP2"
"LINC01843"
"C3orf35"
"C3orf85"
"FAM225A"
"LINC01736"
"LINC02481"
"LINC02384"
"LINC02889"
"LOC112268292"
"SIRLNT"
"LINC01474"
"LOC101928228"
"LINC00672"
"LINC02285"
"LINC02499"
"JPX"
"SNHG25"
"VASH1-AS1"
"LOC105370027"
"LINC02154"
"NDUFV1-DT"
"IGFL2-AS1"
"LINC01138"
"LOC101927237"
"LINC01732"
"LINC01767"
"LOC283710"
"LINC00626"
"LINC00645"
"LINC00896"
"LINC02453"
"LINC02097"
"LINC00106"
"TPBGL-AS1"
"LINC02363"
"PURPL"
"REELD1"
"LINC02701"
"LINC01700"
"LINC01649"
"RHOXF1P1"
"LINC02067"
"LINC01611"
"LINC02511"
"MAP3K9-DT"
"LINC02724"
"LINC02367"
"LINC01606"
"CLEC12A-AS1"
"LINC02292"
"LINC02669"
"LINC02269"
"TRBV11-2"
"LOC105376291"
"PGLS-DT"
"LINC02343"
"LINC01431"
"RIPK2-DT"
"LINC01205"
"LINC01829"
"LINC02826"
"LOC100129066"
"LINC02421"
"LINC01224"
"LINC01693"
"LINC01780"
"LINC01831"
"LINC00461"
"LOC101927692"
"LINC00313"
"SMIM10L2B"
"LINC01730"
"LINC01917"
"LOC101927378"
"LINC01018"
"LINC00410"
"PCAT2"
"ZNF667-AS1"
"LINC02613"
"ZNF426-DT"
"LINC02102"
"LINC01281"
"LINC01583"
"LOC105376731"
"LINC00862"
"LINCR-0001"
"CCDC192"
"LINC01886"
"YTHDF3-DT"
"PNMA8C"
"LINC02257"
"LINC02516"
"NEAT1"
"LOC101927636"
"LINC01962"
"LINC00222"
"EDRF1-DT"
"LOC100288728"
"LINC00989"
"LOC102724265"
"LINC02404"
"LINC01664"
"PWRN3"
"LINC00996"
"LINC02798"
"LOC100996671"
"LINC01117"
"LINC02345"
"LINC02763"
"LINC02539"
"CTXND1"
"LOC105372440"
"LINC01659"
"LINC00928"
"LINC00976"
"LINC02145"
"MAP3K2-DT"
"SOX21-AS1"
"LINC01891"
"LINC02139"
"LINC01508"
"LINC00115"
"LINC01561"
"LINC01783"
"NFILZ"
"LINC02325"
"LINC02078"
"IBA57-DT"
"LINC01356"
"LINC01411"
"LINC02138"
"LINC00942"
"LINC00589"
"LINC01990"
"SALRNA2"
"LINC02465"
"LINC02843"
"LINC02371"
"LINC02082"
"LINC02160"
"C20orf203"
"LINC00339"
"MIRLET7A1HG"
"PICSAR"
"LOC105369306"
"LOC101928438"
"LINC01630"
"LINC02174"
"LINC02561"
"GXYLT1P5"
"LINC01114"
"LINC01485"
"LINC02212"
"LINC02273"
"LINC01625"
"LINC01928"
"LINC02809"
"MIRLET7BHG"
"MALAT1"
"LINC01748"
"STRIT1"
"LOC105375050"
"LINC01393"
"LINC00838"
"RBFADN"
"LINC01405"
"MIR4422HG"
"LINC01616"
"LINC01315"
"LOC100128059"
"LINC00519"
"LINC01483"
"LINC00705"
"LINC01624"
"LOC102724849"
"LINC02159"
"LINC02227"
"LOC101929460"
"MYOSLID"
"LINC01880"
"LINC01559"
"LOC112267871"
"LINC02532"
"LINC02177"
"LINC01447"
"LINC00924"
"LINC02268"
"LINC01841"
"SMIM31"
"LINC01526"
"LINC00871"
"LINC02828"
"LINC00954"
"LINC01890"
"LINC01842"
"LINC00303"
"NRAD1"
"LINC02150"
"LINC02207"
"LINC00499"
"MIMT1"
"LINC00161"
"LINC01013"
"LINC02436"
"LOC105378318"
"CLEC4OP"
"LINC01317"
"LINC01503"
"FAM95B1"
"LINC01714"
"LINC01449"
"FLJ20712"
"LINC00939"
"ETDA"
"LINC01907"
"LINC02225"
"LINC02080"
"LINC02492"
"LINC00673"
"LINC02857"
"LOC100996583"
"LOC101929470"
"LINC02313"
"LINC01833"
"LINC02033"
"LOC101928565"
"LINC01206"
"LOC153910"
"HAR1B"
"LINC02696"
"LINC01479"
"DNAJB5-DT"
"LINC01182"
"LINC01524"
"LINC02288"
"HCP5B"
"LINC01996"
"P4HA3-AS1"
"LINC02544"
"LINC02538"
"VASH1-DT"
"LINC01788"
"GS1-279B7.1"
"LINC02408"
"LINC00868"
"FENDRR"
"LINC02603"
"PCAT18"
"GS1-278J22.2"
"LOC101928516"
"LINC01252"
"LINC01864"
"MYRF-AS1"
"DSCR9"
"LINC02552"
"LOC101927189"
"TIMM23B-AGAP6"
"FAM30A"
"LINC01305"
"LINC00244"
"LOC338963"
"LINC02037"
"LINC00237"
"EWSAT1"
"LINC01667"
"LINC02204"
"LINC01239"
"LINC01822"
"MYMX"
"LINC00937"
"LOC105374758"
"LINC00355"
"LOC105374461"
"LINC01460"
"FAM225B"
"LINC00628"
"LINC01257"
"CEROX1"
"LINC01699"
"LINC01924"
"LINC01910"
"LINC00865"
"LINC01402"
"LINC00102"
"GAS6-DT"
"LINC01337"
"LZTS1-AS1"
"LINC02652"
"LINC01255"
"CDRT15P3"
"C14orf132"
"LINC02728"
"LINC02712"
"LINC00221"
"LINC02535"
"LINC02626"
"GS1-24F4.2"
"LINC01227"
"LINC01771"
"LINC02241"
"HRAT92"
"LINC01973"
"LOC107986898"
"LINC02733"
"MIR9-3HG"
"LINC01874"
"MNX1-AS1"
"LINC02029"
"LINC00165"
"LINC01192"
"LINC01919"
"CPEB2-DT"
"SPACA6P-AS"
"LINC01304"
"LINC00540"
"LOC728485"
"LINC00602"
"LOC441179"
"C5orf64-AS1"
"LINC02470"
"PCAT5"
"LINC01276"
"PITPNM2-AS1"
"SEPTIN9-DT"
"LINC02550"
"LINC02860"
"LOC100507384"
"LINC00885"
"TMEM272"
"ARLNC1"
"LINC02294"
"LINC02115"
"LINC02274"
"GOLGA8M"
"HPYR1"
"LINC00454"
"LOC100287792"
"LINC02064"
"RASSF10-DT"
"LINC00698"
"LINC01531"
"LINC00578"
"LINC00856"
"LOC401040"
"LOC105370906"
"LINC01533"
"LINC02579"
"LINC01979"
"LSINCT5"
"LINC01193"
"LOC101929473"
"LINC02571"
"LINC01030"
"KIAA0087"
"LINC00243"
"LINC01108"
"LINC00272"
"CECR3"
"LOC105374312"
"MIR4527HG"
"LOC100506790"
"LINC00457"
"LINC01960"
"ZBTB20-AS5"
"LOC105377959"
"LINC02570"
"LINC01398"
"LINC01607"
"LINC01823"
"LINC02312"
"LINC00326"
"LINC01879"
"LOC105375750"
"LINC02513"
"LINC01847"
"LINC02720"
"TEX41"
"LINC01978"
"LINC01551"
"LNCARSR"
"SH3TC2-DT"
"LOC101928107"
"BCAR4"
"TEX53"
"LINC01648"
"LINC01471"
"LINC01429"
"LINC02054"
"LINC02681"
"LINC01558"
"PAUPAR"
"LOC105375115"
"LOC440896"
"LINC02112"
"LINC01869"
"LINC01608"
"LINC01518"
"LINC01250"
"LINC01726"
"LOC284930"
"LINC01266"
"LOC101927745"
"MIR200CHG"
"LINC02148"
"LOC105378933"
"LINC01785"
"LINC02165"
"LINC00971"
"LOC101929413"
"LINC02101"
"PCDH10-DT"
"LINC02800"
"LINC01722"
"NPY4R2"
"LINC01492"
"GREM1-AS1"
"MIR3976HG"
"LINC00837"
"LINC02805"
"CCDC197"
"LINC02529"
"LINC01451"
"LINC00993"
"CT70"
"LINC02226"
"LOC101929297"
"PCGEM1"
"LINC02167"
"LINC02249"
"LINC00879"
"LINC01180"
"LINC01989"
"LOC101928782"
"LINC01269"
"LINC02027"
"LOC285804"
"MIR7-3HG"
"CASC20"
"LINC00269"
"LINC01992"
"LINC01085"
"LINC00524"
"TEX48"
"LINC00547"
"PSG8-AS1"
"LINC00520"
"LINC01287"
"LINC00466"
"LINC01933"
"LINC00922"
"LINC01233"
"LMNB1-DT"
"LINC01804"
"LINC01838"
"BPESC1"
"LINC00658"
"LIN28B-AS1"
"LINC02008"
"LOC101928894"
"SND1-IT1"
"LINC01954"
"LINC02441"
"LINC02909"
"TSIX"
"LINC02751"
"LOC101929420"
"LINC02263"
"LOC107986400"
"FAM242F"
"LINC01612"
"LINC01133"
"LINC02547"
"TAB2"
"LINC02060"
"LINC01259"
"CYP4F35P"
"LINC02454"
"LINC01124"
"LINC02003"
"SMIM32"
"LINC02683"
"LINC01775"
"LINC00314"
"LINC00880"
"TMEM271"
"LOC105370616"
"LINC00304"
"LINC01213"
"LINC00311"
"LOC112268411"
"LINC00316"
"LINC02243"
"LINC01567"
"LINC00836"
"RBAKDN"
"LINC02405"
"LINC02133"
"LINC01656"
"LINC01739"
"MIR4432HG"
"LINC01586"
"LINC00477"
"LINC00488"
"LINC00866"
"LINC02902"
"LINC00365"
"LINC01913"
"SOX5-AS1"
"LINC01859"
"LINC02840"
"LINC00536"
"LINC01766"
"LINC00479"
"LINC01098"
"CD300LD-AS1"
"LINC01914"
"DLX2-DT"
"C21orf91-OT1"
"LOC100505985"
"LINC02574"
"LINC01980"
"LINC02254"
"LOC390877"
"LINC01849"
"LINC01541"
"LINC01538"
"LOC101927575"
"LINC01450"
"CLEC20A"
"LINC00293"
"DIO3OS"
"LOC105379109"
"MIR4500HG"
"LINC02764"
"LINC02406"
"KCNIP4-IT1"
"LINC02071"
"CASC22"
"LINC01920"
"LINC02388"
"LINC02135"
"LINC02126"
"LINC01231"
"LINC01502"
"LINC01362"
"LOC105379301"
"HRAT17"
"LINC02213"
"CCAT2"
"LINC02057"
"LINC01950"
"LINC02471"
"LINC00678"
"LINC02142"
"LINC02237"
"LINC01267"
"CDRT7"
"LINC02092"
"LINC01665"
"IQCM"
"LINC02043"
"LINC00967"
"LINC02069"
"NETO1-DT"
"LINC01623"
"LINC01179"
"LINC01922"
"LINC01643"
"LINC00113"
"LINC00350"
"LINC02659"
"LINC01999"
"LINC00347"
"C11orf97"
"LINC02124"
"LINC00934"
"LINC01210"
"LINC02554"
"LOC105379391"
"LINC00397"
"LINC01048"
"SOX1-OT"
"LINC02654"
"LOC107984784"
"LINC01204"
"LINC01993"
"LOC112268176"
"LINC02433"
"LINC02180"
"LINC02232"
"SPATA3-AS1"
"LINC01926"
"MAL2-AS1"
"LINC02475"
"LINC01721"
"LINC02714"
"LINC00207"
"LINC02032"
"LINC01289"
"LINC01391"
"MIR548XHG"
"LOC105377603"
"LINC02217"
"RPL23AP51"
"OTX2-AS1"
"LINC02219"
"LOC105375224"
"LINC00330"
"LINC01634"
"MIR2052HG"
"LINC01946"
"LINC01019"
"LINC01142"
"LINC01299"
"LOC105375971"
"LINC01095"
"LINC02523"
"LINC01149"
"LINC01497"
"LINC01876"
"LINC02476"
"LINC02119"
"LOC100506869"
"LINC02355"
"LINC00364"
"LOC338694"
"LOC100134391"
"LINC01905"
"LINC00550"
"LINC02194"
"LOC101927136"
"LINC01692"
"LOC101927141"
"LINC01298"
"LOC101928858"
"LINC02189"
"PINCR"
"LINC01241"
"LINC01486"
"LINC01811"
"LOC101929269"
"LINC00581"
"LEMD1-DT"
"LINC01090"
"LINC01364"
"LINC02346"
"LINC01629"
"OOSP4B"
"LINC00609"
"MARCHF10-DT"
"LOC105369980"
"LINC02052"
"LINC02303"
"LINC01733"
"LOC730100"
"LINC01640"
"LINC00690"
"LINC02393"
"BARX1-DT"
"LINC02621"
"LOC285766"
"LINC01791"
"SMCR2"
"LOC105378208"
"LINC01987"
"LINC00538"
"LINC00307"
"LINC00606"
"MIR4300HG"
"LINC01584"
"LOC101927531"
"SACS-AS1"
"LINC01568"
"LINC01198"
"LINC01087"
"LINC02400"
"LINC01554"
"LINC02075"
"MIR7515HG"
"NHEG1"
"KC6"
"LOC101928254"
"D21S2088E"
"LOC102723968"
"LINC01964"
"LINC02466"
"LINC02105"
"LINC02753"
"LINC02426"
"FAM138E"
"LINC02270"
"LINC01899"
"LINC02450"
"LINC01892"
"LINC02810"
"ANKRD34C-AS1"
"LINC00452"
"LINC00566"
"LOC105375297"
"C16orf82"
"LINC02713"
"MIR2117HG"
"LINC01756"
"LINC02639"
"LOC101929217"
"LINC02418"
"LINC01445"
"LINC00492"
"LINC02392"
"LINC01820"
"LINC00687"
"LOC105372035"
"LOC101929823"
"LINC00917"
"LINC01856"
"XIST"
"LINC01689"
"LINC02655"
"LINC02153"
"LINC00309"
"TTC9-DT"
"LOC105377003"
"LINC00261"
"LINC01099"
"LINC00052"
"LINC01717"
"LINC02093"
"DYNLL2-DT"
"SMIM34B"
"LINC02508"
"LINC00588"
"LOC105378464"
"LINC01858"
"LINC02251"
"LOC284788"
"FLJ40288"
"LINC00604"
"LINC00616"
"LINC01514"
"LINC02624"
"LINC01845"
"LOC102723427"
"LINC01932"
"LINC01591"
"LINC02372"
"LINC02461"
"LINC02242"
"LINC01478"
"LINC02518"
"LINC01776"
"LINC00974"
"LINC01895"
"LINC01307"
"LINC00929"
"LINC01755"
"LINC02837"
"MIR137HG"
"LOC102724612"
"EPHA5-AS1"
"LINC01520"
"LINC02444"
"LINC01821"
"LINC01282"
"LINC01247"
"LOC101929210"
"LINC01490"
"LINC02480"
"LOC101928441"
"LINC01310"
"LINC01609"
"LINC02504"
"LINC01898"
"LINC02687"
"LINC00485"
"LINC02612"
"GACAT3"
"LINC00370"
"LINC01716"
"LINC02023"
"LOC101928721"
"LINC02010"
"CASC17"
"LINC01981"
"LOC101927495"
"LINC00691"
"LINC02141"
"LINC02262"
"LINC01687"
"LOC107987032"
"LINC02271"
"LINC00276"
"ZBTB20-AS3"
"LOC101929488"
"LINC02053"
"LINC01602"
"LOC107984893"
"LINC01444"
"MIR4290HG"
"LINC01516"
"LINC02905"
"LINC01654"
"LINC01145"
"LINC01333"
"LINC02790"
"LINC00383"
"LINC00376"
"LOC101927948"
"LINC02501"
"C10orf95"
"LINC01029"
"LOC101928850"
"LINC02179"
"LINC01994"
"LINC02326"
"LINC00919"
"LINC00898"
