# Supplementary material for: The cuproptosis related genes signature predicts the prognosis and correlates with the immune status of clear cell renal cell carcinoma
Source: Front Genet. 2022 Dec 1;13:1061382. doi: 10.3389/fgene.2022.1061382 (PMC9751702; doi:10.3389/fgene.2022.1061382)
Supplement: Supplementary file 4 [file DataSheet1.ZIP › RAW.data/34ceRNA/▓ε╥∞miRNA.txt]

"hsa-miR-210-3p"
"hsa-miR-122-5p"
"hsa-miR-155-5p"
"hsa-miR-508-3p"
"hsa-miR-514a-3p"
"hsa-miR-21-5p"
"hsa-miR-584-5p"
"hsa-miR-15a-5p"
"hsa-miR-532-3p"
"hsa-miR-2355-5p"
"hsa-miR-506-3p"
"hsa-miR-508-5p"
"hsa-miR-509-3p"
"hsa-miR-106b-3p"
"hsa-miR-3613-5p"
"hsa-miR-629-5p"
"hsa-miR-362-5p"
"hsa-miR-500a-3p"
"hsa-miR-188-5p"
"hsa-miR-592"
"hsa-miR-224-5p"
"hsa-miR-885-5p"
"hsa-miR-16-5p"
"hsa-miR-452-5p"
"hsa-miR-142-3p"
"hsa-miR-15b-3p"
"hsa-miR-129-5p"
"hsa-miR-1307-5p"
"hsa-miR-509-3-5p"
"hsa-miR-660-5p"
"hsa-miR-24-1-5p"
"hsa-miR-363-3p"
"hsa-miR-429"
"hsa-miR-125a-5p"
"hsa-miR-501-3p"
"hsa-miR-4772-3p"
"hsa-miR-206"
"hsa-miR-200b-5p"
"hsa-miR-181b-5p"
"hsa-miR-142-5p"
"hsa-miR-129-1-3p"
"hsa-miR-93-5p"
"hsa-miR-200a-5p"
"hsa-miR-21-3p"
"hsa-miR-514a-5p"
"hsa-let-7e-5p"
"hsa-miR-342-5p"
"hsa-let-7e-3p"
"hsa-miR-188-3p"
"hsa-miR-452-3p"
"hsa-miR-30c-2-3p"
"hsa-miR-500b-5p"
"hsa-miR-500a-5p"
"hsa-miR-20b-3p"
"hsa-miR-501-5p"
"hsa-miR-4677-3p"
"hsa-miR-200b-3p"
"hsa-miR-345-5p"
"hsa-miR-181b-3p"
"hsa-miR-532-5p"
"hsa-miR-342-3p"
"hsa-miR-590-3p"
"hsa-miR-210-5p"
"hsa-miR-16-2-3p"
"hsa-miR-200a-3p"
"hsa-miR-660-3p"
"hsa-miR-125b-5p"
"hsa-miR-16-1-3p"
"hsa-miR-203a-3p"
"hsa-miR-199a-5p"
"hsa-miR-514b-5p"
"hsa-miR-502-3p"
"hsa-miR-6509-5p"
"hsa-miR-1270"
"hsa-miR-149-5p"
"hsa-miR-30a-3p"
"hsa-miR-335-5p"
"hsa-miR-155-3p"
"hsa-miR-1-3p"
"hsa-miR-30c-1-3p"
"hsa-miR-144-5p"
"hsa-miR-184"
"hsa-miR-214-3p"
"hsa-miR-4652-5p"
"hsa-miR-1271-5p"
"hsa-miR-3615"
"hsa-miR-3130-5p"
"hsa-miR-144-3p"
"hsa-miR-625-3p"
"hsa-miR-629-3p"
"hsa-miR-2355-3p"
"hsa-miR-200c-3p"
"hsa-miR-30b-5p"
"hsa-miR-199a-3p"
"hsa-miR-199b-3p"
"hsa-miR-30b-3p"
"hsa-miR-146a-5p"
"hsa-miR-616-5p"
"hsa-miR-513c-5p"
"hsa-miR-146b-5p"
"hsa-miR-369-5p"
"hsa-miR-433-3p"
"hsa-miR-204-5p"
"hsa-miR-20b-5p"
"hsa-miR-760"
"hsa-miR-215-5p"
"hsa-miR-130b-3p"
"hsa-miR-5586-5p"
"hsa-miR-502-5p"
"hsa-miR-136-5p"
"hsa-miR-1251-5p"
"hsa-miR-203b-3p"
"hsa-miR-214-5p"
"hsa-miR-10a-5p"
"hsa-miR-550a-3p"
"hsa-miR-138-5p"
"hsa-miR-2277-5p"
"hsa-miR-372-3p"
"hsa-miR-4772-5p"
"hsa-miR-374c-5p"
"hsa-miR-451a"
"hsa-miR-136-3p"
"hsa-miR-500b-3p"
"hsa-miR-507"
"hsa-miR-585-3p"
"hsa-miR-154-5p"
"hsa-miR-153-5p"
"hsa-miR-493-5p"
"hsa-miR-216b-5p"
"hsa-miR-497-3p"
"hsa-miR-33b-5p"
"hsa-miR-3065-3p"
"hsa-miR-4746-5p"
"hsa-miR-127-3p"
"hsa-miR-34a-3p"
"hsa-miR-376a-5p"
"hsa-miR-127-5p"
"hsa-miR-486-3p"
"hsa-miR-10a-3p"
"hsa-miR-934"
"hsa-miR-3678-5p"
"hsa-miR-503-3p"
"hsa-miR-122b-5p"
"hsa-miR-5588-3p"
"hsa-miR-323a-3p"
"hsa-miR-224-3p"
"hsa-miR-146b-3p"
"hsa-miR-323b-3p"
"hsa-miR-141-3p"
"hsa-miR-653-5p"
"hsa-miR-133a-3p"
"hsa-miR-411-5p"
"hsa-miR-129-2-3p"
"hsa-miR-135a-5p"
"hsa-miR-199b-5p"
"hsa-miR-33a-5p"
"hsa-miR-200c-5p"
"hsa-miR-376b-5p"
"hsa-miR-217-5p"
"hsa-miR-122-3p"
"hsa-miR-376c-5p"
"hsa-miR-618"
"hsa-miR-875-5p"
"hsa-miR-486-5p"
"hsa-miR-138-1-3p"
"hsa-miR-204-3p"
"hsa-miR-599"
"hsa-miR-221-3p"
"hsa-miR-675-3p"
"hsa-miR-3191-3p"
"hsa-miR-1228-5p"
"hsa-miR-320d"
"hsa-miR-513a-5p"
"hsa-miR-18a-3p"
"hsa-miR-106a-3p"
"hsa-miR-937-3p"
"hsa-miR-3614-5p"
"hsa-miR-4999-5p"
"hsa-miR-1228-3p"
"hsa-miR-7978"
"hsa-miR-1251-3p"
"hsa-miR-874-5p"
"hsa-miR-3690"
"hsa-miR-1295a"
"hsa-miR-3190-5p"
"hsa-miR-485-3p"
"hsa-miR-7702"
"hsa-miR-548o-3p"
"hsa-miR-3065-5p"
"hsa-miR-7110-3p"
"hsa-miR-363-5p"
"hsa-miR-4536-3p"
"hsa-miR-6854-5p"
"hsa-miR-216a-3p"
"hsa-let-7f-2-3p"
"hsa-miR-3940-5p"
"hsa-miR-124-3p"
"hsa-miR-2277-3p"
"hsa-miR-5003-3p"
"hsa-miR-450a-1-3p"
"hsa-miR-2114-3p"
"hsa-miR-377-5p"
"hsa-miR-301b-3p"
"hsa-miR-3922-3p"
"hsa-miR-3677-5p"
"hsa-miR-381-5p"
"hsa-miR-483-3p"
"hsa-miR-550a-3-5p"
"hsa-miR-141-5p"
"hsa-miR-6718-5p"
"hsa-miR-653-3p"
"hsa-miR-146a-3p"
"hsa-miR-133b"
"hsa-miR-3136-5p"
"hsa-miR-3609"
"hsa-miR-3934-5p"
"hsa-miR-301b-5p"
"hsa-miR-4784"
"hsa-miR-7705"
"hsa-miR-105-5p"
"hsa-miR-134-3p"
"hsa-miR-1269a"
"hsa-miR-509-5p"
"hsa-miR-6507-5p"
"hsa-miR-487a-5p"
"hsa-miR-3614-3p"
"hsa-miR-875-3p"
"hsa-miR-6788-3p"
"hsa-miR-4777-3p"
"hsa-miR-31-5p"
"hsa-miR-1224-5p"
"hsa-miR-580-3p"
"hsa-miR-4732-3p"
"hsa-miR-3920"
"hsa-miR-218-1-3p"
"hsa-miR-4484"
"hsa-miR-5708"
"hsa-miR-6762-3p"
"hsa-miR-187-3p"
"hsa-miR-216a-5p"
"hsa-miR-6843-3p"
"hsa-miR-1269b"
"hsa-miR-6891-5p"
"hsa-miR-138-2-3p"
"hsa-miR-4454"
"hsa-miR-4758-3p"
"hsa-miR-513b-5p"
"hsa-miR-548ba"
"hsa-miR-873-5p"
"hsa-miR-891a-5p"
"hsa-miR-3654"
"hsa-miR-802"
"hsa-miR-891b"
"hsa-miR-885-3p"
"hsa-miR-767-5p"
