# Supplementary material for: The cuproptosis related genes signature predicts the prognosis and correlates with the immune status of clear cell renal cell carcinoma
Source: Front Genet. 2022 Dec 1;13:1061382. doi: 10.3389/fgene.2022.1061382 (PMC9751702; doi:10.3389/fgene.2022.1061382)
Supplement: Supplementary file 4 [file DataSheet1.ZIP › RAW.data/34ceRNA/╘ñ▓ΓlncRNA.txt]

"AL139220.2"
"AL604028.1"
"CCDC18-AS1"
"AL355310.1"
"LAMTOR5-AS1"
"LINC01703"
"AL591848.4"
"AC012073.1"
"AC074117.1"
"SOS1-IT1"
"PCBP1-AS1"
"AC012360.2"
"PCGEM1"
"AC079354.1"
"AC005538.2"
"FGD5-AS1"
"ENTPD3-AS1"
"PTPRG-AS1"
"AC008040.1"
"TAPT1-AS1"
"AC093827.4"
"AC096733.2"
"AC010442.1"
"SLC9A3-AS1"
"LINC00847"
"LINC00240"
"AL662791.1"
"Z99129.4"
"AC004520.1"
"HOXA11-AS"
"DLX6-AS1"
"AC069281.2"
"AC073073.2"
"SND1-IT1"
"AC078846.1"
"AP006248.5"
"AC107959.2"
"AC084082.1"
"AC023632.6"
"AC083843.3"
"AL596244.1"
"LINC00963"
"AL157938.3"
"SGMS1-AS1"
"ZMIZ1-AS1"
"AL360181.2"
"KCNQ1OT1"
"NEAT1"
"MALAT1"
"AP001189.6"
"AC006511.3"
"AC010186.4"
"AC092821.3"
"AC092828.1"
"AC068888.1"
"AC007570.1"
"MAPKAPK5-AS1"
"LINC00173"
"LINC01089"
"AC055713.1"
"AL137247.1"
"AL162171.3"
"AL132796.2"
"SNHG14"
"AC084781.1"
"AC110048.2"
"ST20-AS1"
"AC027020.2"
"AC106820.4"
"AC136443.3"
"MIR3179-2"
"AC009120.2"
"AC009163.7"
"AC027279.4"
"AC092143.3"
"AC005562.1"
"AC107993.1"
"AC005972.1"
"LINC00511"
"AC011933.2"
"SNHG16"
"AC011825.3"
"AC021504.1"
"AC068473.5"
"AC005578.1"
"TMEM147-AS1"
"ZNF793-AS1"
"AC008895.1"
"AC245884.8"
"AC010327.5"
"LINC01433"
"AL121890.4"
"AL121894.2"
"SNHG17"
"TUBA3FP"
"AC253536.3"
"OGFRP1"
"XIST"
"LINC01128"
"BX284668.2"
"LINC01654"
"AC245014.3"
"AL162258.1"
"MIR29B2CHG"
"AL136379.1"
"LGALS8-AS1"
"CYP1B1-AS1"
"CYTOR"
"AC009237.14"
"TBC1D8-AS1"
"MIR4435-2HG"
"PAX8-AS1"
"KLF7-IT1"
"AC022007.1"
"ACVR2B-AS1"
"DUBR"
"GATA2-AS1"
"TNK2-AS1"
"AC092535.1"
"NOP14-AS1"
"DANCR"
"AC093908.1"
"AC092611.3"
"AC099343.3"
"AL024508.2"
"AC005532.1"
"AC005154.1"
"STAG3L5P-PVRIG2P-PILRB"
"LNCPRESS1"
"AC021097.1"
"RNF139-AS1"
"AC040970.1"
"GLIDR"
"FAM27C"
"AL162586.1"
"ZSWIM8-AS1"
"RPARP-AS1"
"LINC01164"
"BDNF-AS"
"MIR194-2HG"
"AP001157.1"
"U47924.1"
"AC027290.2"
"AC026362.1"
"AC117503.2"
"LINC00943"
"AL161772.1"
"N4BP2L2-IT2"
"AL138820.1"
"AL137782.1"
"AL132780.1"
"ZFHX2-AS1"
"AL096870.2"
"AL117209.1"
"AL049840.4"
"AC018926.2"
"AC116913.1"
"AC108134.2"
"AC012676.5"
"AC022167.2"
"AC009133.2"
"LINC00273"
"AC092368.3"
"AC007336.3"
"AC009078.3"
"AC046158.2"
"AC092384.3"
"AC104581.4"
"AC093484.4"
"RP1-178F10.3"
"AC091152.4"
"MAPT-IT1"
"AC091271.1"
"AC005746.1"
"AC018628.1"
"AC005332.6"
"AC007780.1"
"AC124319.4"
"AC120024.1"
"LINC00667"
"AC007996.1"
"PCAT18"
"AC116447.1"
"PARD6G-AS1"
"AC010336.1"
"AC010336.5"
"LINC00661"
"AC020917.4"
"AC005253.2"
"AC002116.1"
"AC007228.2"
"LINC00261"
"PLAC4"
"PICSAR"
"AJ239328.1"
"GUSBP11"
"AL008635.1"
"AL008718.2"
"AC004656.1"
"INE1"
"LINC01278"
"LINC01772"
"ELOA-AS1"
"AC245595.1"
"AC239868.1"
"RUSC1-AS1"
"CRYZL2P-SEC16B"
"LEMD1-AS1"
"AL162595.1"
"AC010969.2"
"AC133644.3"
"TTN-AS1"
"AC016717.2"
"LINC02085"
"AC106712.1"
"AC078795.2"
"AC117490.2"
"CTBP1-AS2"
"AFAP1-AS1"
"AC004067.1"
"AC106754.1"
"ARRDC3-AS1"
"AC021078.1"
"HCG11"
"HCG18"
"SNHG5"
"LINC01176"
"AC018648.1"
"LINC00174"
"AC006333.2"
"AC016831.1"
"LINC-PINT"
"MSC-AS1"
"AC011632.1"
"OTUD6B-AS1"
"AP003476.1"
"AC090198.1"
"AL162231.2"
"AL132656.2"
"NUTM2B-AS1"
"AL136982.1"
"AGAP11"
"AL136982.6"
"CASC2"
"AC021054.1"
"C1RL-AS1"
"AC010186.3"
"PPP1R12A-AS1"
"POC1B-AS1"
"HELLPAR"
"AC117503.3"
"LINC00384"
"AL138713.1"
"MIR17HG"
"ARHGAP5-AS1"
"PWAR6"
"OIP5-AS1"
"AC022306.2"
"GABPB1-AS1"
"RORA-AS1"
"LINC02568"
"AC090181.3"
"AL031009.1"
"AC145285.6"
"AC106886.2"
"AC092718.7"
"AC026271.3"
"AC005730.3"
"AC015849.5"
"AC067852.3"
"AC007485.2"
"AC015813.6"
"AC005332.7"
"AC005332.4"
"LINC00909"
"AC010615.2"
"AC006486.2"
"AL035071.1"
"NORAD"
"MIR155HG"
"AC007663.2"
"NUP50-AS1"
"GHc-362H12.3"
"AL645608.3"
"AL391244.1"
"AL031282.2"
"TNFRSF14-AS1"
"AL450998.2"
"AL031281.2"
"SNHG12"
"AL591845.1"
"AL139260.2"
"SLFNL1-AS1"
"ERI3-IT1"
"AL691459.1"
"AL590783.1"
"AL354760.1"
"RP6-42F4.1"
"RP6-206I17.2"
"RASAL2-AS1"
"AL359924.1"
"AC108488.1"
"AC104794.2"
"AL133243.3"
"AC092653.2"
"AC073046.1"
"AC019069.1"
"AC062029.1"
"AC013268.5"
"AC112229.4"
"AC011893.1"
"TEX41"
"AC092153.1"
"LINC02478"
"CERS6-AS1"
"AC005540.1"
"AC012485.1"
"THUMPD3-AS1"
"LINC00852"
"AC115284.1"
"AC097634.1"
"LINC02035"
"AC093001.1"
"MBNL1-AS1"
"DLG1-AS1"
"AC107068.1"
"UBA6-AS1"
"AC097478.1"
"AC104791.1"
"AC104083.1"
"AC098864.1"
"LINC02434"
"AC106799.3"
"BASP1-AS1"
"AC025178.1"
"AC025171.1"
"AC093297.2"
"AC010245.2"
"AC114980.1"
"EPB41L4A-AS1"
"LINC01184"
"AL049543.1"
"HCG17"
"AL135905.1"
"AC019205.1"
"AL080317.1"
"TRAF3IP2-AS1"
"AL357060.1"
"AL590617.2"
"AL596202.1"
"AL355297.4"
"LINC00473"
"AC004852.2"
"TRG-AS1"
"AC005537.1"
"AC118758.3"
"AC003092.1"
"AC079781.5"
"EXTL3-AS1"
"CASC9"
"AC103770.1"
"AZIN1-AS1"
"PVT1"
"AC108002.1"
"CDKN2B-AS1"
"AL845472.2"
"STX17-AS1"
"GSN-AS1"
"MIR600HG"
"SLC25A25-AS1"
"C9orf163"
"LINC00707"
"PROSER2-AS1"
"AL390961.3"
"LINC00843"
"AC022400.3"
"BMS1P4"
"AC022400.5"
"AC067750.1"
"NUTM2A-AS1"
"AL160290.2"
"AL158835.1"
"AL158835.4"
"AC107884.1"
"SNHG1"
"AP000866.2"
"AC004803.1"
"AC092471.2"
"RP4-761J14.8"
"AC023157.3"
"AC008124.1"
"AC068888.2"
"HOXC-AS3"
"AC024884.2"
"AGAP2-AS1"
"AC011611.3"
"TMEM132D-AS1"
"AC131009.4"
"AL139327.2"
"AL162377.1"
"AL137058.2"
"ATXN8OS"
"AL356118.1"
"LINC00641"
"G2E3-AS1"
"AL445363.3"
"SLC25A21-AS1"
"LINC00639"
"PSMA3-AS1"
"AL355916.1"
"ACTN1-AS1"
"AL049775.1"
"MEG3"
"MEG8"
"AL117190.1"
"LINC00638"
"FAM30A"
"ARHGAP11B"
"AC012236.1"
"AC022405.1"
"AC020661.1"
"IQCH-AS1"
"AC064799.2"
"AC068338.2"
"LINC01578"
"AC015712.2"
"Z98883.1"
"ERVK13-1"
"ZNF213-AS1"
"SLX1B-SULT1A4"
"AC120114.2"
"LINC02128"
"AC007342.7"
"LINC00922"
"AC040162.3"
"AC020978.7"
"AC009022.1"
"LINC01572"
"AC004943.2"
"AC133540.1"
"FENDRR"
"AC105429.1"
"AC126696.3"
"AC135782.3"
"AC092120.1"
"MIR497HG"
"AC113189.4"
"AC016876.1"
"LINC00324"
"AC093484.1"
"AC233702.9"
"AC129926.1"
"AC015917.2"
"AC130686.1"
"AC099811.1"
"AC008105.1"
"AC004477.1"
"TBX2-AS1"
"SNHG25"
"SOX9-AS1"
"TNRC6C-AS1"
"AC087741.1"
"AP000894.2"
"AP001094.2"
"AC015878.2"
"AC090772.3"
"AC139100.2"
"AC024075.2"
"LINC00662"
"SCGB1B2P"
"AC008555.8"
"LINC00665"
"AC011445.1"
"AC118344.2"
"LIPE-AS1"
"AC021092.1"
"AC073548.1"
"AC010619.2"
"AC010624.2"
"AC011476.2"
"AC005261.1"
"MZF1-AS1"
"AL035252.3"
"AL356299.2"
"SMIM25"
"AL118506.1"
"LINC00649"
"AP000317.2"
"AP001432.1"
"TRPM2-AS"
"TSPEAR-AS2"
"LINC01547"
"AP001476.1"
"MCM3AP-AS1"
"AP000526.1"
"AP000547.3"
"AC016026.1"
"AC002470.2"
"AP000350.5"
"TUG1"
"NDUFA6-AS1"
"AL031595.3"
"Z95331.1"
"BX890604.1"
"FAM239A"
"FAM239B"
"ARMCX5-GPRASP2"
"AL035425.3"
"MIR503HG"
"LINC00894"
"AL139287.1"
"AL645728.1"
"PINK1-AS"
"AL031428.1"
"AL606760.1"
"AL133320.1"
"AC093157.1"
"IL6R-AS1"
"RP11-226L15.5"
"AL357568.1"
"AL451050.2"
"AL359962.2"
"MIR181A1HG"
"BLACAT1"
"AL117350.1"
"AC007684.1"
"AC016747.1"
"LINC01798"
"ATP6V1B1-AS1"
"HAGLR"
"AC009502.1"
"AC105760.2"
"AC104667.2"
"LMCD1-AS1"
"AC104447.1"
"PSMD6-AS1"
"MAGI1-IT1"
"AC093010.3"
"AC128689.1"
"AC022498.2"
"AC097376.2"
"AC078881.1"
"LINC01194"
"NNT-AS1"
"PART1"
"AC022107.1"
"AC008771.1"
"CKMT2-AS1"
"AC010595.1"
"AC099487.1"
"LINC02202"
"AC134043.2"
"AL031123.2"
"HCP5"
"AL512274.1"
"AL035587.1"
"AC073957.3"
"AC092171.3"
"AC092171.5"
"AC080080.1"
"AC005083.1"
"AC002480.4"
"HOTAIRM1"
"HOXA-AS2"
"AC073188.4"
"AC090114.2"
"AC007938.2"
"LINC01003"
"LINC00689"
"AC009630.2"
"AC064807.1"
"AP003469.2"
"GASAL1"
"ERICD"
"RFX3-AS1"
"AL158206.1"
"EBLN3P"
"AC007066.2"
"ARRDC1-AS1"
"AL157392.3"
"LINC00839"
"AL731537.1"
"LINC01553"
"DLG5-AS1"
"TMEM254-AS1"
"AL157394.1"
"OLMALINC"
"H19"
"AC091564.7"
"PAUPAR"
"AP003031.2"
"RSF1-IT1"
"AP001767.4"
"GPRC5D-AS1"
"AC024940.6"
"HOTAIR"
"AC026124.2"
"AC126474.2"
"AC073857.1"
"AC137767.1"
"AC145423.3"
"AC073911.2"
"DLEU1"
"AL136295.2"
"VASH1-AS1"
"AL583810.1"
"AC023355.1"
"AC018904.2"
"AC092756.1"
"USP3-AS1"
"NPTN-IT1"
"AC015871.3"
"AC021739.3"
"AC087477.2"
"AC007220.1"
"AC120114.4"
"SLX1A-SULT1A3"
"AC002310.2"
"AC135050.6"
"AC136621.1"
"AC010542.4"
"AC010530.1"
"AC116667.1"
"AC027279.1"
"LINC02188"
"AC015799.1"
"AC087388.1"
"AC116407.2"
"AC005899.3"
"LINC02086"
"AC005839.1"
"AC015883.1"
"AC099850.1"
"AC025048.4"
"ARHGAP27P1-BPTFP1-KPNA2P3"
"AC134407.2"
"SNHG20"
"AC027601.5"
"HEXDC-IT1"
"AC124283.3"
"AP000845.1"
"AP005432.1"
"AC011815.1"
"AC110597.1"
"AC068473.3"
"AC005785.2"
"AC092279.2"
"AC020928.1"
"AC093227.1"
"AC243964.3"
"AC011468.1"
"AC022150.4"
"AC011476.3"
"AC008969.1"
"AL049712.1"
"AL121583.1"
"OSER1-AS1"
"STK4-AS1"
"BTG3-AS1"
"AP000265.1"
"THAP7-AS1"
"AC245452.5"
"Z95114.1"
"AL022311.1"
"AL031595.2"
"MIRLET7BHG"
"AC112496.1"
"AL022157.1"
"AC245140.2"
"TTTY15"
"AC009506.1"
"SOX2-OT"
"HHIP-AS1"
"CARMN"
"AF131216.3"
"AL513318.2"
"SMC2-AS1"
"AL139125.2"
"WAC-AS1"
"AP003032.2"
"AC073592.7"
"AL049780.3"
"AC010999.3"
"MIR193BHG"
"AC004585.1"
"AC067852.2"
"AC120349.2"
"AC006504.8"
"AC011504.1"
"AC007191.1"
"FTX"
"AL627309.1"
"AL627309.3"
"AP006222.1"
"AL049795.2"
"AL590094.1"
"AL590666.2"
"GAS5"
"AC074091.1"
"AC108463.3"
"AC133785.1"
"LINC01087"
"LINC01090"
"AC092692.1"
"AC022336.3"
"LINC00886"
"LPP-AS2"
"AC113615.1"
"AC106047.1"
"THAP9-AS1"
"SNHG8"
"TMEM161B-AS1"
"AC073335.2"
"PAXIP1-AS1"
"AF131215.4"
"AP006248.3"
"UBR5-AS1"
"AC105219.1"
"LINC01503"
"ZEB1-AS1"
"AC016542.2"
"LINC00294"
"AP003108.1"
"SSSCA1-AS1"
"LINC00941"
"AC026356.2"
"AC108704.2"
"AL132780.2"
"AL357153.3"
"AC007342.5"
"AC009097.2"
"AC009108.5"
"AC016876.2"
"AC007952.4"
"RUNDC3A-AS1"
"AC006504.5"
"AC005394.2"
"AC012617.1"
"URB1-AS1"
"AP000320.1"
"LINC00630"
"LINC00893"
"AL357140.2"
"NPPA-AS1"
"AL513497.1"
"AL050341.2"
"AL355488.1"
"AC239868.3"
"AC009299.3"
"AC007405.3"
"SH3BP5-AS1"
"CCDC37-AS1"
"AC069224.1"
"MUC20-OT1"
"SCAMP1-AS1"
"LINC00472"
"AC005072.1"
"AC000123.3"
"AC100814.1"
"AC106038.1"
"AP003469.4"
"AL158825.2"
"AL354920.1"
"LINC00484"
"AL450326.1"
"LINC00858"
"AL157400.4"
"SBF2-AS1"
"AP003774.1"
"AP000560.1"
"AP001541.1"
"AP000974.1"
"USP2-AS1"
"LINC01395"
"AL163051.1"
"AC124312.3"
"AC023908.3"
"AC087284.1"
"AC109597.2"
"AC020978.4"
"AC002044.2"
"AC009283.1"
"AC125257.1"
"AC015909.3"
"AC091181.1"
"BAIAP2-AS1"
"AC145207.5"
"AC079062.1"
"AC008764.10"
"AC011503.2"
"AC022144.1"
"ZFAS1"
"AP001505.1"
"LINC00205"
"AL021392.1"
