# Supplementary material for: The cuproptosis related genes signature predicts the prognosis and correlates with the immune status of clear cell renal cell carcinoma
Source: Front Genet. 2022 Dec 1;13:1061382. doi: 10.3389/fgene.2022.1061382 (PMC9751702; doi:10.3389/fgene.2022.1061382)
Supplement: Supplementary file 4 [file DataSheet1.ZIP › RAW.data/3TMB/TMB.txt]

id	TMB
TCGA-B0-5695	1.21052631578947
TCGA-B0-5088	1.31578947368421
TCGA-BP-4977	0.921052631578947
TCGA-BP-5008	0.868421052631579
TCGA-CW-6090	2.07894736842105
TCGA-B8-A54K	0.342105263157895
TCGA-G6-A8L8	1.63157894736842
TCGA-B0-5698	1.55263157894737
TCGA-B0-5085	1.39473684210526
TCGA-B0-4700	0.631578947368421
TCGA-CJ-4918	1.55263157894737
TCGA-B8-5545	0.526315789473684
TCGA-B0-5097	1.31578947368421
TCGA-BP-5190	0.789473684210526
TCGA-DV-5574	0.447368421052632
TCGA-A3-3378	2.42105263157895
TCGA-BP-5186	0.684210526315789
TCGA-B0-5084	0.947368421052632
TCGA-B8-5551	0.921052631578947
TCGA-AK-3447	1.15789473684211
TCGA-CJ-4912	1.81578947368421
TCGA-BP-5004	0.973684210526316
TCGA-B0-5106	1.65789473684211
TCGA-MW-A4EC	0.815789473684211
TCGA-A3-3357	1.97368421052632
TCGA-B0-5692	1.26315789473684
TCGA-BP-4961	0.736842105263158
TCGA-CJ-5683	1.31578947368421
TCGA-DV-5575	0.526315789473684
TCGA-A3-3372	1.60526315789474
TCGA-BP-5181	1.13157894736842
TCGA-CW-5583	0.578947368421053
TCGA-BP-5183	1.05263157894737
TCGA-CW-5581	1.23684210526316
TCGA-B4-5836	1.28947368421053
TCGA-CZ-5989	0.894736842105263
TCGA-A3-3374	3.52631578947368
TCGA-CJ-5686	1.23684210526316
TCGA-CZ-5469	0.842105263157895
TCGA-CJ-5681	0.552631578947368
TCGA-BP-4963	1.76315789473684
TCGA-B8-5553	1.02631578947368
TCGA-CJ-5679	1.94736842105263
TCGA-B8-A54I	1.34210526315789
TCGA-T7-A92I	0.736842105263158
TCGA-B0-4827	1.73684210526316
TCGA-B8-5164	1.84210526315789
TCGA-CZ-5457	1.65789473684211
TCGA-CJ-4899	0.605263157894737
TCGA-B8-4621	1.89473684210526
TCGA-B0-5703	1.57894736842105
TCGA-B4-5843	0.842105263157895
TCGA-B8-A54G	0.868421052631579
TCGA-MM-A84U	1.63157894736842
TCGA-B0-5701	2.13157894736842
TCGA-A3-A8OV	3
TCGA-B8-5162	1.34210526315789
TCGA-BP-5199	1.65789473684211
TCGA-A3-A8OX	0.736842105263158
TCGA-B0-5706	1.13157894736842
TCGA-BP-4982	0.736842105263158
TCGA-EU-5907	1
TCGA-BP-5168	2.39473684210526
TCGA-B0-4945	0.894736842105263
TCGA-BP-4988	0.973684210526316
TCGA-BP-5170	0.815789473684211
TCGA-B0-5400	0.657894736842105
TCGA-BP-5010	1.42105263157895
TCGA-A3-A6NI	1.52631578947368
TCGA-B0-5077	1.07894736842105
TCGA-B0-5117	0.236842105263158
TCGA-BP-4985	1.81578947368421
TCGA-A3-A8CQ	0.657894736842105
TCGA-B8-5165	0.368421052631579
TCGA-CJ-4900	0.947368421052632
TCGA-BP-5200	0.815789473684211
TCGA-CZ-5460	0.789473684210526
TCGA-DV-5569	0.289473684210526
TCGA-B8-A7U6	1.39473684210526
TCGA-A3-3387	1.65789473684211
TCGA-B4-5377	1.02631578947368
TCGA-CW-5580	1.84210526315789
TCGA-DV-5566	0.894736842105263
TCGA-B0-5697	1.07894736842105
TCGA-AK-3453	0.605263157894737
TCGA-CJ-5680	0.894736842105263
TCGA-B8-5159	1.18421052631579
TCGA-G6-A5PC	1.36842105263158
TCGA-B0-5098	13.9736842105263
TCGA-B8-4151	1.10526315789474
TCGA-A3-3346	5.21052631578947
TCGA-MM-A564	1.76315789473684
TCGA-B8-4153	1.34210526315789
TCGA-B8-5550	2.02631578947368
TCGA-B8-A54E	0.947368421052632
TCGA-BP-4960	1.42105263157895
TCGA-B0-5095	1.68421052631579
TCGA-AK-3465	1.34210526315789
TCGA-CJ-6032	0.947368421052632
TCGA-A3-3322	2.39473684210526
TCGA-G6-A8L7	1.36842105263158
TCGA-B0-5100	0.631578947368421
TCGA-BP-5007	0.605263157894737
TCGA-AK-3444	4.10526315789474
TCGA-BP-5180	0.921052631578947
TCGA-B0-5709	1.5
TCGA-B8-4148	0.789473684210526
TCGA-CW-6093	2.21052631578947
TCGA-B0-5094	1.73684210526316
TCGA-BP-5196	0.947368421052632
TCGA-B2-4102	1.07894736842105
TCGA-BP-4972	0.710526315789474
TCGA-BP-5191	1.10526315789474
TCGA-DV-A4W0	2.05263157894737
TCGA-A3-3358	1.31578947368421
TCGA-B0-5712	2.13157894736842
TCGA-CW-5591	0.789473684210526
TCGA-BP-4974	0.789473684210526
TCGA-A3-3363	2.86842105263158
TCGA-B0-5092	1.60526315789474
TCGA-CW-5589	1.21052631578947
TCGA-CJ-5676	1.34210526315789
TCGA-CJ-4901	1.23684210526316
TCGA-BP-5201	0.921052631578947
TCGA-CZ-5455	0.763157894736842
TCGA-BP-5173	1.63157894736842
TCGA-CZ-5466	1.26315789473684
TCGA-CZ-5461	1.36842105263158
TCGA-CJ-5689	1.71052631578947
TCGA-CZ-5986	1.18421052631579
TCGA-A3-3317	1.44736842105263
TCGA-CJ-5671	1.23684210526316
TCGA-DV-A4VZ	0.184210526315789
TCGA-BP-5176	2.5
TCGA-CZ-5463	0.973684210526316
TCGA-CJ-4903	1.07894736842105
TCGA-B8-A54D	1.26315789473684
TCGA-BP-4992	0.842105263157895
TCGA-B2-5635	3.60526315789474
TCGA-CZ-5458	0.526315789473684
TCGA-B0-5109	1
TCGA-EU-5904	0.947368421052632
TCGA-A3-3382	4.73684210526316
TCGA-BP-5189	1.07894736842105
TCGA-B0-5812	0.894736842105263
TCGA-BP-4770	1.10526315789474
TCGA-B0-5700	1.34210526315789
TCGA-B0-5075	2.02631578947368
TCGA-B0-5115	1.31578947368421
TCGA-3Z-A93Z	1.76315789473684
TCGA-CZ-5452	0.631578947368421
TCGA-BP-4998	0.736842105263158
TCGA-EU-5905	1.36842105263158
TCGA-A3-3331	1.57894736842105
TCGA-A3-3385	1.23684210526316
TCGA-CZ-5454	0.473684210526316
TCGA-BP-4995	0.842105263157895
TCGA-BP-4987	0.552631578947368
TCGA-CZ-4863	0.815789473684211
TCGA-B0-5107	1.13157894736842
TCGA-B0-5120	1.05263157894737
TCGA-BP-5187	1.13157894736842
TCGA-BP-5000	0.842105263157895
TCGA-BP-4177	0.184210526315789
TCGA-B8-4143	1.26315789473684
TCGA-A3-3365	1.94736842105263
TCGA-CJ-6033	1.52631578947368
TCGA-A3-3323	1.05263157894737
TCGA-BP-5195	1.63157894736842
TCGA-BP-4967	1.34210526315789
TCGA-AK-3443	0.394736842105263
TCGA-B2-5641	1.52631578947368
TCGA-A3-3319	3.31578947368421
TCGA-BP-5198	1.68421052631579
TCGA-CW-6087	1.21052631578947
TCGA-A3-3370	0.842105263157895
TCGA-B8-4146	0.710526315789474
TCGA-CJ-6031	1.44736842105263
TCGA-A3-3326	1
TCGA-B0-5690	1.18421052631579
TCGA-CW-5587	1.52631578947368
TCGA-MM-A563	0.973684210526316
TCGA-BP-4989	1.31578947368421
TCGA-BP-5192	1.10526315789474
TCGA-BP-4971	0.842105263157895
TCGA-B0-5713	2.28947368421053
TCGA-BP-4782	1.92105263157895
TCGA-BP-4976	1.97368421052632
TCGA-B2-4101	1.05263157894737
TCGA-BP-5169	1
TCGA-DV-5565	1.28947368421053
TCGA-BP-4801	1.31578947368421
TCGA-A3-3308	3.31578947368421
TCGA-DV-5568	0.368421052631579
TCGA-CJ-4869	1.60526315789474
TCGA-BP-4973	0.657894736842105
TCGA-BP-5194	0.447368421052632
TCGA-B0-5096	1.78947368421053
TCGA-AK-3455	1.28947368421053
TCGA-B0-5711	0.736842105263158
TCGA-CZ-4856	1.39473684210526
TCGA-CZ-4865	1.78947368421053
TCGA-BP-5009	1.05263157894737
TCGA-EU-5906	1.42105263157895
TCGA-CJ-5672	2.10526315789474
TCGA-B8-5549	1.07894736842105
TCGA-CJ-4923	1.28947368421053
TCGA-6D-AA2E	0.473684210526316
TCGA-CZ-5462	1.39473684210526
TCGA-BP-5202	0.815789473684211
TCGA-BP-5174	0.842105263157895
TCGA-CJ-4902	1.44736842105263
TCGA-B0-5116	1.31578947368421
TCGA-CJ-6028	1.10526315789474
TCGA-BP-4993	1.36842105263158
TCGA-CZ-5982	0.894736842105263
TCGA-A3-3383	2.39473684210526
TCGA-AS-3777	1.34210526315789
TCGA-B8-A54F	0.605263157894737
TCGA-B8-A8YJ	0.526315789473684
TCGA-CZ-4853	2.21052631578947
TCGA-CZ-5984	0.842105263157895
TCGA-CJ-4904	1.05263157894737
TCGA-BP-4991	0.815789473684211
TCGA-B0-5402	1.23684210526316
TCGA-B0-5113	0.763157894736842
TCGA-B0-5699	0.763157894736842
TCGA-B2-5633	2.89473684210526
TCGA-BP-5178	1.15789473684211
TCGA-CZ-5985	1.07894736842105
TCGA-CJ-4905	1.05263157894737
TCGA-CZ-5451	1.78947368421053
TCGA-B0-4842	1.21052631578947
TCGA-CZ-5465	2.31578947368421
TCGA-CZ-5456	1.34210526315789
TCGA-CJ-5675	1.36842105263158
TCGA-CZ-5468	2.57894736842105
TCGA-B2-5636	0.342105263157895
TCGA-B0-4823	2.42105263157895
TCGA-CZ-4864	1.42105263157895
TCGA-CJ-5678	0.973684210526316
TCGA-CZ-5470	1.07894736842105
TCGA-BP-5175	0.815789473684211
TCGA-GK-A6C7	2.13157894736842
TCGA-CZ-5453	1.47368421052632
TCGA-CZ-5988	0.815789473684211
TCGA-B0-5707	0.631578947368421
TCGA-CJ-4908	0.578947368421053
TCGA-BP-4795	0.342105263157895
TCGA-DV-5576	0.342105263157895
TCGA-BP-4965	1.10526315789474
TCGA-B4-5838	1.5
TCGA-B8-A54H	1.63157894736842
TCGA-A3-3367	1.42105263157895
TCGA-CW-5588	1.23684210526316
TCGA-B0-5710	0.789473684210526
TCGA-A3-A6NL	0.684210526315789
TCGA-B8-A54J	1.26315789473684
TCGA-BP-5185	1.78947368421053
TCGA-B2-5639	1.05263157894737
TCGA-CW-5585	1
TCGA-CZ-5459	1.86842105263158
TCGA-DV-5573	0.763157894736842
TCGA-B0-5108	0.868421052631579
TCGA-CW-6097	0.447368421052632
TCGA-BP-4970	0.657894736842105
TCGA-B4-5835	1.63157894736842
TCGA-BP-4968	0.868421052631579
TCGA-BP-5182	1.52631578947368
TCGA-CJ-4916	0.894736842105263
TCGA-B0-5696	1.10526315789474
TCGA-BP-4999	0.973684210526316
TCGA-DV-5567	0.342105263157895
TCGA-CJ-6030	2.36842105263158
TCGA-A3-3320	3.55263157894737
TCGA-BP-4962	1.02631578947368
TCGA-B0-5691	1.18421052631579
TCGA-CJ-5684	0.684210526315789
TCGA-AK-3427	0.657894736842105
TCGA-A3-3376	0.973684210526316
TCGA-B8-5552	0.631578947368421
TCGA-B4-5834	0.578947368421053
TCGA-B0-5083	0.342105263157895
TCGA-CJ-4882	1.60526315789474
TCGA-BP-5001	0.684210526315789
TCGA-B0-5081	0.947368421052632
TCGA-B4-5832	1.5
TCGA-CJ-4913	1.10526315789474
TCGA-B0-5121	0.921052631578947
TCGA-B0-5693	0.868421052631579
TCGA-CJ-5682	1.60526315789474
TCGA-BP-4964	1.78947368421053
TCGA-B0-5119	1.92105263157895
TCGA-G6-A8L6	1.34210526315789
TCGA-B8-5546	0.184210526315789
TCGA-A3-3373	1.21052631578947
TCGA-B0-5104	1.13157894736842
TCGA-BP-5006	0.789473684210526
TCGA-BP-5184	0.552631578947368
TCGA-CZ-4859	2.34210526315789
TCGA-AK-3440	1.13157894736842
TCGA-B4-5844	1.44736842105263
TCGA-B8-5158	1.23684210526316
TCGA-B0-5099	1.63157894736842
TCGA-B8-4622	1.34210526315789
TCGA-B8-5163	1.47368421052632
TCGA-BP-4983	1.44736842105263
TCGA-A3-A6NN	2.26315789473684
TCGA-BP-4981	1
TCGA-DV-A4VX	1.86842105263158
TCGA-A3-A6NJ	1.13157894736842
TCGA-AS-3778	2.86842105263158
TCGA-B0-5702	1.47368421052632
TCGA-BP-4986	0.842105263157895
TCGA-CJ-6027	1.68421052631579
TCGA-BP-4760	0.236842105263158
TCGA-CJ-5677	1.57894736842105
TCGA-A3-3380	1.97368421052632
TCGA-A3-3311	1.21052631578947
TCGA-CJ-4907	1.26315789473684
TCGA-CJ-4920	3.21052631578947
TCGA-A3-3316	0.894736842105263
TCGA-CZ-5987	1.05263157894737
TCGA-B2-A4SR	0.763157894736842
TCGA-B0-5705	1.55263157894737
TCGA-A3-A8OU	1.65789473684211
TCGA-BP-5177	0.894736842105263
TCGA-B0-5110	1.34210526315789
TCGA-A3-A8OW	0.684210526315789
TCGA-A3-3313	4.57894736842105
