# Supplementary material for: The cuproptosis related genes signature predicts the prognosis and correlates with the immune status of clear cell renal cell carcinoma
Source: Front Genet. 2022 Dec 1;13:1061382. doi: 10.3389/fgene.2022.1061382 (PMC9751702; doi:10.3389/fgene.2022.1061382)
Supplement: Supplementary file 4 [file DataSheet1.ZIP › RAW.data/3TMB/geneMut.txt]

Gene	Num
VHL	138
PBRM1	121
TTN	52
SETD2	36
BAP1	31
MTOR	23
MUC16	22
DNAH9	17
KDM5C	17
DST	15
LRP2	15
HMCN1	15
ATM	14
CSMD3	14
FBN2	14
SPEN	14
AHNAK2	13
DNAH2	13
ANK3	12
KMT2C	12
PTEN	12
ARID1A	12
PCLO	11
USH2A	11
FLG	11
SYNE1	11
COL6A6	10
STAG2	10
MACF1	10
XIRP2	10
ABCA13	9
PKHD1	9
ROS1	9
PKHD1L1	9
BIRC6	9
ANK2	9
ATRX	9
AKAP9	9
DNAH3	9
MYCBP2	9
CENPF	9
TRIOBP	9
BRCA2	9
SMARCA4	9
MUC17	9
LYST	9
COL6A3	9
ERBB4	9
KIAA1549L	9
SYNE2	9
LRP1	8
CUBN	8
ROCK1	8
RANBP2	8
SLITRK6	8
PRKDC	8
RTTN	8
RYR3	8
ZFHX4	8
NPHP3	8
ADGRV1	8
NEB	8
RALGAPA1	8
RYR1	8
THSD7B	8
RYR2	8
PLXNA4	7
FREM2	7
CELSR2	7
NOTCH2	7
FAT4	7
ABCA7	7
ZEB2	7
LRP1B	7
FAT1	7
GRIN2B	7
TLN2	7
CASP8AP2	7
MTUS2	7
NF1	7
CHD4	7
FAT3	7
ADGRG4	7
AHNAK	7
POLE	7
MED13	7
SVEP1	7
UTRN	7
VWF	7
DENND4A	7
SCAF4	7
PRPF8	7
ADAMTS12	7
ALMS1	7
CSMD1	7
ZNF800	7
THBS1	7
MEGF10	7
MYH4	7
SPTA1	7
HYDIN	7
COL6A2	6
DNAH11	6
VPS13B	6
BCORL1	6
LAMA4	6
NPNT	6
ABCC4	6
POLR2A	6
ITPR2	6
CHD7	6
DIP2C	6
NRXN1	6
PDZD2	6
DNAH10	6
DYNC1H1	6
PCDH10	6
LAMA2	6
PXDN	6
TP53	6
IGSF10	6
MAP3K4	6
UBR4	6
PRUNE2	6
FRAS1	6
ATP4A	6
HIVEP1	6
CELSR1	6
KIF14	6
CACNA1S	6
DYNC2H1	6
HUWE1	6
LRRK2	6
MYO16	6
NEXMIF	6
EP300	6
PTPRT	6
HSP90AA1	6
NUP160	6
ZMYM2	6
TACC2	6
WDFY3	6
NMT2	6
ANKRD17	6
PCDH15	6
CDK12	6
MAPRE3	6
CNOT1	6
COL4A5	6
MUC2	6
HERC1	6
ARHGAP35	6
EEA1	6
MAST4	6
XPO7	6
KMT2D	6
COL5A3	6
SRRM2	6
PCDHGB3	6
GRIN2A	6
KIF1B	6
NOS1	6
RP1	6
SCG2	6
KAT6A	6
MYH2	6
APC	6
ABCA1	6
LAMC2	6
PRRC2B	6
ARMC4	6
ABCA12	6
NUP205	6
FBN1	6
ZBTB41	5
COL1A2	5
ANKLE2	5
AFDN	5
DNAH17	5
NDST4	5
LVRN	5
EML5	5
BRPF3	5
ZNFX1	5
ZNF407	5
BAZ2B	5
KNTC1	5
EPHA5	5
PHLPP2	5
ADAMTS14	5
NALCN	5
CACNA1A	5
YLPM1	5
SEC16A	5
DAXX	5
ATF7IP	5
LAMB1	5
HSPA8	5
DNMT3A	5
DNAH8	5
ASAP2	5
IGF2R	5
QSER1	5
DNAJC10	5
CDH10	5
LRBA	5
SECISBP2L	5
CRB1	5
COL5A2	5
UBE4B	5
RREB1	5
SLF2	5
PAN3	5
CDK13	5
VPS13C	5
SNX25	5
MYO3A	5
NYNRIN	5
TP53BP1	5
TET2	5
PI4KA	5
CPEB4	5
RIMBP2	5
PCNX3	5
SLC22A9	5
UBA5	5
CNTNAP1	5
ANKHD1-EIF4EBP3	5
PRRC2A	5
RAPGEF2	5
MYOM1	5
TIAM1	5
CHD9	5
BRINP2	5
ESPL1	5
ARID1B	5
CCNB2	5
PLXNA1	5
CUX1	5
LAMA1	5
ALPK2	5
LRRIQ1	5
TNR	5
NAV3	5
DIS3	5
ALB	5
MARK1	5
CEP290	5
NUP210L	5
CUL3	5
CFAP43	5
SCN1A	5
ABCA10	5
DSP	5
ANKS1B	5
MRC1	5
AFF3	5
ZFPM2	5
DOP1A	5
LRIG2	5
FAM83B	5
ZNF318	5
SPHKAP	5
DNAH7	5
FBN3	5
ZC3H18	5
SIPA1L2	5
TGM5	5
MXRA5	5
ZAN	5
BOD1L1	5
VPS13D	5
PKN3	5
KMT2A	5
PPIL4	5
ASXL2	5
MDN1	5
GON4L	5
LAMA3	5
PCNX2	5
DUOX1	5
ATR	5
KMT2B	5
ARHGAP30	5
PCNT	5
PTPRZ1	5
ADCY8	5
USP34	5
KCNH7	5
LAMC1	5
ZMYM6	5
SIPA1L3	5
TENM1	5
EPB41L3	5
REV3L	5
COL27A1	5
KIF1A	5
SSH2	5
ADAMTS2	5
MAGEC1	5
PLEKHH2	5
BLM	5
IFT140	5
SLC12A2	5
MAX	5
TRIM6	5
FRY	5
PCDHB13	5
SMC3	5
MKI67	5
PCDH7	5
LARP1	5
RBM12B	5
TNKS1BP1	5
DOCK2	5
RICTOR	5
ZSWIM8	5
WASL	5
RELN	5
LRRCC1	5
SEPTIN4	5
DDX46	5
GRID2	5
BPTF	5
NCOR1	5
SULF1	5
USF3	5
SLCO1B3	5
ATP13A3	4
MAN2C1	4
LCMT2	4
RNF213	4
DOCK7	4
SPAG17	4
NAV2	4
ATG2A	4
OR2L8	4
ADAMTS19	4
CHRM3	4
ADAM10	4
YME1L1	4
TNRC6B	4
RPAP1	4
ZYG11B	4
CNR2	4
ZKSCAN1	4
ACAN	4
LMTK2	4
C3	4
EPB41L4B	4
RIMKLB	4
PAXBP1	4
STAT6	4
RNF10	4
ZNF638	4
TRAPPC11	4
OR2J2	4
PLXND1	4
GLB1	4
CTSA	4
DSCAM	4
TLR8	4
SMARCC2	4
APOB	4
AKAP11	4
GOLGA3	4
LOXL3	4
NUP85	4
BMP1	4
DNAH5	4
TAF1L	4
PTPRC	4
PTPRJ	4
WDR11	4
INPP5F	4
CDC14A	4
CENPE	4
PLXNB2	4
ZC3HAV1	4
MAP3K15	4
PITRM1	4
ZFHX3	4
NAV1	4
MMEL1	4
ZC3H13	4
SYNJ1	4
SACS	4
ZC3H7A	4
SLC36A1	4
AGAP3	4
PTPDC1	4
DSCAML1	4
RBBP6	4
ZNF79	4
ST14	4
ZZEF1	4
SAMHD1	4
HTT	4
STAG1	4
CCDC181	4
MYH14	4
MAP3K1	4
SLIT2	4
KALRN	4
BTNL3	4
NRAP	4
PCDH1	4
ATP7B	4
RIF1	4
DMD	4
BRWD1	4
GCNT4	4
P2RX2	4
KIAA0319	4
CFAP47	4
DIP2B	4
SNED1	4
XRN1	4
AOC1	4
ZFYVE26	4
DNAH1	4
WDR72	4
ITPRID1	4
CHD5	4
KDR	4
FLNC	4
MYRF	4
FAM135A	4
BICD1	4
RFX7	4
IRX1	4
CTAGE1	4
UBR5	4
OCA2	4
ZNF292	4
TCOF1	4
GRIA1	4
ASCC3	4
SLCO4C1	4
PEG3	4
ELF2	4
PIK3CA	4
TINF2	4
TAF1	4
ASXL3	4
TPTE2	4
SAMD9	4
SBNO1	4
PHF3	4
PIK3C2B	4
SLX4	4
ZNF790	4
JMJD7-PLA2G4B	4
ADGRG6	4
AGL	4
DCDC1	4
ATP10D	4
ANKRD26	4
UBE3C	4
CEP164	4
MYH11	4
VARS2	4
ZNF423	4
SMCR8	4
TNC	4
FBXL13	4
TRPM3	4
CEP152	4
NFATC3	4
NOTCH1	4
MCTP2	4
MAGI2	4
NFASC	4
CACNA1D	4
ERCC6	4
GLYR1	4
CHL1	4
EXOC4	4
PRKAG1	4
MADD	4
ZFAT	4
CSPP1	4
HNRNPUL2	4
NCOA4	4
AMPH	4
KIF20B	4
DCAF13	4
TYK2	4
TRIM23	4
OBSCN	4
MTMR3	4
ACIN1	4
MKRN3	4
GCC2	4
SOX5	4
ADAR	4
ITIH5	4
MTUS1	4
ATP1A2	4
PLEC	4
SLC3A2	4
KCNH6	4
PCNX1	4
SYCP2L	4
ZNF257	4
SBF1	4
RGS3	4
PAPOLG	4
SHOC1	4
CTNNA1	4
HERC2	4
CCDC81	4
MGA	4
DAPK1	4
CSMD2	4
ADAMTS18	4
CUL7	4
SCAF8	4
PREX1	4
SRGAP1	4
NSD3	4
GNPTAB	4
EDIL3	4
PDGFRA	4
ARHGAP26	4
ZGRF1	4
MYO15A	4
MYH7	4
PCF11	4
ASXL1	4
NCKAP5	4
ABCC9	4
GLI2	4
ABCA8	4
SGO2	4
CADPS	4
LIPE	4
SDK2	4
SUZ12	4
SPATA31D1	4
FBXO43	4
MECOM	4
DOCK10	4
NBR1	4
ZNF804B	4
RPRD2	4
ABCB1	4
CD180	4
WAPL	4
GIGYF2	4
GBF1	4
GALNT7	4
CTNND2	4
PCDHGB4	4
DHX35	4
MYO18A	4
AGO4	4
PRRC2C	4
CDCA2	4
SLC15A2	4
CLTC	4
TUBGCP6	4
GPR179	4
SLC26A11	4
ATP8A2	4
SALL1	4
KRT4	4
ITPRID2	4
MAGI3	4
DENND2C	4
TNIK	4
CLIC6	4
PHTF1	4
DOCK4	4
UHRF1BP1L	4
ATXN2L	4
LATS2	4
WNK3	4
PCDHA6	4
SMG8	4
CNTNAP3	4
HECW1	4
HEATR5B	4
ZNF761	4
SOS1	4
NSD1	4
NOL6	4
STXBP5L	4
PDS5B	4
TGM7	4
GNA13	4
TRAPPC8	4
PKN2	4
EXPH5	4
DCAF11	4
SCN3A	4
PCK1	4
STRN3	4
ARHGAP5	4
CACNA1C	4
YTHDC2	4
VWA8	4
BRD8	4
MUC5B	4
NIPBL	4
KANSL1	4
TMTC2	4
GLG1	4
ARHGAP45	4
ASAH2	4
ST18	4
TUBGCP3	4
CES1	4
WASHC4	4
DCTN1	4
ICE1	4
CHRM2	4
NLRP9	4
COPA	4
GPNMB	4
SOS2	4
PROC	4
CPAMD8	4
TSC2	4
STK31	4
NOTCH3	4
SRRT	4
GTF3C2	4
RASA1	4
KIF4A	4
VPS39	4
FN1	4
PARP14	4
PSD3	4
KLRC2	4
ANKRD11	4
TRPM6	4
ORC1	4
MRTFB	4
BRWD3	4
POTEE	4
NUP98	4
TRPS1	4
TARBP1	4
CNOT11	4
AGRN	4
SLC22A6	4
TENM2	4
PIAS1	4
PRTG	4
EP400	4
STAB2	4
KIF5C	4
TBC1D24	3
ATG13	3
HCFC2	3
GRM3	3
NRXN2	3
NT5DC3	3
CLASP1	3
IPO4	3
MYH8	3
KLHL17	3
DPYSL3	3
GPR78	3
GALNT17	3
CDC16	3
NLRP2	3
TP63	3
NFAT5	3
FSCB	3
EPHX1	3
JAK2	3
ZNF100	3
MICAL2	3
PRG4	3
PRPF3	3
ZNF415	3
KSR2	3
POC5	3
CDYL	3
EMILIN1	3
ANKRD30A	3
CDH23	3
ANKRD7	3
DENND2D	3
G3BP1	3
TFE3	3
STRBP	3
PTPRB	3
KBTBD7	3
DMXL1	3
HRC	3
OR5L1	3
AFTPH	3
ZNF653	3
AC008397.2	3
SV2C	3
MARF1	3
MSR1	3
BRD1	3
TUT7	3
ZNF543	3
KIAA0586	3
LAMC3	3
TSHZ2	3
ZFX	3
PRKCH	3
CACNA1H	3
NTRK1	3
USP40	3
AASDH	3
NOS1AP	3
TPX2	3
CATSPERD	3
FLG2	3
ITIH2	3
SLC47A2	3
PPRC1	3
OR5K2	3
RSPRY1	3
IFT172	3
SPAG5	3
OR10G7	3
RABGAP1	3
CEP83	3
ACAP1	3
SLC11A1	3
TARS2	3
MAP1A	3
AMER2	3
FAT2	3
FSTL4	3
RASGRF2	3
NDUFS1	3
CKAP2L	3
ZNF479	3
ATG7	3
IGHG4	3
SYNJ2	3
MAML3	3
ZFR	3
POLR1A	3
ZNF304	3
PLOD3	3
THBS3	3
AP4E1	3
EPN2	3
ZNF84	3
SPRED1	3
UBOX5	3
JMJD1C	3
DDX3X	3
USP9X	3
COPB2	3
ITPR1	3
CACNA2D4	3
POU6F2	3
CCT8	3
AKR1B15	3
MCHR2	3
CORIN	3
PLEKHG2	3
HIF1A	3
LRWD1	3
PALB2	3
FZD10	3
CSGALNACT2	3
AKAP17A	3
FREM1	3
JAK1	3
ABCC8	3
GRAMD1A	3
C1orf112	3
ADGRE3	3
SLC22A8	3
CPNE7	3
DHX9	3
MYO5C	3
FAM193A	3
MROH1	3
CREBBP	3
JCAD	3
LAD1	3
IL16	3
PAIP1	3
NKTR	3
MCOLN1	3
GRIK3	3
SIGLEC8	3
SCARB2	3
KIAA0930	3
HEATR9	3
PPFIA1	3
TEC	3
CYFIP2	3
MED1	3
ACAP2	3
RIOK3	3
LILRA1	3
ATXN1	3
RBM28	3
ZNF609	3
PIK3R4	3
POLQ	3
FERMT1	3
SLC34A1	3
ABCC6	3
ZNF408	3
SZT2	3
AKNAD1	3
SLCO1C1	3
PRAMEF10	3
BRIP1	3
RNF43	3
TAF1C	3
LTN1	3
SIK2	3
DHX37	3
KIAA1210	3
BAG6	3
FCRL5	3
UBIAD1	3
ABL2	3
AJUBA	3
UNC45B	3
GPR180	3
MCM3AP	3
PRKAG2	3
MYO10	3
NCAPG2	3
CDKN2AIP	3
MEP1B	3
FMOD	3
CRIP3	3
ALG10B	3
GABRG2	3
IGSF1	3
TACR3	3
TSNAXIP1	3
KPNA1	3
TNKS	3
TMC5	3
NUMA1	3
PTAR1	3
DLC1	3
TRANK1	3
COL11A1	3
NUAK2	3
ATF7IP2	3
CAND1	3
ATP1A1	3
OTOL1	3
CDH7	3
MAP4K4	3
ABCC10	3
INPPL1	3
CDAN1	3
ANTXR2	3
PLAU	3
ZBTB40	3
VWA3B	3
UBC	3
TASOR2	3
TMEM245	3
A1CF	3
SYNRG	3
NONO	3
RFC1	3
IQGAP1	3
C6orf62	3
KIDINS220	3
SLC17A6	3
TRMT9B	3
KRT12	3
DMXL2	3
STAT2	3
NAP1L2	3
TBC1D8B	3
KCNH5	3
POC1B	3
CDH2	3
BRD7	3
XRCC5	3
WRAP73	3
VPS41	3
TCF12	3
DCT	3
HIPK2	3
SLC5A12	3
TRIO	3
KLF3	3
CEP95	3
DDX50	3
KLHL24	3
CTSB	3
MYO7A	3
TTC7B	3
N4BP2L2	3
SCMH1	3
ACSS3	3
CNGB3	3
NBAS	3
LRPPRC	3
SDR16C5	3
SPG7	3
KIAA1109	3
GGN	3
ZNF236	3
LAMB4	3
IREB2	3
PRKD3	3
NRIP1	3
ATP1A4	3
CCAR1	3
KBTBD6	3
VLDLR	3
KNG1	3
ADA2	3
SIRT1	3
CD163L1	3
THAP9	3
C17orf75	3
GPM6A	3
TRPM7	3
SNX14	3
IQUB	3
OPRD1	3
TAOK3	3
GCC1	3
KPNA4	3
MTSS1	3
KIF13B	3
RANBP6	3
KCND2	3
PI4KB	3
POLG2	3
BMS1	3
NOL11	3
PTPRH	3
PNPLA8	3
ARHGAP31	3
UHRF1BP1	3
ATP1B4	3
PSG8	3
SOX9	3
ADGRL3	3
COL14A1	3
LARP1B	3
C20orf194	3
PLCE1	3
CD1D	3
DHX29	3
SLC2A14	3
UGT2B7	3
WDR25	3
C1orf94	3
WAC	3
MED12L	3
UPF2	3
GRM1	3
MCPH1	3
PRSS12	3
MYO1E	3
ATP8B3	3
RUSC1	3
TERT	3
PCDHA10	3
XPNPEP2	3
PTGS2	3
GRM5	3
SFXN4	3
PHF20	3
AKNA	3
NOX1	3
SETBP1	3
SNRNP200	3
ATP13A4	3
GFRAL	3
ZFC3H1	3
ZNF594	3
WDR46	3
PTPN13	3
URB2	3
PLB1	3
DNTTIP2	3
PRDM10	3
ATP13A5	3
PDE1B	3
NPHP1	3
PLEKHA2	3
TBC1D9B	3
POM121	3
ACSF2	3
CSK	3
CFTR	3
CNTRL	3
UNC79	3
ZCCHC17	3
TMPRSS11D	3
PLEKHA6	3
ERICH6	3
TET1	3
FRMPD4	3
EHBP1	3
SLITRK4	3
COL15A1	3
INTS1	3
SLC37A4	3
PPP1R9A	3
ALDOB	3
DPP10	3
CYP46A1	3
FMO5	3
CTR9	3
SUPT5H	3
BSDC1	3
TLN1	3
PPFIA2	3
SLITRK5	3
SUN5	3
NCAPD3	3
C8orf34	3
EIF2AK2	3
TH	3
ACSL6	3
ARFGEF2	3
SLC7A2	3
TENT2	3
ZNF155	3
MEMO1	3
AGTPBP1	3
RPLP0	3
UBR1	3
KIF18A	3
MKKS	3
EIF2AK4	3
TEKT5	3
COL5A1	3
ARHGEF7	3
KNL1	3
HTR1E	3
PLEKHG3	3
CDC42BPB	3
LETMD1	3
GALT	3
CHD6	3
ADAMTS9	3
GALNT5	3
RUNDC3B	3
TDRD6	3
ACO1	3
FAM83G	3
NPHS1	3
ARSF	3
TKTL2	3
TMPRSS15	3
BRINP3	3
THEMIS	3
NARS2	3
PARD6B	3
SVIL	3
PER1	3
ECI2	3
ZNF12	3
GPATCH8	3
TP53I3	3
CDK5RAP2	3
UNC13B	3
RPGRIP1L	3
SMC5	3
RRS1	3
IPP	3
ANO1	3
FLT4	3
PROX1	3
CYP8B1	3
DISP3	3
SF3B3	3
TRMT1L	3
CAMTA2	3
SDK1	3
OR2AG1	3
GPRIN3	3
ZBTB38	3
EPPK1	3
POLR1B	3
TOB2	3
GP2	3
IQGAP3	3
KCNB2	3
CCDC73	3
SPAM1	3
KHK	3
GJA8	3
CPS1	3
MYLK	3
ARFGEF1	3
LARP4	3
PTPRM	3
MED12	3
SLC16A4	3
CACNA1F	3
KANSL1L	3
ZNF451	3
GTF2IRD2B	3
PABPC3	3
CLSPN	3
NBPF11	3
GPRASP1	3
TG	3
MSH4	3
DHX36	3
KCNV2	3
HSPA9	3
CLSTN3	3
XAB2	3
HSP90AB1	3
CDH18	3
SIRT7	3
SLU7	3
ARAP2	3
ZRANB3	3
ALG13	3
NUP214	3
ATP12A	3
LPA	3
VPS13A	3
CAPN3	3
CCNB3	3
HPS5	3
MON2	3
TMEM63B	3
ABCA6	3
TNRC6A	3
XPO1	3
RABEP1	3
CMYA5	3
ZHX3	3
INTS13	3
CCDC173	3
CYP4A11	3
PCDHB7	3
CCDC88B	3
PATJ	3
ADGRA2	3
SCN9A	3
CLN8	3
ZMIZ1	3
IRAK1	3
SLC33A1	3
TNKS2	3
FCHSD1	3
BHMT	3
ADAMTSL5	3
GPR89B	3
TCF20	3
FGFR4	3
XPOT	3
YTHDC1	3
NRROS	3
PLCH1	3
PRPSAP1	3
MCOLN3	3
ALPK3	3
HELZ2	3
PCDHA12	3
MOSPD3	3
SLC39A10	3
GP1BA	3
SEC24B	3
MYNN	3
ERBB2	3
CNTNAP4	3
LIPI	3
ACSS2	3
BMPR2	3
AKAP13	3
CKAP5	3
RIC8B	3
NUP133	3
ZNF91	3
ZNF395	3
SCAF11	3
GTF3C1	3
CFH	3
SPG21	3
USP15	3
ATP11A	3
C11orf24	3
REPS2	3
CLTCL1	3
APC2	3
AP1G2	3
TENM4	3
ZMYM1	3
OR8B8	3
ZNF148	3
DLG2	3
SELE	3
CHIT1	3
CD300LG	3
DDX42	3
RBFOX1	3
CAD	3
ACTG1	3
FLT1	3
ADGRL2	3
RPGRIP1	3
EIF4G3	3
KIAA0100	3
MSH6	3
TINAGL1	3
MRC2	3
PIKFYVE	3
MPO	3
EGFR	3
ZNF561	3
CEP170	3
ELFN2	3
TBL1XR1	3
CCDC183	3
THEG	3
MS4A14	3
HPS6	3
AVIL	3
SLC44A4	3
AL592490.1	3
ZSCAN29	3
DDX60L	3
CMTR2	3
TMCO3	3
HEPH	3
TWNK	3
LOXL4	3
MORC4	3
ATP8B2	3
TRMT13	3
TUBB	3
TNXB	3
TFDP2	3
SLC6A5	3
CABIN1	3
AGO2	3
N4BP1	3
A2M	3
PRKG1	3
ANKIB1	3
ROBO2	3
PDCD6IP	3
NPAS4	3
MUC4	3
CTDP1	3
TMEM184C	3
SCN5A	3
CCDC40	3
POLR2B	3
DNAJB4	3
CA14	3
ADAMTS3	3
RBM19	3
CCDC125	3
GPC5	3
USP26	3
CERCAM	3
CACNA1G	3
BCL6	3
USP24	3
RNF14	3
BIVM-ERCC5	3
ATAD2B	3
CDCP2	3
F5	3
SUPT20HL1	3
TNS2	3
APPL2	3
ZNF112	3
ASTN2	3
TRPM2	3
ZNF433	3
CEACAM5	3
NFE2L2	3
PHF12	3
ACLY	3
FOXRED2	3
DLG5	3
SLC5A11	3
C14orf39	3
MACROD2	3
ILDR2	3
MSN	3
PPP1R3A	3
TNK1	3
SEC14L5	3
PLG	3
DNAJC16	3
FMN2	3
AP2B1	3
MYLK3	3
SLC28A3	3
ZNF347	3
DLD	3
POLL	3
SNX29	3
MERTK	3
VPS37A	3
ZMYM4	3
MLH3	3
PKD2L1	3
UACA	3
KLK6	3
MYH6	3
AGO3	3
ZNF341	3
FGD6	3
KIF13A	3
UNC13C	3
CCDC54	3
NCOR2	3
MCCC2	3
RAI2	3
ZNF528	3
SMC1B	3
GPT	3
GUCY2C	3
CCBE1	3
UBN1	3
MAML1	3
CARD11	3
HFM1	3
PCDHGA1	3
GCN1	3
MEGF8	3
TDRD9	3
PSG7	3
SLC44A3	3
FAM13A	3
SNW1	3
COL11A2	3
PNLIP	3
CTNNA2	3
HNRNPK	3
PROS1	3
ZFP82	3
ADAMTS5	3
CHIA	3
MCM7	3
BDP1	3
STPG2	3
MIA3	3
IWS1	3
RAB11FIP5	3
GNB1	3
XPC	3
FAM83C	3
GALNT13	3
NEBL	3
SLC30A9	3
ADCY10	3
RAB11FIP3	3
FNIP2	3
ADAMTS20	3
MANSC1	3
CDX1	3
CACYBP	3
AMBRA1	3
ST8SIA1	3
MAGEE2	3
SPINK5	3
FASN	3
WASHC2A	3
SLK	3
DCAF17	3
DENND5A	3
NIT2	3
VAV2	3
NLRC5	3
EYS	3
MTMR10	3
DTNA	3
ARHGAP25	3
ZNF646	3
ANPEP	3
PTPRF	3
EIF3L	3
VCAN	3
NAALAD2	3
HSPG2	3
LONRF3	3
EFCAB5	3
MYO1F	3
NCOA3	3
PGAM2	3
DNMT1	3
LTBP4	3
ZNF714	3
IRS4	3
FAM91A1	3
KIF16B	3
SERPINB5	3
PKD1L1	3
SH3TC1	3
GUSB	3
KMT2E	3
DNAI4	3
ZNF546	3
CPED1	3
SLC23A1	3
ZNF184	3
CTNND1	3
ACTN4	3
PDIA6	3
DAW1	3
PHLDB1	3
ITGB1	3
WDR81	3
HERC5	3
MARCHF10	3
PANK2	3
RBM39	3
CR1	3
TMTC1	3
NNT	3
PHF14	3
HHIPL1	3
AMOTL2	3
SYTL2	3
RLF	3
RBM33	3
OTUD4	3
MVP	3
UBN2	3
SLC47A1	3
HRNR	3
ZHX2	3
MYH7B	3
PRPF40B	3
SMCHD1	3
RAI1	3
ANKS4B	3
KIF20A	3
MYBL2	3
ZNF175	3
HECW2	3
GRIK1	3
OR4K1	3
WDR19	3
GUCY2F	3
NOM1	3
DDX24	3
ALK	3
PPP1R15B	3
PLCL1	3
ZBBX	3
PON3	3
GABRQ	3
MRGPRX3	3
ADCY5	3
EPS15L1	3
MICAL3	3
KRT6C	3
MAP4K3	3
UGT2A3	3
MET	3
CDH11	3
RIMS2	3
WDR90	3
COBLL1	3
RB1CC1	3
FBH1	3
PZP	3
ABCB5	3
FES	3
BCL9L	3
PTPN4	3
ZMYM5	3
DCHS1	3
HDAC9	3
ZNF521	3
TMEM132D	3
KDM5B	3
TEX11	3
USP11	3
PLOD2	3
CAMSAP2	3
ARID2	3
SPSB3	3
PPP4R3B	3
RARA	3
CCKAR	3
VAV1	3
FGFR1	3
SLC22A4	3
SPTBN4	2
SAG	2
ANKRD34B	2
GPR89A	2
SLC38A8	2
FAM124A	2
NRG3	2
NKAIN3	2
BIN2	2
ZC3H3	2
CFAP57	2
PBXIP1	2
SEC24A	2
MKLN1	2
DENND1A	2
INTS8	2
MTREX	2
RTKN2	2
CD44	2
DDR2	2
HMGCS1	2
WDR92	2
ACE	2
COP1	2
TBCCD1	2
SFXN1	2
NKRF	2
PIGU	2
SF3A1	2
RHEB	2
MLF2	2
SPIDR	2
FLRT2	2
DCST2	2
NPHP4	2
VAT1	2
ST7L	2
OR10S1	2
COL12A1	2
HMOX1	2
OGG1	2
ARSG	2
CACHD1	2
ATAD2	2
NCAN	2
TCERG1	2
LY9	2
PHYHIP	2
ZNF600	2
NISCH	2
SIGLEC1	2
CACNA1E	2
RHOT2	2
GATAD2A	2
G2E3	2
CYP2A13	2
MYO9A	2
THOC2	2
NEUROD2	2
ETV1	2
ANKRD1	2
ABL1	2
ATG4C	2
JADE1	2
ESCO1	2
SERPINB13	2
SSTR3	2
TEX13A	2
HMGN5	2
CCDC171	2
RIPK2	2
MYH15	2
RRP15	2
PES1	2
KLHDC10	2
NRP1	2
SH3BP4	2
PML	2
CREB5	2
USP29	2
DDX4	2
MMS22L	2
GJB6	2
DOCK3	2
USP50	2
FRMD4A	2
TMOD3	2
KIAA1217	2
MMP9	2
IGSF22	2
PTH1R	2
CNTN3	2
SAP130	2
SEPTIN10	2
IFT81	2
HTR7	2
P2RX1	2
CEP250	2
SULT1A1	2
AKR1B1	2
TTLL1	2
KCNT1	2
SPEF2	2
FGA	2
TJP1	2
ABCC11	2
ZNF608	2
RABGEF1	2
CLCC1	2
CLCN2	2
MIER1	2
LEMD3	2
NLRP14	2
IFIT2	2
SUCLG2	2
PPP2R2B	2
BTAF1	2
TOP3A	2
EYA2	2
MAFB	2
MYO1B	2
ASIC5	2
TENM3	2
FCRL4	2
GTSE1	2
FRMPD1	2
ARHGEF17	2
NAGK	2
JAKMIP2	2
SENP1	2
SUGP1	2
SESTD1	2
RAI14	2
ACSL1	2
GRK6	2
UMODL1	2
GPR158	2
SYF2	2
EIF4G1	2
WDR62	2
INTU	2
COASY	2
UGT1A4	2
LPAR4	2
CCDC191	2
ALYREF	2
DDX5	2
FBLN1	2
COL9A2	2
U2AF2	2
ARFGEF3	2
SLC35A1	2
ABCD4	2
MARCHF5	2
RFX1	2
NELFCD	2
FAM214A	2
HECTD1	2
R3HDML	2
ZNF862	2
ZNF207	2
TFRC	2
NAT8	2
OR2W1	2
HTR2A	2
EFCC1	2
PRKCSH	2
NEK5	2
SLAMF7	2
ZBTB49	2
YTHDF2	2
ANKRD12	2
RFX6	2
COL3A1	2
NSUN2	2
SLC27A5	2
UHRF1	2
AKR1A1	2
PNMA1	2
CD300E	2
PRUNE1	2
AKT2	2
PRKCE	2
B3GALT2	2
DPAGT1	2
ATG2B	2
COL7A1	2
SPSB2	2
CLMN	2
OR2T12	2
IPO5	2
SEC31A	2
ADAM29	2
ITSN2	2
KPRP	2
ULK3	2
SERAC1	2
FASTKD1	2
ADGRF1	2
MFHAS1	2
SERINC1	2
SP140	2
FAM168A	2
OR8B3	2
KIAA1614	2
CPXM1	2
PRDM1	2
GAL3ST1	2
SLC8A3	2
SCGB2A1	2
SP4	2
ZDBF2	2
CARS1	2
DNM1L	2
NES	2
PPL	2
TRA2B	2
AC013489.1	2
TMEM131L	2
CNKSR2	2
CEBPZ	2
WDR36	2
CHTF18	2
STKLD1	2
HYOU1	2
VPS45	2
MMRN2	2
LRCH2	2
TICAM1	2
PAAF1	2
PRELID1	2
AOC3	2
HSPA5	2
PIGT	2
SLC30A3	2
BACH1	2
AHDC1	2
SLC6A13	2
TMEM203	2
REXO5	2
ZNF765	2
PIK3R6	2
PBLD	2
SPATA17	2
JAML	2
LMAN1	2
RESF1	2
PCDHGB7	2
ASAP1	2
LRFN5	2
TPST1	2
OR10AG1	2
VWA3A	2
MAPKBP1	2
BMP5	2
ZFAND2B	2
ARHGAP32	2
PDE3A	2
F2	2
COL22A1	2
MYT1L	2
OR4C3	2
HSPA4	2
NUDT7	2
SHKBP1	2
RBM26	2
TAF1A	2
NEURL4	2
PIWIL1	2
TTC17	2
FBLN2	2
RRBP1	2
WDR35	2
PCARE	2
TUBA4A	2
LRRC66	2
SCYL2	2
ALDH1B1	2
SRL	2
LHX1	2
OR4P4	2
TRIM37	2
GALNTL5	2
ZBTB1	2
BTN1A1	2
DBH	2
SLC10A5	2
PLAT	2
APOL6	2
MTCH2	2
XYLT2	2
PRPS1L1	2
SEL1L2	2
EPHA6	2
ZNF677	2
XKR4	2
CRACD	2
ERICH1	2
MC5R	2
TBXAS1	2
PHB	2
AMER1	2
PRDM14	2
TARS1	2
AGK	2
BTG1	2
LRRC42	2
MID1	2
LAMA5	2
AXL	2
STRIP1	2
RNF145	2
COQ10A	2
UBE4A	2
SEZ6	2
TMF1	2
ARHGAP10	2
ADAM19	2
PSMD11	2
ITSN1	2
SPSB1	2
PLEKHH1	2
PRPS2	2
ZDHHC13	2
ZRANB1	2
MYO5A	2
SRGAP3	2
NUP153	2
ABLIM2	2
LPCAT3	2
CARS2	2
COLGALT2	2
KLHL4	2
C10orf71	2
CDH19	2
RGS18	2
NUP88	2
NRDC	2
PCDHGA11	2
ITGAD	2
ANXA3	2
PNPLA6	2
SPTAN1	2
FAM76A	2
CTSE	2
LRCH1	2
PTK7	2
FANCM	2
ANKFN1	2
MAP10	2
LAMP5	2
DPY19L1	2
RAB1A	2
CEP41	2
HSP90B1	2
PTK2B	2
ARID5B	2
GPR148	2
MAGEB10	2
RBAK	2
SLC7A14	2
PCSK6	2
AADACL4	2
C11orf16	2
PCDHAC2	2
ZBTB16	2
CDK2	2
MAN1A1	2
S1PR4	2
HJURP	2
ENPP2	2
RASGRP3	2
OR8D2	2
KIAA0513	2
PCDHB3	2
ZNF570	2
CFAP61	2
MICU1	2
FAM161B	2
BAZ1B	2
CCDC180	2
ZNF107	2
ZBTB48	2
FKBPL	2
NFKBIZ	2
KBTBD8	2
NINL	2
LGSN	2
DMGDH	2
PLPPR4	2
HCFC1	2
TMEM131	2
MGAT4A	2
WDR91	2
FAAH	2
VPS8	2
NLRP1	2
SLC17A5	2
OR8G1	2
PJA1	2
KRT36	2
CAPZA2	2
MYO18B	2
ETNPPL	2
CAMK1D	2
HELZ	2
TUBB1	2
SLC25A13	2
TAB2	2
MYO5B	2
HTR1A	2
RAD52	2
ARHGAP21	2
ABCG8	2
ANKRD50	2
ASPM	2
KTN1	2
LRRTM1	2
ANGPTL1	2
AREL1	2
SLC3A1	2
CCDC63	2
SLC25A28	2
VWA2	2
IARS1	2
PIK3CG	2
RRAGC	2
BRD2	2
RPH3AL	2
SCNN1A	2
GPR75	2
CCDC15	2
TET3	2
FAM47C	2
MEP1A	2
NDUFAF3	2
TMEM130	2
TANC1	2
RNF40	2
CPEB1	2
TASOR	2
OSGIN2	2
PVR	2
ARHGEF1	2
OR2H2	2
CRYGS	2
THOC1	2
OGDH	2
TECTB	2
WBP11	2
MAPK8IP1	2
ALAS1	2
SMOX	2
MAGEA10	2
MYO19	2
SMARCA1	2
PROSER1	2
CLK1	2
NFXL1	2
P2RY13	2
SCAPER	2
VPS54	2
NCOA2	2
SEC14L1	2
ELOC	2
ISOC1	2
TOM1L2	2
OR2AK2	2
ACSM3	2
TMTC3	2
SH3BP2	2
PDE3B	2
WFIKKN2	2
CEP76	2
CDSN	2
CORO2B	2
PPM1B	2
MCF2	2
PLXDC2	2
YIF1B	2
TRPC4	2
MRPS22	2
TMEM165	2
RASSF3	2
C12orf40	2
AKAP6	2
ZFP42	2
MAU2	2
CELF6	2
KIF11	2
CCDC91	2
G3BP2	2
CAMLG	2
PADI6	2
TRAF7	2
PDE4DIP	2
BNIP5	2
ATP11B	2
KLC1	2
TTC3	2
ZBED9	2
TOP1	2
OR11L1	2
ALOXE3	2
PGK1	2
OR2T33	2
[truncated: 6,669 more rows]
