# Supplementary material for: The cuproptosis related genes signature predicts the prognosis and correlates with the immune status of clear cell renal cell carcinoma
Source: Front Genet. 2022 Dec 1;13:1061382. doi: 10.3389/fgene.2022.1061382 (PMC9751702; doi:10.3389/fgene.2022.1061382)
Supplement: Supplementary file 4 [file DataSheet1.ZIP › RAW.data/5TMB.risk/TMBprint.txt]

TMB	risk
1.210526316	high
1.315789474	high
0.921052632	high
0.868421053	low
2.078947368	high
0.342105263	low
1.631578947	high
1.552631579	low
1.394736842	high
0.631578947	high
1.552631579	low
0.526315789	low
1.315789474	high
0.789473684	high
0.447368421	high
2.421052632	high
0.684210526	low
0.947368421	high
1.157894737	low
1.815789474	high
0.973684211	low
1.657894737	high
0.815789474	low
1.973684211	low
1.263157895	high
0.736842105	low
1.315789474	high
0.526315789	low
1.605263158	low
1.131578947	low
0.578947368	low
1.052631579	low
1.236842105	low
1.289473684	low
0.894736842	low
3.526315789	low
1.236842105	low
0.842105263	high
0.552631579	low
1.763157895	high
1.026315789	low
1.947368421	high
1.342105263	high
0.736842105	low
1.736842105	high
1.657894737	high
0.605263158	low
1.894736842	high
1.578947368	high
0.868421053	high
1.631578947	high
2.131578947	high
3	high
1.342105263	low
1.657894737	low
1.131578947	low
0.736842105	low
1	low
2.394736842	high
0.894736842	low
0.973684211	high
0.815789474	high
0.657894737	high
1.421052632	high
1.526315789	low
1.078947368	low
0.236842105	high
1.815789474	high
0.368421053	low
0.947368421	high
0.815789474	low
0.789473684	low
0.289473684	low
1.657894737	high
1.026315789	low
1.842105263	low
0.894736842	low
1.078947368	high
0.605263158	high
0.894736842	low
1.184210526	low
1.368421053	high
13.97368421	high
1.105263158	low
5.210526316	high
1.763157895	high
1.342105263	high
2.026315789	high
0.947368421	low
1.421052632	high
1.684210526	low
1.342105263	high
0.947368421	low
2.394736842	high
1.368421053	high
0.631578947	low
0.605263158	low
0.921052632	low
1.5	low
0.789473684	high
2.210526316	low
1.736842105	high
0.947368421	high
1.078947368	low
0.710526316	low
1.105263158	high
2.052631579	low
2.052631579	low
1.315789474	high
2.131578947	high
0.789473684	low
0.789473684	low
2.868421053	low
1.605263158	high
1.210526316	low
1.342105263	high
1.236842105	high
0.921052632	high
0.763157895	low
1.631578947	high
1.263157895	high
1.368421053	low
1.184210526	low
1.447368421	low
1.236842105	high
0.184210526	high
2.5	high
0.973684211	low
1.078947368	high
1.263157895	high
0.842105263	high
3.605263158	low
3.605263158	high
3.605263158	low
0.526315789	high
1	high
0.947368421	low
4.736842105	low
1.078947368	high
0.894736842	low
1.105263158	high
1.342105263	high
2.026315789	low
1.315789474	low
1.763157895	high
0.631578947	high
0.736842105	high
1.368421053	low
1.578947368	high
1.236842105	low
0.473684211	low
0.842105263	low
0.552631579	high
0.815789474	high
1.131578947	high
1.052631579	low
1.131578947	high
0.842105263	high
0.184210526	low
1.263157895	low
1.947368421	low
1.526315789	high
1.052631579	high
1.631578947	high
1.342105263	high
0.394736842	low
1.526315789	high
3.315789474	high
1.684210526	high
1.210526316	high
0.842105263	low
0.710526316	low
1.447368421	high
1	high
1.184210526	low
1.526315789	low
1.315789474	high
1.105263158	low
0.842105263	high
2.289473684	high
1.921052632	low
1.973684211	low
1.052631579	high
1	high
1.289473684	high
1.315789474	high
0.368421053	high
1.605263158	high
0.657894737	high
0.447368421	low
1.789473684	high
1.289473684	low
0.736842105	low
1.789473684	low
1.052631579	high
1.421052632	low
2.105263158	high
1.078947368	low
1.289473684	high
0.473684211	low
1.394736842	high
0.842105263	high
1.447368421	low
1.315789474	high
1.105263158	low
1.368421053	low
0.894736842	low
2.394736842	high
1.342105263	low
0.605263158	low
2.210526316	low
0.842105263	high
1.052631579	low
0.815789474	low
1.236842105	low
0.763157895	low
0.763157895	low
2.894736842	low
2.894736842	low
2.894736842	low
1.157894737	high
1.078947368	high
1.052631579	low
1.789473684	high
1.210526316	high
2.315789474	high
1.342105263	high
1.368421053	high
2.578947368	high
0.342105263	low
2.421052632	low
1.421052632	high
0.973684211	high
1.078947368	high
0.815789474	high
2.131578947	high
1.473684211	low
0.815789474	high
0.631578947	high
0.578947368	low
0.342105263	low
0.342105263	low
1.105263158	low
1.631578947	high
1.421052632	low
1.236842105	high
0.789473684	low
0.684210526	high
1.263157895	high
1.789473684	high
1.052631579	high
1	low
1.868421053	low
0.763157895	low
0.868421053	low
0.447368421	high
0.657894737	low
0.868421053	low
1.526315789	low
0.894736842	high
1.105263158	high
0.973684211	low
0.342105263	low
2.368421053	high
3.552631579	low
1.026315789	high
1.184210526	low
0.684210526	low
0.657894737	low
0.973684211	low
0.631578947	low
0.578947368	low
0.342105263	low
1.605263158	high
0.684210526	high
0.947368421	high
1.5	low
0.921052632	high
0.868421053	low
1.605263158	low
1.789473684	low
1.921052632	low
1.342105263	high
0.184210526	low
1.210526316	low
0.789473684	low
0.552631579	low
2.342105263	low
1.131578947	low
1.236842105	low
1.631578947	high
1.342105263	low
1.473684211	low
1.447368421	high
1	high
1.868421053	high
1.131578947	low
2.868421053	low
1.473684211	high
0.842105263	high
1.684210526	high
0.236842105	low
1.578947368	high
1.973684211	low
1.210526316	low
1.263157895	low
3.210526316	high
0.894736842	high
1.052631579	high
0.763157895	low
1.552631579	high
0.894736842	high
1.342105263	low
0.684210526	low
4.578947368	low
