# Supplementary material for: The cuproptosis related genes signature predicts the prognosis and correlates with the immune status of clear cell renal cell carcinoma
Source: Front Genet. 2022 Dec 1;13:1061382. doi: 10.3389/fgene.2022.1061382 (PMC9751702; doi:10.3389/fgene.2022.1061382)
Supplement: Supplementary file 4 [file DataSheet1.ZIP › RAW.data/▓╣│Σ╬─╝■/4gene.xlsx]

## Sheet: Sheet1
Cell type	Gene marker	KIRC
		FDX1		DLD		DLAT		CDKN2A
		Cor	P	Cor	P	Cor	P	Cor	P
B cell	CD19	-0.195	<0.001	-0.183	<0.001	-0.213	<0.001	0.121	0.0094
	CD79A	-0.159	<0.001	-0.186	<0.001	-0.221	<0.001	0.092	0.048
	CD38	0.012	0.791	0.141	0.0024	0.12	0.0102	0.04	0.391
CD8+T Cell	CD8A	-0.059	0.208	-0.048	0.305	-0.07	0.135	0.198	<0.001
	CD8B	-0.096	0.0391	-0.108	0.0208	-0.128	0.00585	0.198	<0.001
T cell (general)	CD3D	-0.171	<0.001	-0.19	<0.001	-0.197	<0.001	0.236	<0.001
	CD3E	-0.162	<0.001	-0.162	<0.001	-0.17	<0.001	0.196	<0.001
	CD2	-0.122	0.00872	-0.088	0.0598	-0.097	0.0378	0.173	<0.001
Tfh	CXCR5	-0.251	<0.001	-0.167	<0.001	-0.203	<0.001	0.093	0.0471
	ICOS	-0.082	0.0803	0.034	0.466	0.037	0.431	0.099	0.0331
	IL21	-0.028	0.552	0.052	0.263	-0.051	0.273	-0.017	0.721
	BCL-6	-0.097	0.0367	-0.079	0.0908	0.042	0.373	0.061	0.191
Th1	IL12RB2	0.019	0.684	0.101	0.0309	0.108	0.0205	-0.134	0.00389
	T-bet(TBX21)	-0.143	0.00203	-0.171	<0.001	-0.119	0.0104	0.127	0.00624
	STAT4	-0.184	<0.001	-0.132	0.00438	-0.096	0.0391	0.107	0.021
	STAT1	0.133	0.00428	0.342	<0.001	0.325	<0.001	-0.015	0.748
	IFN-γ(IFNG)	-0.125	0.00743	-0.06	0.198	-0.132	0.00438	0.182	<0.001
	TNF-α(TNF)	-0.087	0.0614	0.064	0.173	0.025	0.585	-0.029	0.536
Th2	CCR3	-0.038	0.413	0.148	0.00146	0.107	0.0213	-0.041	0.376
	STAT6	-0.001	0.986	0.27	<0.001	0.282	<0.001	-0.137	0.0031
	GATA-3	-0.054	0.243	-0.134	0.00388	-0.099	0.0336	0.069	0.137
	STAT5A	0.026	0.571	0.234	<0.001	0.166	<0.001	-0.03	0.52
	IL13	-0.144	0.00192	-0.196	<0.001	-0.181	<0.001	0.145	0.00179
Th9	TGFBR2	0.358	<0.001	0.344	<0.001	0.49	<0.001	-0.149	0.00133
	IRF4	-0.116	0.013	0.018	0.697	-0.013	0.784	0.094	0.0435
Th17	IL-21R	-0.203	<0.001	-0.082	0.0781	-0.068	0.145	0.135	0.00375
	IL-23R	-0.001	0.981	0.199	0.0104	0.099	0.0333	-0.124	0.00778
	IL17A	0.036	0.436	-0.002	0.97	0.003	0.947	0.031	0.508
	STAT3	0.255	<0.001	0.419	<0.001	0.501	<0.001	-0.091	0.0519
Th22	CCR10	-0.188	<0.001	-0.345	<0.001	-0.254	<0.001	0.179	<0.001
	AHR	0.286	<0.001	0.392	<0.001	0.449	<0.001	-0.111	0.0167
Treg	FOXP3	-0.339	<0.001	-0.171	<0.001	-0.213	<0.001	0.139	0.00277
	CCR8	-0.129	0.00564	0.106	0.0226	0.089	0.0552	0.061	0.195
	STAT5B	0.319	<0.001	0.47	<0.001	0.571	<0.001	-0.21	<0.001
	TGFβ(TGFB1)	-0.118	0.0113	-0.127	0.00619	-0.018	0.695	0.131	0.00486
T cell exhaustion	PD-1 (PDCD1)	-0.199	<0.001	-0.174	<0.001	-0.209	<0.001	0.246	<0.001
	PDL1(PDCD1LG2)	0.104	0.0253	0.198	<0.001	0.267	<0.001	-0.003	0.955
	CTLA4	-0.179	<0.001	-0.12	0.0101	-0.13	0.00517	0.169	<0.001
	T1M-3 (HAVCR2)	0.144	0.0019	0.303	<0.001	0.279	<0.001	-0.103	0.0271
	GZMB	-0.163	<0.001	-0.342	<0.001	-0.281	<0.001	0.188	<0.001
	LAG3	-0.206	<0.001	-0.181	<0.001	-0.229	<0.001	0.22	<0.001
Macrophage	CD68	-0.112	0.0165	0.171	<0.001	0.118	0.0112	-0.008	0.858
M1	NOS2	0.22	<0.001	0.124	0.00761	0.248	<0.001	-0.117	0.0122
	IRF5	-0.055	0.235	0.214	<0.001	0.023	0.625	-0.001	0.983
	COX2(PTGS2)	0.002	0.96	0.08	0.0853	0.164	<0.001	-0.09	0..0544
M2	ARG1	0.061	0.193	0.005	0.907	0.086	0.0657	-0.057	0.22
	CD163	0.038	0.415	0.251	<0.001	0.31	<0.001	0.089	0.573
	VSIG4	-0.121	0.00951	0.113	0.0154	0.113	0.0153	-0.016	0.739
	MS4A4A	0.008	0.86	0.164	<0.001	0.219	<0.001	-0.034	0.468
	MRC1	0.238	<0.001	0.293	<0.001	0.437	<0.001	-0.198	<0.001
TAM	HLA-G	0.092	0.0491	0.036	0.439	-0.005	0.923	0.108	0.0205
	CD80	-0.025	0.589	0.162	<0.001	0.142	0.00217	0.065	0.164
	CD86	-0.06	0.196	0.185	<0.001	0.152	0.00106	0.03	0.526
	CCL2	0.17	<0.001	0.058	0.271	0.031	0.506	0.012	0.799
	CD68	0.112	0.0165	0.171	<0.001	0.118	0.0112	0.008	0.858
	IL10	0.002	0.974	0.128	0.00578	0.16	<0.001	-0.05	0.279
monocyte	CD14	-0.193	<0.001	-0.061	0.19	-0.094	0.0439	0.104	0.025
	CD86	-0.06	0.196	0.185	<0.001	0.152	0.00106	0.03	0.526
	CD115(CSF1R)	-0.142	0.0023	0.152	0.00104	131	0.00486	0.01	0.822
NK	XCL1	0.217	<0.001	-0.17	<0.001	-0.241	<0.001	0.217	<0.001
	CD7	-0.33	<0.001	-0.401	<0.001	-0.417	<0.001	0.317	<0.001
Neutrophils	MPO	-0.013	0.778	0.141	0.00248	0.129	0.00563	-0.099	0.0339
	CD11b(ITGAM)	-0.065	0.166	0.235	<0.001	0.173	<0.001	-0.039	0.398
	CCR7	-0.144	0.00195	-0.116	0.0127	-0.062	0.185	0.026	0.583
	HLA-DPB1	-0.061	0.19	0.093	0.0465	0.06	0.201	0.107	0.0214
DC	HLA-DQB1	-0.014	0.76	0.013	0.787	0	1	0.088	0.0577
	HLA-DRA	0.01	0.828	0.211	<0.001	0.186	<0.001	0.065	0.166
	HLA-DPA1	0.013	0.784	0.214	<0.001	0.195	<0.001	0.064	0.169
	BDCA-1(CD1C)	0.111	0.0175	0.131	0.00498	0.172	<0.001	-0.111	0.0174
	BDCA-4(NRP1)	0.242	<0.001	0.24	<0.001	0.408	<0.001	-0.099	0.0331
