# Supplementary material for: The cuproptosis related genes signature predicts the prognosis and correlates with the immune status of clear cell renal cell carcinoma
Source: Front Genet. 2022 Dec 1;13:1061382. doi: 10.3389/fgene.2022.1061382 (PMC9751702; doi:10.3389/fgene.2022.1061382)
Supplement: Supplementary file 4 [file DataSheet1.ZIP › RAW.data/▓╣│Σ╬─╝■/╕╗╝»═¿┬╖╟░3.xlsx]

## Sheet: Sheet1
基因	FDX1		LIAS		DLD		DLAT		PDHA1		PDHAB		MTF1		GLS
BP	autophagy	自 噬	covalent chromatin modification	共价染色质修饰	Golgi vesicle transport	高尔基体囊泡转运	Golgi vesicle transport,	高尔基体囊泡转运	cellular respiration	细胞呼吸	Golgi vesicle transport	高尔基体囊泡转运	covalent chromatin modification	共价染色质修饰	RNA localization	核糖核酸定位
	process utilizing autophagic mechanism	利用自噬机制的过程	histone modification	组蛋白修饰	autophagy	自 噬	proteasomal protein catabolic process	蛋白酶体蛋白分解代谢过程	mitochondrial gene expression	线粒体基因表达	proteasomal protein catabolic process	蛋白酶体蛋白分解代谢过程	histone modification	组蛋白修饰	establishment of RNA localization	建立RNA定位
	Golgi vesicle transport	高尔基体囊泡转运	RNA splicing	核糖核酸剪接	process utilizing autophagic mechanism	利用自噬机制的过程	autophagy	自噬	mitochondrial translation	线粒体翻译	autophagy		proteasomal protein catabolic process	蛋白酶体蛋白分解代谢过程	Golgi vesicle transport	高尔基体囊泡转运
CC	mitochondrial matrix	线粒体基质	nuclear speck	核斑	mitochondrial matrix	线粒体基质	ubiquitin ligase complex	泛素连接酶复合物	mitochondrial matrix		mitochondrial matrix		nuclear speck	核斑	nuclear speck
	mitochondrial inner membrane	线粒体内膜	spliceosomal complex	剪接体复合物	endosome membrane	内体膜	nuclear envelope	核包膜	mitochondrial inner membrane		ubiquitin ligase complex	泛素连接酶复合物	ubiquitin ligase complex	泛素连接酶复合物	nuclear envelope
	mitochondrial protein complex	线粒体蛋白复合物	ubiquitin ligase complex	泛素连接酶复合物	ubiquitin ligase complex	泛素连接酶复合物	trans-Golgi network	跨高尔基网络	mitochondrial protein complex		mitochondrial inner membrane		ribonucleoprotein granule	核糖核蛋白颗粒	chromosomal region	染色体区域
MF	ubiquitin-like protein transferase activity,	泛素样蛋白转移酶活性，	catalytic activity, acting on RNA	催化活性，作用于RNA	ubiquitin-like protein transferase activity	泛素样蛋白转移酶活性	ubiquitin-protein transferase activity	泛素蛋白转移酶活性	coenzyme binding	辅酶结合	ubiquitin-protein transferase activity	泛素蛋白转移酶活性	ubiquitin-like protein transferase activity		catalytic activity acting on RNA	作用于RNA的催化活性
	ubiquitin protein transferase activity	泛素蛋白转移酶活性	histone binding,	组蛋白结合，	ubiquitin-protein transferase activity	泛素蛋白转移酶活性	ubiquitin-like protein transferase activity	泛素样蛋白转移酶活性	ligase activity	连接酶活性	ubiquitin-like protein transferase activity		ubiquitin- protein transferase activity		ubiquitin-like protein transferase activity
	GDP binding		ubiquitin-like protein transferase activity	泛素样蛋白转移酶活性	ribonucleoprotein complex binding	核糖核蛋白复合物结合	catalytic activity, acting on RNA	催化活性，作用于RNA	proton transmembrane transporter activity	质子跨膜转运蛋白活性	ubiquitin protein ligase binding		histone binding	组蛋白结合	ubiquitin- protein transferase activity
KEGG	Protein processing in endoplasmic reticulum	内质网中的蛋白质加工	Herpes simplex virus 1 infection	单纯疱疹病毒 1 感染	Protein processing in endoplasmic reticulum	内质网中的蛋白质加工	Protein processing in endoplasmic reticulum	内质网中的蛋白质加工	Oxidative phosphorylation	氧化磷酸化	Endocytosis	内吞作用	Endocytosis	内吞作用	Ubiquitin mediated proteolysis	泛素介导的蛋白水解
	Valine，leucine and isoleucine degradation	缬氨酸、亮氨酸和异亮氨酸降解	RNA degradation	核糖核酸降解	Ubiquitin mediated proteolysis	泛素介导的蛋白水解	Autophagy-animal	自噬动物	Amyotrophic lateral sclerosis	肌萎缩性侧索硬化症	Ubiquitin mediated proteolysis	泛素介导的蛋白水解	Neurotrophin signaling pathway	神经营养因子信号通路	mRNA surveillance pathway	mRNA监测途径
	Autophagy-animal	自 噬	RNA transport	核糖核酸转运	Citrate cycle.	柠檬酸盐循环。	Ubiquitin mediated proteolysis	泛素介导的蛋白水解	Thermogenesis	生热作用	Protein processing in endoplasmic reticulum	内质网中的蛋白质加工	Ubiquitin mediated proteolysis	泛素介导的蛋白水解	RNA transport.	核糖核酸转运。
